# Supplementary material for: Systemic lupus pregnancies are characterized by an intrinsic pro-inflammatory monocyte transcriptome, driven by an aberrant miRNA signature
Source: J Transl Autoimmun. 2025 Dec 24;12:100347. doi: 10.1016/j.jtauto.2025.100347 (PMC12810336; doi:10.1016/j.jtauto.2025.100347)
Supplement: Multimedia component 2 [file mmc2.xlsx]

## Sheet: Sheet 1 - T_sel_day (1)
T_sel_day (1)
	baseMean	log2FoldChange	lfcSE	stat	pvalue	padj	gene_name	minus_log10_padj
ENSG00000224858	3.10845766921661	6.85364872183537	0.732668921105196	9.35435982666902	8.41074962229497e-21	1.28751755218091e-16	RPL29P11	15.8902468416939
ENSG00000244115	5.31175234081531	-4.26382706133845	0.732522600763574	-5.82074472090538	5.8585993212921e-09	4.48417192051697e-05	DNAJC25-GNG10	4.34831774516258
ENSG00000158578	56.7112031434646	1.20299783894872	0.224856792882801	5.35006224862304	8.79239836065887e-08	0.000448646780349887	ALAS2	3.34809544455469
ENSG00000169877	9.42136169002571	1.09946839014748	0.223755446623877	4.91370559571511	8.93709200859287e-07	0.00340016531327112	AHSP	2.46849996740007
ENSG00000244734	14090.2937678877	0.881871634297172	0.181350990951416	4.86278916740757	1.15743110877995e-06	0.00340016531327112	HBB	2.46849996740007
ENSG00000206172	16267.4418621447	0.88467827425696	0.182980826044196	4.834814080702	1.33270132477311e-06	0.00340016531327112	HBA1	2.46849996740007
ENSG00000119335	5722.93662458534	-0.0795182551797553	0.0167478905441928	-4.74795646472191	2.0548225116421e-06	0.00449360328688818	SET	2.34740527146303
ENSG00000004939	18.6906228080648	1.02720272432473	0.217623057505983	4.7201006000777	2.35728031589059e-06	0.00451065588445664	SLC4A1	2.34576030373406
ENSG00000108950	33.8956176778337	0.642869504364314	0.157983121120059	4.06922904046039	4.71689604702329e-05	0.0802291607642584	FAM20A	1.09566775070362
ENSG00000070761	72.3527454283737	-0.176612650912015	0.0443545058196497	-3.98184237764121	6.83831256382584e-05	0.0995130123411561	C16orf80	1.00212012710885
ENSG00000155438	393.019804911918	-0.06594895204038	0.0166067568897051	-3.9712119878905	7.15079132318211e-05	0.0995130123411561	NIFK	1.00212012710885
ENSG00000140563	123.122740106233	0.2381271305628	0.0602982542366582	3.9491546409984	7.84276750649255e-05	0.10004757082449	MCTP2	0.999793451658725
ENSG00000141682	587.423921508946	-0.254899412896609	0.0658613811299274	-3.87024092910774	0.000108727846856022	0.11583022147773	PMAIP1	0.936178113245653
ENSG00000176485	329.697485438104	-0.0574365988660936	0.0148441418176859	-3.86931084137591	0.000109143420834806	0.11583022147773	PLA2G16	0.936178113245653
ENSG00000223609	19.478002798217	0.86034711030568	0.222901867495382	3.85975730025458	0.000113499694418993	0.11583022147773	HBD	0.936178113245653
ENSG00000167088	1267.14733692647	-0.0635791889327378	0.0166131398768236	-3.82704229327743	0.000129692238020132	0.124083048725761	SNRPD1	0.90628754442955
ENSG00000180329	320.138693215922	-0.0635524846244934	0.0170082846995342	-3.73656049079623	0.000186554585482758	0.16798691732765	CCDC43	0.774724539426806
ENSG00000133742	20.1604417723202	0.911983201854786	0.246187334687584	3.7044277806253	0.000211868457112694	0.174246294539551	CA1	0.758836448685544
ENSG00000149516	11.2350097218534	0.46655627270887	0.12612320303879	3.69921046617708	0.000216271204354029	0.174246294539551	MS4A3	0.758836448685544
ENSG00000120885	292.849926799937	0.466384638877256	0.127399027475186	3.66081788943086	0.000251411412807712	0.192430295363023	CLU	0.715726553539185
ENSG00000204010	4.96480693958183	0.794984011092065	0.218746949572866	3.63426330124549	0.000278776055202822	0.20321446919261	IFIT1B	0.692045372831075
ENSG00000107862	512.974151885965	0.0531093793146769	0.0148627440189941	3.57332261437086	0.000352480050342847	0.245262027756741	GBF1	0.610369685435081
ENSG00000197846	53.226989235866	0.275957062165429	0.0783015129268804	3.52428774170843	0.000424622864446697	0.273507575251605	HIST1H2BF	0.563030640648975
ENSG00000229833	393.892530110003	-0.0829773682606416	0.0235618119833383	-3.52168875294137	0.000428807277635126	0.273507575251605	PET100	0.563030640648975
ENSG00000132405	1127.11531720162	0.085860512108748	0.0245683263946348	3.49476438604699	0.00047448041476633	0.279156420840229	TBC1D14	0.554152378548243
ENSG00000117691	272.27215086484	-0.0702479726892836	0.0201785339992679	-3.4813219182242	0.0004989454366335	0.279156420840229	NENF	0.554152378548243
ENSG00000163634	497.002702026239	-0.0489783167547343	0.0140790080301444	-3.47881872429274	0.000503629142253641	0.279156420840229	THOC7	0.554152378548243
ENSG00000011114	335.391460868079	0.0701853188816891	0.0201964636221391	3.47512912135532	0.000510607511335668	0.279156420840229	BTBD7	0.554152378548243
ENSG00000077044	475.846111003231	0.079030772221473	0.0230905716813367	3.42264251020475	0.000620155797658618	0.327356722433039	DGKD	0.484978736197318
ENSG00000248544	8.06633433385815	0.227434941038633	0.0670252149109947	3.3932743272909	0.000690624375447843	0.352402597978519	CTB-47B11.3	0.452960898547231
ENSG00000038532	593.795884150776	0.0512373696389397	0.0151480167730267	3.38244737952598	0.000718430400058726	0.354765566583838	CLEC16A	0.450058539258393
ENSG00000166947	3.75542846498973	0.53175637714229	0.158016779048614	3.36518931941205	0.00076491155357424	0.365914564441077	EPB42	0.436620304012959
ENSG00000167676	22.2045133425906	0.507275070936086	0.15238739781223	3.32885184876734	0.000872047783600101	0.392575500213609	PLIN4	0.406076807267964
ENSG00000272636	2.02306852905271	0.511579728311099	0.153761498755687	3.32709899715502	0.000877551914938945	0.392575500213609	DOC2B	0.406076807267964
ENSG00000115275	594.667789829432	0.0609429068973649	0.0183881233269176	3.31425376118471	0.000918880733933867	0.392575500213609	MOGS	0.406076807267964
ENSG00000164134	575.487977038043	-0.0853764974685625	0.0257706527343252	-3.31293500202443	0.000923224327651549	0.392575500213609	NAA15	0.406076807267964
ENSG00000099308	669.156046076248	0.0621132570722625	0.0188067902648391	3.30270376803151	0.000957574874650766	0.396177194085241	MAST3	0.40211052821192
ENSG00000184792	11.3623407270336	0.478697756843136	0.145306814465642	3.29439303038554	0.000986344782094744	0.397341208534377	OSBP2	0.40083639162468
ENSG00000101132	314.489788264142	-0.0739571485346416	0.022579031764892	-3.2754791837282	0.00105482887680577	0.414033857593405	PFDN4	0.382964143022208
ENSG00000118520	19.7620861584007	0.449709513770251	0.13789182718978	3.26132101470611	0.00110894417723988	0.421581631785463	ARG1	0.375118319493793
ENSG00000163584	551.005194477033	-0.0804660501476845	0.0247116354172373	-3.256200926773	0.00112913815672877	0.421581631785463	RPL22L1	0.375118319493793
ENSG00000122034	1256.72475079764	-0.0483728207556475	0.0149706013227929	-3.23118755971407	0.00123277017312658	0.437860095487212	GTF3A	0.358664632563948
ENSG00000143507	249.044284717065	-0.175437423611999	0.0543194124278816	-3.22973713761949	0.00123904079714489	0.437860095487212	DUSP10	0.358664632563948
ENSG00000128789	1657.25411947091	-0.0694026086289488	0.0215539341401812	-3.21995085340673	0.00128212575249342	0.437860095487212	PSMG2	0.358664632563948
ENSG00000241837	734.956038414991	-0.0502794704918831	0.0156204214738917	-3.21882931109901	0.00128715079023547	0.437860095487212	ATP5O	0.358664632563948
ENSG00000115008	2.88585801916002	-0.760730184302587	0.23689652191707	-3.21123407868729	0.00132166229377109	0.439826225935822	IL1A	0.356718878113862
ENSG00000111142	1421.5279177361	-0.0484170443152125	0.0152544256478432	-3.17396704621639	0.00150370762084939	0.478627432894292	METAP2	0.320002413091619
ENSG00000180535	4.88997696013944	0.317862149187156	0.100416269441097	3.1654447128571	0.00154846085864861	0.478627432894292	BHLHA15	0.320002413091619
ENSG00000129515	1808.52920597242	-0.0517491052329552	0.016349923335366	-3.16509772990912	0.0015503086912355	0.478627432894292	SNX6	0.320002413091619
ENSG00000137642	2385.78124485509	0.068538638991222	0.0216711705315515	3.16266437437863	0.0015633245129811	0.478627432894292	SORL1	0.320002413091619
ENSG00000187522	268.028306541506	-0.0787616890358166	0.024965430040723	-3.15483005529416	0.00160591619033089	0.482026765521281	HSPA14	0.316928846002924
ENSG00000213385	3.46502483845241	2.28404301646137	0.727559289469016	3.13932218242764	0.00169339152994926	0.498508414239679	RP11-577H5.1	0.302327506906945
ENSG00000133983	591.340804875554	-0.0674618674723883	0.0215549815063639	-3.12975761322137	0.00174950595684398	0.50531013561071	COX16	0.29644199050973
ENSG00000148908	930.015889574484	-0.0417978229494123	0.0133789053078518	-3.12415866527451	0.001783142750021	0.505487948468915	RGS10	0.296289194130033
ENSG00000241343	9789.26963254848	-0.0653561584482589	0.0210219135659631	-3.10895381827076	0.00187751062507364	0.515233135726585	RPL36A	0.287996214358546
ENSG00000138430	862.119977455896	-0.0454938133365877	0.0146385758115045	-3.10780324004157	0.00188483509280695	0.515233135726585	OLA1	0.287996214358546
ENSG00000137947	19.2992762950323	-0.133087981657786	0.0430518695229414	-3.0913403560063	0.00199255095482638	0.535122280990915	GTF2B	0.271546965845122
ENSG00000151576	300.407362177986	-0.0904631334229106	0.0294688072378801	-3.06979283866727	0.002142072946609	0.554110439195925	QTRTD1	0.256403667846811
ENSG00000125538	3106.74616447372	-0.41959966609684	0.136771349640932	-3.06789153721463	0.00215574847017257	0.554110439195925	IL1B	0.256403667846811
ENSG00000102030	391.715531325609	-0.0588722937191545	0.019203743620569	-3.06566755328356	0.00217184650847632	0.554110439195925	NAA10	0.256403667846811
ENSG00000175727	478.541676517846	0.0673186758308646	0.022017788565809	3.05746763030519	0.00223215748302904	0.560161750003419	MLXIP	0.251686549795908
ENSG00000196565	26.8968644068035	0.515976596032766	0.169090763056911	3.05147712805048	0.00227718396844161	0.562244067562971	HBG2	0.250075118263621
ENSG00000130402	2908.35980839324	0.0578779449160092	0.0190763306433342	3.03401875329905	0.00241319428610075	0.586367906851273	ACTN4	0.23182980756682
ENSG00000143416	5.95571429183568	0.581026433539933	0.192391741632486	3.02001753614681	0.00252760050523979	0.598442203772199	SELENBP1	0.222977786435264
ENSG00000186468	21208.8054257027	-0.0567899840682187	0.0188192595063175	-3.01765242405816	0.00254740896118345	0.598442203772199	RPS23	0.222977786435264
ENSG00000183617	519.002173693733	-0.0752781612961992	0.0250030246733842	-3.0107621889576	0.0026059285929398	0.598442203772199	MRPL54	0.222977786435264
ENSG00000083635	67.1537527229753	-0.106984242601771	0.0355615988477716	-3.00842048918379	0.00262609509306319	0.598442203772199	NUFIP1	0.222977786435264
ENSG00000100216	952.283805431885	-0.0472715627617043	0.0157324943938165	-3.0047086989768	0.00265835313930687	0.598442203772199	TOMM22	0.222977786435264
ENSG00000103522	37.0707680438375	0.196570260447952	0.0656344354776001	2.9949257431343	0.0027451166210219	0.609018046878309	IL21R	0.215369837837505
ENSG00000269148	1.49604963429643	0.457083105381741	0.153141186231506	2.98471702243943	0.00283840772689981	0.620719221191175	AC092301.3	0.207104806043611
ENSG00000124688	221.266931335076	-0.145991977028951	0.0490562953828262	-2.97600900943817	0.00292026282719387	0.629625117727939	MAD2L1BP	0.200917954929405
ENSG00000061794	758.851582339645	-0.0546791190398736	0.0184421537580551	-2.9648987725195	0.00302782541962267	0.630152551302482	MRPS35	0.200554301072046
ENSG00000131116	86.5996711280143	-0.0818475506454833	0.0277252138724264	-2.95209808018409	0.00315622660781306	0.630152551302482	ZNF428	0.200554301072046
ENSG00000265264	21.4459821340696	2.14179732503656	0.72629938232253	2.94891800429131	0.00318888570295301	0.630152551302482	TIMM10B	0.200554301072046
ENSG00000156467	3875.01333184457	-0.0603815738104032	0.0204770910535728	-2.94873786771916	0.00319074487426458	0.630152551302482	UQCRB	0.200554301072046
ENSG00000172239	1097.84043341099	-0.0594134674947595	0.0201874848996175	-2.94308418261084	0.0032496004063654	0.630152551302482	PAIP1	0.200554301072046
ENSG00000127366	9.67619436476541	0.235362217330116	0.0799797866183035	2.94277125861014	0.00325288668971764	0.630152551302482	TAS2R5	0.200554301072046
ENSG00000234797	53.5225975115805	-0.0824765253437575	0.0280470299181068	-2.94065095607545	0.00327523368838069	0.630152551302482	RPS3AP6	0.200554301072046
ENSG00000197136	416.608934180418	0.0504656363007413	0.0171725991724236	2.93873022913043	0.0032955978880797	0.630152551302482	PCNXL3	0.200554301072046
ENSG00000112149	458.723252986632	-0.360912101505464	0.122972421681683	-2.93490277388938	0.00333652215266059	0.630152551302482	CD83	0.200554301072046
ENSG00000173531	39.6373369802944	0.0977329985009639	0.0333980719864213	2.92630660059358	0.0034301270320704	0.630152551302482	MST1	0.200554301072046
ENSG00000028203	340.34631773163	-0.0583921252772181	0.0199658493548321	-2.92460011289658	0.0034489911850249	0.630152551302482	VEZT	0.200554301072046
ENSG00000116741	13156.5038655402	-0.142360498054101	0.0486811563082593	-2.92434504128547	0.00345181893992241	0.630152551302482	RGS2	0.200554301072046
ENSG00000242732	25.373665021982	-0.143794269198198	0.0491805873012187	-2.9238013836129	0.003457853038242	0.630152551302482	RGAG4	0.200554301072046
ENSG00000160445	300.035082630966	0.0649937470241527	0.0222616937316228	2.91953288944178	0.00350556400731707	0.631331456753056	ZER1	0.199742570954737
ENSG00000142676	52008.3073435373	-0.0589730476671764	0.0203318755539405	-2.90052176990367	0.00372541959371237	0.659588510654574	RPL11	0.18072691791954
ENSG00000207274	37.2533756546642	-0.195272280057934	0.0674551615013547	-2.89484563837286	0.00379345024537035	0.659588510654574	SNORA70	0.18072691791954
ENSG00000164405	1029.78774605328	-0.0635350490039432	0.0220281514211478	-2.8842660370923	0.00392327162094237	0.659588510654574	UQCRQ	0.18072691791954
ENSG00000070182	4.23479327999996	0.486446042744599	0.168712178285601	2.88328944411545	0.00393545645257829	0.659588510654574	SPTB	0.18072691791954
ENSG00000214736	522.05501503566	-0.0661182149474444	0.0229785115567994	-2.87739328911753	0.0040097550254845	0.659588510654574	TOMM6	0.18072691791954
ENSG00000171490	1977.88878998059	-0.0585096857512607	0.0203720558397183	-2.87205602672596	0.00407810659183807	0.659588510654574	RSL1D1	0.18072691791954
ENSG00000198862	238.948800078863	0.0632098008840053	0.0220181470242563	2.8708047418509	0.00409428340768294	0.659588510654574	LTN1	0.18072691791954
ENSG00000270949	6.21251840482132	0.305930375002036	0.106570247255349	2.87069217610998	0.00409574152735308	0.659588510654574	RP11-288H12.4	0.18072691791954
ENSG00000240489	57.53759556459	-0.0816763045708003	0.02845739685494	-2.87012564737178	0.00410308721107811	0.659588510654574	SETP14	0.18072691791954
ENSG00000173933	297.685013734235	-0.0631767148647166	0.0220333589155263	-2.86732109738373	0.004139627757178	0.659588510654574	RBM4	0.18072691791954
ENSG00000159256	844.252748376311	-0.0601988959911323	0.0210144707171245	-2.86464012353529	0.00417483401204164	0.659588510654574	MORC3	0.18072691791954
ENSG00000129277	58.332794387805	-0.303155871351092	0.10583998650178	-2.86428486407632	0.00417951956712135	0.659588510654574	CCL4	0.18072691791954
ENSG00000115816	363.278612808164	-0.0879908126201954	0.0307872241237696	-2.85803007982981	0.00426279980254776	0.665866728340828	CEBPZ	0.17661268515098
ENSG00000204272	288.748704403461	-0.0488581753191802	0.0171496955276192	-2.84892377479794	0.00438673890691645	0.674517512181202	RP11-622K12.1	0.171006770462154
ENSG00000162623	140.311760305763	-0.0498145042164466	0.0174972294508605	-2.84699382587092	0.00441342183346075	0.674517512181202	TYW3	0.171006770462154
ENSG00000177728	403.455603333179	0.0497873185348765	0.0175040044844459	2.8443387671157	0.00445037031162147	0.674517512181202	KIAA0195	0.171006770462154
ENSG00000197780	494.334374900555	-0.13144143947346	0.0464899757535198	-2.82730712036364	0.00469412841127851	0.704487428625995	TAF13	0.152126752344651
ENSG00000153234	306.999046101603	-0.275082771900345	0.0974824394200073	-2.82187000589039	0.00477445259468655	0.706334741540651	NR4A2	0.150989432162632
ENSG00000140632	1478.51719231963	0.0461762080416785	0.0163794900495787	2.81914808714489	0.00481512978437609	0.706334741540651	GLYR1	0.150989432162632
ENSG00000100567	42.3834379035034	-0.0837033860356714	0.0297388537800221	-2.81461372569448	0.00488358947511494	0.706334741540651	PSMA3	0.150989432162632
ENSG00000102898	465.104785134798	-0.0566464459272101	0.0201333375431873	-2.81356460674738	0.00489955395169009	0.706334741540651	NUTF2	0.150989432162632
ENSG00000188428	78.1792680597522	0.385578944894983	0.137162698781337	2.81110643287697	0.00493714511006334	0.706334741540651	BLOC1S5	0.150989432162632
ENSG00000230246	4.96323625687448	-0.205485264544257	0.0731949202557716	-2.80737056377972	0.00499477480347145	0.707963080477231	SPATA31C1	0.149989389715715
ENSG00000115207	407.147553811808	0.0664027633218952	0.0236966539916099	2.80219997917875	0.00507554007972722	0.711699011683374	GTF3C2	0.147703637265326
ENSG00000145425	17859.2525250432	-0.0617161938029785	0.0220631068398699	-2.79725762336663	0.00515384201420502	0.711699011683374	RPS3A	0.147703637265326
ENSG00000065600	259.082164885234	-0.0610170183405932	0.0218524179776468	-2.79223188953316	0.00523458276762755	0.711699011683374	TMEM206	0.147703637265326
ENSG00000100767	7.63614307279166	0.166903421972377	0.0598540991169127	2.78850445391159	0.00529520193184574	0.711699011683374	PAPLN	0.147703637265326
ENSG00000184702	21.7020795612038	0.272303010938492	0.0978215690542459	2.78367044784867	0.00537476137102642	0.711699011683374	SEPT5	0.147703637265326
ENSG00000198912	299.955323496013	-0.0608420922840555	0.0218626746248353	-2.78292081495559	0.00538719525258565	0.711699011683374	C1orf174	0.147703637265326
ENSG00000118785	2.83780854345256	0.502593649107706	0.180661674363498	2.78196053965751	0.00540316092362537	0.711699011683374	SPP1	0.147703637265326
ENSG00000100084	472.725460434059	0.0695262363243853	0.0249984058812377	2.7812267972082	0.0054153890068601	0.711699011683374	HIRA	0.147703637265326
ENSG00000231389	23030.5773195294	-0.134670417169692	0.0484785909220216	-2.77793588073363	0.00547054121817218	0.711699011683374	HLA-DPA1	0.147703637265326
ENSG00000110700	19278.1862846483	-0.0579138312802535	0.0208641946878102	-2.77575205498295	0.00550741911313955	0.711699011683374	RPS13	0.147703637265326
ENSG00000165775	69.4834742595287	-0.0747127341943218	0.0269305751120793	-2.77427176669578	0.00553254392411298	0.711699011683374	FUNDC2	0.147703637265326
ENSG00000250506	52.276999431686	0.0887529328867699	0.0320237619785252	2.77147116401523	0.00558036147127977	0.711868111686257	CDK3	0.147600460959437
ENSG00000086758	856.14526398613	0.060788793004104	0.0219638661241802	2.76767271574202	0.00564581210701375	0.714265220943525	HUWE1	0.146140496060588
ENSG00000139343	995.393809266138	-0.0460491960914835	0.0167195134992151	-2.7542186615445	0.00588324471225239	0.738202541435734	SNRPF	0.13182446397697
ENSG00000011260	596.6549242593	-0.04720171748231	0.0172453330933481	-2.73707195023776	0.00619887335637382	0.7638289144483	UTP18	0.117003905601791
ENSG00000105205	83.3010499756912	0.364467373673485	0.133223552185576	2.73575781229578	0.00622368125474588	0.7638289144483	CLC	0.117003905601791
ENSG00000153879	111.553620315337	-0.0894612415964393	0.0327720409149733	-2.72980379307305	0.00633720301214216	0.7638289144483	CEBPG	0.117003905601791
ENSG00000011454	585.300360160723	0.0768305672131313	0.0281766947555781	2.72674165226286	0.00639630973676078	0.7638289144483	RABGAP1	0.117003905601791
ENSG00000137714	415.200632607774	-0.0655664719794345	0.0240656441923668	-2.72448439174676	0.00644019743398554	0.7638289144483	FDX1	0.117003905601791
ENSG00000140400	247.402741545258	0.0638377758165626	0.0234603665567849	2.72109029763221	0.00650669853065033	0.7638289144483	MAN2C1	0.117003905601791
ENSG00000224531	100.488597341046	-0.13747158831603	0.0507802769066739	-2.70718469236946	0.00678564950974626	0.7638289144483	SMIM13	0.117003905601791
ENSG00000161533	747.351942551504	0.0599928486482844	0.0221714716436883	2.70585776228178	0.0068128219676403	0.7638289144483	ACOX1	0.117003905601791
ENSG00000181090	328.353382436371	0.0529481929118175	0.0195700065937883	2.70557869554443	0.006818549037639	0.7638289144483	EHMT1	0.117003905601791
ENSG00000131495	1523.72053304126	-0.0608984519592442	0.0225254089565384	-2.70354478698898	0.00686042019608082	0.7638289144483	NDUFA2	0.117003905601791
ENSG00000107021	293.455365096034	0.0478710907599385	0.0177144661781153	2.70237275448238	0.0068846530825561	0.7638289144483	TBC1D13	0.117003905601791
ENSG00000113758	14.5284021715493	0.347912386839326	0.128884109743777	2.69942033607541	0.00694603834444386	0.7638289144483	DBN1	0.117003905601791
ENSG00000198646	761.376677104307	0.0573332952358575	0.0212484299031167	2.69823678724835	0.00697078385042689	0.7638289144483	NCOA6	0.117003905601791
ENSG00000182004	1377.72511234687	-0.0393006666804281	0.0145694701643813	-2.69746711699293	0.00698691848872393	0.7638289144483	SNRPE	0.117003905601791
ENSG00000090020	458.138500969202	0.0722746381088426	0.0268121779335804	2.6955899773559	0.00702640980840215	0.7638289144483	SLC9A1	0.117003905601791
ENSG00000177463	263.842362824276	0.0702566182671542	0.0260848316909327	2.69338974847884	0.00707295337399206	0.7638289144483	NR2C2	0.117003905601791
ENSG00000180539	16.1825827984967	0.165095607377593	0.0613208919275717	2.69232234215695	0.0070956328208666	0.7638289144483	C9orf139	0.117003905601791
ENSG00000074657	231.563456349545	-0.0776447033749567	0.0288642564558498	-2.68999492482062	0.00714531057119782	0.7638289144483	ZNF532	0.117003905601791
ENSG00000177535	67.4380080826027	-0.205576684008126	0.0764766316975335	-2.68809804308832	0.00718602940402625	0.7638289144483	OR2B11	0.117003905601791
ENSG00000174547	265.013712840742	-0.0528192629055173	0.0196543823863848	-2.68740385055838	0.00720098305584687	0.7638289144483	MRPL11	0.117003905601791
ENSG00000113387	3815.8748196064	-0.0806916269650559	0.030043531943955	-2.68582359476186	0.0072351276629758	0.7638289144483	SUB1	0.117003905601791
ENSG00000154059	296.024793120526	-0.0539311361106757	0.0200843317996309	-2.68523427359763	0.00724789828290327	0.7638289144483	IMPACT	0.117003905601791
ENSG00000174032	374.097245726109	-0.0561541011789896	0.0209338674839242	-2.68245230949858	0.00730845713829387	0.7638289144483	SLC25A30	0.117003905601791
ENSG00000149929	43.6568115050334	0.116124683826028	0.0433399704831834	2.67939000722409	0.00737564309349076	0.7638289144483	HIRIP3	0.117003905601791
ENSG00000143256	809.642243707987	-0.0797503020004418	0.0297965806873702	-2.67649173699469	0.00743974002647749	0.7638289144483	PFDN2	0.117003905601791
ENSG00000200656	14.9012307419267	-0.144696203925755	0.054115016323978	-2.67386418326998	0.00749828120475778	0.7638289144483	SNORA5B	0.117003905601791
ENSG00000140859	11.333850564337	0.293196354023047	0.110009314012289	2.66519573052056	0.00769435249653106	0.7638289144483	KIFC3	0.117003905601791
ENSG00000138085	979.496446502816	-0.0409528789202545	0.0153925215380922	-2.6605698630278	0.00780085418953518	0.7638289144483	ATRAID	0.117003905601791
ENSG00000125691	23160.3675627553	-0.0519517293778785	0.0195725728649821	-2.65431273324453	0.007947013656878	0.7638289144483	RPL23	0.117003905601791
ENSG00000107262	1300.81125941444	-0.0595612319228836	0.0224436238280878	-2.65381528308916	0.00795873810437376	0.7638289144483	BAG1	0.117003905601791
ENSG00000147604	31501.6368033357	-0.0549595548332781	0.0207298657282018	-2.65122579923462	0.00802002043603195	0.7638289144483	RPL7	0.117003905601791
ENSG00000166226	544.599543368993	-0.0554727119617204	0.0209254357462086	-2.65097045693643	0.00802608615459406	0.7638289144483	CCT2	0.117003905601791
ENSG00000167785	112.270750165932	0.0618252727794187	0.0233233571188545	2.65078789748665	0.00803042541674265	0.7638289144483	ZNF558	0.117003905601791
ENSG00000170835	1.68198651462403	0.413632244666228	0.156112117971612	2.64958447839036	0.00805908212688774	0.7638289144483	CEL	0.117003905601791
ENSG00000164919	1587.78108962013	-0.0441811978490127	0.0166893303455859	-2.64727205550809	0.00811440436510136	0.7638289144483	COX6C	0.117003905601791
ENSG00000154719	154.69257113803	-0.0727713498704299	0.0274991159219318	-2.64631597892176	0.00813737662995542	0.7638289144483	MRPL39	0.117003905601791
ENSG00000004779	684.780877199021	-0.0410567651547015	0.0155183087690295	-2.64569843053001	0.008152245787611	0.7638289144483	NDUFAB1	0.117003905601791
ENSG00000100461	986.011786548287	0.0691088724150321	0.0261352073925517	2.64428253340463	0.00818642919777347	0.7638289144483	RBM23	0.117003905601791
ENSG00000197756	11907.2663287985	-0.0608644306626965	0.0230418236177644	-2.64147628557369	0.00825455856814208	0.7638289144483	RPL37A	0.117003905601791
ENSG00000110801	468.490015253879	-0.0445422768023907	0.0168831295385286	-2.63827134067424	0.00833298762677519	0.7638289144483	PSMD9	0.117003905601791
ENSG00000137404	16.1020623104708	-0.119585977965644	0.0453327818568236	-2.63795807509315	0.0083406892829887	0.7638289144483	NRM	0.117003905601791
ENSG00000261884	79.0379735405688	0.111620371594367	0.0423715670932596	2.63432247735118	0.00843053760727962	0.7638289144483	CTC-479C5.12	0.117003905601791
ENSG00000106948	1201.39402481514	0.0628421921756153	0.0238623524230277	2.63352879303598	0.00845026705783783	0.7638289144483	AKNA	0.117003905601791
ENSG00000114902	375.504291191555	-0.0456278344620231	0.0173331728495093	-2.63239943766643	0.00847841181879934	0.7638289144483	SPCS1	0.117003905601791
ENSG00000196683	2420.46232539235	-0.04729556553908	0.0179716611147936	-2.63167468143209	0.00849651766001817	0.7638289144483	TOMM7	0.117003905601791
ENSG00000156876	62.2245670692883	0.068961368537918	0.0262074861524127	2.63136144141659	0.00850435370889192	0.7638289144483	SASS6	0.117003905601791
ENSG00000065000	273.322900333497	0.0745213042119953	0.0283374011574287	2.62978611898782	0.00854386021223422	0.7638289144483	AP3D1	0.117003905601791
ENSG00000197472	5.5277908107019	-0.239400067666281	0.0911054652312087	-2.62772455042876	0.00859580881376137	0.7638289144483	ZNF695	0.117003905601791
ENSG00000166965	7.97229006422224	0.164008550237005	0.0624496786990641	2.62625130590884	0.00863310528799587	0.7638289144483	RCCD1	0.117003905601791
ENSG00000122140	169.940097559632	-0.0550465936867831	0.0209704523455773	-2.62495976622997	0.00866592066368727	0.7638289144483	MRPS2	0.117003905601791
ENSG00000147687	103.463296745772	-0.0619121777184343	0.0235865478080707	-2.62489357163364	0.00866760553210934	0.7638289144483	TATDN1	0.117003905601791
ENSG00000178127	6.89954137707919	-0.247231286598765	0.0942372166145895	-2.62349945680049	0.00870315838546078	0.7638289144483	NDUFV2	0.117003905601791
ENSG00000213619	812.125217220989	-0.048367862235629	0.0184565757785141	-2.62063032796883	0.00877673757480608	0.7638289144483	NDUFS3	0.117003905601791
ENSG00000125144	4.55837774115623	-0.458962435934408	0.175147863342559	-2.6204284036098	0.00878193682668544	0.7638289144483	MT1G	0.117003905601791
ENSG00000170855	329.604875000542	-0.0536170049905524	0.020511071969895	-2.6140518189029	0.00894754648756995	0.771124591010715	TRIAP1	0.112875447089137
ENSG00000235636	4.92574704584195	-0.199295938814203	0.0763853532103978	-2.60908577938047	0.00907844820020675	0.771124591010715	NUS1P1	0.112875447089137
ENSG00000196787	181.419044599684	0.18752738312425	0.0721669494240379	2.59852168646312	0.00936261308568353	0.771124591010715	HIST1H2AG	0.112875447089137
ENSG00000198873	238.807525151258	0.0551366036972647	0.0212254335289804	2.5976667860274	0.00938595258103392	0.771124591010715	GRK5	0.112875447089137
ENSG00000099985	208.17704368729	-0.267838820562698	0.1031298138361	-2.59710369484777	0.00940135377825206	0.771124591010715	OSM	0.112875447089137
ENSG00000197345	330.045443611792	-0.0577822979400193	0.0222731612362751	-2.59425670775069	0.00947956782728002	0.771124591010715	MRPL21	0.112875447089137
ENSG00000136045	343.865399536137	-0.0441887703222948	0.0170345251257645	-2.59407115819505	0.00948468543656084	0.771124591010715	PWP1	0.112875447089137
ENSG00000092929	978.201285881868	0.0497697232001503	0.0191972965812424	2.59253812064247	0.00952706223925684	0.771124591010715	UNC13D	0.112875447089137
ENSG00000108298	23328.4444478842	-0.0481526597771341	0.0185805552441844	-2.59156193904407	0.00955413412678457	0.771124591010715	RPL19	0.112875447089137
ENSG00000173334	1292.15637047336	-0.20531626379082	0.0792789978193923	-2.5897938853687	0.00960334122919476	0.771124591010715	TRIB1	0.112875447089137
ENSG00000099822	5.29741760672605	0.23147726924687	0.0894750496712404	2.58705941038748	0.00967989006402241	0.771124591010715	HCN2	0.112875447089137
ENSG00000089009	11565.6046996192	-0.0445339106279331	0.0172230762158129	-2.58571175496776	0.00971781601204401	0.771124591010715	RPL6	0.112875447089137
ENSG00000186575	388.720029914094	0.044219933508303	0.0171468479697009	2.57889575894305	0.00991166913193433	0.771124591010715	NF2	0.112875447089137
ENSG00000137171	59.0112048938122	0.103021861611272	0.0399532059206655	2.57856307741213	0.00992121846805679	0.771124591010715	KLC4	0.112875447089137
ENSG00000130758	97.2686012256566	0.0755035818705377	0.029302119820643	2.57672763379209	0.00997405078865973	0.771124591010715	MAP3K10	0.112875447089137
ENSG00000135940	2507.92578138391	-0.0644670616593034	0.0250352456263359	-2.57505209341693	0.0100224990288791	0.771124591010715	COX5B	0.112875447089137
ENSG00000143158	573.764162147602	-0.069705781378965	0.0270722519904183	-2.57480542821616	0.0100296490231445	0.771124591010715	MPC2	0.112875447089137
ENSG00000078269	40.2328028210799	0.152639598888234	0.0593144521321599	2.57339642197376	0.0100705785310959	0.771124591010715	SYNJ2	0.112875447089137
ENSG00000175782	182.330348263647	0.0637627239483268	0.0247902461178188	2.57208918561301	0.0101086847242797	0.771124591010715	SLC35E3	0.112875447089137
ENSG00000163950	655.871521644391	-0.0496714729507922	0.0193126887203644	-2.57196052139627	0.0101124422427848	0.771124591010715	SLBP	0.112875447089137
ENSG00000237541	1544.0972961196	-0.36497977597355	0.141998094489687	-2.57031460376433	0.0101606195659433	0.771124591010715	HLA-DQA2	0.112875447089137
ENSG00000122420	6.69380329718721	0.265675054055488	0.10342290409716	2.56882221955303	0.010204479380639	0.771124591010715	PTGFR	0.112875447089137
ENSG00000060140	2.5119459995137	0.562475335553878	0.219200207283949	2.56603468821202	0.0102868540256967	0.771124591010715	STYK1	0.112875447089137
ENSG00000136160	7.19586091075857	0.331296325954626	0.129288240045778	2.56246295747643	0.0103932673880881	0.771124591010715	EDNRB	0.112875447089137
ENSG00000123395	257.051608050466	-0.08786859669544	0.0343240278150775	-2.55997335653137	0.0104680188353101	0.771124591010715	C12orf44	0.112875447089137
ENSG00000011405	92.6248209191763	0.0768527619438164	0.0300418161285756	2.55819294062966	0.0105217696255055	0.771124591010715	PIK3C2A	0.112875447089137
ENSG00000108443	332.243470421251	-0.0568168642773732	0.0222173118775128	-2.55732397288262	0.0105480928252452	0.771124591010715	RPS6KB1	0.112875447089137
ENSG00000271959	1.16257302071978	0.414537329131023	0.162118575618434	2.55700080974489	0.0105578971754904	0.771124591010715	CTD-3064M3.7	0.112875447089137
ENSG00000250361	2.08402895904232	0.595685327935404	0.232982504757609	2.55678137100957	0.010564559281937	0.771124591010715	GYPB	0.112875447089137
ENSG00000132773	62.0939704070534	-0.0861059532010044	0.0337073189041827	-2.55451800974653	0.0106334928617749	0.771124591010715	TOE1	0.112875447089137
ENSG00000168495	222.303822495116	-0.0526716492784823	0.0206360809680493	-2.5524056316717	0.0106981886226903	0.771124591010715	POLR3D	0.112875447089137
ENSG00000141298	4499.04634380611	0.0493193284976771	0.0193375758083102	2.55044008548798	0.010758701468771	0.771124591010715	SSH2	0.112875447089137
ENSG00000239521	27.5722595020043	0.11582234204369	0.0455015840325172	2.5454573616804	0.0109134691171566	0.771124591010715	GATS	0.112875447089137
ENSG00000107164	394.094854497274	0.0673269620564326	0.0264595028962289	2.54452860737713	0.0109425348067846	0.771124591010715	FUBP3	0.112875447089137
ENSG00000101452	327.377994701399	-0.105319872139297	0.0414018211985919	-2.54384635965916	0.0109639297927221	0.771124591010715	DHX35	0.112875447089137
ENSG00000121417	156.365373278132	-0.0701679787199127	0.0276166694727255	-2.54078352167742	0.0110604377403908	0.771124591010715	ZNF211	0.112875447089137
ENSG00000143153	77.3359861579793	-0.16042434391101	0.0631492594720336	-2.54039944810525	0.011072592736197	0.771124591010715	ATP1B1	0.112875447089137
ENSG00000137210	583.718393523907	-0.0368466801326232	0.0145332635414782	-2.53533420263536	0.0112340092927553	0.771124591010715	TMEM14B	0.112875447089137
ENSG00000017797	868.763098154495	0.0556129070857107	0.0219358342967761	2.53525379218807	0.0112365885331407	0.771124591010715	RALBP1	0.112875447089137
ENSG00000124120	84.8618424846115	0.0917683206257384	0.036203615211282	2.53478333835404	0.0112516893217372	0.771124591010715	TTPAL	0.112875447089137
ENSG00000101052	136.091819170682	-0.0455554816971941	0.0179725167525379	-2.53473023975684	0.0112533948300006	0.771124591010715	IFT52	0.112875447089137
ENSG00000244398	34.0096224453827	-0.0768273429714313	0.0303232841988688	-2.53360890817682	0.0112894652588942	0.771124591010715	RP11-466H18.1	0.112875447089137
ENSG00000138750	414.642809755492	-0.0694083260020746	0.0273961535789063	-2.53350623846391	0.0112927730109655	0.771124591010715	NUP54	0.112875447089137
ENSG00000271275	3.98376107897953	0.244660836514573	0.0966381913130664	2.53171994622681	0.0113504606085611	0.771124591010715	AC007326.9	0.112875447089137
ENSG00000123595	53.0809353412885	-0.0787693336423949	0.0311724492684912	-2.52688946460214	0.0115077715248199	0.771124591010715	RAB9A	0.112875447089137
ENSG00000183560	1.42545350820446	0.36793252805053	0.14573608965688	2.5246493776304	0.0115813773492262	0.771124591010715	FOLR4	0.112875447089137
ENSG00000138738	48.2043300935018	0.222414386448287	0.0881436515257394	2.52331713740426	0.0116253505549323	0.771124591010715	PRDM5	0.112875447089137
ENSG00000123643	376.135586911711	0.059981171669931	0.0237907510678916	2.52119706094032	0.0116956333230307	0.771124591010715	SLC36A1	0.112875447089137
ENSG00000155542	66.797250106034	-0.0941261241753581	0.0373701389504344	-2.51875231987233	0.0117771467906318	0.771124591010715	SETD9	0.112875447089137
ENSG00000143337	989.893330199423	-0.0533086854639326	0.0211716675905455	-2.51792567760408	0.0118048227786586	0.771124591010715	TOR1AIP1	0.112875447089137
ENSG00000107537	89.3575627917669	-0.072513743525223	0.0288182707069687	-2.51624201405285	0.0118613702857045	0.771124591010715	PHYH	0.112875447089137
ENSG00000172943	222.143994703785	0.0446291274923248	0.017739329045107	2.5158295096079	0.011875261237651	0.771124591010715	PHF8	0.112875447089137
ENSG00000224003	2.3083345729312	-0.316275196986312	0.125827397646887	-2.5135638414289	0.011951814374364	0.771124591010715	CTA-407F11.6	0.112875447089137
ENSG00000197646	10.3806019677621	0.199585759938484	0.0795016232965654	2.51046144295655	0.0120573488636072	0.771124591010715	PDCD1LG2	0.112875447089137
ENSG00000109917	54.1012706720076	-0.0919220946735955	0.0366456835190857	-2.50840169554269	0.0121278708710227	0.771124591010715	ZNF259	0.112875447089137
ENSG00000239002	7124.12475586914	-0.0858206440391655	0.0342329047324439	-2.50696354019383	0.0121773271789063	0.771124591010715	SCARNA10	0.112875447089137
ENSG00000170836	318.789045411288	-0.0679355593529225	0.0271084586084962	-2.50606500111484	0.0122083174131183	0.771124591010715	PPM1D	0.112875447089137
ENSG00000104408	6552.51336041475	-0.0456098709242917	0.0182055612197238	-2.50527134944229	0.0122357482262669	0.771124591010715	EIF3E	0.112875447089137
ENSG00000166974	3.50248654203667	0.366715287517689	0.146388817621525	2.50507718742423	0.0122424673150877	0.771124591010715	MAPRE2	0.112875447089137
ENSG00000273270	5.21373027512449	0.182217255767892	0.0727916344017896	2.50327193866954	0.0123050956567265	0.771124591010715	RP11-212P7.2	0.112875447089137
ENSG00000197580	9.54942119795628	0.136266425772216	0.0544511341183126	2.50254522662712	0.0123303870306388	0.771124591010715	BCO2	0.112875447089137
ENSG00000131471	7.29778856070028	0.262455816953919	0.10489570094025	2.5020645708199	0.012347140330263	0.771124591010715	AOC3	0.112875447089137
ENSG00000125740	1845.77510249623	-0.32760187463864	0.130950945201878	-2.50171447127471	0.012359355768919	0.771124591010715	FOSB	0.112875447089137
ENSG00000180817	1339.46217513841	-0.0360045005070896	0.0144016450061083	-2.50002694079868	0.0124183862305273	0.771124591010715	PPA1	0.112875447089137
ENSG00000169905	336.818927650429	0.0750447136219188	0.0300178079765092	2.50000645219151	0.0124191044614731	0.771124591010715	TOR1AIP2	0.112875447089137
ENSG00000040531	75.2776357622789	0.0799236597058293	0.031976010160786	2.49948818829949	0.0124372845131299	0.771124591010715	CTNS	0.112875447089137
ENSG00000198874	452.988774560028	-0.0430166902448492	0.0172149060787854	-2.49880481763768	0.0124612923313577	0.771124591010715	TYW1	0.112875447089137
ENSG00000214026	828.348556355699	-0.0446989567604284	0.0179040997215862	-2.49657661962958	0.0125398575222782	0.771124591010715	MRPL23	0.112875447089137
ENSG00000143486	143.755423066733	-0.047980214882401	0.0192237427014341	-2.4958831184742	0.0125643993736232	0.771124591010715	EIF2D	0.112875447089137
ENSG00000137492	343.202908315618	-0.0589529720706727	0.0236241992684815	-2.49544847639875	0.0125798023025223	0.771124591010715	PRKRIR	0.112875447089137
ENSG00000158092	339.404884733736	-0.0601702791854094	0.024121034054077	-2.49451491385127	0.0126129425994424	0.771124591010715	NCK1	0.112875447089137
ENSG00000054793	7.07777198145732	0.487390880039595	0.195742595755471	2.48995819309795	0.0127758122428905	0.771124591010715	ATP9A	0.112875447089137
ENSG00000161970	21377.3437972837	-0.0531806400467288	0.0213618559379996	-2.48951402916861	0.0127917869943663	0.771124591010715	RPL26	0.112875447089137
ENSG00000180879	1313.5568908938	-0.0528532044447921	0.0212401661538752	-2.48836115790692	0.012833333550032	0.771124591010715	SSR4	0.112875447089137
ENSG00000100129	7212.19281174353	-0.0552969739562877	0.0222236204903996	-2.48820726488628	0.0128388884875991	0.771124591010715	EIF3L	0.112875447089137
ENSG00000123342	10.228472796166	0.142233360784864	0.0572493256418052	2.48445478073896	0.0129749985783435	0.771124591010715	MMP19	0.112875447089137
ENSG00000103067	7.16386002800422	0.238443879982118	0.0959815552380198	2.48426772613564	0.0129818166985661	0.771124591010715	ESRP2	0.112875447089137
ENSG00000136842	2.84381469733286	0.504227846192364	0.203201024045455	2.48142374557902	0.0130858705812898	0.771124591010715	TMOD1	0.112875447089137
ENSG00000139620	502.450755389493	-0.0760831326825851	0.030665982070436	-2.48102710383876	0.0131004411307731	0.771124591010715	KANSL2	0.112875447089137
ENSG00000196747	136.301368482058	0.133533414478497	0.0538281737112311	2.48073462783366	0.0131111943627665	0.771124591010715	HIST1H2AI	0.112875447089137
ENSG00000115607	33.142466671124	0.301919217341748	0.121785040876103	2.47911578605868	0.0131708543110656	0.771124591010715	IL18RAP	0.112875447089137
ENSG00000113369	809.388871496109	-0.12655311726584	0.0510503998370752	-2.47898386045414	0.013175726789857	0.771124591010715	ARRDC3	0.112875447089137
ENSG00000215712	167.546604207511	-0.0642680154683155	0.0259285014589343	-2.4786629327616	0.0131875864388175	0.771124591010715	TMEM242	0.112875447089137
ENSG00000152382	90.7262900561752	-0.0745829704321756	0.0301229534061354	-2.47595145889595	0.0132881643213217	0.771124591010715	TADA1	0.112875447089137
ENSG00000141030	947.007659879834	-0.0571104611988244	0.0230695689220992	-2.4755755684761	0.0133021607731132	0.771124591010715	COPS3	0.112875447089137
ENSG00000255552	7.66442966436241	0.314953467655533	0.12735178512668	2.47309817716525	0.0133947339906105	0.771124591010715	LY6G6E	0.112875447089137
ENSG00000067066	1008.24146918895	0.0720560802268504	0.0291464455611453	2.4722081488697	0.0134281306286977	0.771124591010715	SP100	0.112875447089137
ENSG00000109445	878.62821469334	-0.0564001029309662	0.0228162184389337	-2.47193035436252	0.0134385694025549	0.771124591010715	ZNF330	0.112875447089137
ENSG00000134058	205.724479987259	-0.0925094833251309	0.0374302316046958	-2.47151779080964	0.0134540856702084	0.771124591010715	CDK7	0.112875447089137
ENSG00000138315	0.761733333897832	0.449852909615462	0.182144199516588	2.46976247835164	0.0135202790281114	0.771124591010715	OIT3	0.112875447089137
ENSG00000151715	18.1547605618421	0.209407018159459	0.0848588940391927	2.46770854758893	0.0135980985798868	0.771124591010715	TMEM45B	0.112875447089137
ENSG00000105202	2199.87820328691	-0.0522115891672872	0.0211644319263508	-2.46694970831138	0.013626949510692	0.771124591010715	FBL	0.112875447089137
ENSG00000120280	579.54755052538	-0.0919102652557201	0.0372746614188829	-2.46575721299938	0.0136723972256589	0.771124591010715	CXorf21	0.112875447089137
ENSG00000117713	2340.09060053995	0.0432781558043255	0.0175602192502818	2.46455668847249	0.0137182861322952	0.771124591010715	ARID1A	0.112875447089137
ENSG00000117523	1972.46865039794	0.0545699709017934	0.0221450693331105	2.46420411157632	0.013731788864348	0.771124591010715	PRRC2C	0.112875447089137
ENSG00000111540	1395.63235862332	0.0400057805686055	0.016249931155208	2.46190461894874	0.0138201414214658	0.771124591010715	RAB5B	0.112875447089137
ENSG00000111859	128.430473667587	-0.264257214635976	0.107509754522175	-2.45798361097988	0.0139719550125034	0.771124591010715	NEDD9	0.112875447089137
ENSG00000177889	595.784401519806	-0.0458485907052504	0.0186624233040154	-2.4567329739748	0.0140206858669727	0.771124591010715	UBE2N	0.112875447089137
ENSG00000141458	310.020634255967	0.0899805128597623	0.0366294568174102	2.45650688483576	0.0140295113846496	0.771124591010715	NPC1	0.112875447089137
ENSG00000183495	242.914822800865	0.0522633855438127	0.0212825009053557	2.45569755999215	0.0140611440435028	0.771124591010715	EP400	0.112875447089137
ENSG00000197223	132.352624728271	-0.0569973388972165	0.0232168132473091	-2.45500268663369	0.0140883535453639	0.771124591010715	C1D	0.112875447089137
ENSG00000140988	9626.45213171503	-0.0586946531357164	0.0239101501807051	-2.45480068891752	0.0140962719828464	0.771124591010715	RPS2	0.112875447089137
ENSG00000138381	247.883123773451	-0.0520266536783141	0.021195494009468	-2.45460915678936	0.0141037837901632	0.771124591010715	ASNSD1	0.112875447089137
ENSG00000172803	25.5228418386876	0.140557161924295	0.0573074962342061	2.45268370039866	0.0141794958402047	0.771124591010715	SNX32	0.112875447089137
ENSG00000159714	11.3400864977266	-0.126182839442682	0.0514582204484319	-2.45214153041173	0.0142008794444572	0.771124591010715	ZDHHC1	0.112875447089137
ENSG00000129460	144.712097432285	-0.0984075072129551	0.0401417930498455	-2.45149754747524	0.014226315595659	0.771124591010715	NGDN	0.112875447089137
ENSG00000103121	307.684718744048	-0.0651349043815185	0.0265813288621833	-2.45040060710375	0.0142697352981042	0.771124591010715	CMC2	0.112875447089137
ENSG00000179388	144.604376073753	-0.287442903057906	0.117456855823846	-2.44722116084049	0.0143962471138361	0.771124591010715	EGR3	0.112875447089137
ENSG00000141699	598.70895308285	0.0946059962481026	0.038683785985616	2.44562402147712	0.0144601706000384	0.771124591010715	FAM134C	0.112875447089137
ENSG00000122406	15974.9260690654	-0.0552579968687921	0.0225964660286773	-2.44542650158941	0.0144680934503556	0.771124591010715	RPL5	0.112875447089137
ENSG00000134489	4.65158008985237	0.417880967456519	0.170925187003641	2.44481796265413	0.0144925270264349	0.771124591010715	HRH4	0.112875447089137
ENSG00000159210	823.336403788768	-0.0530902805370691	0.0217215754090073	-2.44412661316702	0.0145203296900397	0.771124591010715	SNF8	0.112875447089137
ENSG00000215548	118.823570253389	-0.0885230656011916	0.0362325767496118	-2.44318990098158	0.0145580746539128	0.771124591010715	RP11-764K9.4	0.112875447089137
ENSG00000101126	678.913671092689	0.06697124694568	0.0274458205783835	2.44012551034553	0.0146821598540846	0.775015527745956	ADNP	0.110689596142942
ENSG00000167202	93.7616728883103	0.0896481809379403	0.0368275868052431	2.43426704584339	0.014921981542114	0.783203171755915	TBC1D2B	0.106125562428996
ENSG00000272325	282.828363432201	0.081305364059872	0.0334422951390941	2.43121363894746	0.0150483385166508	0.783203171755915	NUDT3	0.106125562428996
ENSG00000130227	765.184688791109	0.0329976723265834	0.0135746717570694	2.43082653614803	0.0150644248432942	0.783203171755915	XPO7	0.106125562428996
ENSG00000184634	386.677234008908	0.0781379446929659	0.0321674638071476	2.42909870549396	0.0151364108703572	0.783203171755915	MED12	0.106125562428996
ENSG00000136929	25.0487596426782	0.266434115624101	0.109736299250999	2.42794879581905	0.0151844869038216	0.783203171755915	HEMGN	0.106125562428996
ENSG00000171681	919.795405765016	0.0776838087824612	0.0320142698586044	2.4265369513521	0.0152436979035606	0.783203171755915	ATF7IP	0.106125562428996
ENSG00000153339	736.494386237488	0.042944054447653	0.0177063032889826	2.42535405311701	0.0152934636029676	0.783203171755915	TRAPPC8	0.106125562428996
ENSG00000150316	1080.18986157001	-0.0586015453920992	0.0241691416977193	-2.42464321344225	0.0153234380866609	0.783203171755915	CWC15	0.106125562428996
ENSG00000100410	376.077422705404	-0.0652891917069578	0.0269459050522353	-2.42297267731008	0.0153940844495615	0.783203171755915	PHF5A	0.106125562428996
ENSG00000133142	190.928674612772	-0.0484264327316489	0.0199932078759841	-2.42214421177598	0.0154292261795764	0.783203171755915	TCEAL4	0.106125562428996
ENSG00000205021	271.01476126294	-0.365061755258423	0.150718839890663	-2.42213750798012	0.0154295108279572	0.783203171755915	CCL3L1	0.106125562428996
ENSG00000090104	53.3106780680076	-0.295186779371363	0.121896084449504	-2.42162642634879	0.0154512253638807	0.783203171755915	RGS1	0.106125562428996
ENSG00000162441	898.856907040302	-0.0412637423082406	0.0170603174847026	-2.41869721036788	0.0155761997559959	0.78329074444074	LZIC	0.106077005159247
ENSG00000068745	404.2686839741	-0.0907709479751607	0.0375386157764061	-2.41806859677049	0.0156031350520743	0.78329074444074	IP6K2	0.106077005159247
ENSG00000241990	80.0346738665381	-0.0924796993356469	0.038246501368091	-2.41799108487352	0.0156064591752303	0.78329074444074	RP6-109B7.3	0.106077005159247
ENSG00000167515	456.209910516309	-0.055291394730686	0.0228921941009063	-2.41529468459718	0.0157224837046108	0.784285954445091	TRAPPC2L	0.105525562577073
ENSG00000112062	1909.61340874408	0.0684295083402927	0.0283334469910889	2.41514942964103	0.0157287554229581	0.784285954445091	MAPK14	0.105525562577073
ENSG00000170471	503.221226343082	0.0441685309976052	0.0183313179209479	2.40945747534781	0.015976257780813	0.786069297044236	RALGAPB	0.104539166432174
ENSG00000169992	5.14050520351493	0.243993416010988	0.101271657559477	2.40929616331886	0.015983321706061	0.786069297044236	NLGN2	0.104539166432174
ENSG00000117676	1051.27325430606	0.0435626929719457	0.0180919407268334	2.40785074579285	0.0160467398198102	0.786069297044236	RPS6KA1	0.104539166432174
ENSG00000123329	2337.19515455885	0.0563141614923569	0.0233886213227164	2.40775891470188	0.016050776398687	0.786069297044236	ARHGAP9	0.104539166432174
ENSG00000064703	200.6747870801	-0.073324191416403	0.0304702258674147	-2.40642100046974	0.0161096878275385	0.786069297044236	DDX20	0.104539166432174
ENSG00000118007	364.745181899673	0.0418876030624351	0.0174102418025329	2.40591736390135	0.0161319132890102	0.786069297044236	STAG1	0.104539166432174
ENSG00000062582	236.491618584019	-0.0620108591968775	0.0257824343762518	-2.40515919838802	0.0161654219274043	0.786069297044236	MRPS24	0.104539166432174
ENSG00000064393	1173.31625111437	0.0983565220852842	0.0408987859601801	2.4048763252055	0.0161779397335823	0.786069297044236	HIPK2	0.104539166432174
ENSG00000142539	6.14794568455316	-0.590458725835168	0.245653293061441	-2.40362634050864	0.016233356562046	0.786069297044236	CTD-2545M3.6	0.104539166432174
ENSG00000114520	322.655629090189	-0.0655933124666396	0.0273007255776246	-2.4026215816183	0.0162780224172343	0.786069297044236	SNX4	0.104539166432174
ENSG00000148840	162.424752762687	-0.0719253979457176	0.0299540888684477	-2.40118797342157	0.0163419394280186	0.786674241396566	PPRC1	0.104205069994183
ENSG00000090889	2.61372409167888	0.309165971742252	0.128895555955682	2.39857743310057	0.0164588961539498	0.789820634246594	KIF4A	0.102471524407559
ENSG00000159792	175.583475473551	0.0916531343128065	0.0382321609763429	2.39727841618786	0.0165173678525065	0.790149584644279	PSKH1	0.10229068385387
ENSG00000178440	11.0544887755849	0.135240335612367	0.056520495288913	2.39276628630138	0.0167218889657116	0.793788356260595	LINC00843	0.100295275860778
ENSG00000137802	97.2581801256041	0.0790455590107863	0.033037638969641	2.39259104088591	0.0167298769657905	0.793788356260595	MAPKBP1	0.100295275860778
ENSG00000188295	141.704684915927	-0.0928409664001717	0.0388253630459802	-2.3912452870105	0.016791330563995	0.793788356260595	ZNF669	0.100295275860778
ENSG00000141076	298.672827289596	-0.0468284683449265	0.0195936973777245	-2.38997609497452	0.0168494694660663	0.793788356260595	CIRH1A	0.100295275860778
ENSG00000138326	39.6666880498799	-0.0776521548294981	0.0324917251922595	-2.38990556426339	0.016852705499392	0.793788356260595	RPS24	0.100295275860778
ENSG00000072694	290.428753057778	-0.27996442626996	0.117266077318144	-2.38742893659189	0.0169666825750288	0.79670545048632	FCGR2B	0.098702211693432
ENSG00000105939	910.144929472016	0.0722540983306033	0.0302945528830558	2.38505247492912	0.0170766853247743	0.797538056812252	ZC3HAV1	0.0982485841714505
ENSG00000183762	115.617181233234	0.231532291866489	0.0970868493001133	2.38479560862852	0.0170886126622954	0.797538056812252	KREMEN1	0.0982485841714505
ENSG00000078237	252.783822256972	-0.088203548203744	0.0370653803476139	-2.37967470929844	0.0173279267664147	0.80624894510722	C12orf5	0.093530840585405
ENSG00000243317	2237.93529602102	-0.0406313385328557	0.017097189591228	-2.37649224839282	0.0174781286292916	0.81013334044183	C7orf73	0.0914434943902442
ENSG00000074755	876.36637751074	0.0604515527983239	0.0254493933437826	2.37536321521363	0.0175316890059113	0.81013334044183	ZZEF1	0.0914434943902442
ENSG00000212443	9528.97419086876	-0.089782239772974	0.0378269519289042	-2.37349919025249	0.0176204316850945	0.81013334044183	SNORA53	0.0914434943902442
ENSG00000198763	5.27004006137999	-0.18753750977599	0.079014952991858	-2.37344328731442	0.0176230991878187	0.81013334044183	MT-ND2	0.0914434943902442
ENSG00000130985	2877.04663340397	0.0458442718126947	0.0193315530522316	2.37147381220893	0.0177173021806927	0.812025334676778	UBA1	0.090430420834336
ENSG00000220494	5.45437080878922	0.248127462607535	0.104776990084715	2.36814841127729	0.0178773630135491	0.813097582765707	YAP1P1	0.0898573300350757
ENSG00000125995	395.443309912049	-0.0602960193748981	0.0254654725396961	-2.36775576345216	0.0178963456221611	0.813097582765707	ROMO1	0.0898573300350757
ENSG00000075568	854.274976177813	0.0570830350496637	0.0241361051578046	2.36504749529587	0.0180277587975371	0.813097582765707	TMEM131	0.0898573300350757
ENSG00000165629	1504.60849744597	-0.033920009054813	0.0143562696265407	-2.36273140148499	0.0181408122066598	0.813097582765707	ATP5C1	0.0898573300350757
ENSG00000127947	1552.74143867278	0.0575576431249624	0.0243639728770633	2.36240794616662	0.0181566500451869	0.813097582765707	PTPN12	0.0898573300350757
ENSG00000239732	16.6224497946277	0.155476983471336	0.0658338318386244	2.36165781527726	0.0181934264622979	0.813097582765707	TLR9	0.0898573300350757
ENSG00000089060	55.2737649632511	0.098565282327835	0.0417379198522152	2.36152838178886	0.0181997787487233	0.813097582765707	SLC8B1	0.0898573300350757
ENSG00000183011	639.898814060566	-0.0586581853771361	0.0248457172656758	-2.36089724236587	0.0182307813943945	0.813097582765707	LSMD1	0.0898573300350757
ENSG00000164548	876.612402028965	-0.0821025341748084	0.0347831512435439	-2.3604110392398	0.0182546960433366	0.813097582765707	TRA2A	0.0898573300350757
ENSG00000226958	253.373202301805	-0.0830171243626858	0.0351762407475132	-2.36003400586672	0.0182732599130425	0.813097582765707	CTD-2328D6.1	0.0898573300350757
ENSG00000038219	592.536287755238	0.0641711680097341	0.0272031382765086	2.35896194613506	0.0183261349098299	0.813097582765707	BOD1L1	0.0898573300350757
ENSG00000115946	259.450564648547	-0.0568819289200566	0.0241293090929613	-2.35737909862697	0.01840444729305	0.813097582765707	PNO1	0.0898573300350757
ENSG00000200959	147.52749448223	-0.113223952324716	0.0480517490593622	-2.35629200895146	0.0184584012665063	0.813097582765707	SNORA74A	0.0898573300350757
ENSG00000092010	3550.76789065317	-0.0542108547873568	0.0230119394513461	-2.35577079028798	0.0184843192319353	0.813097582765707	PSME1	0.0898573300350757
ENSG00000178982	3865.20950095045	-0.0373552148317639	0.0158791889060834	-2.35246365873593	0.0186495120285053	0.81801355338785	EIF3K	0.0872395005917685
ENSG00000119862	33.1557248502733	0.213027664795694	0.0906040196180912	2.35119441382001	0.0187132535699367	0.818464244710261	LGALSL	0.0870002883524813
ENSG00000104472	746.902480663365	-0.055323281302257	0.0235623189142766	-2.34795571282826	0.0188767656274472	0.823263613176531	CHRAC1	0.0844610792269651
ENSG00000100580	196.349133267053	0.067269047206413	0.0286663519181484	2.34662043494364	0.0189445426362291	0.823872325782371	TMED8	0.0841400850314488
ENSG00000273164	4.70278584987891	0.183984858441723	0.0785098797252021	2.34346121896635	0.0191057483775708	0.825663353169372	DGCR10	0.0831969910120794
ENSG00000197498	131.859552943467	-0.0460898630946142	0.0196879840831491	-2.34101484946153	0.0192314021932847	0.825663353169372	RPF2	0.0831969910120794
ENSG00000158636	249.528687822809	0.0855576087258981	0.0365501892818277	2.34082532558693	0.0192411668580149	0.825663353169372	C11orf30	0.0831969910120794
ENSG00000124802	5.28435734706644	-1.50093006320342	0.642156957024593	-2.33732586213488	0.0194222467902385	0.825663353169372	EEF1E1	0.0831969910120794
ENSG00000224051	88.1590044146069	0.0799963940509416	0.0342426983285741	2.33615918007805	0.0194829468841767	0.825663353169372	GLTPD1	0.0831969910120794
ENSG00000135424	8.15775515900615	0.172075953332004	0.0738009293363333	2.33162312289865	0.0197205263017673	0.825663353169372	ITGA7	0.0831969910120794
ENSG00000126264	1528.27855912928	-0.0476977741502504	0.0204607312103559	-2.33118619563845	0.0197435437274767	0.825663353169372	HCST	0.0831969910120794
ENSG00000126001	64.9907323283555	0.100312301812277	0.0430343758032678	2.33098075526542	0.019754374478516	0.825663353169372	CEP250	0.0831969910120794
ENSG00000178904	173.099749324431	0.053332848104553	0.0228867364584971	2.33029502486154	0.0197905635362324	0.825663353169372	DPY19L3	0.0831969910120794
ENSG00000112144	205.638251219833	0.070550449872474	0.0302854676473469	2.32951495727207	0.0198318015582398	0.825663353169372	ICK	0.0831969910120794
ENSG00000167549	3.00726664752967	0.318749901629493	0.136832862505545	2.32948354505538	0.0198334637252035	0.825663353169372	CORO6	0.0831969910120794
ENSG00000112306	24657.6112405842	-0.0475674136750979	0.0204198285611749	-2.32947174520063	0.0198340881420061	0.825663353169372	RPS12	0.0831969910120794
ENSG00000104881	18.0805219376429	0.109816269554562	0.0471515542023634	2.32900635858695	0.0198587288505545	0.825663353169372	PPP1R13L	0.0831969910120794
ENSG00000123901	3.56689506319966	0.228433630445865	0.0981152172926957	2.32821815768298	0.0199005224936583	0.825663353169372	GPR83	0.0831969910120794
ENSG00000115457	9.67995763375041	0.172990578869716	0.0743755420635908	2.32590679771866	0.0200235233235016	0.825663353169372	IGFBP2	0.0831969910120794
ENSG00000133069	8.15703224133089	0.284323829735073	0.12243427023908	2.32225690715408	0.020219106418177	0.825663353169372	TMCC2	0.0831969910120794
ENSG00000175564	7.22021676050845	0.158352990904602	0.0682385482049416	2.32057971733248	0.0203095379145709	0.825663353169372	UCP3	0.0831969910120794
ENSG00000168758	41.481244118208	0.147817697007851	0.0637008104609416	2.3204994714861	0.0203138734783135	0.825663353169372	SEMA4C	0.0831969910120794
ENSG00000112200	248.591616386208	0.0607750321255109	0.0262072351578074	2.31901731562116	0.02039409746199	0.825663353169372	ZNF451	0.0831969910120794
ENSG00000171612	121.131893453491	-0.130274574361957	0.0562137723180903	-2.31748500393796	0.0204773266108684	0.825663353169372	SLC25A33	0.0831969910120794
ENSG00000198435	21.9677143232139	-0.175902792958815	0.0759154576977811	-2.31708795933343	0.020498940778	0.825663353169372	NRARP	0.0831969910120794
ENSG00000162851	169.203932046714	-0.0724586630077168	0.0312715101950236	-2.31708230769256	0.0204992485835003	0.825663353169372	TFB2M	0.0831969910120794
ENSG00000164610	162.344168260706	-0.0773288980214687	0.0333762354228763	-2.31688496445788	0.0205099990224927	0.825663353169372	RP9	0.0831969910120794
ENSG00000196126	5146.03310768236	-0.133149467521655	0.0574757671783987	-2.3166192302988	0.0205244828825061	0.825663353169372	HLA-DRB1	0.0831969910120794
ENSG00000177380	2.44157764225053	0.262928901309385	0.113517780544303	2.31619134948442	0.0205478233027698	0.825663353169372	PPFIA3	0.0831969910120794
ENSG00000082701	725.722898586167	0.0519981565864383	0.0224512847730977	2.31604369691774	0.0205558829553572	0.825663353169372	GSK3B	0.0831969910120794
ENSG00000269604	110.94724601817	0.059724983113641	0.0257952052215005	2.31535212070574	0.020593669523127	0.825663353169372	AC005523.2	0.0831969910120794
ENSG00000087302	1688.65220051716	-0.0505637411930237	0.021854841799107	-2.31361735114869	0.0206887210621633	0.825663353169372	C14orf166	0.0831969910120794
ENSG00000147174	16.1489368562114	0.0973214248522839	0.04206815220109	2.313422856965	0.0206994016009133	0.825663353169372	ACRC	0.0831969910120794
ENSG00000123358	156.192882118889	-0.197922943062672	0.0855574237786658	-2.31333453394637	0.0207042533967633	0.825663353169372	NR4A1	0.0831969910120794
ENSG00000180139	1.81337701343963	0.274867115586261	0.118869735624291	2.31233891572728	0.0207590137164872	0.825663353169372	ACTA2-AS1	0.0831969910120794
ENSG00000204574	741.624482707104	-0.055111261464759	0.0238336532182957	-2.31232958539706	0.0207595274935755	0.825663353169372	ABCF1	0.0831969910120794
ENSG00000105639	641.026190272946	0.106868827499547	0.0462191707338936	2.31221862708969	0.0207656382917565	0.825663353169372	JAK3	0.0831969910120794
ENSG00000009780	172.758452718735	-0.0685583127969509	0.0297045208333974	-2.30800938286368	0.0209986146269282	0.829687110863318	FAM76A	0.0810856565935108
ENSG00000165475	350.602888460121	-0.0592717358952811	0.0256905616452839	-2.30714052552299	0.0210469873772676	0.829687110863318	CRYL1	0.0810856565935108
ENSG00000139636	273.893866131299	0.0662149309585826	0.0287402114116252	2.30391245249501	0.0212275585443847	0.829687110863318	LMBR1L	0.0810856565935108
ENSG00000069345	1852.36147133523	-0.0574353950190433	0.0249368193009734	-2.3032366047101	0.0212655343326347	0.829687110863318	DNAJA2	0.0810856565935108
ENSG00000137955	980.707539936906	-0.0902722959464644	0.0391965290685425	-2.30306861581051	0.0212749827814615	0.829687110863318	RABGGTB	0.0810856565935108
ENSG00000205702	12.1386725281474	0.128571436246929	0.0558862692584219	2.30059078827405	0.0214147722116466	0.829687110863318	CYP2D7P	0.0810856565935108
ENSG00000110090	976.068278350511	0.0536871292987581	0.0233514390308935	2.29909296929114	0.0214996606608436	0.829687110863318	CPT1A	0.0810856565935108
ENSG00000089682	142.33291179473	0.0997704815725308	0.0434287036650548	2.29733961994384	0.0215994033017688	0.829687110863318	RBM41	0.0810856565935108
ENSG00000205060	113.208059575411	0.0792427739857533	0.0345000505151974	2.29688863646291	0.0216251234004418	0.829687110863318	SLC35B4	0.0810856565935108
ENSG00000106609	924.811896549424	0.0421176181099259	0.0183456739324666	2.2957792809884	0.0216885046781496	0.829687110863318	TMEM248	0.0810856565935108
ENSG00000119403	160.636246363386	0.0748843090879415	0.0326298137645583	2.29496587471422	0.0217350800470227	0.829687110863318	PHF19	0.0810856565935108
ENSG00000263843	12.4901347633985	0.146485746801902	0.0638304065046879	2.29492110145254	0.0217376462746331	0.829687110863318	RP11-649A18.12	0.0810856565935108
ENSG00000119121	15.1586702529032	0.344953618290196	0.150319986768042	2.29479542745365	0.0217448508238839	0.829687110863318	TRPM6	0.0810856565935108
ENSG00000061987	969.223446863107	0.0484924331951888	0.0211330208468239	2.29462856004691	0.0217544200908992	0.829687110863318	MON2	0.0810856565935108
ENSG00000214113	225.915050895634	-0.0426351135962641	0.0185836640073507	-2.29422537877352	0.0217775562653912	0.829687110863318	LYRM4	0.0810856565935108
ENSG00000197448	3920.60185419944	-0.0472636803095547	0.0206013937600582	-2.29419819163833	0.0217791171436985	0.829687110863318	GSTK1	0.0810856565935108
ENSG00000206082	40.9616003036788	0.159388880568904	0.0695248728347949	2.29254472636928	0.0218742297325611	0.829687110863318	LINC01002	0.0810856565935108
ENSG00000162735	292.89791897565	0.0449867870047453	0.0196264777521282	2.29214775941482	0.0218971182660861	0.829687110863318	PEX19	0.0810856565935108
ENSG00000100697	1070.86932905257	0.0774558579122329	0.0338233470063387	2.29001162710826	0.0220206426422221	0.829687110863318	DICER1	0.0810856565935108
ENSG00000005889	1090.24142915004	-0.0678548587970591	0.029631574187019	-2.28995119762435	0.0220241458475015	0.829687110863318	ZFX	0.0810856565935108
ENSG00000181847	11.1647594070977	0.38110363101358	0.166439565090963	2.2897418099194	0.0220362881779392	0.829687110863318	TIGIT	0.0810856565935108
ENSG00000125971	565.166817870254	-0.0371179271402253	0.016214255496564	-2.28921563176867	0.0220668267986283	0.829687110863318	DYNLRB1	0.0810856565935108
ENSG00000174718	1868.75654302898	0.113033918388305	0.0494107705236196	2.28763723355157	0.0221586557060268	0.829687110863318	KIAA1551	0.0810856565935108
ENSG00000183054	7.99064602098475	0.453878948106436	0.19841847137641	2.28748334244247	0.0221676266228833	0.829687110863318	RGPD6	0.0810856565935108
ENSG00000110536	281.511899270669	-0.080394423388453	0.0351802888278347	-2.28521214768552	0.0223003912509878	0.832620461634443	PTPMT1	0.0795529205381951
ENSG00000146215	19.5751408623341	0.102366479492612	0.0448428075982808	2.28278479816987	0.02244304785576	0.835907972204316	CRIP3	0.0778415328047916
ENSG00000128534	381.98226723597	-0.042178971946473	0.0185122494074157	-2.27843580853966	0.0227006249598095	0.838571823017773	NAA38	0.0764597344837098
ENSG00000224403	2.09542980646224	-0.326774139886828	0.143442073721078	-2.27809129783105	0.0227211386285887	0.838571823017773	DPPA2P3	0.0764597344837098
ENSG00000124257	11.5898881540332	0.127256587630409	0.0558857441204614	2.27708496385246	0.0227811524120024	0.838571823017773	NEURL2	0.0764597344837098
ENSG00000170542	3694.95107189386	0.0812029716941387	0.0356822479982528	2.27572466000782	0.0228624944458842	0.838571823017773	SERPINB9	0.0764597344837098
ENSG00000125991	2261.84836577269	-0.0410261457696566	0.0180289626604946	-2.27556884676199	0.0228718276905977	0.838571823017773	ERGIC3	0.0764597344837098
ENSG00000223865	9398.66802377978	-0.0721763550605507	0.0317245995284888	-2.27509113222173	0.0229004635215594	0.838571823017773	HLA-DPB1	0.0764597344837098
ENSG00000066422	507.486318135501	-0.0710319441616201	0.0312679841843774	-2.27171485513	0.023103738364744	0.838571823017773	ZBTB11	0.0764597344837098
ENSG00000095485	802.308480040685	-0.0627972780334002	0.027646895250046	-2.27140434632694	0.0231225115475772	0.838571823017773	CWF19L1	0.0764597344837098
ENSG00000220201	55.8903609842788	-0.054674414114477	0.0240717299200761	-2.27131221129554	0.0231280845261687	0.838571823017773	ZGLP1	0.0764597344837098
ENSG00000168939	19.2175168682229	0.0968632699098942	0.0426557201062248	2.27081548895851	0.0231581499071517	0.838571823017773	SPRY3	0.0764597344837098
ENSG00000151846	16.1214155899399	-0.118524323520906	0.0521968708348652	-2.27071703006642	0.0231641134102002	0.838571823017773	PABPC3	0.0764597344837098
ENSG00000100241	221.758515455503	0.060723149078872	0.0267487413642926	2.27013107838908	0.0231996311874268	0.838571823017773	SBF1	0.0764597344837098
ENSG00000065548	1346.11854889827	-0.070492253760124	0.0310709596053088	-2.26875045558875	0.0232835054044731	0.838571823017773	ZC3H15	0.0764597344837098
ENSG00000131016	10.9557431399875	0.333674657705882	0.147130333586644	2.26788487167661	0.0233362246504307	0.838571823017773	AKAP12	0.0764597344837098
ENSG00000260669	1.91679608166457	0.464909221055363	0.204996899955289	2.26788415413483	0.0233362683959741	0.838571823017773	AL136419.6	0.0764597344837098
ENSG00000007168	797.298368866429	0.0695832567131665	0.0307208380549033	2.2650181804549	0.0235115638819062	0.842892318276863	PAFAH1B1	0.0742279041003421
ENSG00000172301	148.558777897442	-0.0796001973486459	0.0351879966981749	-2.26214063936111	0.0236887154386861	0.843451126475795	COPRS	0.0739400774101426
ENSG00000117525	3.23942192602874	-0.319316387063257	0.141252349525063	-2.26060938552106	0.0237834560507465	0.843451126475795	F3	0.0739400774101426
ENSG00000204388	771.1278588599	-0.242000313959766	0.107111663037883	-2.25932738878471	0.0238630274295082	0.843451126475795	HSPA1B	0.0739400774101426
ENSG00000179271	331.915256382877	-0.0521654850737018	0.0230909627994932	-2.25912992570612	0.0238753041302102	0.843451126475795	GADD45GIP1	0.0739400774101426
ENSG00000096384	3521.98143472392	-0.0425305677753152	0.01883953169562	-2.2575172494974	0.0239757728765977	0.843451126475795	HSP90AB1	0.0739400774101426
ENSG00000099999	63.8892991160895	-0.0632002159474329	0.0280210544052536	-2.2554545961548	0.0241048091399512	0.843451126475795	RNF215	0.0739400774101426
ENSG00000200816	1233.95650014306	-0.0852282304845097	0.0378041481298898	-2.2544676894101	0.0241667611148685	0.843451126475795	SNORA38	0.0739400774101426
ENSG00000188186	803.826927180111	-0.0548622244752695	0.0243449298282624	-2.25353799999781	0.0242252475557419	0.843451126475795	LAMTOR4	0.0739400774101426
ENSG00000130520	552.236573658616	-0.0455857851224234	0.0202381904719861	-2.25246348904186	0.0242929974960293	0.843451126475795	4	0.0739400774101426
ENSG00000132952	21.6516624625602	-0.170203501506475	0.0755707941724231	-2.25223915363569	0.0243071629715021	0.843451126475795	USPL1	0.0739400774101426
ENSG00000111058	1.17070953930131	0.433244171397754	0.192365340108506	2.25219455414046	0.0243099800231144	0.843451126475795	ACSS3	0.0739400774101426
ENSG00000103852	21.162971090396	0.0818053220958814	0.0363300608420203	2.25172543617827	0.0243396282116936	0.843451126475795	TTC23	0.0739400774101426
ENSG00000165669	883.067724214598	-0.0485629838182412	0.021595501619509	-2.24875460981978	0.0245281126577946	0.843451126475795	FAM204A	0.0739400774101426
ENSG00000237719	75.2838973701107	0.103971266072018	0.0462490816711027	2.24807201170831	0.0245715984290876	0.843451126475795	RP1-179N16.3	0.0739400774101426
ENSG00000213949	22.1232661818046	0.12330714495383	0.0548886553306539	2.24649600561386	0.0246722551068418	0.843451126475795	ITGA1	0.0739400774101426
ENSG00000207165	7190.04806971727	-0.10707816322706	0.0476743119753609	-2.24603478876424	0.0247017796794956	0.843451126475795	SNORA70	0.0739400774101426
ENSG00000096401	806.138642199006	-0.051977534557418	0.0231571160119548	-2.2445599240676	0.0247963979354334	0.843451126475795	CDC5L	0.0739400774101426
ENSG00000149311	620.136977729728	0.103773206207596	0.0462395141018036	2.24425382107439	0.0248160749106748	0.843451126475795	ATM	0.0739400774101426
ENSG00000167130	68.7920789591982	-0.0488166302381144	0.0217521774822859	-2.24421809163099	0.0248183725592186	0.843451126475795	DOLPP1	0.0739400774101426
ENSG00000135048	773.22987959259	0.0661233809327992	0.0294660099519211	2.24405615285853	0.0248287886443241	0.843451126475795	TMEM2	0.0739400774101426
ENSG00000158109	417.755007676564	0.0559634808954291	0.0249452252508129	2.24345462238732	0.024867512923851	0.843451126475795	TPRG1L	0.0739400774101426
ENSG00000168710	980.695838463398	0.0737006911564207	0.0328678586847774	2.24233321261524	0.0249398447475254	0.843451126475795	AHCYL1	0.0739400774101426
ENSG00000170846	100.280028764055	0.104936353440305	0.0467990976434353	2.24227300790755	0.0249437331468138	0.843451126475795	AC093323.3	0.0739400774101426
ENSG00000113070	1142.62269061204	-0.259036411022317	0.115564427582768	-2.24148915406337	0.0249944072978718	0.843451126475795	HBEGF	0.0739400774101426
ENSG00000248333	879.85840155001	0.0544397912485911	0.0242989804527116	2.24041462787036	0.0250640175073675	0.843451126475795	CDK11B	0.0739400774101426
ENSG00000173535	732.243496923599	0.173925903919501	0.0776669594550447	2.23938087881724	0.0251311444292543	0.843451126475795	TNFRSF10C	0.0739400774101426
ENSG00000228049	33.6248564578672	0.150435067808899	0.0671847197458944	2.23912622360967	0.0251477044421541	0.843451126475795	POLR2J2	0.0739400774101426
ENSG00000188223	21.1786149193317	1.61652483667058	0.722337672792105	2.23790741859289	0.0252270931611246	0.843451126475795	AC002398.9	0.0739400774101426
ENSG00000099795	542.89791603438	-0.0554884204260608	0.0248024096885783	-2.23721892843395	0.0252720348242319	0.843451126475795	NDUFB7	0.0739400774101426
ENSG00000037280	1.80072945304437	0.360590231051529	0.161219094946749	2.23664716124745	0.0253094099676979	0.843451126475795	FLT4	0.0739400774101426
ENSG00000257941	138.04605631711	-0.105792989728284	0.0473363082582598	-2.23492269720515	0.0254224241817669	0.843451126475795	RP11-290L1.4	0.0739400774101426
ENSG00000204623	5.0896893023234	0.192990752832332	0.0863604836088522	2.23471134907528	0.0254363050536624	0.843451126475795	ZNRD1-AS1	0.0739400774101426
ENSG00000008282	842.757797846304	-0.0519388897656824	0.0232456309599602	-2.23435061217075	0.0254600125953843	0.843451126475795	SYPL1	0.0739400774101426
ENSG00000167302	267.996858981057	0.0382230755736462	0.017108923827135	2.2341016863389	0.025476383086677	0.843451126475795	ENTHD2	0.0739400774101426
ENSG00000115525	87.4846198554967	-0.0724502998408865	0.0324337415383526	-2.23379408000815	0.0254966252537852	0.843451126475795	ST3GAL5	0.0739400774101426
ENSG00000134313	1656.80996848303	0.0349607764966998	0.0156523485450538	2.2335802449114	0.0255107049619998	0.843451126475795	KIDINS220	0.0739400774101426
ENSG00000064999	547.960074357171	0.0590604918229778	0.026474031805658	2.23088391887311	0.025688819215673	0.845043421337658	ANKS1A	0.0731209748812583
ENSG00000022567	90.6602911682851	0.0879341290899247	0.0394211119453562	2.23063543240016	0.0257052877689695	0.845043421337658	SLC45A4	0.0731209748812583
ENSG00000204872	4.48534766934962	0.209353383020079	0.0938815779914577	2.22997298830158	0.0257492361795609	0.845043421337658	AC092653.5	0.0731209748812583
ENSG00000119508	62.9697278556023	-0.379957349248965	0.170421546380424	-2.2295147375368	0.0257796758403897	0.845043421337658	NR4A3	0.0731209748812583
ENSG00000106018	0.994313195272699	0.494159048670026	0.221927882499393	2.22666500083142	0.0259696711985525	0.845143314274702	VIPR2	0.0730696397826259
ENSG00000133169	2.90810820170846	0.242609919335998	0.108961386504881	2.22656784314257	0.0259761701030271	0.845143314274702	BEX1	0.0730696397826259
ENSG00000089154	566.039512425014	0.0550894002759446	0.0247448028509564	2.22630184640228	0.0259939698929329	0.845143314274702	GCN1L1	0.0730696397826259
ENSG00000218227	31.0238081060516	-0.0700163597308218	0.0314516494488596	-2.22615859446953	0.026003560296798	0.845143314274702	RP11-889L3.1	0.0730696397826259
ENSG00000175221	338.138921177492	0.0698827897206533	0.0314393462746683	2.22278125983046	0.026230553347759	0.846419137062521	MED16	0.072414526042943
ENSG00000145912	235.39853234747	-0.0653097799060228	0.0293890110664472	-2.22225170348061	0.0262663000678067	0.846419137062521	NHP2	0.072414526042943
ENSG00000125356	1337.89568340282	-0.0538062994752396	0.0242202183725738	-2.22154477088317	0.0263140858507115	0.846419137062521	NDUFA1	0.072414526042943
ENSG00000149534	7.18884808117697	0.403416183519342	0.18175188769023	2.21959831419692	0.0264460468204172	0.846419137062521	MS4A2	0.072414526042943
ENSG00000226763	16.092972285301	0.139083348596725	0.0626804515768648	2.21892703542774	0.026491688887507	0.846419137062521	SRRM5	0.072414526042943
ENSG00000196313	663.463179591037	0.0589178712465014	0.0265532539299688	2.21885692058272	0.0264964601091608	0.846419137062521	POM121	0.072414526042943
ENSG00000152926	340.477606887464	0.0847030632762236	0.0381952698303878	2.21763227887539	0.0265799151402216	0.846419137062521	ZNF117	0.072414526042943
ENSG00000112624	388.380709337796	0.0624721098851685	0.0281714809214001	2.21756570268595	0.0265844585737222	0.846419137062521	GLTSCR1L	0.072414526042943
ENSG00000023909	78.3971918770169	0.105696440352908	0.0476709942666116	2.21720654202796	0.0266089807500477	0.846419137062521	GCLM	0.072414526042943
ENSG00000160796	1352.02736892463	0.0582161936542881	0.0262687972156637	2.21617279148109	0.0266796705335554	0.846419137062521	NBEAL2	0.072414526042943
ENSG00000110200	1215.42840265271	-0.0581355587424836	0.0262468991053645	-2.21494960258378	0.0267635239104038	0.846419137062521	ANAPC15	0.072414526042943
ENSG00000138138	500.121204816633	0.0585938977947952	0.0264639031816102	2.2141064147904	0.0268214594678035	0.846419137062521	ATAD1	0.072414526042943
ENSG00000185033	409.990254578051	0.0802535832176915	0.03626119708189	2.21320832394066	0.0268832864909183	0.846419137062521	SEMA4B	0.072414526042943
ENSG00000169756	1074.44310790883	0.043681250154883	0.0197481624075706	2.21191467101453	0.0269725613531403	0.846419137062521	LIMS1	0.072414526042943
ENSG00000115009	5.20216264808786	-0.439413161213322	0.198676878137257	-2.21169753286415	0.0269875710931951	0.846419137062521	CCL20	0.072414526042943
ENSG00000100150	141.489022411951	0.0414666772208324	0.0187578401935501	2.21063175679952	0.0270613477811329	0.846419137062521	DEPDC5	0.072414526042943
ENSG00000198366	554.629228481858	0.143270835585318	0.064814504602711	2.21047490007854	0.0270722206264528	0.846419137062521	HIST1H3A	0.072414526042943
ENSG00000134759	313.39713743845	-0.0607758037364031	0.0274960717335894	-2.21034496582866	0.0270812301407819	0.846419137062521	ELP2	0.072414526042943
ENSG00000101146	243.633385112063	-0.0949479368824208	0.0429953439405027	-2.20833067445188	0.0272212305352476	0.846419137062521	RAE1	0.072414526042943
ENSG00000133661	4.41378625992146	-0.174582166626138	0.0791040636512746	-2.20699365579717	0.0273145025718353	0.846419137062521	SFTPD	0.072414526042943
ENSG00000155115	224.979709568314	-0.050252103923304	0.0227789546990995	-2.20607594102159	0.0273786829491825	0.846419137062521	GTF3C6	0.072414526042943
ENSG00000118276	23.2335239951348	0.125723500291506	0.0570377204612349	2.20421677575548	0.0275091025377145	0.846419137062521	B4GALT6	0.072414526042943
ENSG00000204084	367.700027689522	0.0414138839579255	0.0187902947221645	2.20400395897329	0.0275240656653452	0.846419137062521	INPP5B	0.072414526042943
ENSG00000160703	128.848815400987	0.0702235516906653	0.0318669706844273	2.20364691661709	0.0275491850490505	0.846419137062521	NLRX1	0.072414526042943
ENSG00000130589	226.960223443934	0.066009935210988	0.0299677191055208	2.2027013460236	0.0276158053408208	0.846419137062521	HELZ2	0.072414526042943
ENSG00000008838	267.602410281977	0.0369711753907117	0.0167892516028881	2.20207405697296	0.0276600776920674	0.846419137062521	MED24	0.072414526042943
ENSG00000161905	3.25413082435137	0.299779009083794	0.136137292357265	2.20203446016161	0.0276628743797943	0.846419137062521	ALOX15	0.072414526042943
ENSG00000185527	73.357501924692	-0.0584744812515635	0.0265579056335075	-2.20177306367817	0.0276813427013917	0.846419137062521	PDE6G	0.072414526042943
ENSG00000100380	424.005077099573	-0.053004637089101	0.0240904766426145	-2.20023197861263	0.0277904405326379	0.846419137062521	ST13	0.072414526042943
ENSG00000162772	616.836431186015	-0.249937776007283	0.113598121752547	-2.20019285663656	0.0277932149080999	0.846419137062521	ATF3	0.072414526042943
ENSG00000099341	1535.83920000683	-0.0520236096979282	0.0236459961345345	-2.20010226686744	0.0277996400922054	0.846419137062521	PSMD8	0.072414526042943
ENSG00000170634	118.592994689707	-0.0408714185566343	0.0185873449257163	-2.19888417199851	0.0278861593487173	0.846419137062521	ACYP2	0.072414526042943
ENSG00000261592	1.66653024146105	0.328358091731483	0.149486732343583	2.19657013424294	0.0280511611525031	0.846419137062521	RP11-178L8.3	0.072414526042943
ENSG00000164258	509.498413756171	-0.044542150406116	0.020287828566026	-2.19551098143181	0.0281269640405623	0.846419137062521	NDUFS4	0.072414526042943
ENSG00000187624	15.7652827431846	0.15105886175872	0.0688946074157054	2.19260791845784	0.0283356401236838	0.846419137062521	C17orf97	0.072414526042943
ENSG00000173276	477.105339590894	-0.127145469505458	0.058020725708943	-2.19138019995258	0.0284242907201392	0.846419137062521	ZBTB21	0.072414526042943
ENSG00000008382	77.2863642174334	-0.0638689354018483	0.0291513116438353	-2.19094551154973	0.0284557357458678	0.846419137062521	MPND	0.072414526042943
ENSG00000188825	9.2263626351325	0.135787336918294	0.0620093048846406	2.18978969641584	0.0285394923360308	0.846419137062521	LINC00910	0.072414526042943
ENSG00000124193	2601.81274470835	-0.0548590272826283	0.0250531521123008	-2.18970559220343	0.0285455952595962	0.846419137062521	SRSF6	0.072414526042943
ENSG00000124562	819.282273843722	-0.0429935568503548	0.0196378706441566	-2.18931867051216	0.028573686261518	0.846419137062521	SNRPC	0.072414526042943
ENSG00000085721	350.393044941952	-0.069047775475153	0.0315880015825463	-2.18588615980394	0.0288239350556875	0.846419137062521	RRN3	0.072414526042943
ENSG00000160058	540.713426094985	0.0488184928701271	0.0223588619434128	2.1834068743606	0.0290058601588456	0.846419137062521	BSDC1	0.072414526042943
ENSG00000136098	142.699614743289	-0.0902235952443167	0.0413271389378459	-2.18315609459461	0.0290243168093154	0.846419137062521	NEK3	0.072414526042943
ENSG00000135999	641.601397910818	0.0350978715626466	0.0160805290191577	2.18263164855039	0.0290629471661891	0.846419137062521	EPC2	0.072414526042943
ENSG00000125611	346.385168729731	-0.0336458505640548	0.0154181032040569	-2.18223020813621	0.029092546901186	0.846419137062521	CHCHD5	0.072414526042943
ENSG00000137727	1.35524270145693	0.346551801711614	0.158858512740065	2.18151231390832	0.0291455446730074	0.846419137062521	ARHGAP20	0.072414526042943
ENSG00000106615	686.163638533327	-0.0811817371588386	0.0372151071972999	-2.18141887186956	0.0291524490386958	0.846419137062521	RHEB	0.072414526042943
ENSG00000221643	60.0074074505546	0.0858854909526903	0.0393763164773215	2.18114589266254	0.0291726273407414	0.846419137062521	SNORA77	0.072414526042943
ENSG00000214199	9.42794003616429	-0.205070222682024	0.0940296666517864	-2.18090981265994	0.0291900877877284	0.846419137062521	EEF1A1P12	0.072414526042943
ENSG00000092068	4.3065064432767	0.323088340472762	0.148159279239637	2.18068245290387	0.0292069117864179	0.846419137062521	SLC7A8	0.072414526042943
ENSG00000106070	62.0837744960034	0.087622994265598	0.0401968390762505	2.17984787558503	0.0292687397690132	0.846419137062521	GRB10	0.072414526042943
ENSG00000108576	3.26429841752661	0.289704717104538	0.132950583169034	2.17904058936098	0.0293286530649859	0.846419137062521	SLC6A4	0.072414526042943
ENSG00000227775	27.946266268503	0.110835239606719	0.050869346342458	2.17882177727554	0.0293449105173086	0.846419137062521	RP1-283E3.4	0.072414526042943
ENSG00000146826	246.39976120488	0.0495041708097737	0.0227318951578144	2.17774059162665	0.0294253550499559	0.846419137062521	C7orf43	0.072414526042943
ENSG00000212464	5686.77130729554	-0.0702221874461753	0.0322459068595427	-2.1777085616494	0.0294277410986573	0.846419137062521	SNORA12	0.072414526042943
ENSG00000185219	162.168971045409	0.0930010120983452	0.0427084720911714	2.17757759865097	0.0294374988188502	0.846419137062521	ZNF445	0.072414526042943
ENSG00000106246	35.7313879867259	0.403733710207688	0.185409267431938	2.17752713119312	0.02944125976374	0.846419137062521	PTCD1	0.072414526042943
ENSG00000125962	53.5795388756605	-0.0729885121196576	0.0335309846735168	-2.17674824733986	0.0294993563217974	0.846419137062521	ARMCX5	0.072414526042943
ENSG00000163464	233.210953781668	0.249245227410331	0.114539480045612	2.17606389788984	0.0295504829623461	0.846419137062521	CXCR1	0.072414526042943
ENSG00000175756	634.43460630379	-0.0495145575887521	0.0227576478960756	-2.17573265105708	0.0295752572376773	0.846419137062521	AURKAIP1	0.072414526042943
ENSG00000104218	67.9551515907621	0.0894649968262292	0.0411584774454455	2.17367119434417	0.0297298374654949	0.846419137062521	CSPP1	0.072414526042943
ENSG00000139428	25.6853666009248	0.0885269125432716	0.0407347994066869	2.17325023892813	0.0297614884691582	0.846419137062521	MMAB	0.072414526042943
ENSG00000169251	636.851262497417	-0.0889398952844367	0.0409672984661607	-2.17099732260602	0.0299313747663592	0.846419137062521	NMD3	0.072414526042943
ENSG00000231312	2.91660417179921	-0.207881861326565	0.0957872292932383	-2.17024610546116	0.029988207029235	0.846419137062521	AC007246.3	0.072414526042943
ENSG00000214203	13.1194457709164	0.160052506871284	0.073756837817917	2.17000228868819	0.0300066725666777	0.846419137062521	RPS4XP1	0.072414526042943
ENSG00000227908	0.976808566282047	-0.34709276487768	0.160010420645537	-2.1691885033324	0.0300683756127651	0.846419137062521	CTD-2031P19.3	0.072414526042943
ENSG00000135900	922.618583371847	-0.0616287544433357	0.0284204447644848	-2.16846551677999	0.0301232855342013	0.846419137062521	MRPL44	0.072414526042943
ENSG00000196331	5.5146000238743	0.252730409752783	0.116679525666401	2.1660219160932	0.0303095122485417	0.846419137062521	HIST1H2BO	0.072414526042943
ENSG00000005022	4525.78366498789	-0.0583298088597588	0.0269410203945902	-2.16509278436504	0.0303805804490064	0.846419137062521	SLC25A5	0.072414526042943
ENSG00000146904	11.1328368386198	0.178452765968349	0.0824571446122367	2.16418803740466	0.0304499210093736	0.846419137062521	EPHA1	0.072414526042943
ENSG00000255438	13.1766682855042	0.13367345125751	0.0618509506398565	2.16121902532847	0.0306784244477645	0.846419137062521	CTD-2653D5.1	0.072414526042943
ENSG00000120913	110.108534875746	-0.0997754112508426	0.0461676623220662	-2.16115363508787	0.0306834735905941	0.846419137062521	PDLIM2	0.072414526042943
ENSG00000178922	33.4532741968295	-0.0852000760538902	0.0394434510851883	-2.16005632645781	0.0307683093928996	0.846419137062521	HYI	0.072414526042943
ENSG00000122707	136.024531663216	0.103182211686183	0.0477762498815218	2.15969675188111	0.0307961528202337	0.846419137062521	RECK	0.072414526042943
ENSG00000105122	556.37165063253	0.0675266013208221	0.0312888954053141	2.15816507569499	0.0309149996621172	0.846419137062521	RASAL3	0.072414526042943
ENSG00000180834	24.8767199252147	0.085989153546904	0.0398448037934287	2.1581020700392	0.0309198968585537	0.846419137062521	MAP6D1	0.072414526042943
ENSG00000117592	839.150159778367	-0.0477335799018315	0.0221289217053798	-2.1570675940449	0.0310003981275637	0.846419137062521	PRDX6	0.072414526042943
ENSG00000242288	1.21348206362467	0.487848641038308	0.226234923630746	2.15638077980639	0.0310539442278449	0.846419137062521	RP11-464F9.1	0.072414526042943
ENSG00000198198	609.433970592146	0.0495051940141879	0.0229640860595026	2.1557659157832	0.0311019481974285	0.846419137062521	SZT2	0.072414526042943
ENSG00000197927	1.39220278954468	0.327403731665996	0.151899461867484	2.15539757442735	0.0311307360192327	0.846419137062521	C2orf27A	0.072414526042943
ENSG00000149177	2939.51036133874	0.0566956279105635	0.0263258376180205	2.15361154821354	0.0312706478743115	0.846419137062521	PTPRJ	0.072414526042943
ENSG00000067560	11007.9904570759	-0.0625970757368977	0.0290753838093931	-2.15292345398636	0.0313246948744055	0.846419137062521	RHOA	0.072414526042943
ENSG00000172548	11.2984797701283	-0.386259088942138	0.17947885184635	-2.15211477546564	0.0313883157046456	0.846419137062521	NIPAL4	0.072414526042943
ENSG00000005206	205.68402231286	0.0560856438805205	0.0260630289314208	2.15192347858331	0.0314033817275607	0.846419137062521	SPPL2B	0.072414526042943
ENSG00000141698	80.8070863342107	-0.0557495212240228	0.0259081182016147	-2.15181669275186	0.0314117945874108	0.846419137062521	NT5C3B	0.072414526042943
ENSG00000166181	1510.12961751798	0.0447101432023921	0.0207804223297787	2.1515512289816	0.0314327168773962	0.846419137062521	API5	0.072414526042943
ENSG00000164305	212.852861078192	-0.0926350692030366	0.0430705896678133	-2.15077318229202	0.0314941068099054	0.846419137062521	CASP3	0.072414526042943
ENSG00000234017	85.3167710660014	0.123366420398681	0.0573634198585614	2.15061132517658	0.031506890677205	0.846419137062521	RP11-214N15.5	0.072414526042943
ENSG00000083223	663.0191969465	0.0563803792487593	0.0262226542603933	2.15006378411953	0.0315501697989562	0.846419137062521	ZCCHC6	0.072414526042943
ENSG00000120314	487.284874909596	0.0440831280130395	0.020505939163607	2.14977366612285	0.0315731221672099	0.846419137062521	WDR55	0.072414526042943
ENSG00000168300	666.50286218926	0.0386205468305143	0.0179741740027846	2.14866879693783	0.0316606638542089	0.846419137062521	PCMTD1	0.072414526042943
ENSG00000214279	3.04477468977957	0.313908510862295	0.146165091316658	2.14762983441943	0.0317431733992789	0.846419137062521	RP11-108K14.4	0.072414526042943
ENSG00000124641	84.2909868920071	0.110369829579605	0.0514114236522058	2.14679582355563	0.0318095399857427	0.846419137062521	MED20	0.072414526042943
ENSG00000170881	969.370782075435	-0.0817349032934403	0.0380762737129887	-2.14660982609647	0.0318243569855424	0.846419137062521	RNF139	0.072414526042943
ENSG00000026751	374.294190679737	0.146030893651266	0.0680581040351844	2.14567972060714	0.0318985402139469	0.846419137062521	SLAMF7	0.072414526042943
ENSG00000162650	24.4280920061681	0.13611856954926	0.063454137282102	2.14514884890971	0.0319409478240906	0.846419137062521	ATXN7L2	0.072414526042943
ENSG00000111832	680.013676839029	-0.0365957128568464	0.0170612021589709	-2.1449668385533	0.0319554984740691	0.846419137062521	RWDD1	0.072414526042943
ENSG00000164120	13.4386727466507	0.208737505831905	0.0973352620974303	2.14452092010565	0.0319911710283592	0.846419137062521	HPGD	0.072414526042943
ENSG00000128918	2.38308392820295	-0.226429271527756	0.105611942611311	-2.14397411816479	0.0320349606409961	0.846419137062521	ALDH1A2	0.072414526042943
ENSG00000131469	18598.369313141	-0.0474300936104516	0.0221237241204928	-2.14385667404513	0.0320443726335497	0.846419137062521	RPL27	0.072414526042943
ENSG00000137818	31732.4300826035	-0.0529282926168669	0.0246897516984827	-2.14373531428101	0.0320541009164773	0.846419137062521	RPLP1	0.072414526042943
ENSG00000147400	224.719978637342	-0.0495963184892789	0.02313792968655	-2.14350718327704	0.0320723949079078	0.846419137062521	CETN2	0.072414526042943
ENSG00000152056	26.7119365059126	0.107185046016234	0.050015647595122	2.14303025492941	0.0321106690506999	0.846419137062521	AP1S3	0.072414526042943
ENSG00000006114	775.604450946409	0.0790640506808373	0.0368937194413327	2.14302195273541	0.0321113356594565	0.846419137062521	SYNRG	0.072414526042943
ENSG00000178764	106.578705727074	0.121648519269578	0.0567962013198637	2.14184252542667	0.0322061561161591	0.846419137062521	ZHX2	0.072414526042943
ENSG00000157570	14.1891335633328	0.239416733481021	0.11178411382182	2.1417778009373	0.0322113666009252	0.846419137062521	TSPAN18	0.072414526042943
ENSG00000138785	439.370815399498	-0.0462552669586399	0.0216029694474937	-2.14115319058632	0.0322616864436944	0.846419137062521	INTS12	0.072414526042943
ENSG00000183684	930.674713476507	-0.0640948863539108	0.0299367102662425	-2.14101301659007	0.0322729883872082	0.846419137062521	ALYREF	0.072414526042943
ENSG00000160218	619.224053839599	0.0514631293344469	0.024057711206096	2.13915317602643	0.0324232649544949	0.846419137062521	TRAPPC10	0.072414526042943
ENSG00000170439	8.38352443648318	0.260345353752234	0.121717793447792	2.13892600562055	0.0324416615181999	0.846419137062521	METTL7B	0.072414526042943
ENSG00000121680	151.506734614754	-0.0437056484998477	0.0204393878855243	-2.13830515593871	0.0324919843757324	0.846419137062521	PEX16	0.072414526042943
ENSG00000137845	1278.61989572105	0.0528431624991904	0.0247229440970545	2.13741382465393	0.0325643479703471	0.846419137062521	ADAM10	0.072414526042943
ENSG00000040933	410.624807151469	0.079488270765054	0.0371911982599501	2.13728716696532	0.0325746419905201	0.846419137062521	INPP4A	0.072414526042943
ENSG00000135269	896.807607445598	0.0452714320893157	0.0211985911735713	2.13558682832454	0.0327131059767985	0.846419137062521	TES	0.072414526042943
ENSG00000179348	39.808915542492	0.264357796531724	0.123788888515066	2.13555351940613	0.0327158234537133	0.846419137062521	GATA2	0.072414526042943
ENSG00000053770	283.869654398694	0.0649459394325278	0.0304505024798363	2.13283637849765	0.032938150876045	0.846419137062521	AP5M1	0.072414526042943
ENSG00000135362	55.7191021241554	0.176163159276115	0.0826090714322307	2.13249170123686	0.0329664459921706	0.846419137062521	PRR5L	0.072414526042943
ENSG00000089737	1443.92463400595	-0.0703256036358577	0.0329954420792763	-2.1313732807971	0.0330584022868373	0.846419137062521	DDX24	0.072414526042943
ENSG00000116133	44.2256089957738	0.151306876420421	0.0709942975725027	2.13125394002103	0.0330682274116537	0.846419137062521	DHCR24	0.072414526042943
ENSG00000115875	2010.89956553635	-0.0670182223186638	0.0314457661088751	-2.13123197846813	0.033070035741533	0.846419137062521	SRSF7	0.072414526042943
ENSG00000172432	270.164608641897	0.0601057854735769	0.0282072875787771	2.13086016532834	0.0331006639491887	0.846419137062521	GTPBP2	0.072414526042943
ENSG00000251474	161.212376552978	0.0664319170943409	0.0311838764536048	2.13032902414098	0.033144458959929	0.846419137062521	RPL32P3	0.072414526042943
ENSG00000168754	2.06917194543676	0.353870083783211	0.166113728408225	2.13028800914982	0.0331478428944694	0.846419137062521	FAM178B	0.072414526042943
ENSG00000148303	5254.01843881062	-0.0465288697102458	0.0218482814691751	-2.12963521986348	0.0332017409748152	0.846419137062521	RPL7A	0.072414526042943
ENSG00000188938	87.2529010204958	0.105168865397367	0.0493854743109795	2.12955057868069	0.0332087349328082	0.846419137062521	FAM120AOS	0.072414526042943
ENSG00000162819	157.336010715468	0.0795514801603978	0.0373823038351239	2.12805183199149	0.0333327863568046	0.846419137062521	BROX	0.072414526042943
ENSG00000261717	448.162376815479	-0.0965801456704833	0.0454293355137174	-2.12594229209716	0.033508064866524	0.846419137062521	RP11-77K12.1	0.072414526042943
ENSG00000048392	32.2205454779687	0.106077472990145	0.0499282418890019	2.12459860345115	0.0336201205034118	0.846419137062521	RRM2B	0.072414526042943
ENSG00000238083	384.842701201965	0.0403825941704126	0.0190079375475284	2.12451214496248	0.0336273415888433	0.846419137062521	LRRC37A2	0.072414526042943
ENSG00000126804	500.507387442786	-0.0694257799790771	0.0327140592577981	-2.12220010460878	0.0338209377790893	0.846419137062521	ZBTB1	0.072414526042943
ENSG00000164970	23.2739994408808	0.0706585615214682	0.0332986597381808	2.12196412939858	0.0338407504000685	0.846419137062521	FAM219A	0.072414526042943
ENSG00000120451	234.224201206499	0.0685877666881785	0.0323257649176169	2.12176778687144	0.0338572430001805	0.846419137062521	SNX19	0.072414526042943
ENSG00000106714	78.4080142516161	0.301115916185602	0.14192401449851	2.12166994605951	0.0338654641079449	0.846419137062521	CNTNAP3	0.072414526042943
ENSG00000218426	253.78762455263	-0.0433360906638963	0.0204336647229466	-2.12081832855126	0.0339370936724008	0.846419137062521	RP11-475C16.1	0.072414526042943
ENSG00000078687	33.4614215330653	0.18029194522934	0.0850408635928937	2.12006249245575	0.0340007755172103	0.846419137062521	TNRC6C	0.072414526042943
ENSG00000198830	3997.78944154306	-0.037535833277107	0.0177123181260094	-2.11919371648977	0.0340740991076998	0.846419137062521	HMGN2	0.072414526042943
ENSG00000150347	236.312150222185	0.141919683507525	0.0670035163333802	2.11809306845024	0.0341671864599095	0.846419137062521	ARID5B	0.072414526042943
ENSG00000121058	267.177429944261	-0.0645718660207979	0.0304973137907348	-2.11729683682551	0.0342346631976589	0.846419137062521	COIL	0.072414526042943
ENSG00000156482	17776.7649098665	-0.0457840199472216	0.0216289226352452	-2.11679614002662	0.0342771531015705	0.846419137062521	RPL30	0.072414526042943
ENSG00000168724	293.234233278592	-0.047915806501921	0.022640327727681	-2.11639191261958	0.0343114893342587	0.846419137062521	DNAJC21	0.072414526042943
ENSG00000206633	4.88249481181428	-0.225503208747224	0.106553052380896	-2.11634677476078	0.0343153252967696	0.846419137062521	SNORA80B	0.072414526042943
ENSG00000146540	165.70668063415	-0.0624332205245588	0.0295161810542788	-2.11522013670221	0.0344111894695885	0.846419137062521	C7orf50	0.072414526042943
ENSG00000157045	182.224531525075	-0.0516837262855514	0.0244351673597013	-2.11513698779852	0.0344182735600809	0.846419137062521	NTAN1	0.072414526042943
ENSG00000174652	345.913291142255	0.0792418982273855	0.0374660399491638	2.11503266250999	0.0344271635910435	0.846419137062521	ZNF266	0.072414526042943
ENSG00000223547	207.487465712234	-0.0660768864238068	0.0312418923617788	-2.11500909287573	0.0344291723381358	0.846419137062521	ZNF844	0.072414526042943
ENSG00000165704	141.349844899198	-0.0448104338839986	0.0211955370101608	-2.11414477786136	0.0345029037005259	0.846419137062521	HPRT1	0.072414526042943
ENSG00000163930	658.887125127493	0.0485726326684723	0.0229874848895739	2.11300335385985	0.034600480822081	0.846419137062521	BAP1	0.072414526042943
ENSG00000154760	27.8565517100227	0.208689839431065	0.0987794231094836	2.11268534338129	0.03462770859117	0.846419137062521	SLFN13	0.072414526042943
ENSG00000226221	1.36562020766064	-0.28498444243229	0.134899001729687	-2.11257636289516	0.0346370436112508	0.846419137062521	AC022431.1	0.072414526042943
ENSG00000231205	4.94759522907207	0.196518670507424	0.0930267644699983	2.11249602871873	0.0346439262299105	0.846419137062521	ZNF826P	0.072414526042943
ENSG00000104611	1.27215916543283	0.405930872210107	0.192166627093153	2.11239005622621	0.0346530071943345	0.846419137062521	SH2D4A	0.072414526042943
ENSG00000171858	8588.42403313687	-0.044034376324361	0.0208542855762974	-2.11152648520406	0.03472708389335	0.846419137062521	RPS21	0.072414526042943
ENSG00000236901	16.0183802345206	0.158933936281768	0.0752711645371116	2.11148501898635	0.03473064424544	0.846419137062521	MIR600HG	0.072414526042943
ENSG00000166148	3.0538539159529	0.348506950319787	0.165056172118852	2.1114445212557	0.0347341217426734	0.846419137062521	AVPR1A	0.072414526042943
ENSG00000154582	1215.82029741005	-0.0683317739729493	0.0323686563545567	-2.11104758950954	0.0347682215951728	0.846419137062521	TCEB1	0.072414526042943
ENSG00000123178	79.9097200360949	-0.049451504016043	0.023430434241791	-2.11056711564655	0.0348095366795406	0.846419137062521	SPRYD7	0.072414526042943
ENSG00000197914	19.2010342898828	-0.860293550781506	0.407904414077466	-2.10905673263474	0.0349396849504055	0.846419137062521	HIST1H4K	0.072414526042943
ENSG00000196866	353.625130096921	0.10741773084934	0.0509339336271573	2.10896200626583	0.0349478612591632	0.846419137062521	HIST1H2AD	0.072414526042943
ENSG00000234825	1.06372667418802	-0.335042185721541	0.158893355247764	-2.10859784035088	0.0349793094626285	0.846419137062521	XRCC6P2	0.072414526042943
ENSG00000071243	167.595524630532	-0.0509188128452359	0.0241775372931195	-2.10603802314169	0.0352010496315892	0.846419137062521	ING3	0.072414526042943
ENSG00000264112	26.809688431461	0.142088504211934	0.0674852547274853	2.10547481499043	0.0352499973580811	0.846419137062521	RP11-159D12.2	0.072414526042943
ENSG00000148337	656.434243979348	-0.0348732176545755	0.0165646438388754	-2.10528025798731	0.0352669195613489	0.846419137062521	CIZ1	0.072414526042943
ENSG00000186625	176.266125745477	-0.0407212507740101	0.0193461467099884	-2.10487656195566	0.0353020544042193	0.846419137062521	KATNA1	0.072414526042943
ENSG00000175931	360.292550239885	0.0484589553295178	0.0230316959675994	2.10401159331423	0.0353774357295659	0.846419137062521	UBE2O	0.072414526042943
ENSG00000151005	12.986189247031	0.137337266587155	0.0652768121045196	2.10392116525626	0.0353853243871653	0.846419137062521	TKTL2	0.072414526042943
ENSG00000148400	729.853643361943	0.0462800938041613	0.0219996179046066	2.10367716406886	0.0354066177684138	0.846419137062521	NOTCH1	0.072414526042943
ENSG00000172613	101.654881728285	0.0546166143939783	0.0259682211050592	2.10320969515073	0.0354474431672815	0.846419137062521	RAD9A	0.072414526042943
ENSG00000136942	13639.6175183063	-0.0471593513147189	0.0224239822975147	-2.10307654942921	0.0354590785109341	0.846419137062521	RPL35	0.072414526042943
ENSG00000165169	387.3007134706	-0.0615312327647792	0.0292604000516239	-2.10288419352504	0.0354758938709418	0.846419137062521	DYNLT3	0.072414526042943
ENSG00000140545	27.9610507122265	0.185635010681393	0.088278194497414	2.10284104402283	0.0354796668463835	0.846419137062521	MFGE8	0.072414526042943
ENSG00000186564	29.5088403885955	0.102126140454759	0.048570593729649	2.10263314925092	0.0354978498820315	0.846419137062521	FOXD2	0.072414526042943
ENSG00000116750	328.073310736821	0.0708702305426218	0.0337552763115043	2.09953045232423	0.0357701662856356	0.850661306738865	UCHL5	0.0702433211059621
ENSG00000106462	342.342624086151	-0.114788204758715	0.0547003636943261	-2.09849070474501	0.0358618201691547	0.850661306738865	EZH2	0.0702433211059621
ENSG00000136244	6.19021559631122	-0.343752233891935	0.163831108142074	-2.09821100394337	0.0358865099881137	0.850661306738865	IL6	0.0702433211059621
ENSG00000072818	306.129028002321	0.0802015935449941	0.0382261767396064	2.09808043559576	0.0358980405117133	0.850661306738865	ACAP1	0.0702433211059621
ENSG00000135164	652.234331644048	0.058525868314821	0.0279110648939969	2.09686977322778	0.036005104946611	0.851505966628619	DMTF1	0.0698123045248609
ENSG00000100095	42.2153472860982	-0.095491297678457	0.045561514921134	-2.09587626407398	0.0360931687989347	0.851505966628619	SEZ6L	0.0698123045248609
ENSG00000115758	496.980274260722	-0.091340468194913	0.0436187678564833	-2.09406346587886	0.0362543270226585	0.851505966628619	ODC1	0.0698123045248609
ENSG00000164611	7.99461829877594	-0.167939212777986	0.0802032792402279	-2.09391953008514	0.0362671491935908	0.851505966628619	PTTG1	0.0698123045248609
ENSG00000089220	327.937475608816	-0.0613588701048664	0.0293089166813582	-2.09352228101605	0.036302557219551	0.851505966628619	PEBP1	0.0698123045248609
ENSG00000167552	3408.94127361679	-0.11103151348268	0.0530661429114875	-2.09232304047191	0.0364096279848214	0.851505966628619	TUBA1A	0.0698123045248609
ENSG00000124172	4512.3991103195	-0.0485303692296219	0.0231948118739481	-2.09229415152662	0.0364122105677233	0.851505966628619	ATP5E	0.0698123045248609
ENSG00000137941	6.70848690485397	0.167867850116047	0.0802359298949681	2.09217803465097	0.0364225926342703	0.851505966628619	TTLL7	0.0698123045248609
ENSG00000166902	543.703956144875	-0.0404586384158227	0.0193437732790813	-2.09155875806172	0.0364780050684775	0.851505966628619	MRPL16	0.0698123045248609
ENSG00000138821	258.255820710162	0.0856151842387755	0.040936281215225	2.09142554470565	0.0364899342898076	0.851505966628619	SLC39A8	0.0698123045248609
ENSG00000170604	163.27580114881	0.063927433858691	0.0305798945515777	2.090505372766	0.0365724262663857	0.852030601011039	IRF2BP1	0.0695448070976462
ENSG00000204952	0.804430965025406	-0.51967588430739	0.248656608921864	-2.08993393162009	0.0366237350055699	0.852030601011039	FBXO47	0.0695448070976462
ENSG00000133874	243.671221448338	-0.0930695475419649	0.0445525776991374	-2.08898232938308	0.0367093138633425	0.852601410882372	RNF122	0.0692539530190275
ENSG00000173915	1205.29329204613	-0.0322386379419745	0.0154544584118227	-2.08604126284438	0.036974885512923	0.852601410882372	USMG5	0.0692539530190275
ENSG00000100138	1706.22528614286	-0.0269998324083302	0.0129444243174071	-2.085827206083	0.0369942780646053	0.852601410882372	NHP2L1	0.0692539530190275
ENSG00000140262	448.507199414111	0.0316507773130275	0.0151770579062594	2.08543562978526	0.0370297754784766	0.852601410882372	TCF12	0.0692539530190275
ENSG00000141452	313.586366177773	-0.0751424702601194	0.0360373005707423	-2.08513038074571	0.0370574672142428	0.852601410882372	C18orf8	0.0692539530190275
ENSG00000174282	383.711848547859	0.0595611128579207	0.0285756046030477	2.08433430141906	0.0371297693093133	0.852601410882372	ZBTB4	0.0692539530190275
ENSG00000170779	22.5950338151281	-0.142780874331613	0.0685173765463326	-2.08386370769847	0.0371725663723931	0.852601410882372	CDCA4	0.0692539530190275
ENSG00000244687	25.4265042220273	0.0836917753111612	0.0401746345278103	2.08319941910677	0.0372330500478847	0.852601410882372	UBE2V1	0.0692539530190275
ENSG00000173567	1.2828040633449	0.328788673553835	0.157835680414629	2.08310739808716	0.037241435192245	0.852601410882372	GPR113	0.0692539530190275
ENSG00000115657	17.0589766036782	0.112596653852546	0.0540565611329126	2.08294148744862	0.0372565573725131	0.852601410882372	ABCB6	0.0692539530190275
ENSG00000116830	229.027857254363	-0.0385909847180786	0.0185422999848247	-2.08124044749908	0.0374119030372563	0.852601410882372	TTF2	0.0692539530190275
ENSG00000169627	738.8042706196	-0.0379874387943429	0.0182618400341321	-2.08015395619187	0.0375114139373815	0.852601410882372	BOLA2B	0.0692539530190275
ENSG00000172428	1026.82776743085	-0.0421285538596347	0.020256623122488	-2.07974219616425	0.037549185533453	0.852601410882372	MYEOV2	0.0692539530190275
ENSG00000058729	133.655258965518	-0.0544571418110336	0.0261861224345488	-2.07961839127374	0.0375605487378442	0.852601410882372	RIOK2	0.0692539530190275
ENSG00000167526	4252.93111093542	-0.0489127508900702	0.023522321533937	-2.07941851400598	0.037578900281106	0.852601410882372	RPL13	0.0692539530190275
ENSG00000170899	6.67581349111749	0.160349602864323	0.0771342463570258	2.07883800565218	0.0376322423724262	0.852601410882372	GSTA4	0.0692539530190275
ENSG00000246705	69.1310064785526	0.181327450290244	0.0872358801119979	2.07858796240086	0.0376552383365852	0.852601410882372	H2AFJ	0.0692539530190275
ENSG00000196712	149.029659176974	0.056251402607899	0.0270755484069087	2.07757204997354	0.0377487927253174	0.852601410882372	NF1	0.0692539530190275
ENSG00000272173	7.63985320658735	0.310305053038524	0.149405065920018	2.07693796142523	0.0378072854939993	0.852601410882372	U47924.31	0.0692539530190275
ENSG00000100532	154.935768642522	-0.0550699177351436	0.0265186383969847	-2.07664952139494	0.0378339187253177	0.852601410882372	CGRRF1	0.0692539530190275
ENSG00000147123	982.919725884502	-0.0359214200328784	0.0173004342787076	-2.07633053911765	0.0378633906699866	0.852601410882372	NDUFB11	0.0692539530190275
ENSG00000181513	77.41330457399	0.0768851743143533	0.0370498730973608	2.0751805036501	0.0379698088470788	0.852601410882372	ACBD4	0.0692539530190275
ENSG00000131876	804.034427008486	-0.0907185538624174	0.0437237505724791	-2.0748118053605	0.0380039800343556	0.852601410882372	SNRPA1	0.0692539530190275
ENSG00000156170	244.062501283978	-0.04773408925098	0.0230093703591672	-2.07454999879917	0.0380282603058899	0.852601410882372	NDUFAF6	0.0692539530190275
ENSG00000259207	94.646767515084	0.221340944053081	0.106730678811685	2.07382681828167	0.0380953975411296	0.852601410882372	ITGB3	0.0692539530190275
ENSG00000100650	12645.7555177482	-0.0660524012963141	0.0318770135128703	-2.07210130489939	0.0382559946748733	0.852601410882372	SRSF5	0.0692539530190275
ENSG00000228264	2.943729384398	-0.328448926414134	0.158512188977398	-2.07207362747963	0.0382585753533075	0.852601410882372	RP11-350G8.7	0.0692539530190275
ENSG00000127554	101.311938881179	-0.0500289978903205	0.024153580663149	-2.07128701073499	0.0383319824199718	0.852601410882372	GFER	0.0692539530190275
ENSG00000140987	13.4100323202053	0.140480399723316	0.0678432092388625	2.07066265436695	0.0383903325525137	0.852601410882372	ZSCAN32	0.0692539530190275
ENSG00000133063	5.97227617692885	0.29203414009213	0.141111689740938	2.06952479010254	0.0384968675075057	0.852601410882372	CHIT1	0.0692539530190275
ENSG00000219682	2.30350591163129	0.208647342682415	0.100827316376707	2.06935332785091	0.0385129427889348	0.852601410882372	RP3-425P12.4	0.0692539530190275
ENSG00000182378	49.7224510069631	0.0662781510787288	0.032030399247322	2.06922650470147	0.038524836643726	0.852601410882372	PLCXD1	0.0692539530190275
ENSG00000145337	843.335754978779	-0.032963166799296	0.0159303440321354	-2.06920621003546	0.0385267402280092	0.852601410882372	PYURF	0.0692539530190275
ENSG00000235700	147.445378638862	-0.122413900451302	0.059168136700968	-2.06891592800993	0.038553976640088	0.852601410882372	CYCSP52	0.0692539530190275
ENSG00000165916	911.5416785791	-0.0385928288847724	0.0186578417801664	-2.06845086047397	0.0385976468344319	0.852601410882372	PSMC3	0.0692539530190275
ENSG00000163348	160.873058689227	0.069953557711379	0.0338340580756183	2.0675485498971	0.038682494387186	0.853244415099486	PYGO2	0.0689265457090519
ENSG00000167851	1321.92649935531	0.108900978157125	0.0526936724461459	2.0666803641068	0.038764282621368	0.853282222004628	CD300A	0.0689073027275166
ENSG00000067082	3455.84862197027	-0.109642718050354	0.0530668236056015	-2.06612551120887	0.0388166299637017	0.853282222004628	KLF6	0.0689073027275166
ENSG00000143222	419.411721328686	-0.0319141967068785	0.0154491534461381	-2.06575698908967	0.0388514311952721	0.853282222004628	UFC1	0.0689073027275166
ENSG00000139218	2204.58684733055	0.0435524698673383	0.0210891071494364	2.06516423662356	0.0389074631309938	0.853288604024717	SCAF11	0.0689040544871671
ENSG00000154874	13.1782860551579	0.102343751686166	0.0495796089050548	2.06423071795816	0.0389958463293133	0.854003455807049	CCDC144B	0.0685403718930848
ENSG00000163141	5.2138586651354	0.195905006710915	0.0949662025753126	2.06289186466683	0.0391229032350857	0.85412116688046	BNIPL	0.0684805152888968
ENSG00000204604	91.5468985326958	0.0760777518109242	0.0369058520008388	2.06140077213757	0.0392648212598873	0.85412116688046	ZNF468	0.0684805152888968
ENSG00000187735	667.902232268595	-0.0374256380659988	0.0181648426332721	-2.0603337348735	0.0393666470138466	0.85412116688046	TCEA1	0.0684805152888968
ENSG00000144840	199.900437930771	0.058858155813923	0.0285686481367707	2.06023594578725	0.0393759900831289	0.85412116688046	RABL3	0.0684805152888968
ENSG00000259660	1.25610457786584	0.412181781159097	0.20011210791757	2.05975433195118	0.0394220324188774	0.85412116688046	DNM1P47	0.0684805152888968
ENSG00000120837	236.288826526863	-0.0420486140556501	0.0204243724098999	-2.05874693291768	0.0395184876789549	0.85412116688046	NFYB	0.0684805152888968
ENSG00000119328	185.730201621647	0.074678848569374	0.0363033204335051	2.05708039037805	0.0396784936488017	0.85412116688046	FAM206A	0.0684805152888968
ENSG00000121621	24.0007978301887	-0.113842528613429	0.0553470829347252	-2.05688398696082	0.0396973866507339	0.85412116688046	KIF18A	0.0684805152888968
ENSG00000113300	825.153221884319	0.0591846711383968	0.0287810546685051	2.05637603694774	0.0397462842461774	0.85412116688046	CNOT6	0.0684805152888968
ENSG00000137962	63.7039365506595	0.132127265075736	0.0643152847149036	2.05436803493025	0.0399400844151924	0.85412116688046	ARHGAP29	0.0684805152888968
ENSG00000125821	158.510339909276	-0.057418654750319	0.0279544539410949	-2.05400738184013	0.0399749772541699	0.85412116688046	DTD1	0.0684805152888968
ENSG00000167283	8378.36058537	-0.0455342135044738	0.0221823255022869	-2.05272497240109	0.040099258672993	0.85412116688046	ATP5L	0.0684805152888968
ENSG00000229153	22.6299366591771	0.0755741839449493	0.0368190579842135	2.05258331099487	0.0401130075051196	0.85412116688046	EPHA1-AS1	0.0684805152888968
ENSG00000087365	2203.95048931089	-0.044092433451274	0.0214836525656781	-2.052371370114	0.0401335847203851	0.85412116688046	SF3B2	0.0684805152888968
ENSG00000112290	60.0261554422771	0.115437474900788	0.0562492149178473	2.05225041930604	0.0401453317752832	0.85412116688046	WASF1	0.0684805152888968
ENSG00000077984	259.620348002391	0.246730184116484	0.120274750272301	2.05138803911784	0.0402291729221041	0.85412116688046	CST7	0.0684805152888968
ENSG00000078814	1.85507089058639	0.250205169043577	0.121998064672191	2.05089457538428	0.0402772145420151	0.85412116688046	MYH7B	0.0684805152888968
ENSG00000141198	2.89639084433159	-0.221553219312897	0.108084144714407	-2.04982164496293	0.0403818385980732	0.85412116688046	TOM1L1	0.0684805152888968
ENSG00000102362	2.83203004635208	0.330495844401232	0.161319325246786	2.0487058441116	0.0404908874041706	0.85412116688046	SYTL4	0.0684805152888968
ENSG00000099942	613.153652975943	-0.0491907974211477	0.0240115189113136	-2.04863330815654	0.0404979850808542	0.85412116688046	CRKL	0.0684805152888968
ENSG00000112851	2292.12521928857	0.0507875359907425	0.0247972505973091	2.04811157557338	0.0405490679406974	0.85412116688046	ERBB2IP	0.0684805152888968
ENSG00000175166	861.544980746285	0.0392761680890066	0.0191793168498588	2.047839784726	0.0405757006275647	0.85412116688046	PSMD2	0.0684805152888968
ENSG00000136816	406.37774770129	0.0898497368879668	0.0438814042436977	2.04755837778075	0.0406032912161045	0.85412116688046	TOR1B	0.0684805152888968
ENSG00000178741	852.746111336071	-0.0462828351691334	0.022603939147464	-2.04755617448767	0.040603507301056	0.85412116688046	COX5A	0.0684805152888968
ENSG00000155324	21.9001090699429	0.117581769266406	0.0574341716310663	2.04724410446282	0.0406341229902398	0.85412116688046	GRAMD3	0.0684805152888968
ENSG00000099977	378.287768465093	-0.0346171806000429	0.0169101429726613	-2.04712524642806	0.0406457887250622	0.85412116688046	DDT	0.0684805152888968
ENSG00000049618	756.821247072101	0.028444429507478	0.0138978422720269	2.04667954569682	0.0406895588578456	0.85412116688046	ARID1B	0.0684805152888968
ENSG00000088356	39.9403642422207	-0.0882473270838531	0.0431202090665651	-2.04654218971028	0.0407030559818439	0.85412116688046	PDRG1	0.0684805152888968
ENSG00000145016	966.425467714579	0.0398026605449762	0.0194544907895277	2.04593689835367	0.0407625794396387	0.85412116688046	KIAA0226	0.0684805152888968
ENSG00000197050	37.0750844198572	0.181678538792714	0.0888094426728245	2.04571195725235	0.040784718610027	0.85412116688046	ZNF420	0.0684805152888968
ENSG00000125885	54.0763851678077	0.114738479706705	0.0560908304543321	2.04558354328739	0.0407973619480394	0.85412116688046	MCM8	0.0684805152888968
ENSG00000197857	174.077816462	-0.066027428387101	0.0322784682910216	-2.0455564307389	0.0408000318106814	0.85412116688046	ZNF44	0.0684805152888968
ENSG00000168014	177.440541994047	0.0481049957646413	0.0235217810763454	2.04512556291998	0.0408424806739284	0.85412116688046	C2CD3	0.0684805152888968
ENSG00000166855	458.961032746082	-0.0408349324993622	0.0199870387405268	-2.04307066341764	0.041045443508264	0.856425268205702	CLPX	0.0673105276452141
ENSG00000128016	11120.880842986	-0.146860053534685	0.0719044272806519	-2.04243409048336	0.0411084910493388	0.856425268205702	ZFP36	0.0673105276452141
ENSG00000127364	13.6090200079394	0.19221117427881	0.0941254631399198	2.04207414090578	0.0411441775215503	0.856425268205702	TAS2R4	0.0673105276452141
ENSG00000185499	9.17144204804989	0.227214095067085	0.11133810280649	2.04075774007027	0.0412749129965323	0.856425268205702	MUC1	0.0673105276452141
ENSG00000126467	2.11768618983881	-0.24837132952402	0.121715636192144	-2.04058687358734	0.041291907999695	0.856425268205702	TSKS	0.0673105276452141
ENSG00000122644	257.064973166713	-0.132264127438792	0.0648410556246236	-2.03982069947307	0.0413681873624415	0.856425268205702	ARL4A	0.0673105276452141
ENSG00000135736	4.01463609323039	0.387427967754067	0.190071970470157	2.03832246698835	0.0415176944545729	0.856425268205702	CCDC102A	0.0673105276452141
ENSG00000136854	5.4761278856562	0.185260141013958	0.0909004234206564	2.03805586423549	0.0415443463655042	0.856425268205702	STXBP1	0.0673105276452141
ENSG00000103876	56.0020645235863	-0.0662849300101943	0.032538509980331	-2.03712247580674	0.0416377700958718	0.856425268205702	FAH	0.0673105276452141
ENSG00000164338	201.225160525462	-0.0564839148796849	0.0277340935128739	-2.03662379855558	0.0416877560319155	0.856425268205702	UTP15	0.0673105276452141
ENSG00000197943	993.545880778439	0.0311100395225775	0.0152760516519325	2.03652358812506	0.0416978069574641	0.856425268205702	PLCG2	0.0673105276452141
ENSG00000101856	517.202230232749	-0.0421200814203061	0.0206838334516412	-2.03637693751416	0.0417125194471983	0.856425268205702	PGRMC1	0.0673105276452141
ENSG00000225091	938.016788683542	-0.0761438508133335	0.0373951888518019	-2.03619377656023	0.0417309009508023	0.856425268205702	SNORA71A	0.0673105276452141
ENSG00000205659	35.1675821733585	0.0796648978236903	0.0391253767595332	2.0361439153242	0.0417359060675107	0.856425268205702	LIN52	0.0673105276452141
ENSG00000092758	11.670245290542	0.146082480271432	0.0718061888349505	2.03439957810891	0.0419113243745216	0.85870721982698	COL9A3	0.0661548856306416
ENSG00000213078	2.02849812801307	0.225579676869276	0.110908630231904	2.03392356751319	0.0419593023537092	0.85870721982698	RP5-933K21.2	0.0661548856306416
ENSG00000170802	759.849177348402	-0.0570870812268332	0.0280864854599028	-2.03254626885705	0.042098384695262	0.859043084595414	FOXN2	0.0659850539419728
ENSG00000142039	475.555841568478	0.0603238599189209	0.0296811436689633	2.03239674965759	0.0421135068858641	0.859043084595414	CCDC97	0.0659850539419728
ENSG00000163376	121.632842367248	-0.163672636045547	0.0805438017654913	-2.03209474171695	0.0421440656213193	0.859043084595414	KBTBD8	0.0659850539419728
ENSG00000080947	25.4571015883737	0.132494845554007	0.0652421138044119	2.03081779280192	0.0422734814150584	0.860145252934642	CROCCP3	0.0654282031502544
ENSG00000105193	22632.941869253	-0.048311046984541	0.0237940211865675	-2.03038597829837	0.0423173208068386	0.860145252934642	RPS16	0.0654282031502544
ENSG00000168785	10.0044650726889	0.254426242078666	0.125339298489919	2.02990000059023	0.0423667050374131	0.860145252934642	TSPAN5	0.0654282031502544
ENSG00000165732	1507.51566443807	-0.0804004861263437	0.039624597635586	-2.02905495383851	0.0424526933406559	0.860465593581403	DDX21	0.0652664906083317
ENSG00000156875	789.686730379149	-0.0914911668884517	0.0451266097369311	-2.02743275911499	0.0426181745578439	0.860465593581403	HIAT1	0.0652664906083317
ENSG00000188486	117.909104630195	0.0602165795317829	0.0297035962271555	2.02724879072831	0.0426369756934813	0.860465593581403	H2AFX	0.0652664906083317
ENSG00000116455	266.683313915039	0.0735972461596044	0.0363051314088413	2.02718578073185	0.0426434167789296	0.860465593581403	WDR77	0.0652664906083317
ENSG00000198034	25403.7126173759	-0.0395723901958175	0.019522745110699	-2.02698903107282	0.0426635344609541	0.860465593581403	RPS4X	0.0652664906083317
ENSG00000113657	0.969090169695824	-0.337368942133901	0.166488081761202	-2.0263849433847	0.0427253526714278	0.860578550913443	DPYSL3	0.0652094824877405
ENSG00000059145	189.174895300329	0.0606013312105482	0.0299319980200516	2.02463367697509	0.0429049935122608	0.86190125206644	UNKL	0.0645424883971606
ENSG00000183779	135.325282368528	-0.134068204556254	0.0662205386210127	-2.02457133916625	0.0429113997304789	0.86190125206644	ZNF703	0.0645424883971606
ENSG00000223546	12.6798285359333	0.100234368463242	0.0495272482816009	2.0238226822805	0.042988399523412	0.86190125206644	LINC00630	0.0645424883971606
ENSG00000135002	381.327818712008	-0.063798611507697	0.0315280269562903	-2.02355230145375	0.043016237038069	0.86190125206644	RFK	0.0645424883971606
ENSG00000151640	1.73574543036052	0.312279932851426	0.154412697707044	2.0223721072725	0.0431379243881319	0.863209603311795	DPYSL4	0.0638837367193524
ENSG00000130997	1.94793558971764	0.264172468080981	0.130684640484083	2.02145001204757	0.0432332020218049	0.863986757897898	POLN	0.0634929137895597
ENSG00000166091	9.39515848302415	0.244241226418353	0.120889007401835	2.02037581139612	0.0433444204824658	0.865080037477948	CMTM5	0.0629437096138293
ENSG00000164818	115.821771327392	0.072084967714711	0.0357024510580378	2.01904814875398	0.0434822153201514	0.865431592959863	HEATR2	0.0627672547373717
ENSG00000167065	308.411554394244	0.0451929423529511	0.0224014045994639	2.01741556661285	0.043652164125896	0.865431592959863	DUSP18	0.0627672547373717
ENSG00000115520	859.31528569294	-0.105224366866992	0.0521651757973762	-2.01713816274122	0.0436810970487967	0.865431592959863	COQ10B	0.0627672547373717
ENSG00000269845	22.2453341037916	-0.148705849886742	0.0737298864310311	-2.01690056888729	0.0437058907047823	0.865431592959863	RP11-420K14.6	0.0627672547373717
ENSG00000159556	13.3530463440959	0.148087709050184	0.0735139179360066	2.0144173131827	0.0439657381509658	0.865431592959863	ISL2	0.0627672547373717
ENSG00000213373	18.183118637742	0.0816714777397053	0.0405469098482687	2.01424666011121	0.0439836430550912	0.865431592959863	LINC00671	0.0627672547373717
ENSG00000110713	324.813024726129	0.0857347286061017	0.0425662145697181	2.0141497070565	0.0439938181023552	0.865431592959863	NUP98	0.0627672547373717
ENSG00000196226	10.5690912848651	0.258748650806545	0.128532377495505	2.01310094661241	0.0441040106782697	0.865431592959863	HIST1H2BB	0.0627672547373717
ENSG00000147677	6875.61818899372	-0.0411193754385291	0.020437546664075	-2.01195261419554	0.0442249323374019	0.865431592959863	EIF3H	0.0627672547373717
ENSG00000169991	479.892293395294	-0.151906566024712	0.0755554231840315	-2.01053160214205	0.044374954960771	0.865431592959863	IFFO2	0.0627672547373717
ENSG00000120334	19.2890779352266	0.107552188108428	0.0535116544416682	2.0098834399835	0.0444435268361966	0.865431592959863	CENPL	0.0627672547373717
ENSG00000135837	1174.64292358198	0.0563719602450983	0.0280475166543764	2.00987349217965	0.0444445799536104	0.865431592959863	CEP350	0.0627672547373717
ENSG00000110218	150.42961338528	0.0694679612129226	0.0345726070820062	2.00933534020575	0.0445015824309436	0.865431592959863	PANX1	0.0627672547373717
ENSG00000186280	3.81589137543196	0.175071292452953	0.087160577122734	2.00860639330587	0.0445788927648607	0.865431592959863	KDM4D	0.0627672547373717
ENSG00000047644	198.727488590151	0.0717403315583385	0.0357223429089667	2.00827621360555	0.0446139480881549	0.865431592959863	WWC3	0.0627672547373717
ENSG00000077097	1008.13600754213	0.0655656376016353	0.0326989439534521	2.00513012576094	0.0449491376057135	0.865431592959863	TOP2B	0.0627672547373717
ENSG00000149308	263.496894221784	0.0894758731900959	0.044639201270662	2.00442370479648	0.0450246921470195	0.865431592959863	NPAT	0.0627672547373717
ENSG00000198876	581.655348704724	0.0941760841491055	0.0469862444998342	2.00433307985357	0.0450343925920295	0.865431592959863	DCAF12	0.0627672547373717
ENSG00000121104	397.54098544909	0.0636502344982573	0.0317566125637845	2.00431435721972	0.0450363968722844	0.865431592959863	FAM117A	0.0627672547373717
ENSG00000169020	684.250374779612	-0.0489208978353101	0.0244101643516545	-2.00411996947469	0.0450572107566844	0.865431592959863	ATP5I	0.0627672547373717
ENSG00000196418	996.935634676487	-0.0468783283311219	0.0233941080510748	-2.00385191984134	0.0450859252211919	0.865431592959863	ZNF124	0.0627672547373717
ENSG00000160087	385.706475791393	0.0501872584694115	0.0250455667043517	2.00383800701509	0.0450874160355137	0.865431592959863	UBE2J2	0.0627672547373717
ENSG00000257950	7.18420406593207	0.176536915303694	0.0881290609830585	2.00316346656219	0.0451597455849698	0.865431592959863	P2RX5-TAX1BP3	0.0627672547373717
ENSG00000116544	26.2075266088738	-0.078106086197765	0.0389949216496275	-2.00298097530633	0.0451793305415309	0.865431592959863	DLGAP3	0.0627672547373717
ENSG00000115956	3489.75856395313	-0.125852779121162	0.0628384464058241	-2.00279902383928	0.0451988646963627	0.865431592959863	PLEK	0.0627672547373717
ENSG00000257341	548.510130918736	-0.0955370657860317	0.0477111415606155	-2.00240578324153	0.0452411069970942	0.865431592959863	CRIP1	0.0627672547373717
ENSG00000198455	158.003864457122	-0.075175932074625	0.0375466282421298	-2.00220194446841	0.0452630166568538	0.865431592959863	ZXDB	0.0627672547373717
ENSG00000118246	186.908600858739	-0.0576820465380727	0.0288128268825016	-2.00195721069992	0.0452893337405329	0.865431592959863	FASTKD2	0.0627672547373717
ENSG00000164162	338.002184665906	-0.0562576108987287	0.0281166251836811	-2.00086641021842	0.0454067882695079	0.865431592959863	ANAPC10	0.0627672547373717
ENSG00000177951	378.546130078263	0.037980466476545	0.0189820988468526	2.00085705922043	0.0454077962692165	0.865431592959863	BET1L	0.0627672547373717
ENSG00000137842	142.437822724785	0.0500867444423705	0.0250383816488913	2.00039863377465	0.0454572358066707	0.865431592959863	TMEM62	0.0627672547373717
ENSG00000151611	62.1881414803462	-0.0536886926994507	0.0268394404011378	-2.00036557756155	0.0454608025534101	0.865431592959863	MMAA	0.0627672547373717
ENSG00000173272	81.298577859018	0.0832811502144434	0.0416449282517633	1.99979093999081	0.0455228433202308	0.865431592959863	MZT2A	0.0627672547373717
ENSG00000105993	1239.68780186187	-0.0857096117888043	0.042873215850724	-1.9991411907898	0.0455930794516074	0.865431592959863	DNAJB6	0.0627672547373717
ENSG00000183354	398.912948859996	0.0379934636175787	0.0190091916498535	1.99868907197174	0.045642006131009	0.865431592959863	KIAA2026	0.0627672547373717
ENSG00000103472	812.293677779662	-0.0821091908980122	0.0411007921144106	-1.99775203040973	0.0457435502840238	0.865431592959863	RRN3P2	0.0627672547373717
ENSG00000100201	7771.30856351754	0.0620134510609239	0.0310470109968788	1.99740487311833	0.0457812188816635	0.865431592959863	DDX17	0.0627672547373717
ENSG00000113013	1635.58680288573	-0.0516903930671576	0.0258821459941821	-1.99714479157859	0.0458094563701489	0.865431592959863	HSPA9	0.0627672547373717
ENSG00000234608	162.039334140438	-0.0591516892650116	0.0296201435249171	-1.997008867133	0.0458242197518098	0.865431592959863	MAPKAPK5-AS1	0.0627672547373717
ENSG00000070269	177.128286452883	0.0795621888534447	0.0398707020612506	1.99550508870445	0.0459878197053005	0.865431592959863	TMEM260	0.0627672547373717
ENSG00000198105	28.0190520683176	0.150681473971325	0.0755273935158609	1.99505724952207	0.0460366362555796	0.865431592959863	ZNF248	0.0627672547373717
ENSG00000138166	323.203568679126	-0.128849557216193	0.0645938784757784	-1.9947642138335	0.046068602121706	0.865431592959863	DUSP5	0.0627672547373717
ENSG00000136783	867.835504127381	-0.047117735992028	0.0236228171996699	-1.99458581056482	0.0460880724365769	0.865431592959863	NIPSNAP3A	0.0627672547373717
ENSG00000076641	622.516193122983	0.0847192632082619	0.0424751016999766	1.99456292786954	0.0460905702760567	0.865431592959863	PAG1	0.0627672547373717
ENSG00000149658	785.457408968327	-0.077185270362035	0.0387076301322891	-1.99405827993713	0.0461456858491302	0.865431592959863	YTHDF1	0.0627672547373717
ENSG00000172493	1453.48428549642	0.0341078067693767	0.017114567186999	1.99291085755803	0.04627120919244	0.865431592959863	AFF1	0.0627672547373717
ENSG00000002726	1.14130062532754	0.329728468212206	0.165453306217033	1.99287929477629	0.0462746660912465	0.865431592959863	AOC1	0.0627672547373717
ENSG00000114391	4674.90088831724	-0.0461754810006503	0.0231717860717187	-1.99274587024639	0.0462892817526688	0.865431592959863	RPL24	0.0627672547373717
ENSG00000147853	201.771015788533	0.0531625315479004	0.0266912376048148	1.99175970537651	0.0463974293281301	0.865431592959863	AK3	0.0627672547373717
ENSG00000177144	1.82442159943023	-0.228942804336915	0.114970363792011	-1.99132016970119	0.0464456994076069	0.865431592959863	NUDT4P1	0.0627672547373717
ENSG00000092295	22.9530002764625	0.0837653325421938	0.0420766565267208	1.99077919817604	0.0465051672620606	0.865431592959863	TGM1	0.0627672547373717
ENSG00000096060	2008.14557582814	0.11016720069978	0.0553442418517372	1.99058107968864	0.0465269620360833	0.865431592959863	FKBP5	0.0627672547373717
ENSG00000101935	65.4216343348275	0.0750497780863574	0.0377061942538865	1.99038326650062	0.0465487318015506	0.865431592959863	AMMECR1	0.0627672547373717
ENSG00000160124	101.409538396464	-0.0590841475986774	0.0296904497000114	-1.99000514292159	0.0465903689703707	0.865431592959863	CCDC58	0.0627672547373717
ENSG00000207088	1201.86780259919	-0.0885377100526267	0.0445082612440338	-1.98924216713802	0.0466744796769952	0.865431592959863	SNORA7B	0.0627672547373717
ENSG00000177692	2.85169245909718	0.231282945620637	0.116298528771298	1.98870052840872	0.0467342676428272	0.865431592959863	DNAJC28	0.0627672547373717
ENSG00000121318	3.51963046320235	0.258102127012578	0.129830444548598	1.98799386314946	0.046812368693581	0.865431592959863	TAS2R10	0.0627672547373717
ENSG00000137055	393.444600446514	-0.0475173384144295	0.0239033677996142	-1.98789303719773	0.046823520983472	0.865431592959863	PLAA	0.0627672547373717
ENSG00000117280	300.983691823422	0.0861740974375999	0.043363250737724	1.98726100953111	0.0468934800742708	0.865431592959863	RAB7L1	0.0627672547373717
ENSG00000152795	3861.09158399475	-0.0389920658926131	0.0196275567973411	-1.98659804147887	0.0469669584410994	0.865431592959863	HNRNPDL	0.0627672547373717
ENSG00000175110	248.778624369478	-0.0536329331030407	0.0270027866680078	-1.98619993419359	0.0470111281717397	0.865431592959863	MRPS22	0.0627672547373717
ENSG00000155561	217.287636111971	0.0762853707944706	0.0384308053720426	1.98500578002371	0.0471438284283687	0.865431592959863	NUP205	0.0627672547373717
ENSG00000185946	1362.98897042607	0.0489281012630982	0.0246514560875356	1.98479558730154	0.047167218651619	0.865431592959863	RNPC3	0.0627672547373717
ENSG00000225159	56.3323883078071	-0.0497090142123596	0.0250458241218357	-1.98472264160882	0.0471753383215605	0.865431592959863	NPM1P39	0.0627672547373717
ENSG00000168769	2459.15547599637	0.0637395633358112	0.0321257713781505	1.98406328008553	0.0472487859759179	0.865431592959863	TET2	0.0627672547373717
ENSG00000128309	162.619062522131	-0.0525457107825099	0.0264916959763445	-1.98347855227654	0.0473140004618034	0.865431592959863	MPST	0.0627672547373717
ENSG00000172732	151.847084130426	0.0592631715137149	0.029886860482232	1.98291726054489	0.0473766723196668	0.865431592959863	MUS81	0.0627672547373717
ENSG00000101868	76.5170016157077	0.0529404452844994	0.0267055569240535	1.98237563197255	0.0474372148254573	0.865431592959863	POLA1	0.0627672547373717
ENSG00000106603	568.459094705963	-0.0330910133611228	0.0166944936823338	-1.98215136024999	0.0474623026520785	0.865431592959863	COA1	0.0627672547373717
ENSG00000204287	53641.0927716823	-0.0711866134948677	0.0359151392154202	-1.98207817232416	0.0474704921257775	0.865431592959863	HLA-DRA	0.0627672547373717
ENSG00000084731	39.1150955941758	0.106720284210311	0.0538436357558298	1.98204082455104	0.0474746716691836	0.865431592959863	KIF3C	0.0627672547373717
ENSG00000107949	764.426379577684	-0.0280468347397399	0.0141529300599396	-1.98169810922245	0.047513038968887	0.865431592959863	BCCIP	0.0627672547373717
ENSG00000110344	154.612003602825	0.0568906463103229	0.0287091463532826	1.98162096532759	0.0475216788932587	0.865431592959863	UBE4A	0.0627672547373717
ENSG00000108239	295.932415624835	-0.107178543015243	0.0540921258498126	-1.98140748457225	0.0475455950927126	0.865431592959863	TBC1D12	0.0627672547373717
ENSG00000162711	896.490941420009	-0.131649772949023	0.0664881060567939	-1.98004997821066	0.0476979130950716	0.867131036285681	NLRP3	0.0619152692645745
ENSG00000174374	3.12382794201848	0.51133859626785	0.258374306834938	1.97906131817711	0.0478091029348699	0.867131036285681	WBSCR16	0.0619152692645745
ENSG00000169180	1734.67552842786	0.0748395935118907	0.0378468700956646	1.97743151078862	0.0479928750806077	0.867131036285681	XPO6	0.0619152692645745
ENSG00000163811	417.582603637919	-0.0730666025267065	0.0369569501150316	-1.97707338671835	0.0480333355135111	0.867131036285681	WDR43	0.0619152692645745
ENSG00000111412	142.206980798152	0.0670192338163074	0.033902278417595	1.97683568610908	0.0480602064687461	0.867131036285681	C12orf49	0.0619152692645745
ENSG00000105971	3.32178468834658	0.312938358773281	0.158336974955064	1.9764073354445	0.0481086614207203	0.867131036285681	CAV2	0.0619152692645745
ENSG00000174705	45.252101564759	0.142028560091531	0.0718620943428964	1.97640440889224	0.0481089926129186	0.867131036285681	SH3PXD2B	0.0619152692645745
ENSG00000273047	37.8284320806156	0.150749261966465	0.076274642424697	1.97640076930278	0.0481094045008166	0.867131036285681	RP4-583P15.14	0.0619152692645745
ENSG00000258366	31.5572492229575	0.0607625470806295	0.0307742717694377	1.97445929950399	0.0483295409959098	0.867131036285681	RTEL1	0.0619152692645745
ENSG00000119632	12.4165557753422	-0.105036261004171	0.0532042258667008	-1.97420898985226	0.0483579842141045	0.867131036285681	IFI27L2	0.0619152692645745
ENSG00000102531	676.628494156582	0.0413824661240847	0.0209653928822601	1.97384644096513	0.0483992063453742	0.867131036285681	FNDC3A	0.0619152692645745
ENSG00000164169	107.447069109973	-0.0706968093775014	0.035841346030829	-1.97249314567292	0.048553338010555	0.867131036285681	PRMT10	0.0619152692645745
ENSG00000204176	28.7958005830216	0.0797619031431014	0.0404669746476134	1.97103697120105	0.0487196471314662	0.867131036285681	SYT15	0.0619152692645745
ENSG00000132823	829.558918617985	-0.079499530240562	0.0403350688833586	-1.97097792173009	0.0487264012269158	0.867131036285681	OSER1	0.0619152692645745
ENSG00000215021	1575.99831006061	-0.0271019396515677	0.0137505422013535	-1.97097243546512	0.0487270287873898	0.867131036285681	PHB2	0.0619152692645745
ENSG00000188163	1.42011272419004	0.420759514127485	0.213506106980935	1.97071418741693	0.0487565768307285	0.867131036285681	FAM166A	0.0619152692645745
ENSG00000139641	1013.08607383988	0.058790160677983	0.0298415160396699	1.97007955627422	0.0488292535230207	0.867131036285681	ESYT1	0.0619152692645745
ENSG00000213005	61.6799907502466	-0.158473798388522	0.0804433350844349	-1.97000532389892	0.0488377604044848	0.867131036285681	PTTG3P	0.0619152692645745
ENSG00000120802	269.853706241935	-0.0734471763156212	0.0372904938921028	-1.96959516085078	0.0488847867002281	0.867131036285681	TMPO	0.0619152692645745
ENSG00000166436	95.0811720620408	0.0883074227237034	0.0448388381817805	1.96944047403052	0.0489025318280991	0.867131036285681	TRIM66	0.0619152692645745
ENSG00000267957	4.23385312035164	0.152418790058014	0.0773956166006536	1.96934654380319	0.04891330981168	0.867131036285681	RP11-178G16.4	0.0619152692645745
ENSG00000163751	32.6110622465587	0.272546287928063	0.138424342782065	1.96891877866568	0.048962418759328	0.867131036285681	CPA3	0.0619152692645745
ENSG00000233328	81.8515802788363	-0.0562564399353849	0.0286056065335267	-1.96662286707505	0.0492267052015522	0.867131036285681	PFN1P1	0.0619152692645745
ENSG00000143815	1440.24527616737	0.0562184296604462	0.0285887590403251	1.96645225422862	0.0492463924393007	0.867131036285681	LBR	0.0619152692645745
ENSG00000125458	183.056515872113	-0.041474062500849	0.0210924355703707	-1.96630030526721	0.0492639315888175	0.867131036285681	NT5C	0.0619152692645745
ENSG00000149806	11868.0604787946	-0.0578823021827128	0.0294405663770304	-1.9660729838361	0.049290180610128	0.867131036285681	FAU	0.0619152692645745
ENSG00000218739	42.8816003446009	-0.0588414595557199	0.0299320707990154	-1.96583323455374	0.0493178774012058	0.867131036285681	CEBPZ-AS1	0.0619152692645745
ENSG00000079385	31.7773081579621	0.182495841143027	0.0928368506931144	1.96576940924346	0.049325252955469	0.867131036285681	CEACAM1	0.0619152692645745
ENSG00000159588	27.9809486389948	0.101205583885337	0.0515167557884214	1.96451780273172	0.0494700737897247	0.867131036285681	CCDC17	0.0619152692645745
ENSG00000257335	253.455832277216	0.143562035484854	0.0730853052695582	1.96430780381034	0.0494944072462758	0.867131036285681	MGAM	0.0619152692645745
ENSG00000257621	180.864602512026	0.0958259311657004	0.0487921986310455	1.96396009719325	0.0495347195467017	0.867131036285681	RP11-349A22.5	0.0619152692645745
ENSG00000232063	16.887413786708	0.137825591943222	0.0702434877257348	1.96211202498032	0.0497494432482446	0.867131036285681	RP11-307E17.8	0.0619152692645745
ENSG00000066379	147.413738046967	-0.0493227932566911	0.0251560826944552	-1.96067065988627	0.0499174538058332	0.867131036285681	ZNRD1	0.0619152692645745
ENSG00000168792	120.750978879842	0.0774849123937976	0.0395245921838138	1.96042281811397	0.0499463909902002	0.867131036285681	ABHD15	0.0619152692645745
ENSG00000149932	894.640517691174	-0.0563650708909734	0.0287565580533277	-1.96007709915933	0.049986779481942	0.867131036285681	TMEM219	0.0619152692645745
ENSG00000267122	5.0177891063002	-0.257572695833966	0.131409815043955	-1.9600719759617	0.0499873782034793	0.867131036285681	AC004490.1	0.0619152692645745
ENSG00000184924	642.878615554333	-0.0415534995120343	0.0212102419301064	-1.95912425935378	0.0500982364008049	0.867131036285681	PTRHD1	0.0619152692645745
ENSG00000120896	144.299507143728	-0.0701964140338213	0.0358320829145771	-1.95903805539767	0.0501083302397149	0.867131036285681	SORBS3	0.0619152692645745
ENSG00000114315	5.14182623034307	-0.235253404742421	0.120117807120851	-1.95852230723569	0.0501687561123203	0.867131036285681	HES1	0.0619152692645745
ENSG00000181163	5019.12620359686	-0.0320455957178462	0.0163639221721525	-1.95830775658297	0.0501939111904003	0.867131036285681	NPM1	0.0619152692645745
ENSG00000165671	425.332010005926	0.0366686485471955	0.0187248490079806	1.95828807653227	0.0501962191151634	0.867131036285681	NSD1	0.0619152692645745
ENSG00000162813	49.5517013980547	0.127861777598103	0.0653030521950299	1.95797552029021	0.0502328852296114	0.867131036285681	BPNT1	0.0619152692645745
ENSG00000141027	587.385973455413	0.0388684992112397	0.0198522313624738	1.9578907026397	0.0502428390981924	0.867131036285681	NCOR1	0.0619152692645745
ENSG00000136810	1193.54762577704	-0.0514023263863611	0.0262582903335593	-1.95756561959659	0.050281004887648	0.867131036285681	TXN	0.0619152692645745
ENSG00000204257	2829.18437561142	-0.0689434120070445	0.0352274914090476	-1.95709115947261	0.0503367516334961	0.867131036285681	HLA-DMA	0.0619152692645745
ENSG00000234741	1108.5373518756	-0.0496207384950378	0.0253548695065452	-1.95704965005749	0.050341631250016	0.867131036285681	GAS5	0.0619152692645745
ENSG00000100416	54.8891285594183	0.0727004762291931	0.0371515342433328	1.95686336270863	0.050363535039014	0.867131036285681	TRMU	0.0619152692645745
ENSG00000237580	20.8641209923722	0.108977598512857	0.0556989691057053	1.95654605933622	0.0504008621658435	0.867131036285681	GCSHP3	0.0619152692645745
ENSG00000198146	166.248048875525	0.067028887502726	0.0342845305814223	1.9550767172833	0.0505740158944718	0.867131036285681	ZNF770	0.0619152692645745
ENSG00000248049	33.6957817034	0.123360102701893	0.0631001115297402	1.95499024821456	0.050584221299167	0.867131036285681	UBA6-AS1	0.0619152692645745
ENSG00000179021	535.636187826659	-0.0611044803026513	0.0312685413741647	-1.95418390552551	0.0506794719862916	0.867131036285681	C3orf38	0.0619152692645745
ENSG00000171621	22.9208752911077	0.12435354038541	0.0636519710985821	1.95364791127703	0.0507428703735222	0.867131036285681	SPSB1	0.0619152692645745
ENSG00000181472	450.075294210101	-0.0623631174559841	0.0319334406444973	-1.95290943278705	0.0508303277808043	0.867131036285681	ZBTB2	0.0619152692645745
ENSG00000141424	87.9336115944628	0.0497819047728855	0.0254938671096852	1.95270119510324	0.0508550120087074	0.867131036285681	SLC39A6	0.0619152692645745
ENSG00000007038	34.2862349425804	0.0665738274180492	0.034104161623426	1.95207342004619	0.0509294884243744	0.867131036285681	PRSS21	0.0619152692645745
ENSG00000166200	1448.83808957275	-0.0692010915715263	0.0354520448097623	-1.95196333364869	0.050942557989656	0.867131036285681	COPS2	0.0619152692645745
ENSG00000182810	304.151247027359	-0.0465604971653009	0.0238555803617065	-1.95176543430655	0.0509660598573328	0.867131036285681	DDX28	0.0619152692645745
ENSG00000136933	71.738094475662	0.0659034941160886	0.0337873814214339	1.95053571314293	0.0511123010509882	0.867131036285681	RABEPK	0.0619152692645745
ENSG00000114942	6545.80793596665	-0.0421278794203718	0.0215991759023141	-1.95043920244468	0.0511237931740764	0.867131036285681	EEF1B2	0.0619152692645745
ENSG00000256436	54.4108154149031	0.166617495961808	0.0855063771187857	1.94859730438985	0.0513435343110632	0.867131036285681	TAS2R31	0.0619152692645745
ENSG00000178035	345.49624408412	-0.0588667054310012	0.0302294752004515	-1.94732806443567	0.0514954161835535	0.867131036285681	IMPDH2	0.0619152692645745
ENSG00000213189	9.627409203553	0.106532623628723	0.0547251311857098	1.94668557791491	0.0515724417001775	0.867131036285681	BTF3L4P2	0.0619152692645745
ENSG00000162437	31.2594657419279	-0.0681396550383705	0.0350330168855831	-1.94501247953931	0.0517734763443373	0.867131036285681	RAVER2	0.0619152692645745
ENSG00000177628	473.866013990334	0.0650087541978362	0.0334398736558328	1.94404903759249	0.0518895379406728	0.867131036285681	GBA	0.0619152692645745
ENSG00000204842	600.55577325695	0.0628491894722149	0.0323342295737623	1.94373548715118	0.0519273568921696	0.867131036285681	ATXN2	0.0619152692645745
ENSG00000175643	2.74634833505085	0.262208157484111	0.134905020542044	1.9436501060566	0.0519376591441044	0.867131036285681	RMI2	0.0619152692645745
ENSG00000118260	797.278799591023	0.0536773668804855	0.0276173415807283	1.94361092734364	0.0519423870974728	0.867131036285681	CREB1	0.0619152692645745
ENSG00000085274	254.219833193647	-0.0562216411926237	0.0289291381258561	-1.94342606917744	0.0519647000075155	0.867131036285681	MYNN	0.0619152692645745
ENSG00000136940	244.427507000543	-0.0397299249050883	0.0204440393966384	-1.94335004615678	0.0519738785302956	0.867131036285681	PDCL	0.0619152692645745
ENSG00000184056	215.779271290468	-0.0366029528432017	0.01883888085338	-1.94294730818017	0.0520225251071629	0.867131036285681	VPS33B	0.0619152692645745
ENSG00000065150	757.756354550772	-0.0495895587915945	0.0255299085823856	-1.94241035495947	0.0520874427308184	0.867131036285681	IPO5	0.0619152692645745
ENSG00000173409	102.978065992819	0.1268536901314	0.0653100553394595	1.94233015838154	0.0520971443072003	0.867131036285681	ARV1	0.0619152692645745
ENSG00000124164	145.96107033607	0.0779258669318439	0.0401211288254073	1.9422650661438	0.0521050197857149	0.867131036285681	VAPB	0.0619152692645745
ENSG00000142178	344.515056885496	-0.139633239661909	0.071900908359255	-1.94202330468799	0.0521342791057291	0.867131036285681	SIK1	0.0619152692645745
ENSG00000165997	498.984691899999	-0.159863036636153	0.0823249623494014	-1.94185374731988	0.0521548080818154	0.867131036285681	ARL5B	0.0619152692645745
ENSG00000142227	7311.94261944736	-0.0663913162268452	0.0341910331831341	-1.94177566589579	0.052164263979604	0.867131036285681	EMP3	0.0619152692645745
ENSG00000227159	3.90211254985859	0.316214965437173	0.162867633112694	1.94154577796543	0.052192112432257	0.867131036285681	DDX11L16	0.0619152692645745
ENSG00000100764	1357.57071970612	-0.0464590102480807	0.02393288916296	-1.94122029863338	0.0522315620190287	0.867131036285681	PSMC1	0.0619152692645745
ENSG00000135521	157.384379565609	-0.0582864674523546	0.0300385883937647	-1.94038636863687	0.0523327519645533	0.867131036285681	LTV1	0.0619152692645745
ENSG00000115540	1469.24153170809	-0.0659184509176745	0.0339877356145389	-1.93947757112353	0.0524432130212033	0.867131036285681	MOB4	0.0619152692645745
ENSG00000157978	164.736335581162	0.0892151707958605	0.0460127421546111	1.93892314646412	0.0525106970252888	0.867131036285681	LDLRAP1	0.0619152692645745
ENSG00000171634	541.363158800083	0.0547398842186746	0.0282331162251846	1.9388537836941	0.0525191448981418	0.867131036285681	BPTF	0.0619152692645745
ENSG00000159363	253.898931877397	0.050430754993638	0.0260203397130053	1.93812823160153	0.052607579904124	0.867131036285681	ATP13A2	0.0619152692645745
ENSG00000242358	15.8163042958933	-0.0898124620859338	0.0463440780217747	-1.93794905238455	0.0526294385881155	0.867131036285681	RPS21P4	0.0619152692645745
ENSG00000180660	1.72486723659708	0.285089018758515	0.147152338319	1.93737335074142	0.0526997217860598	0.867131036285681	MAB21L1	0.0619152692645745
ENSG00000103569	2355.76796253404	0.118662499414033	0.0612764587522717	1.93651039616635	0.0528052205119315	0.867131036285681	AQP9	0.0619152692645745
ENSG00000099991	346.893669510099	0.0489000034645229	0.0252537714063847	1.9363445830574	0.052825511852938	0.867131036285681	CABIN1	0.0619152692645745
ENSG00000074181	2.9703075121873	0.196077362147422	0.101294293977784	1.93571971774073	0.0529020381612768	0.867131036285681	NOTCH3	0.0619152692645745
ENSG00000137154	1158.19233490654	-0.0444164819525382	0.0229466387834379	-1.9356421814857	0.0529115403666139	0.867131036285681	RPS6	0.0619152692645745
ENSG00000125347	4674.62989128703	-0.111566488778425	0.057674982955633	-1.93440003032594	0.0530639627409115	0.867131036285681	IRF1	0.0619152692645745
ENSG00000197429	13.1899638629277	0.169540472936017	0.0876474909040884	1.93434485331181	0.0530707419248513	0.867131036285681	IPP	0.0619152692645745
ENSG00000101843	283.220701473055	0.043535335027324	0.0225083255498464	1.93418808213484	0.0530900071667957	0.867131036285681	PSMD10	0.0619152692645745
ENSG00000179119	451.30861617547	-0.0881206171716842	0.0455603448429519	-1.93415167236857	0.0530944823134951	0.867131036285681	SPTY2D1	0.0619152692645745
ENSG00000239815	3.41093810160525	0.194442966835235	0.100579342334396	1.93322965056552	0.0532079136657618	0.867131036285681	RP11-309L24.4	0.0619152692645745
ENSG00000116062	131.065316598749	-0.058822611280337	0.0304307275966811	-1.93300048753196	0.0532361377426893	0.867131036285681	MSH6	0.0619152692645745
ENSG00000083807	2.4389372060535	0.192957176437186	0.0998691824579374	1.93209928917217	0.0533472520639915	0.867131036285681	SLC27A5	0.0619152692645745
ENSG00000072864	1174.4462957434	-0.0695210528034902	0.0359891564904219	-1.93172220699289	0.053393802307747	0.867131036285681	NDE1	0.0619152692645745
ENSG00000100109	316.919635217889	-0.0583526027245233	0.0302173231665359	-1.9310976820457	0.0534709736196934	0.867131036285681	TFIP11	0.0619152692645745
ENSG00000162722	26.2046251653818	0.179211502650244	0.0928061692880862	1.93103006001617	0.0534793351262539	0.867131036285681	TRIM58	0.0619152692645745
ENSG00000101695	3.07296646285675	0.188530455981637	0.0976438984073232	1.93079607693641	0.0535082757078792	0.867131036285681	RNF125	0.0619152692645745
ENSG00000127603	1292.76497919704	0.0483736764418473	0.0250688798603775	1.92963055035834	0.053652630679329	0.867131036285681	MACF1	0.0619152692645745
ENSG00000143970	564.280232185121	0.0577034232297575	0.0299153416527523	1.92889066418029	0.0537444370621633	0.867131036285681	ASXL2	0.0619152692645745
ENSG00000135185	464.51093913517	-0.0423855040513072	0.021975459516913	-1.92876531290215	0.0537600038547581	0.867131036285681	TMEM243	0.0619152692645745
ENSG00000140931	1522.76382825584	-0.0410399572508133	0.0212782446081328	-1.92872852091978	0.053764573594544	0.867131036285681	CMTM3	0.0619152692645745
ENSG00000168906	880.635421144892	0.0887589259636945	0.0460236124871454	1.92855191426977	0.0537865134978943	0.867131036285681	MAT2A	0.0619152692645745
ENSG00000125482	34.251784282511	0.0771643564435168	0.0400235398734558	1.92797430430918	0.0538583223824001	0.867131036285681	TTF1	0.0619152692645745
ENSG00000075975	190.735315846352	0.0511827315362415	0.0265579696048393	1.92720800188412	0.0539537131491959	0.867131036285681	MKRN2	0.0619152692645745
ENSG00000196363	271.204247564757	-0.0316192157458098	0.0164160726524823	-1.92611329245236	0.0540902292286676	0.867131036285681	WDR5	0.0619152692645745
ENSG00000143147	1.20232396205766	-0.272584059898008	0.141530803042357	-1.9259698527707	0.0541081382610857	0.867131036285681	GPR161	0.0619152692645745
ENSG00000197381	50.0241812158037	0.0995656475227971	0.051698150073387	1.92590348748381	0.0541164259135418	0.867131036285681	ADARB1	0.0619152692645745
ENSG00000229859	4.23251010800951	0.309053403936234	0.160515455064471	1.92538097849894	0.0541817134957566	0.867131036285681	PGA3	0.0619152692645745
ENSG00000166441	24792.337357448	-0.0362773279214024	0.0188461489886045	-1.92491993687081	0.0542393752933521	0.867131036285681	RPL27A	0.0619152692645745
ENSG00000085433	315.672381643575	-0.0501781074871872	0.0260748955401243	-1.92438383540109	0.0543064890936641	0.867131036285681	WDR47	0.0619152692645745
ENSG00000091651	24.3560960222794	-0.105488099866246	0.0548202733252156	-1.92425344617398	0.0543228228117509	0.867131036285681	ORC6	0.0619152692645745
ENSG00000136824	80.1531557023114	0.108031070894243	0.056161643670369	1.92357388128297	0.054408017538032	0.867131036285681	SMC2	0.0619152692645745
ENSG00000186283	634.873198776681	-0.051064055632115	0.0265644215022273	-1.92227245106141	0.0545714845478823	0.867131036285681	TOR3A	0.0619152692645745
ENSG00000077312	480.597630594501	-0.0276271612418575	0.0143759757720668	-1.92175902908367	0.0546360858456677	0.867131036285681	SNRPA	0.0619152692645745
ENSG00000225830	90.3194518776906	0.0761423002322558	0.0396297031902349	1.9213441964667	0.0546883287183031	0.867131036285681	ERCC6	0.0619152692645745
ENSG00000140968	3404.43616988089	-0.0765696563341137	0.0398544604598128	-1.92123178812878	0.0547024922856761	0.867131036285681	IRF8	0.0619152692645745
ENSG00000164105	393.41812192895	0.0828655313104521	0.0431464363924344	1.92056490034904	0.0547865837660423	0.867131036285681	SAP30	0.0619152692645745
ENSG00000164576	245.903187275766	0.0369022456929668	0.0192162569970015	1.92036595361547	0.0548116909003742	0.867131036285681	SAP30L	0.0619152692645745
ENSG00000184207	197.817108296558	-0.0528809193658832	0.0275486869902303	-1.91954409241488	0.0549155117280745	0.867131036285681	PGP	0.0619152692645745
ENSG00000174886	408.927213652551	-0.0443480561704462	0.0231393076338868	-1.91656798345598	0.0552928387190196	0.867131036285681	NDUFA11	0.0619152692645745
ENSG00000185955	2.00916367067719	0.358410624668846	0.187047484270442	1.91614779566155	0.0553462860460552	0.867131036285681	C7orf61	0.0619152692645745
ENSG00000183655	3.58537005554906	-0.213844999605281	0.111613527059805	-1.91594159989852	0.0553725296167631	0.867131036285681	KLHL25	0.0619152692645745
ENSG00000221983	10991.1611194892	-0.0388381948863046	0.0202723883202014	-1.91581742974026	0.0553883383790345	0.867131036285681	UBA52	0.0619152692645745
ENSG00000042317	117.34083538573	-0.0387567727619204	0.0202607348172628	-1.91290064805046	0.0557607726071757	0.867131036285681	SPATA7	0.0619152692645745
ENSG00000108370	3.29505069089345	0.398878444310843	0.208537176494567	1.9127450127399	0.0557807036523957	0.867131036285681	RGS9	0.0619152692645745
ENSG00000137261	3.29440938241294	0.432737743750104	0.22631065753386	1.91214036698805	0.0558581924143829	0.867131036285681	KIAA0319	0.0619152692645745
ENSG00000128973	362.9311920053	-0.0570812207939001	0.0298541058389437	-1.91200570875713	0.055875461828107	0.867131036285681	CLN6	0.0619152692645745
ENSG00000158050	547.573930240564	-0.157317384869023	0.0822954424338533	-1.91161721981713	0.0559253090032423	0.867131036285681	DUSP2	0.0619152692645745
ENSG00000175886	2.34171420285938	-0.261831122817514	0.137007844425789	-1.91106665399247	0.0559960157645771	0.867131036285681	RPL7AP66	0.0619152692645745
ENSG00000150459	3125.52713731635	-0.0345196582309828	0.0180791936391829	-1.90935828886575	0.056215887697199	0.867131036285681	SAP18	0.0619152692645745
ENSG00000141741	588.123650455801	-0.0337748522388122	0.0176904876617558	-1.90920979028907	0.0562350338395482	0.867131036285681	MIEN1	0.0619152692645745
ENSG00000173868	35.9350725183288	0.196593026904955	0.103009719507772	1.90849007107648	0.0563279052477581	0.867131036285681	PHOSPHO1	0.0619152692645745
ENSG00000156711	86.3978057801698	0.12699507975546	0.066569909637134	1.9076949397663	0.0564306561344917	0.867131036285681	MAPK13	0.0619152692645745
ENSG00000168538	250.448664213249	0.0631944304771404	0.0331319084016544	1.90735860159462	0.0564741663864066	0.867131036285681	TRAPPC11	0.0619152692645745
ENSG00000184967	114.343443766005	0.0825687014074637	0.0432909381389595	1.9072975767452	0.0564820638336749	0.867131036285681	NOC4L	0.0619152692645745
ENSG00000105372	20755.4380372691	-0.0411728679473009	0.0215909410848644	-1.90695105810667	0.0565269255006323	0.867131036285681	RPS19	0.0619152692645745
ENSG00000175066	161.360762795997	0.0944580313010114	0.0495606269037299	1.90590872638664	0.0566620486824891	0.867131036285681	GK5	0.0619152692645745
ENSG00000233433	1.63804159469842	-0.286754297103804	0.150508699497488	-1.90523403671155	0.0567496556380987	0.867131036285681	RP1-296G17.3	0.0619152692645745
ENSG00000204256	2185.59875376391	-0.0723350368190085	0.0379676049428712	-1.90517776741117	0.0567569671712355	0.867131036285681	BRD2	0.0619152692645745
ENSG00000169435	5.6724532607364	0.172784287350375	0.0906986883104786	1.90503623116248	0.0567753616061562	0.867131036285681	RASSF6	0.0619152692645745
ENSG00000164684	1.60920956421618	0.25771447118335	0.135330832246452	1.90432931583561	0.0568673085177868	0.867131036285681	ZNF704	0.0619152692645745
ENSG00000089157	12683.0832014549	-0.0413118999660033	0.0216987627772206	-1.90388274161753	0.0569254572684055	0.867131036285681	RPLP0	0.0619152692645745
ENSG00000162747	6634.53617634829	0.155761695067498	0.0818199090030385	1.90371386335462	0.0569474599157453	0.867131036285681	FCGR3B	0.0619152692645745
ENSG00000132507	5982.00661265057	-0.0622609403815017	0.0327152026165569	-1.9031195102546	0.0570249526926973	0.867131036285681	EIF5A	0.0619152692645745
ENSG00000205544	259.226311115035	-0.0348021347944854	0.0182921066524871	-1.90257663896539	0.0570958098185299	0.867131036285681	TMEM256	0.0619152692645745
ENSG00000121957	106.01367640526	0.0465720469582569	0.0244855943294821	1.90201823699175	0.0571687704496539	0.867131036285681	GPSM2	0.0619152692645745
ENSG00000113721	10.1870364624059	0.176992400948961	0.0930600029839787	1.90191699198024	0.0571820073932936	0.867131036285681	PDGFRB	0.0619152692645745
ENSG00000161914	35.2785308623925	0.0649526025205346	0.0341576710440914	1.90155243420117	0.0572296914097624	0.867131036285681	ZNF653	0.0619152692645745
ENSG00000110074	120.047773695188	0.0550176003802942	0.0289566342018515	1.89999984103043	0.0574331404938426	0.867131036285681	FOXRED1	0.0619152692645745
ENSG00000175592	19.8744977250833	-0.299369264559218	0.157572493456208	-1.89988276502343	0.0574485062825809	0.867131036285681	FOSL1	0.0619152692645745
ENSG00000237872	37.2853649862468	0.102417801532388	0.0539085867803197	1.89984207803009	0.0574538470988709	0.867131036285681	POU5F1P4	0.0619152692645745
ENSG00000159873	337.615363942704	-0.0457001312945897	0.0240654450995596	-1.89899381064953	0.0575652897763369	0.867131036285681	CCDC117	0.0619152692645745
ENSG00000135365	479.453941969352	0.0525594436914225	0.0276779539833199	1.89896419811585	0.0575691834212892	0.867131036285681	PHF21A	0.0619152692645745
ENSG00000212402	163.984924416454	-0.0921336287764482	0.048520191696178	-1.89887190375024	0.0575813202783575	0.867131036285681	SNORA74B	0.0619152692645745
ENSG00000198756	2.13907382196885	0.299567609967826	0.15776198109655	1.89885806381001	0.0575831404360939	0.867131036285681	COLGALT2	0.0619152692645745
ENSG00000273032	9.25034746449016	0.130507668240262	0.0687430289677245	1.89848585667554	0.057632109148336	0.867131036285681	DGCR9	0.0619152692645745
ENSG00000167987	200.334588434356	0.0574086573753672	0.0302488673835557	1.8978779154745	0.0577121662074698	0.867131036285681	VPS37C	0.0619152692645745
ENSG00000066044	128.576882031089	-0.0461010818584187	0.0243015955912315	-1.89703929873037	0.0578227515929701	0.867131036285681	ELAVL1	0.0619152692645745
ENSG00000119689	280.184996949255	-0.0420108332790498	0.0221467645427133	-1.89692870026345	0.0578373489535328	0.867131036285681	DLST	0.0619152692645745
ENSG00000205358	1.6112866154257	-0.341965378709194	0.180349490894842	-1.89612611054492	0.0579433707038642	0.867131036285681	MT1H	0.0619152692645745
ENSG00000006831	340.768857538299	0.0667413286450092	0.0352080741336871	1.89562565653516	0.0580095621801393	0.867131036285681	ADIPOR2	0.0619152692645745
ENSG00000178082	3.07277407587869	-0.220335556947157	0.116239220596572	-1.89553539516467	0.0580215070927084	0.867131036285681	TWF1P1	0.0619152692645745
ENSG00000120329	4.44856279809474	-0.209279886019221	0.110408771703904	-1.89550053668263	0.0580261207042391	0.867131036285681	SLC25A2	0.0619152692645745
ENSG00000132466	831.660012873776	0.0763437006638404	0.040286880904184	1.89500152283846	0.058092199921284	0.867131036285681	ANKRD17	0.0619152692645745
ENSG00000235919	115.983075349591	0.0834726911974322	0.0440503208605381	1.89493945939019	0.0581004227089828	0.867131036285681	ASH1L-AS1	0.0619152692645745
ENSG00000173848	86.4326416543223	-0.14462479757969	0.076342148521881	-1.89442922919884	0.0581680597835238	0.867131036285681	NET1	0.0619152692645745
ENSG00000162377	153.035019812791	-0.0616356295372233	0.0325403263471807	-1.8941306512915	0.0582076701675136	0.867131036285681	COA7	0.0619152692645745
ENSG00000134371	785.96853989123	0.0268503193360948	0.0141800123838766	1.89353285520576	0.0582870432288749	0.867131036285681	CDC73	0.0619152692645745
ENSG00000143457	84.7258298127535	0.0703135374613294	0.0371485864194922	1.89276481929432	0.0583891520320557	0.867131036285681	GOLPH3L	0.0619152692645745
ENSG00000143947	9536.3991777672	-0.0417002922783805	0.0220373027020704	-1.89225935869469	0.0584564330242905	0.867131036285681	RPS27A	0.0619152692645745
ENSG00000177688	115.97209447471	-0.111334139080183	0.0588668185657385	-1.89128853559246	0.0585858382396925	0.867131036285681	SUMO4	0.0619152692645745
ENSG00000180884	43.023354910436	0.135458610978084	0.0716314211988027	1.89105016640865	0.0586176478533593	0.867131036285681	ZNF792	0.0619152692645745
ENSG00000138670	450.339915399721	-0.139105620178051	0.0736140771375166	-1.88966058649612	0.0588033685453262	0.867131036285681	RASGEF1B	0.0619152692645745
ENSG00000182795	2.03925707509132	0.355394625083239	0.188097641548059	1.88941563625313	0.0588361573329661	0.867131036285681	C1orf116	0.0619152692645745
ENSG00000009950	4.26836963763524	0.382400161395733	0.202482448671107	1.88855954629859	0.0589508719121884	0.867131036285681	MLXIPL	0.0619152692645745
ENSG00000204822	728.802931598761	-0.0294422189128623	0.0155903462757488	-1.8884903768084	0.0589601486063886	0.867131036285681	MRPL53	0.0619152692645745
ENSG00000116675	2.46183307712915	0.268059775213557	0.141966250848564	1.88819366301007	0.0589999562481089	0.867131036285681	DNAJC6	0.0619152692645745
ENSG00000104299	203.064408981082	0.0498233340788155	0.0264072131498813	1.88673199992857	0.0591963813246486	0.867131036285681	INTS9	0.0619152692645745
ENSG00000049541	277.57196628672	0.0370494055301363	0.0196381978524828	1.88659905600514	0.0592142738429405	0.867131036285681	RFC2	0.0619152692645745
ENSG00000137076	5244.14054455009	0.0306012571409425	0.0162231078081959	1.88627589132353	0.0592577863115164	0.867131036285681	TLN1	0.0619152692645745
ENSG00000142459	99.900588445795	0.039881665206669	0.0211524506240419	1.88543946588105	0.0593705299455654	0.867131036285681	EVI5L	0.0619152692645745
ENSG00000140403	123.420979847203	0.0471630454401923	0.025017764716696	1.88518222847932	0.0594052393114173	0.867131036285681	DNAJA4	0.0619152692645745
ENSG00000213614	50.0977322551385	-0.0569898493890819	0.0302421907542539	-1.88444844661479	0.0595043419506955	0.867131036285681	HEXA	0.0619152692645745
ENSG00000177932	30.4038365842447	0.127623363817643	0.0677300647833303	1.8842941347526	0.0595252003498266	0.867131036285681	ZNF354C	0.0619152692645745
ENSG00000130723	896.615327798874	0.0387540203178731	0.0205703607390478	1.88397378196232	0.0595685219400362	0.867131036285681	PRRC2B	0.0619152692645745
ENSG00000253626	14.9390447845726	-0.0972075401841287	0.05161823041201	-1.88320171784718	0.059673036344338	0.867131036285681	EIF5AL1	0.0619152692645745
ENSG00000179832	268.119159379559	0.0368188250573296	0.0195593928975392	1.88241144549849	0.0597801730918699	0.867131036285681	MROH1	0.0619152692645745
ENSG00000001461	175.462996978561	0.0998585002943609	0.0530537478951437	1.88221387283935	0.0598069828140357	0.867131036285681	NIPAL3	0.0619152692645745
ENSG00000118292	36.2976982043356	-0.0838669250839178	0.0445589858279886	-1.88215515962751	0.0598149518549345	0.867131036285681	C1orf54	0.0619152692645745
ENSG00000134758	1090.98276064275	-0.0844015244422839	0.0448609200314281	-1.8814042240586	0.0599169527060064	0.867131036285681	RNF138	0.0619152692645745
ENSG00000029534	4.3563498326746	0.304128454765498	0.161655726742861	1.88133424588948	0.0599264653025515	0.867131036285681	ANK1	0.0619152692645745
ENSG00000169976	1467.09704929182	-0.0511584352050158	0.0271927753047835	-1.8813245294612	0.0599277862200974	0.867131036285681	SF3B5	0.0619152692645745
ENSG00000066777	483.292235287157	0.0433566263977134	0.0230465944847281	1.88125956858589	0.0599366180650238	0.867131036285681	ARFGEF1	0.0619152692645745
ENSG00000240970	1.74135076607915	0.250944856638744	0.133405661257954	1.88106602277931	0.0599629382498936	0.867131036285681	RPL23AP64	0.0619152692645745
ENSG00000117360	43.629941661654	-0.11706316056752	0.0622411171169127	-1.88080108439619	0.0599989826105625	0.867131036285681	PRPF3	0.0619152692645745
ENSG00000166136	1185.93015089338	-0.0300143026124362	0.0159617996438714	-1.8803833704278	0.0600558482916625	0.867131036285681	NDUFB8	0.0619152692645745
ENSG00000238741	12599.7000937885	-0.0688692865123252	0.0366298161648672	-1.88014283780053	0.0600886135818073	0.867131036285681	SCARNA7	0.0619152692645745
ENSG00000161558	18.5902203368213	0.085721102129563	0.045599814953822	1.87985635942538	0.0601276569277947	0.867131036285681	TMEM143	0.0619152692645745
ENSG00000228716	150.235771666704	0.0773387606941525	0.0411653889898661	1.87873265847655	0.0602810061456515	0.867131036285681	DHFR	0.0619152692645745
ENSG00000108064	890.825791988364	-0.0499493955352589	0.0265922478231637	-1.87834424029959	0.0603340881433965	0.867131036285681	TFAM	0.0619152692645745
ENSG00000198805	725.648760798427	-0.0801902657761471	0.0426957593123655	-1.87817870129604	0.0603567228045767	0.867131036285681	PNP	0.0619152692645745
ENSG00000140691	42.6689671394444	-0.0796258093979795	0.0423997262368257	-1.87797932829155	0.0603839930370943	0.867131036285681	ARMC5	0.0619152692645745
ENSG00000180198	246.507726024294	-0.0427747448500481	0.0227814477388198	-1.87761310608718	0.060434111507443	0.867131036285681	RCC1	0.0619152692645745
ENSG00000185404	907.19060446588	0.038032818551598	0.0202591749986592	1.87731329405641	0.06047516723437	0.867131036285681	SP140L	0.0619152692645745
ENSG00000119402	1183.02050214873	0.038557016306367	0.0205539364930075	1.87589449444316	0.0606697688011903	0.867131036285681	FBXW2	0.0619152692645745
ENSG00000163939	2114.3021634174	0.0428512956834658	0.0228434075775323	1.87587143196676	0.0606729363153383	0.867131036285681	PBRM1	0.0619152692645745
ENSG00000202538	13.2746707507032	-0.105345185111359	0.0561601603583868	-1.87579922206592	0.0606828548652084	0.867131036285681	RNU4-2	0.0619152692645745
ENSG00000034677	13.6334181081493	0.103141921852752	0.0550032502905463	1.87519685305724	0.060765646950596	0.867131036285681	RNF19A	0.0619152692645745
ENSG00000141101	389.438969102963	-0.0339356679958297	0.0180983838918584	-1.87506620472869	0.0607836161423518	0.867131036285681	NOB1	0.0619152692645745
ENSG00000171475	364.084604982937	0.0479071524752507	0.0255498676443048	1.87504503515225	0.0607865281912901	0.867131036285681	WIPF2	0.0619152692645745
ENSG00000166004	125.036638336672	0.056076438928178	0.0299076377393947	1.87498723292056	0.0607944799512418	0.867131036285681	KIAA1731	0.0619152692645745
ENSG00000179071	2.0107240887239	0.436524471764348	0.232819400505407	1.87494886945304	0.0607997580275253	0.867131036285681	CCDC89	0.0619152692645745
ENSG00000167380	52.0046200102973	0.11827997378282	0.0630955140086839	1.87461780193345	0.060845322336958	0.867131036285681	ZNF226	0.0619152692645745
ENSG00000188559	833.824485383215	0.0458884259667626	0.0244932326382357	1.8735144782452	0.0609973753551548	0.867131036285681	RALGAPA2	0.0619152692645745
ENSG00000241973	1032.98794885107	0.0317654250617599	0.0169555226102995	1.87345597017837	0.0610054473435419	0.867131036285681	PI4KA	0.0619152692645745
ENSG00000064886	24.4749294824269	0.136519812654717	0.0728731895969904	1.87338873747274	0.0610147241078286	0.867131036285681	CHI3L2	0.0619152692645745
ENSG00000214456	29.5835633639479	0.211758885573573	0.113052737599882	1.87309825546227	0.0610548182284613	0.867131036285681	PLIN5	0.0619152692645745
ENSG00000086015	121.292454047966	0.0850194665720848	0.045393840714195	1.87292957005726	0.0610781112442249	0.867131036285681	MAST2	0.0619152692645745
ENSG00000187193	182.679613097683	-0.0952539227958117	0.0508622729240278	-1.87278148064855	0.061098566317721	0.867131036285681	MT1X	0.0619152692645745
ENSG00000042445	170.265695926408	0.0569457500174825	0.0304329812395567	1.8711853948592	0.0613193884280746	0.867131036285681	RETSAT	0.0619152692645745
ENSG00000108349	790.776303790873	0.036731065150576	0.0196307561208002	1.87109782855775	0.0613315225250299	0.867131036285681	CASC3	0.0619152692645745
ENSG00000135636	787.785158246431	0.106189528009596	0.0567617359622602	1.87079422800246	0.0613736079723313	0.867131036285681	DYSF	0.0619152692645745
ENSG00000134153	865.302661150286	-0.049352035543945	0.0263855054158705	-1.87042221727769	0.0614252091133157	0.867131036285681	EMC7	0.0619152692645745
ENSG00000259924	392.078413282304	-0.113245247096458	0.0605481813897887	-1.87033275809596	0.0614376232406619	0.867131036285681	RP11-16E23.4	0.0619152692645745
ENSG00000107249	3.24100420475441	0.168000976981617	0.0898281108875684	1.87024947226032	0.0614491825684831	0.867131036285681	GLIS3	0.0619152692645745
ENSG00000017483	4.30327643399306	0.259175968686173	0.138585903461099	1.87014669034448	0.0614634502598835	0.867131036285681	SLC38A5	0.0619152692645745
ENSG00000113407	804.94520272836	-0.0480352306073858	0.0256884666289781	-1.86991428103378	0.0614957223163748	0.867131036285681	TARS	0.0619152692645745
ENSG00000213316	6.91730371699796	-0.145912172213669	0.0780326411875272	-1.86988637053838	0.0614995988750882	0.867131036285681	LTC4S	0.0619152692645745
ENSG00000115840	106.704655065585	0.0525234404414884	0.0280920569276673	1.86969008986163	0.0615268665054471	0.867131036285681	SLC25A12	0.0619152692645745
ENSG00000135835	1.19900301613636	0.329959882254555	0.176483367890856	1.86963727062719	0.0615342059482113	0.867131036285681	KIAA1614	0.0619152692645745
ENSG00000170473	109.165070711952	0.0843160769673303	0.045103692853803	1.86938300685552	0.0615695470546202	0.867131036285681	WIBG	0.0619152692645745
ENSG00000169612	177.696512091228	-0.0466606444444532	0.0249606929600995	-1.86936494587878	0.0615720580588021	0.867131036285681	FAM103A1	0.0619152692645745
ENSG00000227615	22.3057998411585	-0.07814031083351	0.0418122496808126	-1.86883775520379	0.0616453903496713	0.867131036285681	RP11-864N7.2	0.0619152692645745
ENSG00000003147	64.449856759876	-0.0567720165965364	0.0303859966845425	-1.86836117919465	0.0617117443408522	0.867131036285681	ICA1	0.0619152692645745
ENSG00000236859	25.6727995615718	0.111362820945527	0.0596360720951494	1.86737350454348	0.0618494471613148	0.867131036285681	NIFK-AS1	0.0619152692645745
ENSG00000171522	524.484187044146	-0.0708033251817531	0.037953094757508	-1.86554813603827	0.0621046115915045	0.867131036285681	PTGER4	0.0619152692645745
ENSG00000156414	317.57879416143	0.0939785993812713	0.0503940542520909	1.86487475111951	0.0621989623150364	0.867131036285681	TDRD9	0.0619152692645745
ENSG00000141337	7.38678320377705	0.120802276208114	0.0647787384796925	1.86484453145045	0.0622031992957187	0.867131036285681	ARSG	0.0619152692645745
ENSG00000198755	7568.83022181916	-0.0413973029873729	0.0222162590960727	-1.86337865472099	0.0624090109901008	0.867131036285681	RPL10A	0.0619152692645745
ENSG00000168242	33.0150642951846	0.108238161739703	0.0581062919818419	1.8627614677861	0.0624958334733658	0.867131036285681	HIST1H2BI	0.0619152692645745
ENSG00000213190	5.16564816495909	0.200712844030682	0.107762661463379	1.86254535017113	0.0625262593230118	0.867131036285681	MLLT11	0.0619152692645745
ENSG00000136485	1052.8443484214	0.0961542279689918	0.0516369255864951	1.86212147367154	0.0625859698260682	0.867131036285681	DCAF7	0.0619152692645745
ENSG00000223802	1.30247724894962	0.331949751178663	0.178380461862706	1.86090868760142	0.062757072726053	0.867131036285681	CERS1	0.0619152692645745
ENSG00000173638	128.159866319535	0.0707601043487222	0.0380268150568483	1.8607949217661	0.0627731429190414	0.867131036285681	SLC19A1	0.0619152692645745
ENSG00000119004	766.696926439226	-0.0302838655030486	0.0162765796829783	-1.86057919371838	0.062803625306756	0.867131036285681	CYP20A1	0.0619152692645745
ENSG00000160957	3.10131718707972	0.176761242831442	0.0950110905915102	1.86042746937205	0.0628250712969336	0.867131036285681	RECQL4	0.0619152692645745
ENSG00000198791	683.760723130391	-0.0341657971280549	0.0183665955661326	-1.86021394139345	0.0628552633866454	0.867131036285681	CNOT7	0.0619152692645745
ENSG00000130332	640.89595089229	-0.0364554691601114	0.0196000235483334	-1.85997068167866	0.0628896740537806	0.867131036285681	7	0.0619152692645745
ENSG00000229944	2.24942466757377	-0.207823063559951	0.111747468353727	-1.8597563472499	0.0629200059564575	0.867131036285681	AC004797.1	0.0619152692645745
ENSG00000110079	274.448013792124	0.118303754341886	0.0636175992513002	1.85960733718615	0.0629411004960114	0.867131036285681	MS4A4A	0.0619152692645745
ENSG00000217325	2.04767348161295	-0.20261824458668	0.108996355967915	-1.85894512515926	0.0630349169660458	0.867131036285681	PRELID1P1	0.0619152692645745
ENSG00000153140	33.7678198271763	0.144131903710484	0.077585116212782	1.85772620762973	0.0632079048483799	0.867131036285681	CETN3	0.0619152692645745
ENSG00000100888	621.071096670096	0.0342311822683931	0.018428381301806	1.85752517857	0.0632364724000589	0.867131036285681	CHD8	0.0619152692645745
ENSG00000225549	11.3103647696485	0.143982158221983	0.0775198147870872	1.85735941987785	0.0632600358262359	0.867131036285681	RP11-210H10__A.1	0.0619152692645745
ENSG00000086548	7.92346808206348	0.311520637649747	0.16774073462771	1.85715555819609	0.0632890257320668	0.867131036285681	CEACAM6	0.0619152692645745
ENSG00000072501	1084.32818061369	0.063695896557537	0.0342997891616635	1.85703463823997	0.0633062261959593	0.867131036285681	SMC1A	0.0619152692645745
ENSG00000144741	195.584483176739	-0.077590291666043	0.0417853907862227	-1.8568760565864	0.0633287897667515	0.867131036285681	SLC25A26	0.0619152692645745
ENSG00000225014	83.3293433954597	-0.123838288371234	0.0667011140306604	-1.85661499318152	0.0633659492865246	0.867131036285681	KCTD9P1	0.0619152692645745
ENSG00000203875	2226.57436360338	-0.05105235954462	0.0275005952086409	-1.85640925795595	0.063395246137786	0.867131036285681	SNHG5	0.0619152692645745
ENSG00000119537	339.424603647905	-0.035705372185912	0.0192336548533515	-1.85640079632033	0.0633964513206693	0.867131036285681	KDSR	0.0619152692645745
ENSG00000110107	638.962040594398	0.053170450649472	0.0286629018602092	1.85502678370765	0.063592401934382	0.867131036285681	PRPF19	0.0619152692645745
ENSG00000182782	346.290690459085	-0.200722037959683	0.108210236186955	-1.85492653035981	0.0636067188236768	0.867131036285681	HCAR2	0.0619152692645745
ENSG00000005955	696.669077861308	-0.0794343613800475	0.0428397318153236	-1.85422172394726	0.0637074453590593	0.867131036285681	GGNBP2	0.0619152692645745
ENSG00000174444	37474.754637658	-0.0365119307488066	0.019695720421716	-1.85380021481974	0.0637677477503885	0.867131036285681	RPL4	0.0619152692645745
ENSG00000010539	13.5486543174487	0.162685145293816	0.0877630337076306	1.85368643745586	0.0637840331679554	0.867131036285681	ZNF200	0.0619152692645745
ENSG00000156411	5381.94678131835	-0.0478143060592767	0.0257998575490053	-1.85327790932396	0.0638425357773924	0.867131036285681	C14orf2	0.0619152692645745
ENSG00000113734	112.515876035944	-0.0754578096050045	0.0407217748087224	-1.85300886219826	0.0638810884337079	0.867131036285681	BNIP1	0.0619152692645745
ENSG00000172671	52.4708430125623	0.0960126512253721	0.0518251786278485	1.85262557250076	0.0639360444925288	0.867131036285681	ZFAND4	0.0619152692645745
ENSG00000109906	221.16585760598	0.127374063037581	0.0687693470229623	1.85219241641265	0.0639981973795068	0.867131036285681	ZBTB16	0.0619152692645745
ENSG00000177694	3.10003467871492	0.181982845977322	0.0982575508015065	1.85210036778702	0.0640114117180882	0.867131036285681	NAALADL2	0.0619152692645745
ENSG00000113558	2691.33103790612	-0.0340267500620778	0.0183750778424698	-1.85178807696982	0.0640562604276567	0.867131036285681	SKP1	0.0619152692645745
ENSG00000212232	1019.03715095095	-0.0990078411410717	0.0534945859922846	-1.8508011475283	0.0641981659391712	0.867131036285681	SNORD17	0.0619152692645745
ENSG00000203747	133.87228068693	0.109672271351071	0.0592685714137386	1.85042879784426	0.0642517715743459	0.867131036285681	FCGR3A	0.0619152692645745
ENSG00000132963	60.2593224081005	-0.0694778265437037	0.0375537842163225	-1.85008855947747	0.0643007865815567	0.867131036285681	POMP	0.0619152692645745
ENSG00000226185	1.03903531359154	-0.397420549147669	0.214821624935873	-1.85000252775438	0.0643131852674755	0.867131036285681	TRIM64FP	0.0619152692645745
ENSG00000134852	300.631652858192	0.04331935461256	0.0234216206520867	1.84954556544321	0.0643790746671662	0.867131036285681	CLOCK	0.0619152692645745
ENSG00000168016	270.618556347451	0.119106445206032	0.0644038698000456	1.84936783419725	0.0644047167833586	0.867131036285681	TRANK1	0.0619152692645745
ENSG00000100376	526.021524301535	-0.044881060917726	0.0242751275543073	-1.84884964321279	0.0644795267395893	0.867131036285681	FAM118A	0.0619152692645745
ENSG00000134444	855.106706921131	0.0354018997379057	0.0191492698555942	1.84873365955327	0.0644962808341302	0.867131036285681	KIAA1468	0.0619152692645745
ENSG00000177479	575.498507728043	0.0420730606527013	0.0227580680441456	1.84870967830349	0.0644997454265876	0.867131036285681	ARIH2	0.0619152692645745
ENSG00000088832	7150.03106230599	-0.0565653366138609	0.0306366150836951	-1.84633114524343	0.0648441381333206	0.867131036285681	FKBP1A	0.0619152692645745
ENSG00000261879	3.38932749620232	0.262624944538102	0.142260009855899	1.84609114539022	0.0648789723160941	0.867131036285681	RP11-333E1.1	0.0619152692645745
ENSG00000167778	257.754757503032	0.05401661495668	0.0292694448009667	1.84549503155919	0.0649655605778435	0.867131036285681	SPRYD3	0.0619152692645745
ENSG00000177721	169.782925880219	0.11733567026059	0.0636331429002131	1.8439395716253	0.0651919472523715	0.867131036285681	ANXA2R	0.0619152692645745
ENSG00000100359	247.690807179013	0.0469636712588103	0.025471422815307	1.84377887326293	0.0652153728494313	0.867131036285681	SGSM3	0.0619152692645745
ENSG00000236562	0.684920833094075	-0.353417124264639	0.191756449637	-1.84305208473387	0.0653214062283095	NA	RP11-396M11.1	NA
ENSG00000235064	5.7337279997074	-0.120843056800271	0.0655864096630429	-1.84250147890569	0.0654018303957938	0.867131036285681	SLC25A5P2	0.0619152692645745
ENSG00000243648	9.50743864316675	0.242603338378711	0.131681334134784	1.84235176513621	0.0654237124309682	0.867131036285681	RP11-215P8.1	0.0619152692645745
ENSG00000048342	10.8693868753658	-0.104832597688791	0.0569039416416124	-1.84227304233227	0.0654352209094466	0.867131036285681	CC2D2A	0.0619152692645745
ENSG00000202363	704.652300146439	-0.0626255180718939	0.0340036429428074	-1.84172966929535	0.0655147020887993	0.867131036285681	SNORA62	0.0619152692645745
ENSG00000102145	4.49427118301643	0.274949808717524	0.14931355024278	1.84142569961308	0.0655591995635185	0.867131036285681	GATA1	0.0619152692645745
ENSG00000168036	4773.27744181982	-0.103730706318965	0.0563338464244664	-1.84135671364193	0.0655693017413476	0.867131036285681	CTNNB1	0.0619152692645745
ENSG00000166527	1077.1375884976	0.0776533427986173	0.0421844791693157	1.84080363981597	0.0656503392455756	0.867131036285681	CLEC4D	0.0619152692645745
ENSG00000115687	22.4062107090605	0.107918903927896	0.0586263664754162	1.84079127559696	0.0656521518192329	0.867131036285681	PASK	0.0619152692645745
ENSG00000177738	1.6227950011596	0.236316706390572	0.128391512721926	1.84059445504309	0.0656810109362799	0.867131036285681	CTD-2201E18.3	0.0619152692645745
ENSG00000103056	15.3625362904845	0.133202669535242	0.0724078468265975	1.83961649701083	0.0658245606508651	0.867131036285681	SMPD3	0.0619152692645745
ENSG00000102010	5.97625060650774	0.246018868453191	0.133737140830142	1.8395702714002	0.0658313522791894	0.867131036285681	BMX	0.0619152692645745
ENSG00000136450	2594.13692662622	0.0655765253464711	0.0356520470993902	1.8393481070991	0.0658640014938126	0.867131036285681	SRSF1	0.0619152692645745
ENSG00000105374	636.033089932251	0.150179878590633	0.0816654443135081	1.83896481373569	0.0659203615721433	0.867131036285681	NKG7	0.0619152692645745
ENSG00000185130	3.62728001123579	0.201438272664915	0.10954181193045	1.83891674891057	0.0659274319058007	0.867131036285681	HIST1H2BL	0.0619152692645745
ENSG00000160131	635.205341242557	-0.0355834090012429	0.0193537072587585	-1.83858361219862	0.0659764534803062	0.867131036285681	VMA21	0.0619152692645745
ENSG00000112299	542.868333197446	0.105706228248139	0.0574942185007178	1.83855404951403	0.0659808051250897	0.867131036285681	1	0.0619152692645745
ENSG00000129933	527.129591986227	0.046394384505187	0.0252356883511395	1.8384433925335	0.0659970959983139	0.867131036285681	MAU2	0.0619152692645745
ENSG00000117586	10.462905948557	0.182866768784747	0.0995069022737868	1.83772949017749	0.0661022760870288	0.867131036285681	TNFSF4	0.0619152692645745
ENSG00000158856	19.0710444181068	0.248660475619029	0.135328274191544	1.83746136647745	0.0661418147347426	0.867131036285681	DMTN	0.0619152692645745
ENSG00000160185	14.8927837355667	0.263726625111146	0.143557716494089	1.83707732020107	0.0661984817555952	0.867131036285681	UBASH3A	0.0619152692645745
ENSG00000188735	17.4775423588138	0.0803568051541017	0.043748987071234	1.83676950104608	0.0662439301412064	0.867131036285681	TMEM120B	0.0619152692645745
ENSG00000116984	273.561872528404	0.0656005041159972	0.0357239297622115	1.83631824809456	0.0663106024706726	0.867131036285681	MTR	0.0619152692645745
ENSG00000228589	34.1730300984946	0.0641387978528907	0.0349337425396354	1.83601278277355	0.0663557661411514	0.867131036285681	SPCS2P4	0.0619152692645745
ENSG00000139291	198.533962796479	0.0860053923071577	0.0468494874243783	1.83578085984361	0.0663900733396647	0.867131036285681	TMEM19	0.0619152692645745
ENSG00000207445	9122.59922945249	-0.0709692921629154	0.0386724060564141	-1.83514033389564	0.0664848990443613	0.867131036285681	SNORD15B	0.0619152692645745
ENSG00000083520	700.498475716455	-0.0604000573659524	0.0329160515655934	-1.83497274105281	0.0665097284803795	0.867131036285681	DIS3	0.0619152692645745
ENSG00000183718	54.8952931791838	0.0541669644387837	0.0295220364244178	1.83479769688185	0.0665356700092153	0.867131036285681	TRIM52	0.0619152692645745
ENSG00000135829	1522.08504257796	-0.0294342355700977	0.0160475920882589	-1.83418393290499	0.0666266956160989	0.867131036285681	DHX9	0.0619152692645745
ENSG00000132824	1234.24535999941	0.0728266638082312	0.0397081200404615	1.83404965367342	0.0666466238575259	0.867131036285681	SERINC3	0.0619152692645745
ENSG00000251667	21.8631477080397	0.0794384221373695	0.043319553906237	1.83377747400885	0.0666870328180123	0.867131036285681	RP11-844P9.3	0.0619152692645745
ENSG00000249476	3.39813623213086	0.175657785120797	0.0957976928147329	1.83363273122358	0.0667085301690551	0.867131036285681	CTD-2587M2.1	0.0619152692645745
ENSG00000206834	132.438488269503	-0.075858582110882	0.0413718229179353	-1.83358084707445	0.0667162374468515	0.867131036285681	SNORA1	0.0619152692645745
ENSG00000080802	546.156274009366	0.0426779428850711	0.0232794842046328	1.83328558785584	0.0667601115241849	0.867131036285681	CNOT4	0.0619152692645745
ENSG00000174748	14286.6664501009	-0.041244337063148	0.0224987586790934	-1.83318278361168	0.0667753933076568	0.867131036285681	RPL15	0.0619152692645745
ENSG00000219553	2.559565224474	-0.232473997530128	0.126861459166056	-1.83250294501051	0.0668765233896771	0.867131036285681	RP1-281H8.3	0.0619152692645745
ENSG00000105726	384.47453757916	0.0398974312186467	0.0217797508885378	1.83185893276877	0.0669724403601662	0.867131036285681	ATP13A1	0.0619152692645745
ENSG00000241258	752.079656058082	-0.0524237377727351	0.0286232429938537	-1.8315093710378	0.0670245502844438	0.867131036285681	CRCP	0.0619152692645745
ENSG00000236018	129.342460237518	0.079458766706644	0.0433990101604287	1.83088891688813	0.0671171249248128	0.867131036285681	RP4-814D15.1	0.0619152692645745
ENSG00000104980	394.71168353404	-0.0325786696303172	0.01779646764998	-1.83062562026762	0.0671564417990727	0.867131036285681	TIMM44	0.0619152692645745
ENSG00000188092	183.772590754367	0.0456910147264206	0.0249592639032478	1.83062348727661	0.0671567603862098	0.867131036285681	GPR89B	0.0619152692645745
ENSG00000011009	460.266317614874	0.0385705336849822	0.0210711818392264	1.83048743916104	0.0671770833325916	0.867131036285681	LYPLA2	0.0619152692645745
ENSG00000181135	63.0082264060417	0.0498876623066622	0.0272564554098452	1.83030630933186	0.0672041484672166	0.867131036285681	ZNF707	0.0619152692645745
ENSG00000169118	185.522096470888	0.029374780489694	0.0160496563486561	1.8302435797732	0.0672135238577515	0.867131036285681	CSNK1G1	0.0619152692645745
ENSG00000173674	1045.53314084745	-0.0258292773366202	0.0141230368687587	-1.82887558650765	0.0674182482960734	0.867131036285681	EIF1AX	0.0619152692645745
ENSG00000169018	1005.5601776758	-0.0573305757996617	0.0313541571545632	-1.82848403537194	0.067476939499467	0.867131036285681	FEM1B	0.0619152692645745
ENSG00000097046	46.5376406637601	0.0683781653022589	0.0374033660680773	1.82812865499337	0.0675302453088101	0.867131036285681	CDC7	0.0619152692645745
ENSG00000154518	2010.84982522686	-0.0364130092083358	0.01991840642093	-1.82810855641913	0.067533261059272	0.867131036285681	ATP5G3	0.0619152692645745
ENSG00000269404	6.5416791355284	0.156126176354119	0.0854175037451402	1.8278007376562	0.067579462488741	0.867131036285681	SPIB	0.0619152692645745
ENSG00000012174	155.764961675388	0.0462424911596648	0.0253151407832567	1.82667327650215	0.0677489085830946	0.867131036285681	MBTPS2	0.0619152692645745
ENSG00000223855	4.11129747816229	0.209409068297008	0.114655218118155	1.82642422851794	0.0677863850829615	0.867131036285681	AC147651.3	0.0619152692645745
ENSG00000117009	161.155596118813	0.113667985745022	0.0622370798178606	1.8263708078476	0.0677944259945343	0.867131036285681	KMO	0.0619152692645745
ENSG00000196268	32.8556912650896	0.0811627566862593	0.0444625974734527	1.82541644659242	0.0679382092853176	0.867131036285681	ZNF493	0.0619152692645745
ENSG00000186704	473.691863911311	0.0384115268484636	0.0210431767712906	1.82536730389818	0.0679456198681564	0.867131036285681	DTX2P1	0.0619152692645745
ENSG00000212643	76.2109190189044	0.25336085447979	0.138835551567551	1.82489896585685	0.0680162773168412	0.867131036285681	ZRSR1	0.0619152692645745
ENSG00000115307	1986.71434712728	-0.035203245005059	0.0192968234328073	-1.8243025919597	0.0681063387920713	0.867131036285681	AUP1	0.0619152692645745
ENSG00000241061	23.5552274554492	-0.0759244053622683	0.0416251469191177	-1.82400330045196	0.068151573275839	0.867131036285681	RPL5P1	0.0619152692645745
ENSG00000137970	204.610971239427	-0.0419939967816748	0.0230253138682022	-1.82381864681846	0.0681794938781295	0.867131036285681	RPL7P9	0.0619152692645745
ENSG00000118496	175.763954475427	-0.0620230324445944	0.0340356852154245	-1.82229422008188	0.0684103547402333	0.867131036285681	FBXO30	0.0619152692645745
ENSG00000104047	154.977623400907	0.0713257480864426	0.0391476823179058	1.82196604915788	0.0684601372705902	0.867131036285681	DTWD1	0.0619152692645745
ENSG00000108518	13140.8952601084	-0.03181808195197	0.0174681442911554	-1.82149182086161	0.0685321288641578	0.867131036285681	PFN1	0.0619152692645745
ENSG00000255374	24.3012706703803	0.146774445061513	0.0806111178584007	1.82077173671419	0.0686415622806938	0.867131036285681	TAS2R43	0.0619152692645745
ENSG00000090615	495.004826816279	0.0437644897294161	0.0240373132471516	1.82068974512375	0.0686540318986102	0.867131036285681	GOLGA3	0.0619152692645745
ENSG00000221988	24.2333796618005	0.101948482129864	0.0560093791997099	1.82020375134585	0.0687279820554231	0.867131036285681	PPT2	0.0619152692645745
ENSG00000055917	1462.91887916212	0.0349891213837426	0.0192304071132106	1.81946857275353	0.0688399732584177	0.867131036285681	PUM2	0.0619152692645745
ENSG00000102172	571.945734919567	-0.0442654420753946	0.0243305431307791	-1.8193363722899	0.0688601275128659	0.867131036285681	SMS	0.0619152692645745
ENSG00000104976	403.861769440832	-0.0535969645870276	0.0294691340082178	-1.81874922324088	0.0689496982824666	0.867131036285681	SNAPC2	0.0619152692645745
ENSG00000132661	18.4270764984018	-0.147906242164496	0.0813538809768869	-1.81806006533993	0.0690549527992728	0.867131036285681	NXT1	0.0619152692645745
ENSG00000180871	1588.22573279932	0.170413935111072	0.0937443258881195	1.81785866500822	0.0690857374173411	0.867131036285681	CXCR2	0.0619152692645745
ENSG00000196335	1.81619444841766	0.238347726473234	0.131138617843183	1.81752507684847	0.0691367521244941	0.867131036285681	STK31	0.0619152692645745
ENSG00000119650	109.279866617987	-0.0491985501131929	0.0270769101302084	-1.81699277637681	0.0692182194314085	0.867131036285681	IFT43	0.0619152692645745
ENSG00000167522	717.876075654148	0.0577809847634655	0.0318050291919987	1.8167247831988	0.0692592649748723	0.867131036285681	ANKRD11	0.0619152692645745
ENSG00000158417	488.527386756708	0.0501304973650242	0.0276072189734339	1.81584742067878	0.0693937807379492	0.867131036285681	EIF5B	0.0619152692645745
ENSG00000213937	6.17198464502792	0.140463728813257	0.077374456734512	1.81537596180116	0.0694661526047748	0.867131036285681	CLDN9	0.0619152692645745
ENSG00000100575	605.918884875685	-0.0311982823046514	0.0172033218798606	-1.81350337583198	0.0697542184122342	0.867131036285681	TIMM9	0.0619152692645745
ENSG00000235373	0.902149522259389	0.343515812021713	0.189449814795792	1.81322854494204	0.0697965789224007	0.867131036285681	RP11-206L10.3	0.0619152692645745
ENSG00000167685	6.75131178292068	0.120294711248699	0.0663632974182903	1.81266929053386	0.0698828436909361	0.867131036285681	ZNF444	0.0619152692645745
ENSG00000104312	3143.14416277253	-0.123165591908726	0.0679719852461105	-1.81200521748442	0.0699853903274861	0.867131036285681	RIPK2	0.0619152692645745
ENSG00000123268	439.509823544361	0.0713512652592219	0.039384768876446	1.81164615902808	0.07004088781244	0.867131036285681	ATF1	0.0619152692645745
ENSG00000121897	72.6325520833108	0.0561700156830542	0.0310123502011717	1.81121441357037	0.0701076679049842	0.867131036285681	LIAS	0.0619152692645745
ENSG00000171150	7.52787714130653	-0.137273573413769	0.0758107765979493	-1.81073957521604	0.0701811737017824	0.867131036285681	SOCS5	0.0619152692645745
ENSG00000196150	21.9389048966529	0.128697581113209	0.0710865758283019	1.81043438389911	0.0702284512208952	0.867131036285681	ZNF250	0.0619152692645745
ENSG00000107954	1.63592579169058	0.274965708532068	0.151889687098982	1.81029873577184	0.0702494730071795	0.867131036285681	NEURL1	0.0619152692645745
ENSG00000149809	16.5904874931352	0.11525158903593	0.0636884314191768	1.80961575701843	0.0703553946737216	0.867131036285681	TM7SF2	0.0619152692645745
ENSG00000177700	1361.62576071172	-0.0483715187014345	0.0267335703881953	-1.80939238564236	0.0703900652683229	0.867131036285681	POLR2L	0.0619152692645745
ENSG00000163162	1210.18056379957	0.0545007908891193	0.0301280806496828	1.80896989499041	0.0704556804951975	0.867131036285681	RNF149	0.0619152692645745
ENSG00000105677	598.689858430601	-0.0440217519628389	0.024345796280681	-1.80818698453381	0.0705774036263642	0.867131036285681	TMEM147	0.0619152692645745
ENSG00000139651	148.230753078341	0.0866099332225714	0.0479068562746032	1.80788179308033	0.0706249000196144	0.867131036285681	ZNF740	0.0619152692645745
ENSG00000167972	15.7431303141732	0.121318439866033	0.0671201839850641	1.80748074071176	0.0706873549320219	0.867131036285681	ABCA3	0.0619152692645745
ENSG00000113108	23.3684041425579	-0.0717059900789433	0.0396833732227163	-1.80695299455783	0.0707696085741082	0.867131036285681	APBB3	0.0619152692645745
ENSG00000165655	97.6962448018827	-0.125549442543488	0.069492258409325	-1.80666804356787	0.0708140531856544	0.867131036285681	ZNF503	0.0619152692645745
ENSG00000270823	0.837185578564804	0.314271223570809	0.173953971895789	1.80663436508987	0.0708193076252625	0.867131036285681	hsa-mir-335	0.0619152692645745
ENSG00000176148	211.372804913611	-0.0382416156557423	0.0211706683182695	-1.80634900518191	0.0708638416620883	0.867131036285681	TCP11L1	0.0619152692645745
ENSG00000196663	124.125777752156	0.0979055315235739	0.0542151143137763	1.80587153163478	0.0709384088281963	0.867131036285681	TECPR2	0.0619152692645745
ENSG00000186577	476.260060474609	-0.0320913828929925	0.0177743678055539	-1.80548659980835	0.0709985705597389	0.867131036285681	C6orf1	0.0619152692645745
ENSG00000137462	66.9035516622306	0.103095841399399	0.0571187055388078	1.80494008796038	0.0710840577936754	0.867131036285681	TLR2	0.0619152692645745
ENSG00000199293	1793.91445098886	-0.0708335277326304	0.0392558837054746	-1.80440537943493	0.0711677803660096	0.867131036285681	SNORA21	0.0619152692645745
ENSG00000178187	1.08222981783598	-0.26837893223802	0.148748634757085	-1.80424467543046	0.0711929585634438	0.867131036285681	ZNF454	0.0619152692645745
ENSG00000172269	174.143096143296	0.0576469374951025	0.0319516921685462	1.80419043820944	0.0712014577933386	0.867131036285681	DPAGT1	0.0619152692645745
ENSG00000109943	7.25766062215465	0.292839802731427	0.162328499253238	1.80399501060246	0.0712320891247025	0.867131036285681	CRTAM	0.0619152692645745
ENSG00000005961	35.9322413297702	0.194559202783545	0.107879497024825	1.80348637275139	0.0713118636883645	0.867131036285681	ITGA2B	0.0619152692645745
ENSG00000143190	187.413159891016	0.0649045870675087	0.0359951020917658	1.80315052036917	0.0713645787741771	0.867131036285681	POU2F1	0.0619152692645745
ENSG00000131788	123.764759150488	0.0368599766432971	0.0204430911974323	1.80305298681673	0.0713798935350722	0.867131036285681	PIAS3	0.0619152692645745
ENSG00000142534	38493.2936760079	-0.0406021930043524	0.0225267446208099	-1.80239948948703	0.0714825754689075	0.867131036285681	RPS11	0.0619152692645745
ENSG00000214517	56.2096107149081	0.0716616237414632	0.0397632910282137	1.80220554909845	0.0715130719804625	0.867131036285681	PPME1	0.0619152692645745
ENSG00000164821	24.9225758398313	0.28174720722926	0.156395794215263	1.80150117618549	0.0716239220812613	0.867131036285681	DEFA4	0.0619152692645745
ENSG00000101255	126.208908440515	-0.110541473534545	0.0613630985308992	-1.80143239472958	0.0716347540467556	0.867131036285681	TRIB3	0.0619152692645745
ENSG00000131370	406.560403960783	0.0705456127398172	0.0391675508311146	1.80112392127863	0.0716833501300075	0.867131036285681	SH3BP5	0.0619152692645745
ENSG00000148426	35.5695962827202	-0.147210474599049	0.0817352890058406	-1.80106385368662	0.0716928161591829	0.867131036285681	PROSER2	0.0619152692645745
ENSG00000005379	13.7080161760047	0.175662885355921	0.0977173280087262	1.79766361745211	0.0722303302568212	0.867131036285681	BZRAP1	0.0619152692645745
ENSG00000114923	4.14131763942205	0.183953594415482	0.102329296527823	1.79766304135068	0.0722304216065819	0.867131036285681	SLC4A3	0.0619152692645745
ENSG00000008438	75.8047787518748	0.243891610286633	0.135699487705934	1.79729204884808	0.0722892678354573	0.867131036285681	PGLYRP1	0.0619152692645745
ENSG00000116001	329.999248467236	0.0636354317540887	0.0354081410479549	1.79719775934874	0.0723042301377182	0.867131036285681	TIA1	0.0619152692645745
ENSG00000101470	8.45386158416593	-0.133893698829756	0.0745366578898706	-1.79634696027808	0.0724393536477198	0.867131036285681	TNNC2	0.0619152692645745
ENSG00000163463	1438.9307033563	-0.0293117600582272	0.0163233564019445	-1.79569442316014	0.0725431293174517	0.867131036285681	KRTCAP2	0.0619152692645745
ENSG00000184384	415.873998543914	0.0508822170318756	0.0283392503165541	1.79546799804204	0.0725791670673036	0.867131036285681	MAML2	0.0619152692645745
ENSG00000084072	9.33471167883381	0.10679928062144	0.059485292328092	1.79538969115906	0.0725916337759637	0.867131036285681	PPIE	0.0619152692645745
ENSG00000198700	115.526922837702	0.0449675800816876	0.0250497656458587	1.79512977156822	0.0726330263800368	0.867131036285681	IPO9	0.0619152692645745
ENSG00000197506	17.0719157546514	0.0971299571364615	0.0541208939374653	1.79468501109186	0.0727038999989627	0.867131036285681	SLC28A3	0.0619152692645745
ENSG00000130313	542.81582872524	-0.0464929475732317	0.0259204815095653	-1.79367607642916	0.0728648859488548	0.867131036285681	PGLS	0.0619152692645745
ENSG00000035403	8.17378233453319	0.158283283273194	0.088254966826594	1.7934773414418	0.0728966305338977	0.867131036285681	VCL	0.0619152692645745
ENSG00000074370	188.450184669835	0.0718339381790937	0.04006023079355	1.79314838572172	0.0729492005697219	0.867131036285681	ATP2A3	0.0619152692645745
ENSG00000127184	4260.72988957207	-0.0278602771514348	0.0155393687877952	-1.79288345182441	0.0729915619015987	0.867131036285681	COX7C	0.0619152692645745
ENSG00000213985	40.8434381184062	0.0620712896987191	0.0346211872581738	1.79287004907853	0.0729937054545905	0.867131036285681	AC078899.1	0.0619152692645745
ENSG00000197296	41.9142668045389	0.0934909487029284	0.0521627705522729	1.79229262006396	0.0730861048350762	0.867131036285681	FITM2	0.0619152692645745
ENSG00000140443	316.94781598659	0.0770722300930627	0.0430053935624879	1.79215265129652	0.0731085168449281	0.867131036285681	IGF1R	0.0619152692645745
ENSG00000214160	19.4845687918598	0.0811590657053672	0.045290323159955	1.79197365006057	0.0731371869857831	0.867131036285681	ALG3	0.0619152692645745
ENSG00000124614	9063.94073184267	-0.048483351638992	0.0270558532151666	-1.79197274813029	0.0731373314687885	0.867131036285681	RPS10	0.0619152692645745
ENSG00000189339	393.521825498091	0.0436630430749772	0.0243684899403907	1.79178287952122	0.0731677523088707	0.867131036285681	SLC35E2B	0.0619152692645745
ENSG00000211584	92.9654479480361	-0.0490859349718472	0.0274049791041415	-1.79113199777734	0.073272115473273	0.867131036285681	SLC48A1	0.0619152692645745
ENSG00000115935	2586.78536292731	0.074450709319489	0.0415673869296574	1.79108466561727	0.0732797095160972	0.867131036285681	WIPF1	0.0619152692645745
ENSG00000198046	1.88005384006275	0.409097278555457	0.228412796865058	1.79104360250509	0.0732862982650212	0.867131036285681	ZNF667	0.0619152692645745
ENSG00000130201	0.848700648138962	0.473778693117817	0.264529769764824	1.79102221099358	0.0732897308149213	0.867131036285681	EXOC3L2	0.0619152692645745
ENSG00000181381	1752.68239017806	0.0789628437335593	0.044094545720864	1.7907621553338	0.0733314706909629	0.867131036285681	DDX60L	0.0619152692645745
ENSG00000219470	10.9474356204304	-0.0834857665068626	0.046620296938184	-1.79076007640106	0.073331804445531	0.867131036285681	RP3-337H4.6	0.0619152692645745
ENSG00000163349	2241.75033537329	-0.0590654621584245	0.0329909472934677	-1.79035362740613	0.0733970801684812	0.867131036285681	HIPK1	0.0619152692645745
ENSG00000205364	1.03066816695076	-0.413178329384049	0.230800247991473	-1.79019881035532	0.0734219562878565	0.867131036285681	MT1M	0.0619152692645745
ENSG00000057663	363.027973576876	-0.0343848822332068	0.0192102606041003	-1.78992273669976	0.0734663331213892	0.867131036285681	ATG5	0.0619152692645745
ENSG00000125107	1736.42996339145	0.0575535693087053	0.0321548593262945	1.78988714348506	0.0734720560680402	0.867131036285681	CNOT1	0.0619152692645745
ENSG00000033100	224.648820020058	0.0748228044083311	0.0418030996563819	1.78988651615235	0.0734721569386143	0.867131036285681	CHPF2	0.0619152692645745
ENSG00000079263	70.7205855154832	0.0999935863563692	0.055879368954843	1.78945446640916	0.07354165432589	0.867131036285681	SP140	0.0619152692645745
ENSG00000188483	52.6204989718529	-0.111582915910027	0.0623565818601058	-1.78943284865034	0.0735451330635625	0.867131036285681	IER5L	0.0619152692645745
ENSG00000125910	215.652679644057	0.0609238411339863	0.0340484471319819	1.78932803889198	0.0735620009962234	0.867131036285681	S1PR4	0.0619152692645745
ENSG00000120688	148.626398708006	0.0410939686009717	0.0229666920834545	1.78928547705729	0.0735688517402468	0.867131036285681	WBP4	0.0619152692645745
ENSG00000226964	74.413015711568	-0.0772905916660736	0.0432011700916527	-1.7890856081467	0.0736010295765717	0.867131036285681	RHEBP2	0.0619152692645745
ENSG00000198750	45.6068556323436	0.106694106006905	0.059646336024391	1.78877887760406	0.0736504339535017	0.867131036285681	GATSL2	0.0619152692645745
ENSG00000127022	9019.42593719435	-0.0362256264535088	0.0202521501308003	-1.78872989877827	0.0736583253695682	0.867131036285681	CANX	0.0619152692645745
ENSG00000080986	12.8022204560721	0.107438991666566	0.0600695693014138	1.7885760280295	0.0736831213582678	0.867131036285681	NDC80	0.0619152692645745
ENSG00000160199	165.949100734583	0.0514772280797263	0.0287888179145996	1.78809801195834	0.0737601963119892	0.867131036285681	PKNOX1	0.0619152692645745
ENSG00000145439	171.714059085678	0.0504851126140649	0.028235545247225	1.78799850231426	0.07377624945936	0.867131036285681	CBR4	0.0619152692645745
ENSG00000111886	22.8706053129589	0.0991808261800175	0.0554765966604304	1.78779579409131	0.0738089596988977	0.867131036285681	GABRR2	0.0619152692645745
ENSG00000198910	1.41640229752332	-0.27785325179159	0.155421246895541	-1.78774303604922	0.0738174750038276	0.867131036285681	L1CAM	0.0619152692645745
ENSG00000173457	243.655180402192	-0.0779335835160758	0.0436052800106678	-1.78725107365461	0.0738969178692048	0.867131036285681	PPP1R14B	0.0619152692645745
ENSG00000186814	5.39007094573827	0.155393177948122	0.0869461039837312	1.78723566471935	0.0738994072568867	0.867131036285681	ZSCAN30	0.0619152692645745
ENSG00000180822	178.877910424779	-0.0459211783729799	0.0256960903382729	-1.78708814331116	0.0739232435209057	0.867131036285681	PSMG4	0.0619152692645745
ENSG00000174684	17.41137991353	0.121902378814205	0.0682151042667093	1.78702913562351	0.073932779644698	0.867131036285681	B3GNT1	0.0619152692645745
ENSG00000169508	651.150956770668	-0.156984249163369	0.0878621489158605	-1.78671078616233	0.0739842448648133	0.867131036285681	GPR183	0.0619152692645745
ENSG00000233927	12980.851691987	-0.0333523904443352	0.0186712681373213	-1.78629486754937	0.0740515274935951	0.867131036285681	RPS28	0.0619152692645745
ENSG00000166265	4.29182156544098	0.208193176012763	0.116560393974556	1.78613994783005	0.0740766014415913	0.867131036285681	CYYR1	0.0619152692645745
ENSG00000113384	2440.16513394098	0.0560826917144078	0.0314105253807877	1.78547448775597	0.0741843859154001	0.867131036285681	GOLPH3	0.0619152692645745
ENSG00000111845	295.026220606356	-0.0665450833158559	0.0372807522148283	-1.78497158352368	0.0742659262487719	0.867131036285681	PAK1IP1	0.0619152692645745
ENSG00000141456	124.909641006873	0.0610341089151027	0.0341964484351479	1.78480841455952	0.0742923980152539	0.867131036285681	PELP1	0.0619152692645745
ENSG00000182372	380.113837247582	-0.0862101928382884	0.048302839670018	-1.78478518917802	0.0742961666188976	0.867131036285681	CLN8	0.0619152692645745
ENSG00000112576	1867.92823617587	0.0537323199104617	0.0301123051809029	1.7843974278176	0.0743591087463154	0.867131036285681	CCND3	0.0619152692645745
ENSG00000088035	270.75492900869	0.0681230383552685	0.0381789592674579	1.78430841652967	0.0743735633674483	0.867131036285681	ALG6	0.0619152692645745
ENSG00000155545	175.433720640333	-0.0872832979814876	0.0489248334105938	-1.78402851674479	0.0744190315012123	0.867131036285681	MIER3	0.0619152692645745
ENSG00000145335	186.5469940435	0.0756242596450817	0.0423951714595422	1.78379416904234	0.0744571174239949	0.867131036285681	SNCA	0.0619152692645745
ENSG00000030110	247.849369648269	-0.0634553401818872	0.0355804091117572	-1.78343481050416	0.0745155508996414	0.867131036285681	BAK1	0.0619152692645745
ENSG00000162616	70.3293262933486	-0.15049966639196	0.0843887415167337	-1.7834092994753	0.0745197005430185	0.867131036285681	DNAJB4	0.0619152692645745
ENSG00000035928	495.537801991197	-0.046827121502363	0.0262727198747774	-1.78234768708962	0.0746925506938011	0.867131036285681	RFC1	0.0619152692645745
ENSG00000197081	1531.13751369085	0.0431472157052567	0.0242564587202757	1.77879286514278	0.075273727364942	0.867131036285681	IGF2R	0.0619152692645745
ENSG00000247572	1.49283289470709	0.272919214864264	0.153453331412598	1.77851606317005	0.0753191361301861	0.867131036285681	CKMT2-AS1	0.0619152692645745
ENSG00000033011	136.398345914384	0.0843174093654191	0.0474100795750227	1.7784701084923	0.0753266770597888	0.867131036285681	ALG1	0.0619152692645745
ENSG00000180596	603.995148458355	0.0939249932317747	0.0528307698975809	1.77784638410268	0.0754290880359013	0.867131036285681	HIST1H2BC	0.0619152692645745
ENSG00000141867	1264.85259359539	0.051375326700894	0.0288976781522689	1.7778357980937	0.075430827161393	0.867131036285681	BRD4	0.0619152692645745
ENSG00000158715	10.9058436294308	0.227979356563322	0.128272635932886	1.77730312396952	0.0755183799505764	0.867131036285681	SLC45A3	0.0619152692645745
ENSG00000148606	109.024441794122	0.081619158171287	0.0459439454098801	1.77649432244308	0.0756514768892421	0.867131036285681	POLR3A	0.0619152692645745
ENSG00000083099	602.752911483276	-0.0398832967479248	0.0224505651542158	-1.77649410934475	0.0756515119820616	0.867131036285681	LYRM2	0.0619152692645745
ENSG00000179841	2.28453099734925	0.329284957580592	0.185376893646215	1.77629989964671	0.0756834997630233	0.867131036285681	AKAP5	0.0619152692645745
ENSG00000233006	9.37121012705405	0.140968606588921	0.0793768074967682	1.77594200415103	0.075742476723854	0.867131036285681	AC034220.3	0.0619152692645745
ENSG00000237842	4.93929032118316	-0.116044620746618	0.0653551727151512	-1.77559963390191	0.0757989303998672	0.867131036285681	RP11-110J1.2	0.0619152692645745
ENSG00000088038	392.5363342478	0.0369757176032272	0.0208253769186714	1.7755125272223	0.0758132989603554	0.867131036285681	CNOT3	0.0619152692645745
ENSG00000103184	1.56868766672442	0.34450395192349	0.194049389506998	1.7753415911214	0.0758415019457239	0.867131036285681	SEC14L5	0.0619152692645745
ENSG00000174194	408.580073938054	0.0695236341793937	0.0391751988465447	1.77468490847305	0.075949928555647	0.867131036285681	AGAP8	0.0619152692645745
ENSG00000102100	71.1069119557496	0.0666935882629413	0.0375808369412201	1.77467011624186	0.0759523723957979	0.867131036285681	SLC35A2	0.0619152692645745
ENSG00000232388	304.404183193596	-0.0442590331932696	0.0249454118348715	-1.7742354179697	0.0760242180061559	0.867131036285681	LINC00493	0.0619152692645745
ENSG00000124102	81.8920107008753	0.233879428151207	0.131829241132389	1.77410888617901	0.0760451412109975	0.867131036285681	PI3	0.0619152692645745
ENSG00000131018	402.53537811652	0.091021610486232	0.0513228341282535	1.77351099237375	0.0761440720474207	0.867131036285681	SYNE1	0.0619152692645745
ENSG00000164823	505.619150167284	-0.0857465070885866	0.0483584928732906	-1.77314266830566	0.0762050692379576	0.867131036285681	OSGIN2	0.0619152692645745
ENSG00000166411	1045.69883703811	-0.0361135212664411	0.0203690017734688	-1.77296470725826	0.0762345551812663	0.867131036285681	IDH3A	0.0619152692645745
ENSG00000238961	93.0164890425924	-0.0690613358211508	0.0389771210935276	-1.77184291408887	0.0764206367005981	0.867131036285681	SNORA47	0.0619152692645745
ENSG00000146263	108.034051560773	0.0725478672283564	0.0409470169087905	1.77174975627545	0.076436106233881	0.867131036285681	MMS22L	0.0619152692645745
ENSG00000164078	0.635644453575052	0.417606297704529	0.235755550049847	1.77135298666874	0.076502021317842	NA	MST1R	NA
ENSG00000205485	7.9333186741237	0.124234193272479	0.0701588668518347	1.77075541335129	0.076601383260805	0.867131036285681	AC004980.7	0.0619152692645745
ENSG00000179151	112.310668515448	0.0985808898653815	0.0556749179679542	1.77065173085883	0.0766186338508845	0.867131036285681	EDC3	0.0619152692645745
ENSG00000110852	2103.21034252253	-0.0678476923853729	0.0383207708243513	-1.77052003197854	0.0766405503464153	0.867131036285681	CLEC2B	0.0619152692645745
ENSG00000160867	1.12818599528573	0.340604047529783	0.192388186370247	1.77040001237029	0.0766605277024753	0.867131036285681	FGFR4	0.0619152692645745
ENSG00000145780	343.263412443882	-0.0902697967040488	0.0509980244804803	-1.77006457845441	0.0767163834501245	0.867131036285681	FEM1C	0.0619152692645745
ENSG00000142765	450.726850494948	0.0557633969408903	0.0315166982401142	1.76932864337658	0.07683904605708	0.867131036285681	SYTL1	0.0619152692645745
ENSG00000069869	52.1230263519937	0.0554207071519044	0.0313306506344745	1.76889742247876	0.0769109944203543	0.867131036285681	NEDD4	0.0619152692645745
ENSG00000173517	192.528141060313	0.0454701558716161	0.0257058109326562	1.76886681345079	0.0769161035633089	0.867131036285681	PEAK1	0.0619152692645745
ENSG00000084112	410.881548584991	0.0657228651380335	0.0371597327289117	1.76865817678228	0.0769509357749367	0.867131036285681	SSH1	0.0619152692645745
ENSG00000137124	9.64639074114461	0.12443466096622	0.0703785432196106	1.76807667896636	0.0770480855842822	0.867131036285681	ALDH1B1	0.0619152692645745
ENSG00000141642	36.0363289108824	0.0953892920904287	0.0539522847967813	1.76803063020826	0.0770557831379939	0.867131036285681	ELAC1	0.0619152692645745
ENSG00000168807	200.464042569319	0.0810600661566906	0.0458481677953968	1.76801102540087	0.0770590604862427	0.867131036285681	SNTB2	0.0619152692645745
ENSG00000169860	78.3532018751493	0.120143724108564	0.0679853372348247	1.76720053169085	0.0771946506984929	0.867131036285681	P2RY1	0.0619152692645745
ENSG00000143315	184.87100507235	0.0641912316029798	0.0363327201576443	1.7667609615922	0.0772682691272944	0.867131036285681	PIGM	0.0619152692645745
ENSG00000171202	169.081949372799	-0.0412962177501789	0.0233826009545879	-1.76610881870591	0.0773775942547379	0.867131036285681	TMEM126A	0.0619152692645745
ENSG00000074696	88.3535498477171	0.0632941958348092	0.0358453706412559	1.76575648968074	0.0774367110494387	0.867131036285681	PTPLAD1	0.0619152692645745
ENSG00000005059	669.467051027611	-0.0285874944044703	0.0161917296224103	-1.76556149782192	0.0774694442744567	0.867131036285681	CCDC109B	0.0619152692645745
ENSG00000142961	172.984304523856	0.0564501744534382	0.0319747037501819	1.76546356440025	0.0774858885804407	0.867131036285681	MOB3C	0.0619152692645745
ENSG00000236438	5.74933623620126	0.265668678090346	0.150492397481712	1.76532956173172	0.0775083939932746	0.867131036285681	FAM157A	0.0619152692645745
ENSG00000198205	48.7810464613145	-0.0633598643020276	0.0358944810395182	-1.76517008930346	0.0775351839272779	0.867131036285681	ZXDA	0.0619152692645745
ENSG00000071894	208.410303505494	0.0566455166625562	0.032093638574561	1.7650076207768	0.0775624849350849	0.867131036285681	CPSF1	0.0619152692645745
ENSG00000130669	125.066968479653	0.0403536243938051	0.0228701685109725	1.76446554709225	0.0776536309709048	0.867131036285681	PAK4	0.0619152692645745
ENSG00000171320	12.4600844272861	-0.0853628514589298	0.0483829924450185	-1.76431525098276	0.0776789176899936	0.867131036285681	ESCO2	0.0619152692645745
ENSG00000197386	424.716799669166	0.042046536645209	0.0238464199295462	1.76322218468998	0.0778630235366726	0.867131036285681	HTT	0.0619152692645745
ENSG00000105875	319.562076552006	0.11983750439027	0.0679816406356604	1.76279217844308	0.0779355470795672	0.867131036285681	WDR91	0.0619152692645745
ENSG00000121966	3195.30851284375	-0.126043189879288	0.0715058551612976	-1.76269746854952	0.0779515279508011	0.867131036285681	CXCR4	0.0619152692645745
ENSG00000178252	177.176165717444	0.063067520335873	0.0357820485825953	1.7625463838465	0.0779770267471407	0.867131036285681	WDR6	0.0619152692645745
ENSG00000166199	79.8831025693398	0.0489781397651052	0.0277938398995822	1.762194066817	0.0780365142155222	0.867131036285681	ALKBH3	0.0619152692645745
ENSG00000135070	201.453021159113	-0.043527346214555	0.0247104979914491	-1.76149206825444	0.0781551543165796	0.867131036285681	ISCA1	0.0619152692645745
ENSG00000196715	67.3005773918769	0.0930680807540223	0.0528359656370085	1.76145320014429	0.0781617274447656	0.867131036285681	VKORC1L1	0.0619152692645745
ENSG00000125676	721.807305166843	0.0442077125690861	0.0251007006879852	1.76121428316329	0.0782021414548599	0.867131036285681	THOC2	0.0619152692645745
ENSG00000010278	318.174401252782	-0.0686454821664143	0.0389779990337517	-1.76113407224863	0.078215713348422	0.867131036285681	CD9	0.0619152692645745
ENSG00000124098	246.931792378306	-0.0399255447453196	0.0226715163071039	-1.76104430795435	0.0782309039719248	0.867131036285681	FAM210B	0.0619152692645745
ENSG00000134152	258.413708695193	0.0700034365385798	0.0397526877380882	1.76097367302054	0.0782428590621848	0.867131036285681	KATNBL1	0.0619152692645745
ENSG00000134825	1586.52267353492	-0.030155558061518	0.0171250233784922	-1.76090609601101	0.0782542979851914	0.867131036285681	TMEM258	0.0619152692645745
ENSG00000164163	711.581916730886	-0.0324505489369327	0.0184288963711341	-1.76085145216625	0.0782635486756904	0.867131036285681	ABCE1	0.0619152692645745
ENSG00000173930	113.284608028895	0.139508987394619	0.0792346516884088	1.76070676682267	0.0782880468464806	0.867131036285681	SLCO4C1	0.0619152692645745
ENSG00000164331	172.87069529195	0.0297459916081672	0.0168949165378688	1.76064744335928	0.0782980933193427	0.867131036285681	ANKRA2	0.0619152692645745
ENSG00000115486	108.731236003588	0.0601210117731097	0.0341584690886314	1.76006165900214	0.0783973526905232	0.867131036285681	GGCX	0.0619152692645745
ENSG00000112972	239.935512091312	-0.0638088157427829	0.0362600387035148	-1.75975586414908	0.0784492093670856	0.867131036285681	HMGCS1	0.0619152692645745
ENSG00000160712	1982.12540012024	0.0555931483661064	0.031597765516329	1.75940125694575	0.0785093785921686	0.867131036285681	IL6R	0.0619152692645745
ENSG00000165288	301.587607148518	0.035327532396743	0.0200829153440263	1.75908386763435	0.0785632645861219	0.867131036285681	BRWD3	0.0619152692645745
ENSG00000131013	281.886983747798	-0.0551849890566179	0.0313720199053768	-1.75905119348594	0.0785688136739313	0.867131036285681	PPIL4	0.0619152692645745
ENSG00000111666	868.145895953283	-0.0454987899240039	0.0258757521029595	-1.75835623030258	0.078686915618315	0.867131036285681	CHPT1	0.0619152692645745
ENSG00000136235	52.8717002400391	-0.0706704259670692	0.0401968967005118	-1.75810651487853	0.0787293874825504	0.867131036285681	GPNMB	0.0619152692645745
ENSG00000163472	29.075880846235	0.110615930705152	0.0629278476815295	1.75782161285678	0.0787778666984211	0.867131036285681	TMEM79	0.0619152692645745
ENSG00000121390	275.567611185374	-0.0644634500004458	0.0366935886740665	-1.75680418105319	0.0789511921967768	0.867131036285681	PSPC1	0.0619152692645745
ENSG00000170315	11768.9470001017	-0.0325513045960647	0.0185291055061092	-1.75676610969333	0.0789576838933732	0.867131036285681	UBB	0.0619152692645745
ENSG00000125652	282.798728386526	-0.0459688822939579	0.0261736527025403	-1.75630366981588	0.0790365710007799	0.867131036285681	ALKBH7	0.0619152692645745
ENSG00000212864	1.8181991610203	0.241117260008913	0.137293180944069	1.75622167358145	0.0790505653369233	0.867131036285681	RNF208	0.0619152692645745
ENSG00000135439	20.5587755624461	0.105240715130013	0.0599255828986418	1.75619009510542	0.0790559553879063	0.867131036285681	AGAP2	0.0619152692645745
ENSG00000132170	69.0853281009718	0.131269931090595	0.0747525193344818	1.75606029414507	0.079078113928503	0.867131036285681	PPARG	0.0619152692645745
ENSG00000114742	588.441802402647	-0.0641159297802567	0.0365143317919584	-1.75591135408308	0.0791035459609256	0.867131036285681	WDR48	0.0619152692645745
ENSG00000111665	1.27628321714863	0.246559840330933	0.140424584185026	1.75581677355057	0.0791196993682986	0.867131036285681	CDCA3	0.0619152692645745
ENSG00000105519	24.9361318511156	0.083134119762969	0.0473555039021589	1.75553236503897	0.0791682896566857	0.867131036285681	CAPS	0.0619152692645745
ENSG00000053918	1032.35850487006	-0.0562001219135903	0.0320153868558149	-1.75540973990707	0.0791892472563722	0.867131036285681	KCNQ1	0.0619152692645745
ENSG00000170759	1221.5596141591	-0.0351755686315888	0.0200473538759081	-1.75462401917596	0.0793236402105554	0.867131036285681	KIF5B	0.0619152692645745
ENSG00000099385	236.527290940095	-0.0435515431145267	0.0248232881593497	-1.75446310073644	0.0793511872411547	0.867131036285681	BCL7C	0.0619152692645745
ENSG00000188277	37.4056931088222	0.0774069176080496	0.0441397916656632	1.75367655095357	0.0794859457348947	0.867131036285681	C15orf62	0.0619152692645745
ENSG00000133466	6.89561867202231	0.141575178691218	0.0807546225125181	1.75315262812691	0.0795758119176688	0.867131036285681	C1QTNF6	0.0619152692645745
ENSG00000182885	99.3100595550899	0.249627451120741	0.142441064483088	1.75249638878106	0.079688490277251	0.867131036285681	GPR97	0.0619152692645745
ENSG00000102226	145.476428550495	0.0799589668197562	0.0456257584402375	1.75249616780595	0.0796885282412039	0.867131036285681	USP11	0.0619152692645745
ENSG00000171608	1481.84859913146	0.0652803425186214	0.0372527819220102	1.75236154591858	0.079711659276017	0.867131036285681	PIK3CD	0.0619152692645745
ENSG00000153071	161.969339306927	0.0943654232074294	0.0538561084050746	1.75217679112028	0.0797434131445717	0.867131036285681	DAB2	0.0619152692645745
ENSG00000163682	239.92602144122	-0.0378000454269503	0.0215747609331638	-1.75204932949434	0.079765326009566	0.867131036285681	RPL9	0.0619152692645745
ENSG00000105507	3.2659976609045	0.243251805408764	0.13886910405815	1.75166252463834	0.0798318544401199	0.867131036285681	CABP5	0.0619152692645745
ENSG00000129518	1430.7297552282	-0.0462851864449028	0.0264289334214175	-1.75130739129238	0.0798929752393147	0.867131036285681	EAPP	0.0619152692645745
ENSG00000181803	1.4099317361459	0.267047427754936	0.152493319613258	1.75120738686915	0.079910193523343	0.867131036285681	OR6S1	0.0619152692645745
ENSG00000118162	63.9475048392273	0.0623959755235703	0.0356309718887808	1.75117242713262	0.0799162134351963	0.867131036285681	KPTN	0.0619152692645745
ENSG00000183034	1.38549879598733	-0.295788580010748	0.168909209985626	-1.75116904540563	0.0799167957731615	0.867131036285681	OTOP2	0.0619152692645745
ENSG00000183691	1.75652943335369	0.264381729701139	0.150974424018322	1.75116899051097	0.0799168052261247	0.867131036285681	NOG	0.0619152692645745
ENSG00000178537	376.98541840122	0.0971668840471329	0.0555010657346637	1.75072104942386	0.0799939717824491	0.867131036285681	SLC25A20	0.0619152692645745
ENSG00000161021	297.325642108108	0.0743699703141342	0.042495102709209	1.75008331720111	0.0801039380062558	0.867131036285681	MAML1	0.0619152692645745
ENSG00000224691	0.793538878977266	0.311536759454051	0.178019345377469	1.75001631869544	0.080115497901263	0.867131036285681	GS1-174L6.4	0.0619152692645745
ENSG00000042980	35.9765045596261	0.0565681508024377	0.0323302737079165	1.74969600670551	0.0801707831349229	0.867131036285681	ADAM28	0.0619152692645745
ENSG00000102178	89.5333790773759	0.048280245395687	0.0275966183404508	1.74949860885377	0.0802048690593332	0.867131036285681	UBL4A	0.0619152692645745
ENSG00000203778	3.61140462448627	0.222779505543228	0.127395349097531	1.74872557845635	0.0803384664209218	0.867131036285681	FAM229B	0.0619152692645745
ENSG00000116514	2956.36803641181	-0.0947528616017178	0.0541844329416307	-1.74871003455529	0.0803411546160459	0.867131036285681	RNF19B	0.0619152692645745
ENSG00000109390	1.69769129672687	0.208861352796489	0.119457916889811	1.7484094669853	0.0803931497762539	0.867131036285681	NDUFC1	0.0619152692645745
ENSG00000134755	559.33896683814	0.104468811961914	0.0597679998989792	1.74790543666325	0.0804804032924051	0.867131036285681	DSC2	0.0619152692645745
ENSG00000259112	0.830547190879646	0.339293528338353	0.19416270469145	1.74747013788016	0.0805558204660051	0.867131036285681	NDUFC2-KCTD14	0.0619152692645745
ENSG00000100258	217.198643339134	0.03846678713988	0.0220160544149025	1.74721530093249	0.0805999985700667	0.867131036285681	LMF2	0.0619152692645745
ENSG00000159199	319.749865678209	-0.0425435647654955	0.0243536253799609	-1.74690889351127	0.0806531428951769	0.867131036285681	ATP5G1	0.0619152692645745
ENSG00000272054	3.47992158959715	0.193244386187619	0.110637311230333	1.74664752820418	0.0806984974526464	0.867131036285681	RP11-423P10.2	0.0619152692645745
ENSG00000270084	196.667749885092	0.081822390694604	0.0468493248566186	1.74650095695124	0.0807239409329931	0.867131036285681	GAS5-AS1	0.0619152692645745
ENSG00000163125	482.760619181562	0.0394833432636663	0.0226111789784226	1.74618684418643	0.0807784900863302	0.867131036285681	RPRD2	0.0619152692645745
ENSG00000211456	975.065287173863	0.057171193818647	0.0327411095434186	1.74615932739943	0.0807832701060849	0.867131036285681	SACM1L	0.0619152692645745
ENSG00000153790	90.5682767399793	-0.045361440186423	0.0259817449845945	-1.74589659829697	0.0808289210964888	0.867131036285681	C7orf31	0.0619152692645745
ENSG00000165995	7.36820259121347	0.123807278182546	0.07091468680734	1.74586229956714	0.0808348822824297	0.867131036285681	CACNB2	0.0619152692645745
ENSG00000163516	327.58660794942	0.0708767340377511	0.0406024455226787	1.74562721839409	0.0808757494561416	0.867131036285681	ANKZF1	0.0619152692645745
ENSG00000136250	206.18787382066	0.0391528434951357	0.0224294374490234	1.74560077951667	0.0808803467143638	0.867131036285681	AOAH	0.0619152692645745
ENSG00000198826	130.046942227324	0.0446230771953394	0.0255743660210227	1.74483610497551	0.0810134020765336	0.867131036285681	ARHGAP11A	0.0619152692645745
ENSG00000006652	5.81975899043185	0.239332851065757	0.13723404272679	1.74397581176144	0.0811633076992661	0.867131036285681	IFRD1	0.0619152692645745
ENSG00000198082	6.39242631633986	0.506021465372407	0.290162583680791	1.74392390277681	0.0811723600093652	0.867131036285681	H2AFB1	0.0619152692645745
ENSG00000163697	13.6289474469635	0.160959103501141	0.0923052826584695	1.74376914154189	0.0811993533937266	0.867131036285681	APBB2	0.0619152692645745
ENSG00000075089	171.294090373192	0.0564647945559728	0.03238784021837	1.74339487212694	0.0812646634124695	0.867131036285681	ACTR6	0.0619152692645745
ENSG00000196182	767.904380532622	0.0399461340403836	0.0229167903169507	1.74309462572675	0.0813170872288533	0.867131036285681	STK40	0.0619152692645745
ENSG00000230311	3.42770855897286	-0.154246665191699	0.0884969699017029	-1.74295984781204	0.0813406287335918	0.867131036285681	AC004074.3	0.0619152692645745
ENSG00000050405	29.9237101616539	0.131057826170574	0.0751988853203408	1.74281607516227	0.0813657474353036	0.867131036285681	LIMA1	0.0619152692645745
ENSG00000137801	2728.13806687297	0.263763492561155	0.151346789091967	1.7427756092062	0.0813728184288756	0.867131036285681	THBS1	0.0619152692645745
ENSG00000174151	17.6235212012041	0.0990815056313034	0.0569129081557645	1.74093204585729	0.081695490690316	0.867131036285681	CYB561D1	0.0619152692645745
ENSG00000102043	24.9885287192663	0.104128103234946	0.0598194551116577	1.74070631436852	0.0817350708958451	0.867131036285681	MTMR8	0.0619152692645745
ENSG00000159904	4.08495373418934	0.370490486564602	0.212860880955327	1.74052876649682	0.0817662134196835	0.867131036285681	ZNF890P	0.0619152692645745
ENSG00000170037	55.4184455702112	0.0441755899382717	0.025382040744426	1.74042703591407	0.0817840616606679	0.867131036285681	CNTROB	0.0619152692645745
ENSG00000163785	214.087682524802	-0.0400305789153049	0.0230024317483706	-1.74027595661231	0.0818105737773093	0.867131036285681	RYK	0.0619152692645745
ENSG00000182149	1868.76591057178	-0.0629263198491104	0.0361711694057313	-1.73968165483585	0.0819149323503286	0.867131036285681	IST1	0.0619152692645745
ENSG00000168876	155.022139916335	-0.0526906397646594	0.030306931449064	-1.7385672928721	0.0821109038178213	0.867131036285681	ANKRD49	0.0619152692645745
ENSG00000198746	143.541358485526	-0.058592909766308	0.0337112902449493	-1.73807971574409	0.0821967685223051	0.867131036285681	GPATCH3	0.0619152692645745
ENSG00000169439	79.1634548714686	0.232117717729185	0.133549325047533	1.73806732191698	0.0821989520841212	0.867131036285681	SDC2	0.0619152692645745
ENSG00000166783	897.761246775798	0.0383214203000413	0.022048533298112	1.73804850335884	0.0822022676539773	0.867131036285681	KIAA0430	0.0619152692645745
ENSG00000137497	1466.23049039483	0.0347375118068412	0.0199881047628372	1.73790923246644	0.0822268086316654	0.867131036285681	NUMA1	0.0619152692645745
ENSG00000141576	22.7883483070466	0.220422124536325	0.126845445618617	1.73772202432133	0.0822598060110085	0.867131036285681	RNF157	0.0619152692645745
ENSG00000105849	256.96418331916	-0.0870488568265198	0.050110326780684	-1.73714406628205	0.0823617448638559	0.867131036285681	TWISTNB	0.0619152692645745
ENSG00000029725	353.668253546435	0.0494236779220893	0.0284650954174382	1.73629061126602	0.0825124624788618	0.867131036285681	RABEP1	0.0619152692645745
ENSG00000177302	326.643249100717	0.0512725278508951	0.0295326289817495	1.73613151347211	0.082540583385048	0.867131036285681	TOP3A	0.0619152692645745
ENSG00000146426	23.3320485829123	-0.12217771759913	0.0703839829587114	-1.73587388015256	0.0825861371512545	0.867131036285681	TIAM2	0.0619152692645745
ENSG00000125637	197.720328453102	0.0728203171754143	0.0419511707236446	1.73583516071868	0.0825929851388741	0.867131036285681	PSD4	0.0619152692645745
ENSG00000109133	837.133895087709	0.0613814584872925	0.0353622786965473	1.73578911625075	0.0826011292441064	0.867131036285681	TMEM33	0.0619152692645745
ENSG00000171861	87.5418621759665	-0.0482646730909813	0.0278217912773872	-1.73477949747289	0.0827798690251362	0.867131036285681	RNMTL1	0.0619152692645745
ENSG00000184588	1454.64349669865	-0.134682732050957	0.0776506388776032	-1.73447036621618	0.0828346593044781	0.867131036285681	PDE4B	0.0619152692645745
ENSG00000196367	852.28498236048	0.0332183757226558	0.0191587495570487	1.73384884142579	0.0829449070110519	0.867131036285681	TRRAP	0.0619152692645745
ENSG00000151065	131.321848631411	0.0921494829643488	0.0531491156414004	1.73379146298662	0.0829550909421552	0.867131036285681	DCP1B	0.0619152692645745
ENSG00000062822	130.97108869946	0.0460431137953715	0.0265571884398366	1.73373449902948	0.0829652023102777	0.867131036285681	POLD1	0.0619152692645745
ENSG00000188242	13.4629451072182	0.119792871263441	0.0691078255400105	1.73341977304851	0.0830210856428637	0.867131036285681	CTD-2228K2.5	0.0619152692645745
ENSG00000051108	3923.58670294348	-0.103252423518123	0.0595809036534331	-1.73297847442388	0.0830994948110754	0.867131036285681	HERPUD1	0.0619152692645745
ENSG00000182362	80.1023567972073	-0.0428712009561936	0.0247399377467878	-1.73287424548026	0.0831180227837091	0.867131036285681	YBEY	0.0619152692645745
ENSG00000099800	117.141086629356	-0.0454165147472741	0.0262128358872436	-1.73260592416008	0.0831657355868167	0.867131036285681	TIMM13	0.0619152692645745
ENSG00000169583	16.9437726090708	0.24909955701083	0.143779727725525	1.73250819814015	0.0831831187049224	0.867131036285681	CLIC3	0.0619152692645745
ENSG00000244050	4.44373896305713	0.215850923029029	0.124607078114165	1.73225250359587	0.0832286145660881	0.867131036285681	RP11-266K4.1	0.0619152692645745
ENSG00000180211	56.1188011664358	-0.0524516605005329	0.0302802103411066	-1.73220925184023	0.0832363123660289	0.867131036285681	RP1-278E11.3	0.0619152692645745
ENSG00000110958	5823.00578519347	-0.0309294683794505	0.0178640594298935	-1.73137961731663	0.0833840795558767	0.867131036285681	PTGES3	0.0619152692645745
ENSG00000124574	135.039914837141	0.0936816074932714	0.0541113369648538	1.731275047854	0.0834027196162229	0.867131036285681	ABCC10	0.0619152692645745
ENSG00000057657	167.936078626444	-0.17518395624275	0.10120503876809	-1.73098057542551	0.0834552290204535	0.867131036285681	PRDM1	0.0619152692645745
ENSG00000135722	27.6437129954593	0.0628871693359389	0.0363480335214046	1.73013952182326	0.0836053505344511	0.867131036285681	FBXL8	0.0619152692645745
ENSG00000154642	337.579298279028	0.0715290890044908	0.0413457207130035	1.73002399694521	0.0836259878960414	0.867131036285681	C21orf91	0.0619152692645745
ENSG00000144468	1.50358952767127	-0.211799070395292	0.12242982517743	-1.72996302239544	0.0836368820513608	0.867131036285681	RHBDD1	0.0619152692645745
ENSG00000174010	372.38920206915	-0.123692971441553	0.0715058361688741	-1.72983043159483	0.0836605756521814	0.867131036285681	KLHL15	0.0619152692645745
ENSG00000147684	1387.55136518168	-0.0468399131090075	0.0270843481947178	-1.72940891072071	0.0837359363476089	0.867131036285681	NDUFB9	0.0619152692645745
ENSG00000196646	212.546885353888	-0.064503245615586	0.0373089315940395	-1.72889554483761	0.0838277915793047	0.867131036285681	ZNF136	0.0619152692645745
ENSG00000152022	285.713162599204	0.0515576606509763	0.0298322465278716	1.72825270141178	0.0839429289128834	0.867131036285681	LIX1L	0.0619152692645745
ENSG00000165637	1151.88905081385	-0.0627544339787778	0.0363112998504633	-1.72823430274356	0.0839462261145492	0.867131036285681	VDAC2	0.0619152692645745
ENSG00000142937	18630.9301540733	-0.0335814147989764	0.0194321906225365	-1.7281332532849	0.083964336927302	0.867131036285681	RPS8	0.0619152692645745
ENSG00000108292	610.213491656749	0.0678089219893792	0.0392456193221552	1.72780868694558	0.0840225294441536	0.867131036285681	MLLT6	0.0619152692645745
ENSG00000182308	14.511043449129	0.157029441535994	0.0908973578959006	1.72754681952176	0.0840695042683721	0.867131036285681	DCAF4L1	0.0619152692645745
ENSG00000151012	5.12889773773508	0.280442355995585	0.162342372501142	1.72747479093058	0.0840824287717536	0.867131036285681	SLC7A11	0.0619152692645745
ENSG00000198060	692.285883083676	-0.0631782066073826	0.0365760786650214	-1.72730945780148	0.0841121015265159	0.867131036285681	MARCH5	0.0619152692645745
ENSG00000137876	3081.40614849501	-0.0546258923724585	0.0316266177141683	-1.72721259244826	0.0841294901336057	0.867131036285681	RSL24D1	0.0619152692645745
ENSG00000215298	150.737684185716	0.106562863093526	0.0617023469903801	1.72704715932669	0.0841591942863591	0.867131036285681	FP15737	0.0619152692645745
ENSG00000127084	1159.34529156485	0.0387648121209535	0.0224524445504197	1.72652968962477	0.0842521627666789	0.867131036285681	FGD3	0.0619152692645745
ENSG00000198380	140.75340290704	-0.0711939831275028	0.0412390659325558	-1.72637234907155	0.0842804470042534	0.867131036285681	GFPT1	0.0619152692645745
ENSG00000228672	1.31080390699943	0.23952633096374	0.13876282914046	1.72615629450221	0.0843192984546148	0.867131036285681	PROB1	0.0619152692645745
ENSG00000110844	7.49052420963692	0.148138942921057	0.0858505314658461	1.72554485559581	0.0844293274160437	0.867131036285681	PRPF40B	0.0619152692645745
ENSG00000186716	617.15954981941	0.0468502477818175	0.0271585913144154	1.72506177656387	0.0845163400362354	0.867131036285681	BCR	0.0619152692645745
ENSG00000233901	0.779993270411227	0.308272804456782	0.178826941860448	1.72386107624292	0.0847329255444708	0.867131036285681	RP11-65J3.1	0.0619152692645745
ENSG00000224993	82.1988555764045	-0.10707883788422	0.0621188727531216	-1.72377303609134	0.0847488241118754	0.867131036285681	RPL29P12	0.0619152692645745
ENSG00000219481	182.682119516053	0.0777206725084895	0.045089819465904	1.7236855997452	0.0847646160303971	0.867131036285681	NBPF1	0.0619152692645745
ENSG00000121594	26.2353185981966	-0.19468156042982	0.112960815992033	-1.72344329066771	0.0848083920226381	0.867131036285681	CD80	0.0619152692645745
ENSG00000148200	20.1115628963386	-0.0814674152246567	0.0472763921459258	-1.72321557392102	0.084849548404507	0.867131036285681	NR6A1	0.0619152692645745
ENSG00000088053	5.45578748376208	0.22782666471573	0.132259777115116	1.72256954975384	0.084966395500161	0.867131036285681	GP6	0.0619152692645745
ENSG00000108106	314.194564251626	-0.0814769105850002	0.0473133420720753	-1.72207049886439	0.0850567484448127	0.867131036285681	UBE2S	0.0619152692645745
ENSG00000243566	10.3478038950889	0.133669975654555	0.0777092024400647	1.72013058244488	0.0854087077602998	0.867131036285681	UPK3B	0.0619152692645745
ENSG00000182220	4682.83275721729	-0.0538640405908185	0.0313297177898707	-1.71926351051376	0.0855664010089506	0.867131036285681	ATP6AP2	0.0619152692645745
ENSG00000169641	513.730043517499	-0.0511796895799868	0.0297794065260028	-1.71862691539194	0.0856823274904206	0.867131036285681	LUZP1	0.0619152692645745
ENSG00000004975	76.8398404410647	0.0461973877698338	0.0268809300708211	1.71859335402909	0.0856884426675807	0.867131036285681	DVL2	0.0619152692645745
ENSG00000008516	561.726644311634	0.117680296388898	0.068487717365236	1.71826863145875	0.0857476282105557	0.867131036285681	MMP25	0.0619152692645745
ENSG00000156127	197.764060097907	0.0576461331846817	0.0335491782597366	1.71825767946944	0.0857496249501025	0.867131036285681	BATF	0.0619152692645745
ENSG00000130748	220.924617308262	-0.0714188029380769	0.0415675625215387	-1.71813786052695	0.085771472497126	0.867131036285681	TMEM160	0.0619152692645745
ENSG00000103024	191.888783199539	-0.0424283796938722	0.0247001844902833	-1.71773533556249	0.0858449010380912	0.867131036285681	NME3	0.0619152692645745
ENSG00000164880	214.745522792816	0.0391274091414051	0.0227787473316665	1.71771557810868	0.085848506497153	0.867131036285681	INTS1	0.0619152692645745
ENSG00000110315	1195.52690710441	-0.0516352149575616	0.0300652033365673	-1.71744106898354	0.0858986132360467	0.867131036285681	RNF141	0.0619152692645745
ENSG00000224877	68.4866218392593	-0.0520396152249851	0.0303028315766256	-1.71731856455046	0.0859209818574993	0.867131036285681	C17orf89	0.0619152692645745
ENSG00000250479	488.537810744993	-0.0467328799867642	0.027215432250908	-1.71714634388014	0.0859524363437598	0.867131036285681	CHCHD10	0.0619152692645745
ENSG00000161217	447.857341322079	0.0451944338218666	0.0263200002692231	1.71711372946732	0.0859583941073112	0.867131036285681	PCYT1A	0.0619152692645745
ENSG00000216895	2.69720721133151	0.170302764627693	0.0991817994169556	1.71707677848985	0.0859651444460882	0.867131036285681	AC009403.2	0.0619152692645745
ENSG00000108509	1313.51644984081	0.0325462422794671	0.0189658882814151	1.7160410204124	0.0861545348258634	0.867131036285681	CAMTA2	0.0619152692645745
ENSG00000166394	12.8574772953487	0.120231957384592	0.0701022408738169	1.71509435199094	0.0863279296774743	0.867131036285681	CYB5R2	0.0619152692645745
ENSG00000137628	490.340515854478	0.134832484679164	0.0786208341292568	1.71497143438458	0.086350464324669	0.867131036285681	DDX60	0.0619152692645745
ENSG00000197102	405.117948662451	0.030319889310579	0.0176814454241045	1.71478567409681	0.0863845290189417	0.867131036285681	DYNC1H1	0.0619152692645745
ENSG00000105516	269.409914669342	-0.0556090673827959	0.0324543151698375	-1.71345681126799	0.086628532334174	0.867131036285681	DBP	0.0619152692645745
ENSG00000120158	42.0507737766713	-0.110277541902282	0.0643640206370905	-1.71334141047636	0.0866497482491359	0.867131036285681	RCL1	0.0619152692645745
ENSG00000143772	300.022974565862	0.0703088622804391	0.0410382844454478	1.71325052278685	0.0866664604940037	0.867131036285681	ITPKB	0.0619152692645745
ENSG00000166971	205.789051683428	0.0694966678622034	0.04056575367157	1.71318566949021	0.0866783871783251	0.867131036285681	AKTIP	0.0619152692645745
ENSG00000106484	23.1662284509205	-0.102938277684091	0.0601149122292955	-1.71235844596187	0.0868306319534572	0.867131036285681	MEST	0.0619152692645745
ENSG00000171596	2.83438362779924	0.436254725071412	0.254772715377478	1.71232906327919	0.086836043600859	0.867131036285681	NMUR1	0.0619152692645745
ENSG00000238105	3.41406801442432	0.260185965152514	0.15195993163482	1.71220112008062	0.0868596111135028	0.867131036285681	GOLGA2P5	0.0619152692645745
ENSG00000140287	20.4847593482483	0.287674467997967	0.168065227122197	1.71168345126387	0.0869550199463889	0.867131036285681	HDC	0.0619152692645745
ENSG00000013375	1.21988872778909	0.283701277802675	0.165744665354679	1.71167667565999	0.086956269283155	0.867131036285681	PGM3	0.0619152692645745
ENSG00000169230	7574.17581294335	-0.0537553489049091	0.03140878976249	-1.71147469582246	0.0869935184979348	0.867131036285681	PRELID1	0.0619152692645745
ENSG00000010318	25.718699944217	-0.0562116673998381	0.0328567169202699	-1.71081205514968	0.0871158134453117	0.867131036285681	PHF7	0.0619152692645745
ENSG00000142945	1.81060996762684	0.236557892431924	0.138282017737243	1.71069164525368	0.0871380508201411	0.867131036285681	KIF2C	0.0619152692645745
ENSG00000155903	314.063208807161	0.0606453601353311	0.0354656916639964	1.70997257602891	0.0872709443601737	0.867131036285681	RASA2	0.0619152692645745
ENSG00000172809	11253.8634632642	-0.038123935996735	0.0222977008320809	-1.7097698226305	0.087308445425675	0.867131036285681	RPL38	0.0619152692645745
ENSG00000152784	28.7175427522914	0.154836629069927	0.0905852235736152	1.70929234329369	0.0873968108962614	0.867131036285681	PRDM8	0.0619152692645745
ENSG00000130038	177.281741327572	0.0482638514346195	0.0282418469536774	1.70894812629579	0.0874605587129022	0.867131036285681	EFCAB4B	0.0619152692645745
ENSG00000255423	109.79535007354	-0.0983413127377303	0.0575872754068533	-1.70769170867957	0.0876935614246839	0.867131036285681	EBLN2	0.0619152692645745
ENSG00000122591	441.708731288937	0.0311073720560027	0.0182170139744436	1.70759994473533	0.0877105986550237	0.867131036285681	FAM126A	0.0619152692645745
ENSG00000089006	1387.58041137808	-0.0223298276816764	0.0130788148410359	-1.70732806856586	0.0877610918558239	0.867131036285681	SNX5	0.0619152692645745
ENSG00000232362	4.32824865513999	-0.120411735737488	0.0705359569368251	-1.70709721632236	0.0878039844429045	0.867131036285681	ATP5LP2	0.0619152692645745
ENSG00000197728	2719.48203760162	-0.0387275016329671	0.022688663363576	-1.70690979069043	0.0878388207554501	0.867131036285681	RPS26	0.0619152692645745
ENSG00000011007	612.967551600681	-0.0458343992413049	0.0268524503853132	-1.70689820048504	0.0878409753625803	0.867131036285681	TCEB3	0.0619152692645745
ENSG00000132832	2.41495919797102	0.347202569581406	0.203435706016439	1.70669434771371	0.0878788783492952	0.867131036285681	RP11-445H22.3	0.0619152692645745
ENSG00000101752	489.474275679507	0.0583786159646976	0.03420566686205	1.70669427963899	0.0878788910088459	0.867131036285681	MIB1	0.0619152692645745
ENSG00000140521	617.434239279967	0.0554391948029306	0.0324862816152206	1.70654171688754	0.0879072661130884	0.867131036285681	POLG	0.0619152692645745
ENSG00000187764	2262.70925110341	0.0415302001560419	0.024339874752751	1.70626186773406	0.0879593343879569	0.867131036285681	SEMA4D	0.0619152692645745
ENSG00000198346	44.196660074684	0.089504087197737	0.0524569862622741	1.70623769253985	0.0879638335517969	0.867131036285681	ZNF813	0.0619152692645745
ENSG00000055163	1104.53552690533	0.0767158901312708	0.0449704864642413	1.70591639457297	0.0880236468583976	0.867131036285681	CYFIP2	0.0619152692645745
ENSG00000094916	398.616000426693	0.0629025033133473	0.0368736672100669	1.70589225516941	0.0880281420099015	0.867131036285681	CBX5	0.0619152692645745
ENSG00000146425	1191.41406936712	-0.0393467663817959	0.023069629421011	-1.70556560158527	0.0880889884491545	0.867131036285681	DYNLT1	0.0619152692645745
ENSG00000135862	54.4197030744786	0.0842683579523215	0.0494350095093963	1.70462914417573	0.0882636122995115	0.867131036285681	LAMC1	0.0619152692645745
ENSG00000184678	6613.08862573997	0.0735793748273244	0.0431865354836448	1.70375729387206	0.0884264394453024	0.867131036285681	HIST2H2BE	0.0619152692645745
ENSG00000106105	687.567255651388	-0.0392431379571174	0.0230391923342363	-1.70332090586362	0.0885080303427846	0.867131036285681	GARS	0.0619152692645745
ENSG00000090006	2.29516427451574	0.307531038962847	0.180636830516754	1.70248247870095	0.0886649602614045	0.867131036285681	LTBP4	0.0619152692645745
ENSG00000163104	21.778460175644	0.0894453781832628	0.0525547957516471	1.70194512040244	0.0887656564404487	0.867131036285681	SMARCAD1	0.0619152692645745
ENSG00000121314	0.581149611970765	0.414691166489247	0.243671686460764	1.70184387243538	0.0887846397251054	NA	TAS2R8	NA
ENSG00000148803	48.0201190245754	-0.0680973248957077	0.0400187673062328	-1.70163474488385	0.0888238600330991	0.867131036285681	FUOM	0.0619152692645745
ENSG00000100731	1915.13388941058	0.0483388002959445	0.0284087666541877	1.70154519146712	0.0888406593751222	0.867131036285681	PCNX	0.0619152692645745
ENSG00000153975	292.275431107298	-0.0372039165288332	0.0218670630237267	-1.70136778260827	0.0888739470953475	0.867131036285681	ZUFSP	0.0619152692645745
ENSG00000100678	0.648466794227125	0.506152565755954	0.297498491651601	1.70136178824297	0.0888750720103639	NA	SLC8A3	NA
ENSG00000163444	809.526214533995	-0.0465715666684377	0.0273811922258531	-1.70085970998974	0.0889693337867905	0.867131036285681	TMEM183A	0.0619152692645745
ENSG00000115866	683.56507999285	0.0388743030301965	0.0228564110812501	1.70080520918205	0.0889795707871322	0.867131036285681	DARS	0.0619152692645745
ENSG00000178467	88.1723931915004	0.0420560872435341	0.024730219333316	1.70059499581053	0.0890190644924929	0.867131036285681	P4HTM	0.0619152692645745
ENSG00000146707	293.19603282921	-0.0585056918522222	0.034405459743546	-1.70047696756028	0.0890412451658608	0.867131036285681	POMZP3	0.0619152692645745
ENSG00000230629	36.5250059898208	-0.0549746817334123	0.0323316911511429	-1.70033424717621	0.089068072100161	0.867131036285681	RPS23P8	0.0619152692645745
ENSG00000169598	107.646578620585	0.0641351961451832	0.0377339295195472	1.69966915616248	0.089193174135045	0.867131036285681	DFFB	0.0619152692645745
ENSG00000205929	2.192439608691	0.225417398425175	0.132643273977495	1.69942577309589	0.0892389892687861	0.867131036285681	C21orf62	0.0619152692645745
ENSG00000110756	276.768137111769	0.0661341929193614	0.0389162612758946	1.69939739201839	0.0892443330389233	0.867131036285681	HPS5	0.0619152692645745
ENSG00000001084	264.017491780258	0.0341869975717461	0.0201172472019433	1.69938745736761	0.0892462036591831	0.867131036285681	GCLC	0.0619152692645745
ENSG00000232112	2468.96398872972	-0.0429926024263536	0.0253001300642933	-1.6993036129498	0.0892619921924894	0.867131036285681	TMA7	0.0619152692645745
ENSG00000120705	1520.83055987798	-0.0932305849637196	0.0548654876976197	-1.69925738157185	0.0892706988702285	0.867131036285681	ETF1	0.0619152692645745
ENSG00000100242	1321.1492231234	0.0437356316594324	0.0257381947764705	1.69925016261882	0.0892720584652652	0.867131036285681	SUN2	0.0619152692645745
ENSG00000130255	8118.4275783218	-0.0338598849590208	0.019927859821587	-1.69912299976849	0.0892960106533667	0.867131036285681	RPL36	0.0619152692645745
ENSG00000023572	286.446185750551	-0.0324012273769621	0.0190714704002143	-1.69893703511178	0.0893310479736752	0.867131036285681	GLRX2	0.0619152692645745
ENSG00000054523	319.002361769384	0.0403216189977584	0.0237360816503239	1.69874790589997	0.0893666928787764	0.867131036285681	KIF1B	0.0619152692645745
ENSG00000116580	137.659631986826	0.078171667755991	0.0460173340037278	1.69874395047871	0.0893674384734869	0.867131036285681	GON4L	0.0619152692645745
ENSG00000089289	1919.66465462952	-0.0333134666814915	0.0196185167312582	-1.69806245486505	0.0894959748280507	0.867131036285681	IGBP1	0.0619152692645745
ENSG00000102978	536.532500379748	-0.0391110669392448	0.0230400635317349	-1.69752426617115	0.089597587347797	0.867131036285681	POLR2C	0.0619152692645745
ENSG00000126251	12.0660126064826	-0.302256091767347	0.178109174613541	-1.69702707579875	0.0896915417245614	0.867131036285681	GPR42	0.0619152692645745
ENSG00000004139	62.4044087297	0.0670743957844352	0.0395320517005804	1.6967091992205	0.0897516526195397	0.867131036285681	SARM1	0.0619152692645745
ENSG00000131773	3.18139345536929	0.212754098312669	0.125397857403435	1.69663264363592	0.08976613423018	0.867131036285681	KHDRBS3	0.0619152692645745
ENSG00000128000	283.503925208851	0.0850565891452285	0.050139118332191	1.6964117434554	0.0898079312818242	0.867131036285681	ZNF780B	0.0619152692645745
ENSG00000178700	3.76299855306101	0.164431841344419	0.0969338961357835	1.69632964215206	0.0898234698588995	0.867131036285681	DHFRL1	0.0619152692645745
ENSG00000188921	2474.01046847143	-0.048864442105813	0.0288076789944315	-1.69622974885476	0.0898423786856105	0.867131036285681	PTPLAD2	0.0619152692645745
ENSG00000140854	78.8500262327986	0.034774681916115	0.0205041279867815	1.69598443486762	0.0898888278273829	0.867131036285681	KATNB1	0.0619152692645745
ENSG00000163902	2027.14685729458	-0.0347882533997154	0.0205176625163805	-1.69552712800212	0.0899754685092023	0.867131036285681	RPN1	0.0619152692645745
ENSG00000186010	2344.7850291232	-0.0327441024478942	0.019314157245596	-1.6953420245846	0.0900105570334079	0.867131036285681	NDUFA13	0.0619152692645745
ENSG00000130695	399.893316410755	-0.0438732715569813	0.0258825417678679	-1.69509130712379	0.0900581010302254	0.867131036285681	CEP85	0.0619152692645745
ENSG00000165060	137.954634055866	-0.0411593322209624	0.0242865682615239	-1.69473643940751	0.090125429772888	0.867131036285681	FXN	0.0619152692645745
ENSG00000047932	306.955690598251	0.0615109688143939	0.0362990558601336	1.69456112168333	0.0901587075992294	0.867131036285681	GOPC	0.0619152692645745
ENSG00000133111	122.67457484339	0.0729849412199796	0.0430825761231762	1.69407096296448	0.0902517992495426	0.867131036285681	RFXAP	0.0619152692645745
ENSG00000105011	78.5790733685958	0.0882366133042386	0.0520863297565842	1.69404551475591	0.0902566345213289	0.867131036285681	ASF1B	0.0619152692645745
ENSG00000206047	636.367022477074	0.266601158913835	0.157378906782738	1.69400820201324	0.0902637244837744	0.867131036285681	DEFA1	0.0619152692645745
ENSG00000130147	12.5573577599381	-0.0862260452602948	0.0509015957177664	-1.69397528789454	0.0902699790158752	0.867131036285681	SH3BP4	0.0619152692645745
ENSG00000125089	306.867895915614	0.0633227954688464	0.0373840030979187	1.69384737378143	0.0902942893102542	0.867131036285681	SH3TC1	0.0619152692645745
ENSG00000163661	161.516214176127	-0.138189513166878	0.0815973987184621	-1.69355292371117	0.0903502700671703	0.867131036285681	PTX3	0.0619152692645745
ENSG00000101574	52.6388141998557	0.0829279177147358	0.0489718320169639	1.69337993493912	0.0903831716598724	0.867131036285681	METTL4	0.0619152692645745
ENSG00000099992	9.2190144197948	-0.289090190209398	0.170722046350144	-1.69333836132965	0.0903910801874967	0.867131036285681	TBC1D10A	0.0619152692645745
ENSG00000182253	7.82223625691579	0.204864493351616	0.121036581813354	1.69258326930885	0.090534817893744	0.867131036285681	SYNM	0.0619152692645745
ENSG00000158411	2823.87015658521	-0.0360324834787716	0.0212900132081284	-1.69245942341711	0.0905584104766445	0.867131036285681	MITD1	0.0619152692645745
ENSG00000111684	960.694138204927	0.0547535629366136	0.0323539726922195	1.69232889751993	0.0905832809503368	0.867131036285681	LPCAT3	0.0619152692645745
ENSG00000132964	136.703445288855	0.0636726914444352	0.0376243272652716	1.69232770583534	0.0905835080398591	0.867131036285681	CDK8	0.0619152692645745
ENSG00000273000	35.0940627459838	0.104232293811291	0.0615988719416918	1.6921136788017	0.0906243008379162	0.867131036285681	KB-1572G7.2	0.0619152692645745
ENSG00000115364	198.485323041211	0.0591426624562655	0.0349681006117223	1.69133185450854	0.0907734393911608	0.867131036285681	MRPL19	0.0619152692645745
ENSG00000116918	829.746741275345	0.0525868134288736	0.0311002394355699	1.69088130455771	0.0908594746226602	0.867131036285681	TSNAX	0.0619152692645745
ENSG00000086205	0.837127231409849	-0.342041371329978	0.202301082799223	-1.69075403155129	0.0908837900469007	0.867131036285681	FOLH1	0.0619152692645745
ENSG00000140943	712.803013000975	0.0218150380121403	0.0129042474244877	1.69053159742916	0.0909262985048014	0.867131036285681	MBTPS1	0.0619152692645745
ENSG00000126107	230.312017575742	0.0920457079236213	0.0544546155683642	1.69031967194891	0.0909668135723134	0.867131036285681	HECTD3	0.0619152692645745
ENSG00000198492	1173.1058963605	-0.0444448374046542	0.0262945083934563	-1.69027071126817	0.0909761757439147	0.867131036285681	YTHDF2	0.0619152692645745
ENSG00000273218	1.11085227733529	-0.267623562815778	0.158334084186246	-1.69024606540798	0.0909808887732888	0.867131036285681	LLNLR-246C6.1	0.0619152692645745
ENSG00000168301	307.373044158388	-0.0674003523789555	0.0398959379215251	-1.68940388145608	0.0911420576827849	0.867131036285681	KCTD6	0.0619152692645745
ENSG00000135390	7250.75645216727	-0.035030187118195	0.0207374630174308	-1.68922240337454	0.0911768172234864	0.867131036285681	ATP5G2	0.0619152692645745
ENSG00000198315	180.746574347815	0.0503004139883097	0.0297801986924093	1.68905568790348	0.0912087585887026	0.867131036285681	ZKSCAN8	0.0619152692645745
ENSG00000114841	189.993203530252	0.0484321449215357	0.0286820859446921	1.68858516827987	0.0912989549523027	0.867131036285681	DNAH1	0.0619152692645745
ENSG00000101577	512.640487144348	0.0518274681467898	0.0306934041186791	1.68855392990604	0.0913049457367083	0.867131036285681	LPIN2	0.0619152692645745
ENSG00000111358	236.6607647615	0.0437471429100895	0.0259088334064609	1.68850299910378	0.091314713742725	0.867131036285681	GTF2H3	0.0619152692645745
ENSG00000235106	32.9508955908106	0.067505903082351	0.0399893659116206	1.68809636120622	0.0913927328575043	0.867131036285681	LINC00094	0.0619152692645745
ENSG00000139697	755.264951311488	-0.0736694533731803	0.0436417612985176	-1.68804950078132	0.0914017271214779	0.867131036285681	SBNO1	0.0619152692645745
ENSG00000256968	2.09463647922086	-0.180635613934457	0.10703719291437	-1.68759670368939	0.0914886724362669	0.867131036285681	SNRPEP2	0.0619152692645745
ENSG00000161055	7.51580122520784	-0.11730216333577	0.069509653706492	-1.68756650451871	0.0914944735926578	0.867131036285681	SCGB3A1	0.0619152692645745
ENSG00000153487	35.102535593149	-0.103247935902279	0.0611997990483769	-1.68706331569267	0.0915911779404639	0.867131036285681	ING1	0.0619152692645745
ENSG00000112130	69.7431033703849	0.0641448142804886	0.0380220821031654	1.68704107540572	0.0915954540408256	0.867131036285681	RNF8	0.0619152692645745
ENSG00000268133	108.751066881515	-0.0634162739670821	0.0375989220287509	-1.68665138640383	0.0916704048893451	0.867131036285681	AC003002.4	0.0619152692645745
ENSG00000172113	94.000746671112	0.0754906688397917	0.044761085894617	1.68652451858569	0.0916948166480466	0.867131036285681	NME6	0.0619152692645745
ENSG00000134809	278.73215370603	-0.0348175907623949	0.0206546890844323	-1.68569909815962	0.0918537706792341	0.867131036285681	TIMM10	0.0619152692645745
ENSG00000092531	1460.97497409408	0.0445789798852125	0.0264529888101844	1.68521523995238	0.0919470517903829	0.867131036285681	SNAP23	0.0619152692645745
ENSG00000103196	1037.81956122751	0.082110000806197	0.048728539104376	1.68504950723678	0.0919790202389745	0.867131036285681	CRISPLD2	0.0619152692645745
ENSG00000254184	74.7148232751815	-0.0683928168398547	0.0405980744738654	-1.68463203553858	0.0920595865996857	0.867131036285681	TYW1B	0.0619152692645745
ENSG00000130119	87.5223074225355	0.0547175829940959	0.0324840143405549	1.68444646097152	0.0920954181640312	0.867131036285681	GNL3L	0.0619152692645745
ENSG00000065060	258.565650286796	-0.0804853307000539	0.0477873075353181	-1.68424075034087	0.092135150780954	0.867131036285681	UHRF1BP1	0.0619152692645745
ENSG00000167535	18.493895370714	0.0735385534647516	0.0436665618979274	1.68409305126086	0.0921636870687932	0.867131036285681	CACNB3	0.0619152692645745
ENSG00000199785	1645.66592306957	-0.0605213300966283	0.0359697898868504	-1.68256001180461	0.0924602983124593	0.867131036285681	SNORA52	0.0619152692645745
ENSG00000182093	144.513259954529	0.047999592926644	0.0285310748820102	1.68236188524777	0.0924986875531943	0.867131036285681	WRB	0.0619152692645745
ENSG00000214046	6.33915568894955	0.109685550816746	0.0652101009429273	1.68203313950923	0.092562413960946	0.867131036285681	SMIM7	0.0619152692645745
ENSG00000162551	413.643006717182	0.287934974215636	0.171194670216648	1.6819155283938	0.0925852210946406	0.867131036285681	ALPL	0.0619152692645745
ENSG00000187024	33.225929285399	0.0717303314040808	0.0426572480495596	1.68155084267846	0.0926559695944807	0.867131036285681	PTRH1	0.0619152692645745
ENSG00000146281	47.1374530252337	0.0886982689466209	0.0527545126846034	1.68133993535131	0.0926969051159533	0.867131036285681	PM20D2	0.0619152692645745
ENSG00000162368	1935.83345773652	-0.0289378918103235	0.017211455308467	-1.68131580343981	0.0927015898635455	0.867131036285681	CMPK1	0.0619152692645745
ENSG00000172817	2.98429941501304	0.181064875850607	0.107700864253246	1.68118312797243	0.0927273496552995	0.867131036285681	CYP7B1	0.0619152692645745
ENSG00000115350	856.802455757535	-0.0678425566896708	0.0403632016317411	-1.68080216501756	0.0928013479951649	0.867131036285681	POLE4	0.0619152692645745
ENSG00000166311	145.491498434356	0.0430423845132685	0.0256183861869185	1.68013645353067	0.0929307697521195	0.867131036285681	SMPD1	0.0619152692645745
ENSG00000183785	21.5452110897792	0.113648398973307	0.067646930141123	1.68002300675311	0.0929528395156426	0.867131036285681	TUBA8	0.0619152692645745
ENSG00000067191	62.6101314003273	0.0465880412994376	0.02773152799726	1.67996661792457	0.0929638108776722	0.867131036285681	CACNB1	0.0619152692645745
ENSG00000140950	41.6418774542668	0.0585841311405604	0.0348771871538903	1.67972637478094	0.0930105657296076	0.867131036285681	TLDC1	0.0619152692645745
ENSG00000140612	2207.82816198389	-0.0410933803284475	0.0244682913928439	-1.67945442812839	0.0930635133225182	0.867131036285681	SEC11A	0.0619152692645745
ENSG00000175806	260.388167210261	-0.0405418301180085	0.0241445099664609	-1.67913244767962	0.0931262336912809	0.867131036285681	MSRA	0.0619152692645745
ENSG00000086061	3131.13349859477	-0.0631677757416324	0.0376263342021988	-1.6788182288016	0.0931874748424616	0.867131036285681	DNAJA1	0.0619152692645745
ENSG00000009694	31.1943712648935	0.125202865554543	0.0745872368492012	1.67860978424064	0.0932281184433545	0.867131036285681	TENM1	0.0619152692645745
ENSG00000260036	1.08921637239446	0.284978451689327	0.169789464370652	1.67842246717509	0.0932646546297161	0.867131036285681	RP11-178D12.2	0.0619152692645745
ENSG00000005108	1.14906725533392	0.526336856246815	0.313607814018544	1.67832825815907	0.0932830344365541	0.867131036285681	THSD7A	0.0619152692645745
ENSG00000148153	396.650769611124	0.0742218217717657	0.04423928412599	1.67773559717621	0.0933987269164989	0.867131036285681	INIP	0.0619152692645745
ENSG00000033800	2553.71529504933	0.0329525502392443	0.019645503961866	1.67735835655877	0.0934724274438618	0.867131036285681	PIAS1	0.0619152692645745
ENSG00000197928	8.19429633815275	0.124157857961772	0.074035755279798	1.67699860010277	0.0935427555923877	0.867131036285681	ZNF677	0.0619152692645745
ENSG00000148339	328.506546689262	-0.0973526056747214	0.0580532114568737	-1.67695469779553	0.0935513408816051	0.867131036285681	SLC25A25	0.0619152692645745
ENSG00000159131	103.394610596393	0.101700105905741	0.0606526489981371	1.67676280567505	0.0935888736492416	0.867131036285681	GART	0.0619152692645745
ENSG00000145779	570.337711659686	-0.0619822592186154	0.0369672481112121	-1.67668036939478	0.0936050013226458	0.867131036285681	TNFAIP8	0.0619152692645745
ENSG00000184110	4865.7919501389	-0.0322267773095933	0.019220703140738	-1.67667005070637	0.093607020207743	0.867131036285681	EIF3C	0.0619152692645745
ENSG00000168874	14.1514160435721	-0.0901771872879175	0.0538011833779975	-1.67611902984268	0.0937148799841044	0.867131036285681	ATOH8	0.0619152692645745
ENSG00000164758	266.574656246913	-0.0585622612703966	0.034942265874055	-1.67597205863744	0.0937436657492942	0.867131036285681	MED30	0.0619152692645745
ENSG00000062716	5827.5423869441	0.0648710841211433	0.038707455420544	1.6759325410658	0.09375140686648	0.867131036285681	VMP1	0.0619152692645745
ENSG00000072121	698.630475393756	0.032455049416405	0.0193715904858452	1.67539415207646	0.0938569232432679	0.867131036285681	ZFYVE26	0.0619152692645745
ENSG00000161326	18.1827302995601	0.100906641054871	0.0602429825065132	1.67499411311452	0.0939353866936131	0.867131036285681	DUSP14	0.0619152692645745
ENSG00000224680	2.52286012842493	-0.222980613313642	0.133190671929338	-1.67414586985446	0.0941019347394177	0.867131036285681	PLA2G12AP1	0.0619152692645745
ENSG00000146232	453.580810978058	-0.106842560901735	0.063819366239991	-1.6741401113254	0.0941030662045169	0.867131036285681	NFKBIE	0.0619152692645745
ENSG00000213185	25.461442772211	-0.0715067723000415	0.0427126588058609	-1.67413535703915	0.0941040003590986	0.867131036285681	FAM24B	0.0619152692645745
ENSG00000100030	1348.62828390777	0.0373763800255597	0.0223404655657981	1.67303496498214	0.0943204129877965	0.867131036285681	MAPK1	0.0619152692645745
ENSG00000197993	3.68084229240412	0.165876740087945	0.0991532560290794	1.67293285900059	0.0943405142452283	0.867131036285681	KEL	0.0619152692645745
ENSG00000138297	357.113264911358	-0.0389974395686156	0.0233235517013758	-1.67201977074166	0.094520423528667	0.867131036285681	TIMM23	0.0619152692645745
ENSG00000039319	583.495528389221	0.0608898313502362	0.036430996606832	1.6713742972054	0.094647769479327	0.867131036285681	ZFYVE16	0.0619152692645745
ENSG00000135074	460.505275846403	0.0702983465309236	0.0420757733163744	1.67075590036906	0.0947699023767634	0.867131036285681	ADAM19	0.0619152692645745
ENSG00000116478	1175.66630735654	0.0388882382840804	0.0232773749738491	1.67064535102301	0.0947917490870175	0.867131036285681	HDAC1	0.0619152692645745
ENSG00000100197	6.30598373477308	0.148615141677851	0.0889628609884058	1.67053015187112	0.0948145189831141	0.867131036285681	CYP2D6	0.0619152692645745
ENSG00000196850	1676.32902309178	-0.081039180476542	0.0485178539724685	-1.67029606302306	0.0948608017373287	0.867131036285681	PPTC7	0.0619152692645745
ENSG00000265242	4.29168179772703	0.14286863611236	0.0855359009250938	1.67027686114482	0.0948645990298324	0.867131036285681	RP11-649A18.7	0.0619152692645745
ENSG00000184319	7.86462267812087	0.120309130233604	0.0720347655291082	1.67015370078479	0.0948889576635098	0.867131036285681	RPL23AP82	0.0619152692645745
ENSG00000110911	142.848814307445	0.0601416738162699	0.0360144229294237	1.66993301361867	0.0949326176658298	0.867131036285681	SLC11A2	0.0619152692645745
ENSG00000165934	463.215125795356	0.0814628739273143	0.0487823913519713	1.66992375055067	0.0949344505917596	0.867131036285681	CPSF2	0.0619152692645745
ENSG00000170653	533.650209758005	0.0459849842932129	0.0275379025147481	1.66987969648688	0.0949431681603396	0.867131036285681	ATF7	0.0619152692645745
ENSG00000107968	109.550446420213	-0.0908088497819631	0.0543858487463136	-1.66971467532937	0.0949758288113852	0.867131036285681	MAP3K8	0.0619152692645745
ENSG00000243824	44.5829431315505	-0.0690183186293386	0.041336686600685	-1.66966257591132	0.0949861420912611	0.867131036285681	RP11-434O22.1	0.0619152692645745
ENSG00000138587	0.724151372023105	-0.371442257703967	0.222544638380678	-1.66906855364715	0.0951037945224567	0.867131036285681	MNS1	0.0619152692645745
ENSG00000269858	506.035493300633	0.0979719267732144	0.0586992484868144	1.66904908152652	0.095107653158293	0.867131036285681	EGLN2	0.0619152692645745
ENSG00000198793	560.392410955712	0.0336483722781785	0.0201641850983538	1.6687196687619	0.095172949283406	0.867131036285681	MTOR	0.0619152692645745
ENSG00000123505	1374.40830816273	-0.0533273882900044	0.0319572589803672	-1.66870970763687	0.0951749243345855	0.867131036285681	1	0.0619152692645745
ENSG00000235333	102.823434315947	0.0706080961072337	0.0423228886481089	1.6683193979102	0.095252339201964	0.867131036285681	PVRIG2P	0.0619152692645745
ENSG00000165282	97.3466868624247	0.0630041535337347	0.0377733327094618	1.66795326264534	0.0953250050922821	0.867131036285681	PIGO	0.0619152692645745
ENSG00000087088	937.448862678924	-0.035368761823071	0.0212073136771563	-1.66776246918858	0.0953628889530577	0.867131036285681	BAX	0.0619152692645745
ENSG00000162367	8.51123692298973	0.225978490692762	0.135501969620511	1.66771369689784	0.0953725750914282	0.867131036285681	TAL1	0.0619152692645745
ENSG00000127954	737.50263550679	0.0784235371009292	0.0470326299570292	1.66742827633879	0.0954292751868743	0.867131036285681	STEAP4	0.0619152692645745
ENSG00000184277	22.4587265716171	-0.073893921800747	0.0443233366351372	-1.66715611708185	0.0954833660031398	0.867131036285681	TM2D3	0.0619152692645745
ENSG00000108651	604.607385758208	-0.039990944167971	0.0239881088815074	-1.66711533474822	0.0954914734813495	0.867131036285681	UTP6	0.0619152692645745
ENSG00000256060	20.3563953307757	-0.0778235656756771	0.0466874282562063	-1.66690624398083	0.0955330491295513	0.867131036285681	TRAPPC2P1	0.0619152692645745
ENSG00000189050	474.568988339128	0.0377571855303534	0.0226528784281174	1.66677209036217	0.0955597318930543	0.867131036285681	RNFT1	0.0619152692645745
ENSG00000124299	961.212433760322	-0.0537803918649423	0.0322699239469434	-1.66657944262172	0.0955980594038947	0.867131036285681	PEPD	0.0619152692645745
ENSG00000131015	1.52270640764116	-0.36115017708425	0.216835704078113	-1.6655475564769	0.0958035640308002	0.867131036285681	ULBP2	0.0619152692645745
ENSG00000138772	121.87890945877	0.233928444678209	0.14046804813681	1.66534986269883	0.0958429759467657	0.867131036285681	ANXA3	0.0619152692645745
ENSG00000038274	1263.82842158883	0.082795426241915	0.0497430722715866	1.66446145083017	0.0960202485597725	0.867131036285681	MAT2B	0.0619152692645745
ENSG00000114698	3.24610856018336	0.14634284218692	0.08794027473706	1.66411627237329	0.096089195794525	0.867131036285681	PLSCR4	0.0619152692645745
ENSG00000102893	549.983200808611	0.0475917017714156	0.0286054372999565	1.6637292159658	0.0961665550051601	0.867131036285681	PHKB	0.0619152692645745
ENSG00000063127	3.40796261716453	0.173342677603653	0.104238988630873	1.66293514432961	0.0963254185145588	0.867131036285681	SLC6A16	0.0619152692645745
ENSG00000164073	155.04733124617	0.0520607609551515	0.0313117597032886	1.6626584212603	0.0963808295815439	0.867131036285681	MFSD8	0.0619152692645745
ENSG00000258315	840.259742457253	-0.0411686198265318	0.0247607391706745	-1.66265714212967	0.0963810857740472	0.867131036285681	C17orf49	0.0619152692645745
ENSG00000122257	169.73083498663	0.0587793853195259	0.0353657752670042	1.66204147585495	0.0965044586297848	0.867131036285681	RBBP6	0.0619152692645745
ENSG00000168228	109.000991445117	-0.0450687405600542	0.027125539164649	-1.6614873638637	0.0966156046676367	0.867131036285681	ZCCHC4	0.0619152692645745
ENSG00000101384	115.251133629219	-0.086082284467466	0.051821571823669	-1.66112839572629	0.0966876625956935	0.867131036285681	JAG1	0.0619152692645745
ENSG00000126803	9.32131452733113	0.22665450274954	0.136460875871671	1.66094861477137	0.0967237673077432	0.867131036285681	HSPA2	0.0619152692645745
ENSG00000204070	588.597961845705	-0.044256656291889	0.0266530690846099	-1.66047130074952	0.0968196767544791	0.867131036285681	SYS1	0.0619152692645745
ENSG00000067064	1533.03179591566	-0.0945302258023823	0.0569367506645202	-1.660267308884	0.0968606892034629	0.867131036285681	IDI1	0.0619152692645745
ENSG00000140948	212.829239084421	0.0470284894857949	0.0283386065828009	1.65952017959617	0.097011017765668	0.867131036285681	ZCCHC14	0.0619152692645745
ENSG00000215271	28.7520247841497	0.101805835088191	0.0613667628738155	1.65897352769817	0.0971211267700919	0.867131036285681	HOMEZ	0.0619152692645745
ENSG00000145715	439.067841076602	0.0652505745168987	0.0393385762329728	1.65869181768218	0.09717790903077	0.867131036285681	RASA1	0.0619152692645745
ENSG00000013583	519.35460290978	-0.0525976560854524	0.0317109949315771	-1.65865675923895	0.0971849773655952	0.867131036285681	HEBP1	0.0619152692645745
ENSG00000136840	97.5200815834603	-0.0365090582792488	0.022011925495248	-1.65860357319175	0.0971957012959355	0.867131036285681	ST6GALNAC4	0.0619152692645745
ENSG00000143367	44.3696858061615	-0.103060282456358	0.062145711944921	-1.65836514267789	0.0972437877919765	0.867131036285681	TUFT1	0.0619152692645745
ENSG00000115137	60.3312302906072	-0.0650684363498206	0.0392372879996156	-1.65833164490008	0.0972505451234023	0.867131036285681	DNAJC27	0.0619152692645745
ENSG00000116205	140.437958664582	0.0772578943045915	0.0465971928971811	1.65799460227282	0.0973185558608372	0.867131036285681	TCEANC2	0.0619152692645745
ENSG00000084207	5430.12543710012	-0.0577130707499316	0.0348094096289253	-1.65797327116902	0.097322861474008	0.867131036285681	GSTP1	0.0619152692645745
ENSG00000197283	206.089837262389	0.0890062451604206	0.0537010834173664	1.65743853748092	0.0974308454752256	0.867131036285681	SYNGAP1	0.0619152692645745
ENSG00000197362	68.3941047770601	0.109959048859864	0.066343627859291	1.65741688249364	0.0974352204953851	0.867131036285681	ZNF786	0.0619152692645745
ENSG00000111011	308.908434440423	-0.0715767721292564	0.0431861072845773	-1.65740273041044	0.0974380797668224	0.867131036285681	RSRC2	0.0619152692645745
ENSG00000213683	2.00388886192859	-0.204017254116801	0.123120205211786	-1.65705745670143	0.0975078592707371	0.867131036285681	AC002056.3	0.0619152692645745
ENSG00000125835	3211.28220548924	-0.0468448505741923	0.0282699523127434	-1.65705446036694	0.0975084650019873	0.867131036285681	SNRPB	0.0619152692645745
ENSG00000132514	313.698369416503	-0.0744601902147965	0.0449387201376457	-1.65692725530962	0.097534183222395	0.867131036285681	CLEC10A	0.0619152692645745
ENSG00000196116	199.392191346072	0.0579502910226343	0.0349834546595886	1.65650567065282	0.0976194576439253	0.867131036285681	TDRD7	0.0619152692645745
ENSG00000067798	1.01195361101291	0.266376914561042	0.160864845942949	1.65590507360143	0.0977410440051559	0.867131036285681	NAV3	0.0619152692645745
ENSG00000236552	459.560580754614	-0.0590107836279041	0.0356398267668569	-1.65575394105958	0.0977716587020027	0.867131036285681	RPL13AP5	0.0619152692645745
ENSG00000078795	6.22900185528378	-0.110389771229727	0.0666723872862303	-1.65570449361314	0.0977816768619868	0.867131036285681	PKD2L2	0.0619152692645745
ENSG00000134375	573.589132240526	-0.0710901441776088	0.04293933505563	-1.65559490116715	0.0978038834529863	0.867131036285681	TIMM17A	0.0619152692645745
ENSG00000166037	326.745779385341	0.0461803172449641	0.0278950237606287	1.65550377878306	0.0978223505447131	0.867131036285681	CEP57	0.0619152692645745
ENSG00000178163	16.6235973732654	0.119838351050877	0.0723907114364573	1.65543822781832	0.0978356369911922	0.867131036285681	ZNF518B	0.0619152692645745
ENSG00000230596	12.6153681324649	0.0925468673095207	0.0559430043528039	1.65430634947446	0.0980652835387592	0.867131036285681	AC112229.4	0.0619152692645745
ENSG00000155016	49.5578146569289	0.0791001995784113	0.0478161147242778	1.65425819380196	0.0980750633743242	0.867131036285681	CYP2U1	0.0619152692645745
ENSG00000082074	4474.84802855444	0.0714428434662375	0.0431893452084608	1.65417750886026	0.0980914512579733	0.867131036285681	FYB	0.0619152692645745
ENSG00000261377	2.67641499101604	0.213072243812417	0.128853810607396	1.65359676060823	0.0982094713293387	0.867131036285681	RP11-578F21.12	0.0619152692645745
ENSG00000179588	20.002126891023	0.198276562970216	0.119911090102611	1.65352981780539	0.0982230827805302	0.867131036285681	ZFPM1	0.0619152692645745
ENSG00000129317	236.051265754639	0.0495687001302648	0.0299790770460797	1.65344316818275	0.098240703448292	0.867131036285681	PUS7L	0.0619152692645745
ENSG00000196700	28.6378170879577	0.0726705725726688	0.0439686929495045	1.65277991447521	0.0983756633052083	0.867131036285681	ZNF512B	0.0619152692645745
ENSG00000153574	483.669293926114	-0.0418917534995456	0.0253524986830877	-1.6523717848565	0.0984587836925487	0.867131036285681	RPIA	0.0619152692645745
ENSG00000162385	549.916794155335	-0.0355727953094626	0.0215322298855373	-1.65207205656652	0.098519862587013	0.867131036285681	MAGOH	0.0619152692645745
ENSG00000258920	21.8732868475171	-0.0667474784377279	0.0404275706003971	-1.65103857210436	0.0987306990109667	0.867131036285681	FOXN3-AS1	0.0619152692645745
ENSG00000108561	776.406311728908	-0.031209283459451	0.0189063172935646	-1.65073308433653	0.0987930890968784	0.867131036285681	C1QBP	0.0619152692645745
ENSG00000138722	5.93758436479196	0.23526924107524	0.142537627329399	1.65057638101091	0.0988251049918671	0.867131036285681	MMRN1	0.0619152692645745
ENSG00000234268	142.011311678968	-0.120057909141494	0.0727482291761357	-1.65032070884933	0.0988773588881078	0.867131036285681	AP000936.1	0.0619152692645745
ENSG00000115112	15.2277975501276	-0.121462775409024	0.0736165905486073	-1.64993752772107	0.0989557141716391	0.867131036285681	TFCP2L1	0.0619152692645745
ENSG00000170340	164.985158028686	-0.0952069578535023	0.0577043429627916	-1.6499097462195	0.0989613970339383	0.867131036285681	B3GNT2	0.0619152692645745
ENSG00000170860	400.215284641498	-0.0258918635072468	0.0156929149065396	-1.64990785086441	0.0989617847489668	0.867131036285681	3	0.0619152692645745
ENSG00000188305	64.2854900512902	0.11122689053652	0.067419448422648	1.64977455524771	0.0989890548252629	0.867131036285681	C19orf35	0.0619152692645745
ENSG00000101557	610.409705239883	-0.0426198415629943	0.0258373982708683	-1.64954075933599	0.0990369000837023	0.867131036285681	USP14	0.0619152692645745
ENSG00000160299	158.05607199652	0.0396558842435541	0.0240416428370114	1.64946649080507	0.0990521026593556	0.867131036285681	PCNT	0.0619152692645745
ENSG00000138092	32.2215747217679	0.0770464135416672	0.0467340604473046	1.64861372635364	0.099226794834799	0.867131036285681	CENPO	0.0619152692645745
ENSG00000130382	1652.0969342058	0.0588809306121507	0.035723679830237	1.64823251389441	0.0993049671939675	0.867131036285681	MLLT1	0.0619152692645745
ENSG00000165238	1.93980877113464	0.205292330787185	0.124595033696681	1.64767667455315	0.099419037022866	0.867131036285681	WNK2	0.0619152692645745
ENSG00000145287	4351.86687006111	0.068828773913265	0.0417830232575453	1.64729041958053	0.099498366148177	0.867131036285681	PLAC8	0.0619152692645745
ENSG00000162231	1078.49236375115	-0.0548655268492936	0.0333140065131819	-1.64692069768264	0.0995743470025328	0.867131036285681	NXF1	0.0619152692645745
ENSG00000205356	120.592366481465	0.0538753709201865	0.032714577139909	1.64683072899827	0.0995928432985854	0.867131036285681	TECPR1	0.0619152692645745
ENSG00000139133	29.8206388026172	0.0962059529601478	0.0584239767583716	1.64668614322565	0.099622573841223	0.867131036285681	ALG10	0.0619152692645745
ENSG00000158604	497.135989755184	-0.0417660034188194	0.0253661525768064	-1.64652496244181	0.0996557250885242	0.867131036285681	TMED4	0.0619152692645745
ENSG00000225648	323.8358864803	-0.0788492577879836	0.047897569169227	-1.64620583373242	0.0997213886165077	0.867131036285681	SBDSP1	0.0619152692645745
ENSG00000055118	0.853294936672613	0.392949539765764	0.238707147061657	1.64615741339436	0.09973135453989	0.867131036285681	KCNH2	0.0619152692645745
ENSG00000059573	34.7338642788386	0.126349772017111	0.0767584910374212	1.64606899262145	0.0997495554434509	0.867131036285681	ALDH18A1	0.0619152692645745
ENSG00000204852	31.1169161948334	-0.0581908560207841	0.035357375267133	-1.64579117033261	0.0998067607918104	0.867131036285681	TCTN1	0.0619152692645745
ENSG00000234465	11.9120561956063	-0.0744013026449832	0.0452200870861554	-1.64531533305609	0.0999047994479327	0.867131036285681	PINLYP	0.0619152692645745
ENSG00000119596	354.59079198123	0.0424756822488376	0.0258218861803596	1.64494886051915	0.0999803575885409	0.867131036285681	YLPM1	0.0619152692645745
ENSG00000178075	5.77601374710112	0.205967736810103	0.125225934580493	1.64476901290531	0.100017454662272	0.867131036285681	GRAMD1C	0.0619152692645745
ENSG00000166166	84.095914172265	-0.0481354469476974	0.0292680381950913	-1.64464207087753	0.100043645535418	0.867131036285681	TRMT61A	0.0619152692645745
ENSG00000219747	8.50816976988394	-0.0832148184418105	0.05059983388326	-1.64456702829889	0.100059131006783	0.867131036285681	RP1-292B18.1	0.0619152692645745
ENSG00000044090	71.5846115943475	0.0670406912943062	0.0407711895835462	1.64431531135313	0.100111088216848	0.867131036285681	CUL7	0.0619152692645745
ENSG00000196535	870.939619575582	0.0305662044898988	0.0185918567934091	1.64406410987065	0.100162960473106	0.867131036285681	MYO18A	0.0619152692645745
ENSG00000164241	1.47949902573839	0.275549955520101	0.167611126412709	1.64398367469719	0.100179574593003	0.867131036285681	C5orf63	0.0619152692645745
ENSG00000118412	232.886123228498	0.08067419278754	0.0490749954694559	1.64389608222687	0.100197669572516	0.867131036285681	CASP8AP2	0.0619152692645745
ENSG00000106086	211.849395394274	0.0370093932695503	0.0225210055698056	1.6433277437296	0.10031514107794	0.867131036285681	PLEKHA8	0.0619152692645745
ENSG00000102786	152.795644654007	0.0788309999741765	0.0479780915418155	1.64306243622615	0.10037001581853	0.867131036285681	INTS6	0.0619152692645745
ENSG00000120318	169.317584005635	0.0660037980688503	0.0401729896577954	1.64298944716559	0.100385116669528	0.867131036285681	ARAP3	0.0619152692645745
ENSG00000065135	2189.64149192864	-0.0442530137201577	0.0269354364266672	-1.64292915173802	0.100397592675665	0.867131036285681	GNAI3	0.0619152692645745
ENSG00000145740	241.164196399282	0.100161796756348	0.0609818193494991	1.64248620039197	0.100489283686127	0.867131036285681	SLC30A5	0.0619152692645745
ENSG00000060069	272.975153945267	0.059022819931479	0.0359470218118294	1.64193908025103	0.100602629778787	0.867131036285681	CTDP1	0.0619152692645745
ENSG00000242073	26.6400028982076	0.124493664871745	0.0758288128394834	1.64177256915886	0.100637145858759	0.867131036285681	AC006014.7	0.0619152692645745
ENSG00000261652	6.08001299611503	0.108812523632329	0.0662795792525695	1.64172019284674	0.100648004894148	0.867131036285681	C15orf65	0.0619152692645745
ENSG00000034510	46869.0644480451	-0.0438758218549415	0.0267299567200685	-1.6414475457044	0.100704547152437	0.867131036285681	TMSB10	0.0619152692645745
ENSG00000168288	858.145184913371	-0.0426104738631854	0.025964327243721	-1.64111603829404	0.10077333009994	0.867131036285681	MMADHC	0.0619152692645745
ENSG00000116667	44.1086729006905	0.146311540919279	0.0891668169407885	1.640874329028	0.100823504838244	0.867131036285681	C1orf21	0.0619152692645745
ENSG00000247828	0.916177805998451	0.315664822393134	0.192384627486565	1.64080065292732	0.100838802703303	0.867131036285681	TMEM161B-AS1	0.0619152692645745
ENSG00000196405	953.871482186873	0.0883443443259856	0.0538604510930848	1.64024516195202	0.100954202584784	0.867131036285681	EVL	0.0619152692645745
ENSG00000240401	7.30750414078405	-0.103087249187556	0.0628661153389058	-1.63979034861342	0.101048765618259	0.867131036285681	AC012358.8	0.0619152692645745
ENSG00000164022	390.523069287553	-0.0316263533832191	0.0192904289247036	-1.63948419740516	0.101112459122615	0.867131036285681	AIMP1	0.0619152692645745
ENSG00000100445	30.6229947823864	0.0531909089257688	0.0324517242411486	1.639078051154	0.101197005537829	0.867131036285681	SDR39U1	0.0619152692645745
ENSG00000065491	263.586448642298	0.0342095361047137	0.02087540726487	1.63874820120434	0.101265710978483	0.867131036285681	TBC1D22B	0.0619152692645745
ENSG00000171453	65.7222876433216	-0.074294535936932	0.0453625224671631	-1.63779551700883	0.101464357076245	0.867131036285681	POLR1C	0.0619152692645745
ENSG00000170145	190.096268236052	0.0634777219391098	0.0387604616712403	1.63769261773807	0.101485831365885	0.867131036285681	SIK2	0.0619152692645745
ENSG00000105258	14.9903606263093	-0.0769582446154653	0.0470103136179446	-1.63705022776298	0.10161997507017	0.867131036285681	POLR2I	0.0619152692645745
ENSG00000138794	87.6447066366407	0.0960139940941304	0.0586881246391302	1.63600378585131	0.101838795061631	0.867131036285681	CASP6	0.0619152692645745
ENSG00000143384	16101.2220937626	-0.0778842655514193	0.0476099666724278	-1.63588153899137	0.101864382381047	0.867131036285681	MCL1	0.0619152692645745
ENSG00000111775	3746.31104781882	-0.0332772337898869	0.020342330123165	-1.63586145679506	0.101868586246868	0.867131036285681	COX6A1	0.0619152692645745
ENSG00000162543	4.07158449702643	-0.173570040344452	0.106118081169524	-1.63563116135857	0.101916804548377	0.867131036285681	UBXN10	0.0619152692645745
ENSG00000173991	1.90794109995923	0.198260810719825	0.121215531240661	1.63560567437681	0.101922142023115	0.867131036285681	TCAP	0.0619152692645745
ENSG00000151806	284.226492301023	0.0346773552926948	0.021202272841701	1.63554895984976	0.101934019957844	0.867131036285681	GUF1	0.0619152692645745
ENSG00000185272	2.38173533996131	0.260793523705414	0.159476542091563	1.63530962162247	0.101984157591521	0.867131036285681	RBM11	0.0619152692645745
ENSG00000114166	311.157042606393	0.0401877113454732	0.024577275772525	1.63515727769956	0.102016081494765	0.867131036285681	KAT2B	0.0619152692645745
ENSG00000055044	665.276644551169	-0.0423490704805247	0.025899295510864	-1.63514372283835	0.102018922322063	0.867131036285681	NOP58	0.0619152692645745
ENSG00000139737	23.1968603795813	0.132206222837821	0.0808764003858649	1.63466996808784	0.102118251389348	0.867131036285681	SLAIN1	0.0619152692645745
ENSG00000138663	430.202838433918	-0.0276015011754716	0.0168866699016257	-1.63451416627824	0.102150934151393	0.867131036285681	COPS4	0.0619152692645745
ENSG00000101193	121.594393966856	-0.0533132700419724	0.0326206500739439	-1.63434112812353	0.102187242361886	0.867131036285681	GID8	0.0619152692645745
ENSG00000165195	204.741218328046	-0.123974554195818	0.0758589113925967	-1.6342780554048	0.102200479323688	0.867131036285681	PIGA	0.0619152692645745
ENSG00000186529	251.974002603938	0.147350623551772	0.0901961616638876	1.63366844922812	0.102328486652067	0.867131036285681	CYP4F3	0.0619152692645745
ENSG00000154305	279.262663920344	0.0365483218414164	0.0223740582644714	1.63351330408632	0.102361084952413	0.867131036285681	MIA3	0.0619152692645745
ENSG00000221949	13.3060519429916	0.147262963290833	0.0901770348505436	1.63304286434902	0.102459981851202	0.867131036285681	C12orf61	0.0619152692645745
ENSG00000186862	2.21063980070268	-0.177549778234159	0.108749146754782	-1.63265444863227	0.102541692758016	0.867131036285681	PDZD7	0.0619152692645745
ENSG00000102900	423.40434171851	-0.0446621826902851	0.0273594622599375	-1.6324218022254	0.102590659337763	0.867131036285681	NUP93	0.0619152692645745
ENSG00000233558	4.3329768262959	0.174674343217516	0.107008254587402	1.63234456903365	0.102606919214528	0.867131036285681	RP3-486I3.4	0.0619152692645745
ENSG00000204482	2527.29013183623	-0.0531559864521393	0.03256854975839	-1.63212629504468	0.102652883445279	0.867131036285681	LST1	0.0619152692645745
ENSG00000078061	840.857210645962	0.0427417074153057	0.0261908625677167	1.63193202609485	0.102693806459423	0.867131036285681	ARAF	0.0619152692645745
ENSG00000052841	637.770578018873	0.0397422020748519	0.0243667755025705	1.63099964009023	0.10289039545299	0.867131036285681	TTC17	0.0619152692645745
ENSG00000157259	551.217374145029	0.0328711065132663	0.0201628252197014	1.6302827681682	0.103041747794907	0.867131036285681	GATAD1	0.0619152692645745
ENSG00000204469	704.741287097102	0.0360770161645957	0.0221307173378034	1.63017834505389	0.103063809291791	0.867131036285681	PRRC2A	0.0619152692645745
ENSG00000171617	184.494665007888	-0.0590266929475993	0.0362139711166521	-1.62994256436178	0.103113636551124	0.867131036285681	ENC1	0.0619152692645745
ENSG00000204103	2979.07096386107	-0.125139941591256	0.0768023616134164	-1.62937621919943	0.103233399878411	0.867131036285681	MAFB	0.0619152692645745
ENSG00000104691	25.8689848144006	0.060385121119082	0.0370686879919447	1.62900616100047	0.103311714707847	0.867131036285681	UBXN8	0.0619152692645745
ENSG00000181585	4.29323762215318	0.183329479683637	0.112560657008235	1.62871721395713	0.103372896943783	0.867131036285681	TMIE	0.0619152692645745
ENSG00000232888	0.865859281801012	-0.29281067891635	0.179787039880403	-1.62865287237129	0.103386524682568	0.867131036285681	RPS11P5	0.0619152692645745
ENSG00000137878	837.233614690928	-0.0443612432066278	0.027241934940643	-1.62841748588292	0.103436392409115	0.867131036285681	GCOM1	0.0619152692645745
ENSG00000215041	50.0691157878837	0.0656684470524167	0.0403289970356668	1.62831837832069	0.103457394528053	0.867131036285681	NEURL4	0.0619152692645745
ENSG00000107443	427.339495301059	-0.0724834619558283	0.0445277969163572	-1.62782502112072	0.10356199346511	0.867131036285681	CCNJ	0.0619152692645745
ENSG00000241878	15.1618158487909	0.0847508741623146	0.0520734136216077	1.62752676016514	0.103625269903856	0.867131036285681	PISD	0.0619152692645745
ENSG00000128829	469.640355891165	-0.0365212080064934	0.0224489820993206	-1.62685362948366	0.103768188355838	0.867131036285681	EIF2AK4	0.0619152692645745
ENSG00000242574	72.3963200435501	-0.173412104629725	0.106595125773288	-1.6268295887989	0.103773295546243	0.867131036285681	HLA-DMB	0.0619152692645745
ENSG00000175582	843.427789127699	0.0285029098281183	0.0175221636239974	1.62667752908563	0.103805603659151	0.867131036285681	RAB6A	0.0619152692645745
ENSG00000110002	101.393991926996	0.0513884800093604	0.0316079276551769	1.62580984650361	0.103990113055659	0.867131036285681	VWA5A	0.0619152692645745
ENSG00000181752	2.29816289487674	0.208961183181091	0.128541681253669	1.6256297657156	0.104028439180642	0.867131036285681	OR8K5	0.0619152692645745
ENSG00000172409	293.450252832978	-0.0883633351888353	0.0543567411788064	-1.62561870473736	0.104030793625594	0.867131036285681	1	0.0619152692645745
ENSG00000196946	5.91335766873924	0.125780947041044	0.0773788753070102	1.62552048659266	0.104051702242457	0.867131036285681	ZNF705A	0.0619152692645745
ENSG00000179091	1178.95004638916	-0.0504633474488858	0.0310482341991714	-1.62532101262727	0.104094176410141	0.867131036285681	CYC1	0.0619152692645745
ENSG00000112297	1559.80812219403	0.0438120413395155	0.026962576280926	1.62492044094871	0.104179512093362	0.867131036285681	AIM1	0.0619152692645745
ENSG00000116016	18.2235691525476	0.102259646751914	0.0629394076946784	1.62473163471731	0.104219753644879	0.867131036285681	EPAS1	0.0619152692645745
ENSG00000024862	513.861691528437	-0.0384408704121823	0.0236669614462631	-1.62424189938637	0.104324191806333	0.867131036285681	CCDC28A	0.0619152692645745
ENSG00000164764	3.02926554794627	-0.218460917548407	0.134556980539734	-1.62355692489619	0.10447040497642	0.867131036285681	SBSPON	0.0619152692645745
ENSG00000184348	240.459245492495	0.11145222981338	0.0686582251504641	1.62329028414488	0.104527365519645	0.867131036285681	HIST1H2AK	0.0619152692645745
ENSG00000018280	2681.03263208366	0.0662077533195064	0.0407897500804393	1.62314682460524	0.104558021950399	0.867131036285681	SLC11A1	0.0619152692645745
ENSG00000231809	4.63344411071136	0.178414518420933	0.109931008444824	1.62296808648382	0.104596227188272	0.867131036285681	NANOGP9	0.0619152692645745
ENSG00000054654	219.498023284707	0.17819085442522	0.109828655632866	1.62244410075339	0.104708292919469	0.867131036285681	SYNE2	0.0619152692645745
ENSG00000263244	3.42271753461197	-0.185902682400354	0.114599897303146	-1.62218890919766	0.104762905686986	0.867131036285681	RP11-473I1.10	0.0619152692645745
ENSG00000169047	13.2999159102531	0.14271356672274	0.0879829100252809	1.62206008737075	0.104790483042055	0.867131036285681	IRS1	0.0619152692645745
ENSG00000173681	31.7004324957525	0.0550581698927913	0.0339520708791163	1.62164393709066	0.104879609223044	0.867131036285681	CXorf23	0.0619152692645745
ENSG00000166848	680.202631556052	-0.0395679488413855	0.0244020060906459	-1.62150393268499	0.10490960724746	0.867131036285681	TERF2IP	0.0619152692645745
ENSG00000265681	5.54104160040169	-0.144992678143552	0.0894215854593938	-1.62145054126102	0.104921048947341	0.867131036285681	RPL17	0.0619152692645745
ENSG00000184979	35.9415546091031	0.107546462364879	0.0663324540816054	1.62132494348197	0.10494796826383	0.867131036285681	USP18	0.0619152692645745
ENSG00000100949	308.250121544861	0.048563845729095	0.0299739155929772	1.62020359263551	0.105188549948414	0.867131036285681	RABGGTA	0.0619152692645745
ENSG00000148290	243.060299168807	-0.0325463298431932	0.0200903067829327	-1.62000163535792	0.105231925614219	0.867131036285681	SURF1	0.0619152692645745
ENSG00000254999	3266.7993943956	-0.0385018976131093	0.0237727884982777	-1.61957852003347	0.105322846840655	0.867131036285681	BRK1	0.0619152692645745
ENSG00000179409	60.7184198332467	-0.0564920394858507	0.0348860357267776	-1.61933101050197	0.10537606187067	0.867131036285681	GEMIN4	0.0619152692645745
ENSG00000255835	1.27614787194698	0.219373889764096	0.135481824433047	1.61921269278822	0.105401507944957	0.867131036285681	RP4-559A3.7	0.0619152692645745
ENSG00000105447	207.58910028953	-0.0462770578671384	0.0285827266923522	-1.61905679486907	0.105435043674309	0.867131036285681	GRWD1	0.0619152692645745
ENSG00000234354	16.7233674115989	0.0827145411647437	0.0510922119026271	1.61892660514255	0.105463055714021	0.867131036285681	RPS26P47	0.0619152692645745
ENSG00000160284	1.44530546704849	0.226971694300209	0.140204389053363	1.61886297449519	0.105476748836642	0.867131036285681	SPATC1L	0.0619152692645745
ENSG00000132694	843.696124260949	0.0457417049455207	0.0282606055930804	1.61856775485096	0.105540297665788	0.867131036285681	ARHGEF11	0.0619152692645745
ENSG00000091409	64.961714913515	0.173117311590812	0.106968377014088	1.61839710410873	0.105577045709313	0.867131036285681	ITGA6	0.0619152692645745
ENSG00000063177	10995.4072114737	-0.0349839523719753	0.0216173776584668	-1.61832544745654	0.105592479325985	0.867131036285681	RPL18	0.0619152692645745
ENSG00000116044	326.583751858244	-0.0728623414326051	0.0450367342231304	-1.61784247213875	0.105696550638672	0.867131036285681	NFE2L2	0.0619152692645745
ENSG00000268175	8.64193008783842	0.114383443762103	0.0707227205876262	1.61735072988858	0.105802594625625	0.867131036285681	AC117395.1	0.0619152692645745
ENSG00000110921	28.7570120103997	0.0771535043903705	0.0477076531506319	1.61721441519595	0.105832005759856	0.867131036285681	MVK	0.0619152692645745
ENSG00000174628	8.54014667309647	0.106083833514684	0.0656081692010988	1.61693025131552	0.105893337549685	0.867131036285681	IQCK	0.0619152692645745
ENSG00000214784	14.62330128287	-0.0813337345925391	0.0503183781135464	-1.61638227704805	0.106011687777154	0.867131036285681	AC010468.1	0.0619152692645745
ENSG00000088726	8.98633001218399	0.192562063722515	0.119149262227363	1.61614146930314	0.106063730048876	0.867131036285681	TMEM40	0.0619152692645745
ENSG00000113460	275.049666171375	-0.0498394493476843	0.030842446723258	-1.61593695191831	0.106107945321697	0.867131036285681	BRIX1	0.0619152692645745
ENSG00000145868	219.251687794716	0.0606270401650147	0.0375215864513427	1.61579095925581	0.106139516885977	0.867131036285681	FBXO38	0.0619152692645745
ENSG00000147548	566.068422774003	0.0586431574991583	0.0363000430357226	1.61551206541127	0.106199849629808	0.867131036285681	WHSC1L1	0.0619152692645745
ENSG00000168795	96.2934586568081	-0.0797445182928355	0.0493745826353331	-1.61509250380517	0.106290664069006	0.867131036285681	ZBTB5	0.0619152692645745
ENSG00000132970	3.64132135878643	0.308305058885051	0.190943933280246	1.61463657728551	0.106389419517271	0.867131036285681	WASF3	0.0619152692645745
ENSG00000129559	703.047039297772	-0.0359134893667394	0.0222444411053962	-1.61449277132107	0.106420583531117	0.867131036285681	NEDD8	0.0619152692645745
ENSG00000160799	596.39832777084	-0.052645430989337	0.0326084568025821	-1.61447170922754	0.106425148479036	0.867131036285681	CCDC12	0.0619152692645745
ENSG00000185973	490.478738688758	0.0459674613383149	0.0284968409073199	1.61307218185393	0.106728826713164	0.867131036285681	TMLHE	0.0619152692645745
ENSG00000172969	2.04863960691866	0.209020101516015	0.12958211383309	1.61303204071239	0.106737546910541	0.867131036285681	FRG2C	0.0619152692645745
ENSG00000152778	480.560565539983	-0.0393543046153377	0.0244053228605306	-1.61252956333486	0.106846752071703	0.867131036285681	IFIT5	0.0619152692645745
ENSG00000087338	301.239768944713	0.104298349432059	0.0646999518851128	1.61203132913083	0.106955122451324	0.867131036285681	GMCL1	0.0619152692645745
ENSG00000136522	502.434659340113	-0.028396809691937	0.0176183500844076	-1.61177463019471	0.107010990743058	0.867131036285681	MRPL47	0.0619152692645745
ENSG00000233750	12.2581093445529	0.132917960375544	0.0824835002560256	1.61144907724541	0.107081877766455	0.867131036285681	CICP27	0.0619152692645745
ENSG00000235036	57.2130307628426	0.100880090021209	0.0626229932691986	1.61091134030522	0.107199047935667	0.867131036285681	RP5-1099D15.1	0.0619152692645745
ENSG00000108094	634.880844994009	-0.052785795287539	0.0327738593108809	-1.6106066358201	0.107265486574701	0.867131036285681	CUL2	0.0619152692645745
ENSG00000005884	2.21494466244145	0.23433507610669	0.145501578982818	1.61053287355982	0.107281574812006	0.867131036285681	ITGA3	0.0619152692645745
ENSG00000167208	378.867883800338	0.0742541475901378	0.0461126531846882	1.61027705980696	0.107337384988385	0.867131036285681	SNX20	0.0619152692645745
ENSG00000168546	17.337340548622	-0.0781995540274315	0.0485658449691702	-1.6101759184273	0.107359457065078	0.867131036285681	GFRA2	0.0619152692645745
ENSG00000084444	31.2010787897133	-0.0668999295201258	0.0415544473171513	-1.60993428716626	0.107412202793095	0.867131036285681	KIAA1467	0.0619152692645745
ENSG00000198855	15.2787883694414	-0.119288063237413	0.0741013996216764	-1.60979500854824	0.107442615269416	0.867131036285681	FICD	0.0619152692645745
ENSG00000134317	10.6006201892054	-0.174166294619902	0.108222064858749	-1.60934181811466	0.107541619822784	0.867131036285681	GRHL1	0.0619152692645745
ENSG00000227039	63.2730734407519	0.0583782743538148	0.036276032125682	1.6092794865645	0.107555242501827	0.867131036285681	ITGB2-AS1	0.0619152692645745
ENSG00000177054	159.901523627597	0.0668757155041291	0.0415595009415954	1.6091558846703	0.107582259973038	0.867131036285681	ZDHHC13	0.0619152692645745
ENSG00000240583	1.04693313158011	0.358204523973284	0.222631798539856	1.6089549036687	0.107626202800075	0.867131036285681	AQP1	0.0619152692645745
ENSG00000134086	1621.02423243027	-0.0436156773566824	0.0271125959411499	-1.60868687938823	0.107684826197876	0.867131036285681	VHL	0.0619152692645745
ENSG00000147316	319.002146783206	-0.0433648948655103	0.0269578157700643	-1.60862049193412	0.107699350647378	0.867131036285681	MCPH1	0.0619152692645745
ENSG00000172667	288.173258598004	0.0551942572762878	0.0343138184735827	1.60851399615524	0.107722653358438	0.867131036285681	ZMAT3	0.0619152692645745
ENSG00000197238	96.4382744054377	0.177489875605997	0.110388878729661	1.60786011823405	0.107865818176343	0.867131036285681	HIST1H4J	0.0619152692645745
ENSG00000122696	171.003036078037	0.0364461183610038	0.022673177009123	1.60745529161348	0.107954529353146	0.867131036285681	SLC25A51	0.0619152692645745
ENSG00000122966	0.850337751116518	0.375779210737328	0.233787173411253	1.60735597789319	0.107976301161591	0.867131036285681	CIT	0.0619152692645745
ENSG00000269051	85.6887548760049	0.0877861687405598	0.0546158109168051	1.60733983926893	0.107979839440479	0.867131036285681	CTD-2245F17.3	0.0619152692645745
ENSG00000113575	818.686089222144	-0.0322245097447952	0.0200489921999417	-1.60728825785512	0.107991148915052	0.867131036285681	PPP2CA	0.0619152692645745
ENSG00000108469	156.19300267253	0.086040875342768	0.0535439772812235	1.60691976411958	0.108071970228969	0.867131036285681	RECQL5	0.0619152692645745
ENSG00000147130	246.396912395748	0.0578398041691686	0.0359968727218547	1.60680080783941	0.108098070995712	0.867131036285681	ZMYM3	0.0619152692645745
ENSG00000134419	8181.86527643566	-0.0388859970247568	0.024212004126038	-1.60606271262519	0.108260131543298	0.867131036285681	RPS15A	0.0619152692645745
ENSG00000124383	254.837509871436	-0.0437424578979185	0.0272385765390777	-1.60590102185272	0.108295658987336	0.867131036285681	MPHOSPH10	0.0619152692645745
ENSG00000163738	19.7930539269741	0.0601336036518946	0.0374459588308144	1.60587698991995	0.10830094018222	0.867131036285681	MTHFD2L	0.0619152692645745
ENSG00000124216	117.107965376864	-0.160143626073715	0.0997458590477076	-1.60551653575031	0.108380177108214	0.867131036285681	SNAI1	0.0619152692645745
ENSG00000180694	48.1233593680436	0.0860526379871146	0.0536028608262306	1.60537397931203	0.108411527268839	0.867131036285681	TMEM64	0.0619152692645745
ENSG00000146587	170.417593853864	0.0557609724469306	0.0347380732749691	1.60518322376589	0.108453488314373	0.867131036285681	RBAK	0.0619152692645745
ENSG00000101191	233.368721641309	0.10152862978544	0.0632755509529712	1.60454754255558	0.108593413714013	0.867131036285681	DIDO1	0.0619152692645745
ENSG00000203709	0.914042165093232	-0.279781033920745	0.174402511236813	-1.60422594799018	0.108664257119058	0.867131036285681	C1orf132	0.0619152692645745
ENSG00000142684	98.5512201273644	-0.0561051675736324	0.0349800310665861	-1.60391988980323	0.108731711998809	0.867131036285681	ZNF593	0.0619152692645745
ENSG00000150787	139.488334527919	-0.074187095396317	0.0462546400988988	-1.60388439381854	0.108739537417095	0.867131036285681	PTS	0.0619152692645745
ENSG00000005483	1521.06135467307	0.0602130774464372	0.0375487834008459	1.60359596218184	0.108803141360409	0.867131036285681	KMT2E	0.0619152692645745
ENSG00000182230	23.7048165032116	0.254608489431867	0.158815516554489	1.60317137113307	0.108896824247306	0.867131036285681	FAM153B	0.0619152692645745
ENSG00000129691	653.29883737978	0.0697788184065472	0.0435279141125798	1.60308206421453	0.108916537279931	0.867131036285681	ASH2L	0.0619152692645745
ENSG00000106443	447.813354095812	0.0478129526355865	0.029841913245952	1.60220801667508	0.10910961791532	0.867131036285681	PHF14	0.0619152692645745
ENSG00000175348	395.129657801053	-0.0358599532591107	0.0223879776397412	-1.60175045000292	0.109210804130566	0.867131036285681	TMEM9B	0.0619152692645745
ENSG00000242384	24.8012998531158	0.132702599808913	0.0828507237307994	1.60170718894494	0.109220374711606	0.867131036285681	TBC1D3H	0.0619152692645745
ENSG00000139890	52.0363036029743	0.150558059262017	0.0940074665497875	1.60155426784403	0.10925421054031	0.867131036285681	REM2	0.0619152692645745
ENSG00000184900	1348.19188684666	-0.0542554630130013	0.0338781882036206	-1.60148655786743	0.109269194920908	0.867131036285681	SUMO3	0.0619152692645745
ENSG00000255883	7.7120232689219	-0.105279040300817	0.0657419272654812	-1.60139875236203	0.109288628910261	0.867131036285681	AC099522.2	0.0619152692645745
ENSG00000197461	6.51677312552947	0.196344338378511	0.12263496319219	1.60104698747946	0.109366512425883	0.867131036285681	PDGFA	0.0619152692645745
ENSG00000168003	1169.33775145665	-0.0643168428755472	0.0401863959752744	-1.60046307499482	0.109495892120606	0.867131036285681	SLC3A2	0.0619152692645745
ENSG00000198444	238.265479965081	-0.33403136955087	0.208778410492955	-1.599932525409	0.109613552883045	0.867131036285681	F8A2	0.0619152692645745
ENSG00000149474	118.42992289828	0.0747802207243489	0.0467667175831195	1.59900511707798	0.109819465605838	0.867131036285681	CSRP2BP	0.0619152692645745
ENSG00000066739	427.810731557487	0.047914376780057	0.0299779991567525	1.59831803748865	0.109972215116524	0.867131036285681	ATG2B	0.0619152692645745
ENSG00000174744	669.374644785642	-0.0389317811239738	0.0243609653683115	-1.59812144286433	0.110015952331677	0.867131036285681	BRMS1	0.0619152692645745
ENSG00000006451	26.3623294750203	0.0915202199363179	0.057268669419419	1.59808532071962	0.110023990068406	0.867131036285681	RALA	0.0619152692645745
ENSG00000012171	3.07501074725135	0.215276992164238	0.134747636123831	1.59763093703849	0.110125137109895	0.867131036285681	SEMA3B	0.0619152692645745
ENSG00000174807	8.76724954907084	0.166782023832586	0.104409446466067	1.59738442715324	0.110180041611919	0.867131036285681	CD248	0.0619152692645745
ENSG00000207405	6951.5577488278	-0.0973104753691263	0.0609261527943582	-1.59718726533702	0.110223970511412	0.867131036285681	SNORA64	0.0619152692645745
ENSG00000060138	2046.49868165162	-0.0562171878886677	0.0351999179143626	-1.59708292574539	0.110247223630447	0.867131036285681	YBX3	0.0619152692645745
ENSG00000172379	0.474665835077487	0.362987025568347	0.227303760713204	1.59692485698175	0.110282458213934	NA	ARNT2	NA
ENSG00000001561	77.9950550477541	0.0928703585420537	0.0581598150060956	1.59681316957972	0.110307359444962	0.867131036285681	ENPP4	0.0619152692645745
ENSG00000166526	370.381612292557	-0.0427848023251521	0.0267958408616062	-1.59669564191417	0.110333567586009	0.867131036285681	ZNF3	0.0619152692645745
ENSG00000008988	12332.4135560195	-0.0367889641382792	0.023043601130207	-1.59649370471241	0.110378610160453	0.867131036285681	RPS20	0.0619152692645745
ENSG00000122783	278.665728592824	0.0431757719481172	0.0270474929332526	1.59629478616246	0.110422993617042	0.867131036285681	C7orf49	0.0619152692645745
ENSG00000182518	147.672054720692	-0.0406816501704905	0.025492738461284	-1.59581326393294	0.110530491035643	0.867131036285681	FAM104B	0.0619152692645745
ENSG00000161638	1323.86170046311	0.04484900053551	0.0281162374636237	1.59512810323696	0.110683592172759	0.867131036285681	ITGA5	0.0619152692645745
ENSG00000166228	147.980905192254	-0.0440124023785171	0.0275919379308305	-1.5951182004269	0.110685806211371	0.867131036285681	PCBD1	0.0619152692645745
ENSG00000160075	1156.13902741301	-0.0295759269371247	0.0185415313911582	-1.595117809483	0.110685893618076	0.867131036285681	SSU72	0.0619152692645745
ENSG00000174100	159.47541405189	-0.0331125446746071	0.0207716810283472	-1.59411963959095	0.110909240875271	0.867131036285681	MRPL45	0.0619152692645745
ENSG00000148396	1085.39812743105	0.0430246404322256	0.0269967511314959	1.59369696830041	0.111003923603943	0.867131036285681	SEC16A	0.0619152692645745
ENSG00000100578	76.8834396280342	0.0943492021226914	0.0592089821984551	1.59349474724045	0.111049245769843	0.867131036285681	KIAA0586	0.0619152692645745
ENSG00000134453	1399.10933240523	-0.0369012891798904	0.0231720427544453	-1.59249184765169	0.111274233430908	0.867131036285681	RBM17	0.0619152692645745
ENSG00000100038	9.56218707532617	0.145294489778754	0.0912697085021	1.59192455156587	0.111401658252627	0.867131036285681	TOP3B	0.0619152692645745
ENSG00000088298	799.521467393886	-0.0300179797516083	0.0188610262622785	-1.59153480485012	0.111489269033016	0.867131036285681	EDEM2	0.0619152692645745
ENSG00000169139	501.989479383524	0.0651558166897292	0.0409401009021941	1.59149135575866	0.111499039279033	0.867131036285681	UBE2V2	0.0619152692645745
ENSG00000136159	160.926469801001	-0.0487227690268588	0.0306159167793594	-1.59141956708305	0.111515183629095	0.867131036285681	NUDT15	0.0619152692645745
ENSG00000175130	68.4422429812231	-0.0856956649997569	0.053850560798732	-1.59136067904746	0.111528428168205	0.867131036285681	MARCKSL1	0.0619152692645745
ENSG00000138495	485.731086898031	-0.0412013610469909	0.0258958586451113	-1.59104054480808	0.111600451445756	0.867131036285681	COX17	0.0619152692645745
ENSG00000185344	290.812551502186	0.0347315191244327	0.0218299443140886	1.59100356028017	0.111608774528617	0.867131036285681	ATP6V0A2	0.0619152692645745
ENSG00000105379	2.8075643529578	0.309435415624773	0.194576085003454	1.59030548702468	0.111765962415163	0.867131036285681	ETFB	0.0619152692645745
ENSG00000175283	51.3959986324673	0.0614595940178212	0.0386512261569099	1.59010722630939	0.111810637386965	0.867131036285681	DOLK	0.0619152692645745
ENSG00000131871	18.9702079147034	-0.0746038349159648	0.0469187345487453	-1.59006494172294	0.111820167383969	0.867131036285681	VIMP	0.0619152692645745
ENSG00000178307	40.7444975085655	-0.0765536154070092	0.0481468026721221	-1.59000413648101	0.111833872644384	0.867131036285681	TMEM11	0.0619152692645745
ENSG00000168566	510.02603869678	-0.0331182916233567	0.0208330662795764	-1.58969837559745	0.11190281002156	0.867131036285681	SNRNP48	0.0619152692645745
ENSG00000243449	132.592099383594	-0.0609056242801378	0.0383136332640836	-1.58965932205737	0.11191161751383	0.867131036285681	C4orf48	0.0619152692645745
ENSG00000162852	184.429126096561	0.0886209844915364	0.0557607449826004	1.58930775618564	0.111990928510449	0.867131036285681	CNST	0.0619152692645745
ENSG00000154803	289.364222459107	0.0465683572606651	0.0293053064453268	1.58907593570281	0.112043249968799	0.867131036285681	FLCN	0.0619152692645745
ENSG00000134056	350.852027782194	-0.0325134948715741	0.0204661325166853	-1.58864870268318	0.112139726183874	0.867131036285681	MRPS36	0.0619152692645745
ENSG00000126456	662.341365254914	0.0434194329513223	0.0273378850379093	1.58825135489131	0.112229512614532	0.867131036285681	IRF3	0.0619152692645745
ENSG00000123094	18.8176785461361	-0.0658558777171349	0.0414699918086815	-1.58803691162891	0.112277992692436	0.867131036285681	RASSF8	0.0619152692645745
ENSG00000127362	16.6012296937048	0.130156395830238	0.0819638473854047	1.58797323432398	0.112292391664365	0.867131036285681	TAS2R3	0.0619152692645745
ENSG00000112033	406.508613422677	0.0670200319833238	0.0422146190697042	1.58760243394975	0.112376267486396	0.867131036285681	PPARD	0.0619152692645745
ENSG00000162604	634.980988535778	0.0243142051892148	0.015315070786571	1.58759992219786	0.112376835818336	0.867131036285681	TM2D1	0.0619152692645745
ENSG00000253729	598.299886471798	0.0497962718515676	0.0313661412841474	1.58758042312125	0.112381247934721	0.867131036285681	PRKDC	0.0619152692645745
ENSG00000179115	627.45520891446	0.0412252596589202	0.0259777179299695	1.58694692774996	0.112524665208303	0.867131036285681	FARSA	0.0619152692645745
ENSG00000075884	608.473394288458	0.0451400142083761	0.0284446068963547	1.58694456115549	0.112525201252984	0.867131036285681	ARHGAP15	0.0619152692645745
ENSG00000200795	3.50597249567135	-0.154597389434332	0.0974234970190316	-1.58685937340282	0.112544498016656	0.867131036285681	RNU4-1	0.0619152692645745
ENSG00000197747	2076.91324675625	-0.0556910001390818	0.0350965200572152	-1.58679550132871	0.11255896805558	0.867131036285681	S100A10	0.0619152692645745
ENSG00000143466	363.866865500936	0.0780201175771904	0.049172390767381	1.58666512568565	0.112588508843515	0.867131036285681	IKBKE	0.0619152692645745
ENSG00000218175	51.1471230216936	-0.0504175930712437	0.0317767563225921	-1.58661861391431	0.112599049057696	0.867131036285681	AC016739.2	0.0619152692645745
ENSG00000070831	9250.52807561531	-0.0487615029398726	0.0307400855869712	-1.58625137206968	0.112682298486746	0.867131036285681	CDC42	0.0619152692645745
ENSG00000066455	302.627135897691	0.0489233409687779	0.0308642901257615	1.58511149193556	0.112941005013468	0.867131036285681	GOLGA5	0.0619152692645745
ENSG00000189227	125.476897283723	-0.0311368327181287	0.0196449033247409	-1.58498274098986	0.112970255650505	0.867131036285681	C15orf61	0.0619152692645745
ENSG00000187957	2.8788648253664	0.162069402807913	0.102267320890994	1.58476237957442	0.113020332916378	0.867131036285681	DNER	0.0619152692645745
ENSG00000123989	3.4504621889104	0.228291701518052	0.144107894124949	1.58417207401638	0.113154566409656	0.867131036285681	CHPF	0.0619152692645745
ENSG00000163563	11432.6470547109	0.101617201755824	0.064149558872682	1.58406703867604	0.113178464250935	0.867131036285681	MNDA	0.0619152692645745
ENSG00000134668	9.96788133691106	0.13527031677849	0.085397518378342	1.5840075841454	0.113191993221787	0.867131036285681	SPOCD1	0.0619152692645745
ENSG00000079332	1558.5977876265	-0.0739258914152425	0.0466788522856057	-1.5837127049081	0.113259112283414	0.867131036285681	SAR1A	0.0619152692645745
ENSG00000106785	1111.10295649789	0.050701190524005	0.0320202702925699	1.58340919863409	0.113328227733197	0.867131036285681	TRIM14	0.0619152692645745
ENSG00000047410	1688.78284743897	0.039647678895346	0.0250472318280668	1.58291659403729	0.11344047600177	0.867131036285681	TPR	0.0619152692645745
ENSG00000108278	346.276931832296	-0.025152132440533	0.0158906103226052	-1.58282985548723	0.11346024990891	0.867131036285681	ZNHIT3	0.0619152692645745
ENSG00000134352	78.5098028463243	0.056755303514754	0.0358674784458603	1.58236112417054	0.113567154219167	0.867131036285681	IL6ST	0.0619152692645745
ENSG00000168246	232.257455207682	0.0602168430529239	0.0380580914458207	1.58223496673889	0.113595940694794	0.867131036285681	UBTD2	0.0619152692645745
ENSG00000106415	38.7807600223146	0.126618195861705	0.0800264187696767	1.58220494941956	0.113602790862781	0.867131036285681	GLCCI1	0.0619152692645745
ENSG00000227953	1.87142873594427	0.219618139978639	0.138843457841537	1.58176800976313	0.113702540472991	0.867131036285681	RP11-439E19.3	0.0619152692645745
ENSG00000169313	75.8817177401177	0.111142626474863	0.0702729040846354	1.58158578932508	0.113744160226329	0.867131036285681	P2RY12	0.0619152692645745
ENSG00000014216	433.130196025239	0.03773613839492	0.0238604125603044	1.58153754883937	0.113755180521759	0.867131036285681	CAPN1	0.0619152692645745
ENSG00000175267	1.3815139459574	0.261546802949074	0.165392321571995	1.58137210036817	0.11379298277695	0.867131036285681	VWA3A	0.0619152692645745
ENSG00000227835	4.15708894993326	-0.262649939240106	0.166095625217663	-1.58131762288087	0.113805432151706	0.867131036285681	CARM1P1	0.0619152692645745
ENSG00000115128	645.921601370382	-0.0338159943825958	0.0213864894914226	-1.5811849063007	0.113835765470723	0.867131036285681	SF3B14	0.0619152692645745
ENSG00000159023	1745.35370026128	0.0442513290129452	0.027989796729086	1.58098072098397	0.113882445909869	0.867131036285681	EPB41	0.0619152692645745
ENSG00000169021	1906.88260307382	-0.0470286859338314	0.0297498907206727	-1.58080197253135	0.113923323395958	0.867131036285681	UQCRFS1	0.0619152692645745
ENSG00000091164	1115.75892153903	-0.0410729395691402	0.0259884348248082	-1.58043144367943	0.114008095402909	0.867131036285681	TXNL1	0.0619152692645745
ENSG00000204899	163.149760061457	-0.0478562598358315	0.0302857092084823	-1.58015978778625	0.114070278157391	0.867131036285681	MZT1	0.0619152692645745
ENSG00000151465	1040.11837593878	-0.0211061495021559	0.013357084463442	-1.58014644288002	0.114073333529748	0.867131036285681	CDC123	0.0619152692645745
ENSG00000250317	221.998419571758	-0.0241983616800453	0.0153195342746133	-1.57957554363421	0.114204103657335	0.867131036285681	SMIM20	0.0619152692645745
ENSG00000013441	2656.06475266547	-0.078334687878643	0.0495961753673792	-1.5794501753086	0.114232836310621	0.867131036285681	CLK1	0.0619152692645745
ENSG00000146830	292.641653715415	0.0420577854232007	0.0266293885888178	1.57937480550573	0.114250112745765	0.867131036285681	GIGYF1	0.0619152692645745
ENSG00000186792	6.91248925393274	-0.113859534137385	0.0721144876254031	-1.57887184512529	0.11436545511454	0.867131036285681	HYAL3	0.0619152692645745
ENSG00000186197	2.45521465477956	0.195288327738743	0.123704580652384	1.57866690714965	0.11441247918716	0.867131036285681	EDARADD	0.0619152692645745
ENSG00000119688	111.197037222506	0.0358287080899059	0.0226964544923864	1.57860374632191	0.114426974831223	0.867131036285681	ABCD4	0.0619152692645745
ENSG00000214262	2726.97187299006	-0.0608827884795778	0.0385691637599862	-1.57853535167234	0.114442673286791	0.867131036285681	ANKRD36BP1	0.0619152692645745
ENSG00000127946	421.660579119669	0.0414547704456641	0.0262647351805179	1.57834336271601	0.114486749096477	0.867131036285681	HIP1	0.0619152692645745
ENSG00000162971	96.8141299356012	0.0533185226530267	0.0337905416744806	1.57791263504054	0.114585681884965	0.867131036285681	TYW5	0.0619152692645745
ENSG00000088205	536.325235934154	0.0414022642066337	0.0262407395128684	1.57778572461078	0.114614844459446	0.867131036285681	DDX18	0.0619152692645745
ENSG00000085382	80.9394972156202	0.0477093103563021	0.0302405801333725	1.5776585682512	0.114644069402817	0.867131036285681	HACE1	0.0619152692645745
ENSG00000118113	21.7385270722674	0.300275966492802	0.190337008840873	1.57760158322043	0.114657168442684	0.867131036285681	MMP8	0.0619152692645745
ENSG00000188677	545.380427335297	-0.0475019689450623	0.0301158384229726	-1.57730853373245	0.114724549768712	0.867131036285681	PARVB	0.0619152692645745
ENSG00000155366	878.21917572089	-0.0655263513080712	0.0415433650844691	-1.57730003755926	0.114726503771716	0.867131036285681	RHOC	0.0619152692645745
ENSG00000168092	774.49186799157	-0.0492979923828504	0.0312577408584665	-1.57714508563076	0.114762145178524	0.867131036285681	PAFAH1B2	0.0619152692645745
ENSG00000162434	3530.54393824117	0.0294542748004811	0.0186829093317039	1.57653576739779	0.114902382548441	0.867131036285681	JAK1	0.0619152692645745
ENSG00000011422	3842.82601298015	-0.110299134630573	0.0699705234928627	-1.57636571979948	0.114941543830792	0.867131036285681	PLAUR	0.0619152692645745
ENSG00000206177	10.0414696079835	0.136477181949683	0.0866134323938805	1.57570457811952	0.115093901895239	0.867131036285681	HBM	0.0619152692645745
ENSG00000146802	36.6730065726499	0.0793186285874162	0.0503393572961943	1.5756782137823	0.115099980767492	0.867131036285681	TMEM168	0.0619152692645745
ENSG00000084090	827.484262664229	0.0442985040345646	0.0281168964255448	1.57551186888174	0.115138341031371	0.867131036285681	STARD7	0.0619152692645745
ENSG00000007541	170.606384392935	0.0308353962860355	0.019572437459344	1.57544998419777	0.115152614625843	0.867131036285681	PIGQ	0.0619152692645745
ENSG00000166896	352.72107498061	-0.0500034651973068	0.031741305568117	-1.57534368238254	0.115177136202714	0.867131036285681	XRCC6BP1	0.0619152692645745
ENSG00000122687	148.856984494052	0.06106821228197	0.0387721236235928	1.57505461590992	0.115243838483264	0.867131036285681	FTSJ2	0.0619152692645745
ENSG00000138621	221.347669875239	-0.078083785029305	0.0495820762550506	-1.57483895244002	0.115293622757052	0.867131036285681	PPCDC	0.0619152692645745
ENSG00000125037	1340.64418912207	-0.046138016577097	0.0293028310573237	-1.57452419825373	0.115366311722775	0.867131036285681	EMC3	0.0619152692645745
ENSG00000228305	38.162243835495	-0.0543017820315077	0.0344932104285064	-1.57427451248872	0.115423999491665	0.867131036285681	AC016734.2	0.0619152692645745
[truncated: 55,775 more rows]
