# Supplementary material for: Systemic lupus pregnancies are characterized by an intrinsic pro-inflammatory monocyte transcriptome, driven by an aberrant miRNA signature
Source: J Transl Autoimmun. 2025 Dec 24;12:100347. doi: 10.1016/j.jtauto.2025.100347 (PMC12810336; doi:10.1016/j.jtauto.2025.100347)
Supplement: Multimedia component 3 [file mmc3.xlsx]

## Sheet: Sheet 1 - PR_sel_day
PR_sel_day
	baseMean	log2FoldChange	lfcSE	stat	pvalue	padj	gene_name	minus_log10_padj
ENSG00000100422	1130.88637934569	0.0540671036562027	0.0153328976932673	3.52621564024024	0.000421543582240875	0.999708090934845	CERK	0.000126793003128179
ENSG00000221996	1.12619227505312	-0.759213038307145	0.215311142536097	-3.52612052197838	0.000421695016900383	0.999708090934845	OR52B4	0.000126793003128179
ENSG00000076351	25.3926798420864	0.20139138939309	0.0609492928528132	3.30424488893466	0.000952326053027442	0.999708090934845	SLC46A1	0.000126793003128179
ENSG00000187838	6.33103613870989	-0.780023911131757	0.236636555672967	-3.29629506697923	0.000979690607499128	0.999708090934845	TMEM256-PLSCR3	0.000126793003128179
ENSG00000167680	67.8125304196917	-0.390922661785771	0.120361078809537	-3.2479159014882	0.00116253625806223	0.999708090934845	SEMA6B	0.000126793003128179
ENSG00000267296	32.6990009761932	0.298262727032201	0.0918730701146138	3.24646522272643	0.0011684772317972	0.999708090934845	CEBPA-AS1	0.000126793003128179
ENSG00000214174	72.0989897772204	-0.145319579151943	0.0447708506428761	-3.2458525372036	0.00117099478341884	0.999708090934845	AMZ2P1	0.000126793003128179
ENSG00000147475	467.045377847113	-0.0463390329760329	0.0143033562862917	-3.23973143425395	0.00119642329763435	0.999708090934845	ERLIN2	0.000126793003128179
ENSG00000114554	26.0975568659985	0.175773731672775	0.055062747959332	3.19224408855507	0.00141171979340134	0.999708090934845	PLXNA1	0.000126793003128179
ENSG00000166920	25.3181316710185	-0.451622166571307	0.145955586472459	-3.094243786664	0.00197315278816019	0.999708090934845	C15orf48	0.000126793003128179
ENSG00000047056	67.0727472010799	0.0841457302120198	0.0279712800510459	3.00829029127229	0.00262722052090251	0.999708090934845	WDR37	0.000126793003128179
ENSG00000115109	21.0243492507453	0.133707400919353	0.0453742772160813	2.94676651889378	0.00321115562310944	0.999708090934845	EPB41L5	0.000126793003128179
ENSG00000144647	13.9881190864014	0.172871320452625	0.0591023542038103	2.92494813077142	0.00344513641751483	0.999708090934845	POMGNT2	0.000126793003128179
ENSG00000242384	30.7737381385078	-0.311629543287802	0.106698889558356	-2.92064467191446	0.00349307973510468	0.999708090934845	TBC1D3H	0.000126793003128179
ENSG00000151498	210.395392404172	0.0513974995034022	0.0176421492446749	2.91333548937729	0.00357590196605844	0.999708090934845	ACAD8	0.000126793003128179
ENSG00000235254	90.9176226087302	0.0774458652807625	0.0266816475747603	2.90258931963493	0.00370091606442974	0.999708090934845	TMEM185AP1	0.000126793003128179
ENSG00000231205	9.39581775617542	0.227878737152572	0.0787575794428982	2.89341976689102	0.00381071635663521	0.999708090934845	ZNF826P	0.000126793003128179
ENSG00000185128	239.545076284104	-0.742523337027132	0.257556907653255	-2.88294864149705	0.00393971668813299	0.999708090934845	TBC1D3F	0.000126793003128179
ENSG00000232388	264.028468945731	-0.0587834290746427	0.0204470927523444	-2.87490401626426	0.00404150338035108	0.999708090934845	LINC00493	0.000126793003128179
ENSG00000138658	44.4360955971849	0.0979051720698207	0.0340990802512851	2.87119685775486	0.00408920781467489	0.999708090934845	C4orf21	0.000126793003128179
ENSG00000166592	8.14544539801112	-0.574036001139525	0.201273082841106	-2.8520256809138	0.00434415908426296	0.999708090934845	RRAD	0.000126793003128179
ENSG00000076067	356.774717775539	-0.0624412850503183	0.0219348476572769	-2.84667055937374	0.00441790557993499	0.999708090934845	RBMS2	0.000126793003128179
ENSG00000272501	3.85506024880276	-0.39144663814999	0.138924106702809	-2.81770131505965	0.00483687819240527	0.999708090934845	XXbac-BPG299F13.17	0.000126793003128179
ENSG00000160013	142.847248991876	0.107797070943959	0.0383600647917634	2.81013787461342	0.00495202810245921	0.999708090934845	PTGIR	0.000126793003128179
ENSG00000123739	116.75219043544	0.0849351080409616	0.0303495754995136	2.79856000102284	0.00513310315682921	0.999708090934845	PLA2G12A	0.000126793003128179
ENSG00000180596	577.672318555946	-0.150602942785762	0.053985491929266	-2.78969288606443	0.00527580599603895	0.999708090934845	HIST1H2BC	0.000126793003128179
ENSG00000112081	1882.22317771347	-0.0661199773810978	0.0237161896285341	-2.78796798375847	0.0053039785315087	0.999708090934845	SRSF3	0.000126793003128179
ENSG00000178860	10.8343504272823	0.262468079555651	0.0943788665299679	2.78100478640851	0.00541909381756407	0.999708090934845	MSC	0.000126793003128179
ENSG00000135999	654.214325250306	0.0402684124457807	0.0144929203582892	2.77848849302131	0.00546124475611754	0.999708090934845	EPC2	0.000126793003128179
ENSG00000188340	4.76904476759361	-0.41007762960916	0.147692930812334	-2.77655556940788	0.00549382429133001	0.999708090934845	OR6N2	0.000126793003128179
ENSG00000124523	30.1580443899122	-0.0973384480039331	0.0351711049835329	-2.76756866323952	0.00564761472872846	0.999708090934845	SIRT5	0.000126793003128179
ENSG00000205147	3.47217904822851	-0.285904287773161	0.103812164255334	-2.75405382234358	0.00588620873058977	0.999708090934845	AC016586.1	0.000126793003128179
ENSG00000189136	110.974465916661	-0.217832092730935	0.0791411564846646	-2.75245020930601	0.00591511404685568	0.999708090934845	UBE2Q2P1	0.000126793003128179
ENSG00000126251	11.6014298990872	-0.499410328645294	0.181767000815773	-2.74753022497996	0.00600459741638552	0.999708090934845	GPR42	0.000126793003128179
ENSG00000173744	16.587466612149	-0.312858203755296	0.11389250162195	-2.74696050486085	0.00601503773822488	0.999708090934845	AGFG1	0.000126793003128179
ENSG00000175220	1169.2420641445	0.0472063341209484	0.0172177040939019	2.74173222303593	0.00611161425207517	0.999708090934845	ARHGAP1	0.000126793003128179
ENSG00000104419	1095.76504679083	-0.0606284238168099	0.0221460868055929	-2.73765854658795	0.00618782853765934	0.999708090934845	NDRG1	0.000126793003128179
ENSG00000113194	71.8088848517639	-0.0872449060264721	0.0319992923717554	-2.72646360466021	0.0064017012174245	0.999708090934845	FAF2	0.000126793003128179
ENSG00000182572	361.642298301966	0.105920589220264	0.038929997058533	2.72079622973019	0.00651248923103189	0.999708090934845	HIST1H3I	0.000126793003128179
ENSG00000122958	1176.00163721004	-0.054007401906294	0.019877772931136	-2.71697448669907	0.00658816860331765	0.999708090934845	VPS26A	0.000126793003128179
ENSG00000196935	31.4550685326168	-0.178943767320268	0.0659794377586146	-2.71211415857973	0.00668555637984329	0.999708090934845	SRGAP1	0.000126793003128179
ENSG00000101751	391.42074003618	-0.0825309470224575	0.0304527130378144	-2.71013446059717	0.00672559368912027	0.999708090934845	POLI	0.000126793003128179
ENSG00000167136	138.002325266904	0.0806597381941312	0.0298186991474957	2.70500526515776	0.00683033068403388	0.999708090934845	ENDOG	0.000126793003128179
ENSG00000185340	175.052259860646	0.131954571075879	0.0488210758222536	2.70281981405522	0.00687540064329856	0.999708090934845	GAS2L1	0.000126793003128179
ENSG00000012223	608.983413220006	-0.545550188199151	0.201988633387182	-2.70089548629903	0.00691530654425722	0.999708090934845	LTF	0.000126793003128179
ENSG00000092199	1579.56394199357	-0.0686391344246562	0.0254647869374934	-2.69545292458718	0.00702930096529436	0.999708090934845	HNRNPC	0.000126793003128179
ENSG00000273131	11.093318166512	-0.163490569171547	0.060673132134901	-2.69461231716275	0.00704705713727683	0.999708090934845	RP6-42F4.1	0.000126793003128179
ENSG00000171786	2.95048865865698	-0.349267405607805	0.129658455945141	-2.69374953651755	0.00706532354793135	0.999708090934845	NHLH1	0.000126793003128179
ENSG00000160972	56.2926012062477	0.0779662703730806	0.0290050966639282	2.68801967035132	0.00718771623999243	0.999708090934845	PPP1R16A	0.000126793003128179
ENSG00000165915	68.8232898544437	0.0758000723906079	0.0282594325993479	2.68229279282688	0.00731194328086279	0.999708090934845	SLC39A13	0.000126793003128179
ENSG00000115009	8.1598845345952	-0.537628741644205	0.200657265635955	-2.67933852253128	0.00737677737197556	0.999708090934845	CCL20	0.000126793003128179
ENSG00000261102	173.917666635792	-0.202768026535474	0.0759586678681376	-2.66945211424027	0.00759751057286178	0.999708090934845	ATP5J2P6	0.000126793003128179
ENSG00000083168	927.398966132646	-0.0827277919183291	0.0310039083252046	-2.66830204278071	0.00762356886184902	0.999708090934845	KAT6A	0.000126793003128179
ENSG00000227097	49.4606286477499	0.103733837751923	0.0390196889997502	2.65849986022664	0.00784893831693716	0.999708090934845	RP11-742N3.1	0.000126793003128179
ENSG00000189077	263.627371229627	-0.116972972604527	0.0440411169392267	-2.6559946870998	0.00790748601767517	0.999708090934845	TMEM120A	0.000126793003128179
ENSG00000244115	52.2720803010475	-2.02017785237331	0.761445422787573	-2.65308292875102	0.00797602722034387	0.999708090934845	DNAJC25-GNG10	0.000126793003128179
ENSG00000196275	80.6525721251432	0.211648399022938	0.080057464090655	2.64370601076338	0.00820038465299985	0.999708090934845	GTF2IRD2	0.000126793003128179
ENSG00000264853	39.8927133261273	-0.175974313570028	0.0665959773791392	-2.64241656171189	0.00823167447581182	0.999708090934845	RP11-16C1.2	0.000126793003128179
ENSG00000165006	846.14169477375	-0.160764072827085	0.0608464587791669	-2.64212702025198	0.00823871517201965	0.999708090934845	UBAP1	0.000126793003128179
ENSG00000129534	891.232928610841	0.0465911278982043	0.0176541586824759	2.63910213656639	0.00831259325204929	0.999708090934845	MIS18BP1	0.000126793003128179
ENSG00000254162	3.69978958310131	-0.350023489882047	0.132644826865471	-2.63880241810744	0.00831994558501019	0.999708090934845	RP11-48B3.3	0.000126793003128179
ENSG00000151348	1.05387528832165	-0.512853643322719	0.19450813119151	-2.63666942960739	0.00837243773853431	0.999708090934845	EXT2	0.000126793003128179
ENSG00000113141	2717.4610061941	-0.0554025001276875	0.0210148619857543	-2.63634851207894	0.00838036100113592	0.999708090934845	IK	0.000126793003128179
ENSG00000180509	114.946424974045	-0.283936265232086	0.107798222681911	-2.63396054376444	0.00843952945775057	0.999708090934845	KCNE1	0.000126793003128179
ENSG00000135272	655.934178709345	0.0828331777148403	0.0314855439607949	2.63083203574257	0.00851761207423959	0.999708090934845	MDFIC	0.000126793003128179
ENSG00000156127	258.205581816157	-0.0885671674544554	0.0336990759908935	-2.62817792032009	0.00858436037715621	0.999708090934845	BATF	0.000126793003128179
ENSG00000134668	24.8154073523657	0.206698105927132	0.0786629816381495	2.62764138382073	0.00859791040687515	0.999708090934845	SPOCD1	0.000126793003128179
ENSG00000196415	88.7464343866335	-0.463526835805093	0.176637622348295	-2.62416822442905	0.00868608717571896	0.999708090934845	PRTN3	0.000126793003128179
ENSG00000186281	15.7628297765512	0.13609599385494	0.0519296673201012	2.62077538483016	0.00877300427415896	0.999708090934845	GPAT2	0.000126793003128179
ENSG00000205020	12.8551843168231	-0.414148202646886	0.158430913914599	-2.61406181668642	0.00894728466139666	0.999708090934845	CCL4L1	0.000126793003128179
ENSG00000185088	4.61215685291959	-0.236350553104378	0.0905078043315196	-2.61138312712408	0.00901768049054226	0.999708090934845	RPS27L	0.000126793003128179
ENSG00000168286	314.014352791398	0.0592526677456126	0.0227523075637099	2.60424871541913	0.00920759121386103	0.999708090934845	THAP11	0.000126793003128179
ENSG00000111602	86.5844736655332	0.0739360826694686	0.0283996392451331	2.60341626283648	0.00922998118767312	0.999708090934845	TIMELESS	0.000126793003128179
ENSG00000152207	210.914986298007	0.111407795368605	0.0428109918555316	2.60231754836604	0.00925960702863115	0.999708090934845	CYSLTR2	0.000126793003128179
ENSG00000138081	1176.29514588667	-0.0710026852947963	0.0273081010682273	-2.60005941524097	0.00932076210132246	0.999708090934845	FBXO11	0.000126793003128179
ENSG00000271614	855.610599092974	-0.245042023133373	0.0943089829253313	-2.59828932019534	0.00936895174922056	0.999708090934845	LINC00936	0.000126793003128179
ENSG00000137265	146.404121999182	0.15679905702818	0.0603948430929547	2.59623254235214	0.00942522522892718	0.999708090934845	IRF4	0.000126793003128179
ENSG00000101335	174.482431293777	0.304232244039458	0.117232754722395	2.59511298493219	0.00945598289063577	0.999708090934845	MYL9	0.000126793003128179
ENSG00000109906	409.346724563913	-0.245008382387853	0.0949961160451993	-2.57914104900118	0.00990463353795864	0.999708090934845	ZBTB16	0.000126793003128179
ENSG00000268790	397.496075747503	0.0523987859201469	0.0203831952031569	2.57068557691247	0.0101497430821838	0.999708090934845	CTC-429P9.4	0.000126793003128179
ENSG00000160999	306.655748562626	-0.161991444574086	0.0631869706060394	-2.56368430105752	0.0103567699303661	0.999708090934845	SH2B2	0.000126793003128179
ENSG00000178726	362.159824245264	-0.286828996145677	0.112024741822297	-2.56040756247105	0.0104549472602037	0.999708090934845	THBD	0.000126793003128179
ENSG00000248905	410.184886047097	-0.128998656715943	0.0503945544053236	-2.55977373424927	0.0104740332519698	0.999708090934845	FMN1	0.000126793003128179
ENSG00000108984	353.030040532215	-0.109304320394504	0.0427101693752095	-2.55921065154913	0.0104910149314818	0.999708090934845	MAP2K6	0.000126793003128179
ENSG00000263809	1.09240309707979	0.726197449863736	0.283839774738556	2.55847669880881	0.0105131865479843	0.999708090934845	RP11-849F2.7	0.000126793003128179
ENSG00000115685	460.955292039627	-0.0398845781569023	0.0156199269939347	-2.55344203416506	0.0106664031389176	0.999708090934845	PPP1R7	0.000126793003128179
ENSG00000166681	87.3803292476531	0.18662843518663	0.0731083573916171	2.55276471589867	0.0106871663268193	0.999708090934845	NGFRAP1	0.000126793003128179
ENSG00000204424	34.7302111466607	0.29152129336627	0.11439405687643	2.54839544401485	0.010821972138607	0.999708090934845	LY6G6F	0.000126793003128179
ENSG00000128283	100.028540363575	0.0983108254249486	0.0385911618796496	2.54749586787619	0.0108499138050324	0.999708090934845	CDC42EP1	0.000126793003128179
ENSG00000080189	570.806424917935	0.0432259044182718	0.0169755952210628	2.54635574513691	0.0108854191985226	0.999708090934845	SLC35C2	0.000126793003128179
ENSG00000100612	547.731726414713	-0.0704219002331644	0.0276563832439748	-2.54631632820269	0.0108866485546618	0.999708090934845	DHRS7	0.000126793003128179
ENSG00000161513	27.5481248529821	0.112947182711511	0.0443821322867582	2.54487959212382	0.0109315425404658	0.999708090934845	FDXR	0.000126793003128179
ENSG00000136444	74.8595545860391	0.0745708952130018	0.0293329993406585	2.54221855552422	0.0110151272280659	0.999708090934845	RSAD1	0.000126793003128179
ENSG00000254759	5.93241743894016	0.207031928935344	0.0815481950012229	2.53876776711292	0.0111243638760289	0.999708090934845	NAP1L1P1	0.000126793003128179
ENSG00000084234	8628.97024498187	-0.0873096394979514	0.0344278425904067	-2.53601831914615	0.0112120868708634	0.999708090934845	APLP2	0.000126793003128179
ENSG00000125148	2697.94155793187	-0.259324172383889	0.102674461313239	-2.52569304057747	0.0115470323665795	0.999708090934845	MT2A	0.000126793003128179
ENSG00000187904	9.8416070424101	-0.1793704781057	0.0710475618528893	-2.52465353388346	0.0115812403951856	0.999708090934845	AC097382.5	0.000126793003128179
ENSG00000015532	180.129970553457	0.0585879528152287	0.0232207106305069	2.52309043196366	0.0116328481442583	0.999708090934845	XYLT2	0.000126793003128179
ENSG00000108582	1582.79295427918	-0.178412255273389	0.0707145908136827	-2.52299070418813	0.0116361476940246	0.999708090934845	CPD	0.000126793003128179
ENSG00000172965	513.282389711723	-0.105803697537471	0.0419633078852829	-2.52133835175033	0.0116909376874521	0.999708090934845	MIR4435-1HG	0.000126793003128179
ENSG00000104691	25.5044748441615	-0.110190194666394	0.0437571551772042	-2.51822117366072	0.0117949229517756	0.999708090934845	UBXN8	0.000126793003128179
ENSG00000113575	696.334832070252	-0.0823200153951863	0.0327071998968864	-2.51687749653625	0.011839998817673	0.999708090934845	PPP2CA	0.000126793003128179
ENSG00000176845	602.247004227794	-0.145019835285395	0.0576426483340435	-2.51584268725813	0.0118748172616456	0.999708090934845	METRNL	0.000126793003128179
ENSG00000160179	95.7320579967636	-0.21482246872225	0.0853975488601389	-2.51555778344504	0.0118844194060949	0.999708090934845	ABCG1	0.000126793003128179
ENSG00000113719	1184.50404023321	-0.11452784966329	0.045538125488542	-2.51498823095182	0.0119036357376987	0.999708090934845	ERGIC1	0.000126793003128179
ENSG00000139278	2548.51638635808	-0.0689470857101377	0.027423848346568	-2.51412875533809	0.0119326860448159	0.999708090934845	GLIPR1	0.000126793003128179
ENSG00000245017	3.56728660531716	0.243933720205741	0.0973472420907902	2.50581028251666	0.0122171152539254	0.999708090934845	RP11-181C3.1	0.000126793003128179
ENSG00000108848	1606.32034454672	0.0805207792295609	0.0321774336152423	2.50239904749329	0.0123354799849007	0.999708090934845	LUC7L3	0.000126793003128179
ENSG00000153207	333.17097489774	-0.0979991156280515	0.0392502301937377	-2.49677811172906	0.0125327350143951	0.999708090934845	AHCTF1	0.000126793003128179
ENSG00000005379	28.4625985585964	-0.173678004240991	0.0696311456521073	-2.49425745640786	0.0126220956011375	0.999708090934845	BZRAP1	0.000126793003128179
ENSG00000105538	2.09903922233081	-0.361063606497137	0.144804161559975	-2.49346153181925	0.012650429123527	0.999708090934845	RASIP1	0.000126793003128179
ENSG00000142186	482.791489549313	-0.0758312292634881	0.0304289379646169	-2.49207610701581	0.0126998821352035	0.999708090934845	SCYL1	0.000126793003128179
ENSG00000005961	208.335591896125	0.289433140484049	0.116388746598435	2.48677942621594	0.0128905294228351	0.999708090934845	ITGA2B	0.000126793003128179
ENSG00000171174	45.714498945087	-0.172489067690074	0.0693823926403712	-2.48606398721553	0.0129164738970424	0.999708090934845	RBKS	0.000126793003128179
ENSG00000130726	1405.18880611838	0.0433160273953158	0.0174267792203992	2.48560143257061	0.0129332724250486	0.999708090934845	TRIM28	0.000126793003128179
ENSG00000179818	45.57873994168	-0.129725731326494	0.0521992868674162	-2.48520121847625	0.0129478225334995	0.999708090934845	PCBP1-AS1	0.000126793003128179
ENSG00000171916	68.8667085642237	-0.195113761156615	0.0786510313920544	-2.48075273398546	0.013110528441743	0.999708090934845	LGALS9C	0.000126793003128179
ENSG00000221303	52.5185941406945	-0.0926163998798503	0.0373731701182524	-2.47815209645858	0.0132064834919611	0.999708090934845	SNORA79	0.000126793003128179
ENSG00000172264	2.29090102425651	-0.337442535859358	0.136216355397366	-2.47725418049088	0.0132397575776185	0.999708090934845	MACROD2	0.000126793003128179
ENSG00000164626	16.5258244714309	-0.249603158468809	0.100772979242122	-2.47688577182085	0.0132534311327	0.999708090934845	KCNK5	0.000126793003128179
ENSG00000163083	1.48786023325171	-0.648220818509009	0.26185633097872	-2.47548270490999	0.0133056205973211	0.999708090934845	INHBB	0.000126793003128179
ENSG00000144036	65.4101992936459	0.0878394039101623	0.0354864760086077	2.47529238712956	0.0133127137656049	0.999708090934845	EXOC6B	0.000126793003128179
ENSG00000103335	1067.88276259798	0.0609326734153625	0.0246238214232176	2.47454171990988	0.0133407238329636	0.999708090934845	PIEZO1	0.000126793003128179
ENSG00000169429	14154.7308129979	-0.500724689825958	0.2025427442456	-2.47219268056715	0.0134287116976415	0.999708090934845	IL8	0.000126793003128179
ENSG00000168826	89.0883665732682	-0.094941410611758	0.0384507299510533	-2.46917056536028	0.0135426650316269	0.999708090934845	ZBTB49	0.000126793003128179
ENSG00000135821	3385.65789405862	-0.215184973937258	0.087159571926661	-2.46886221651389	0.0135543396773526	0.999708090934845	GLUL	0.000126793003128179
ENSG00000249936	56.8902010625525	-0.0773645902795617	0.0313567056793892	-2.46724228847846	0.0136158192672522	0.999708090934845	RAC1P2	0.000126793003128179
ENSG00000267122	2.03153967109302	-0.464661319370606	0.188385841090244	-2.46654056738805	0.0136425273998593	0.999708090934845	AC004490.1	0.000126793003128179
ENSG00000155366	571.247795725152	0.091898190116786	0.0372976618071997	2.46391290134565	0.013742950270543	0.999708090934845	RHOC	0.000126793003128179
ENSG00000168502	20.1932447793186	0.191629414515072	0.0778826621948414	2.46048875468159	0.0138747920063721	0.999708090934845	SOGA2	0.000126793003128179
ENSG00000182899	308.664620453218	-0.106991040147318	0.0434962247809953	-2.45977761716152	0.0139023129399607	0.999708090934845	RPL35A	0.000126793003128179
ENSG00000114354	84.0654400328494	-0.101588655767699	0.0413373671398541	-2.45755022142558	0.0139888250069381	0.999708090934845	TFG	0.000126793003128179
ENSG00000185245	55.5250737052635	0.267927105302606	0.109189747943145	2.45377528888625	0.0141365289139775	0.999708090934845	GP1BA	0.000126793003128179
ENSG00000129038	6.68501458042393	-0.412255990527381	0.168086053204732	-2.45264840638054	0.0141808869985667	0.999708090934845	LOXL1	0.000126793003128179
ENSG00000169612	167.816660231934	-0.0865041187884585	0.0352720984239195	-2.45248008068033	0.0141875234258786	0.999708090934845	FAM103A1	0.000126793003128179
ENSG00000135617	85.0412478197103	0.072141965940864	0.0294233566946481	2.45186049605231	0.014211974850102	0.999708090934845	PRADC1	0.000126793003128179
ENSG00000111667	282.813940382955	0.0908484258632288	0.0370576872920789	2.45154062495011	0.0142246128603416	0.999708090934845	USP5	0.000126793003128179
ENSG00000178996	816.469329599066	-0.100634305967821	0.041083909577146	-2.44948221830869	0.014306177342916	0.999708090934845	SNX18	0.000126793003128179
ENSG00000081041	113.524297927793	-0.373717920180389	0.152903615262182	-2.44414050995183	0.0145197703671102	0.999708090934845	CXCL2	0.000126793003128179
ENSG00000155926	1688.15075330374	-0.16975079424991	0.0694637141765689	-2.44373333994814	0.0145361661741339	0.999708090934845	SLA	0.000126793003128179
ENSG00000100592	206.505363803937	0.0716754851283227	0.0293824838581377	2.4393950312159	0.0147118761128389	0.999708090934845	DAAM1	0.000126793003128179
ENSG00000139832	433.630880294742	-0.222486539373667	0.0912078614776311	-2.43933511617561	0.0147143158376004	0.999708090934845	RAB20	0.000126793003128179
ENSG00000132141	17.2581644155126	-0.134389032531186	0.0551041566505133	-2.43881842496058	0.014735370170747	0.999708090934845	CCT6B	0.000126793003128179
ENSG00000150672	3.8556418788552	-0.233065361045898	0.095607511614678	-2.43773064594766	0.0147797822207776	0.999708090934845	DLG2	0.000126793003128179
ENSG00000099985	231.826534246114	-0.26159608382195	0.107759599470413	-2.4275896078639	0.0151995315595705	0.999708090934845	OSM	0.000126793003128179
ENSG00000138593	569.318674653112	-0.0532448918203614	0.0219382071635292	-2.42703933933478	0.0152226051184813	0.999708090934845	SECISBP2L	0.000126793003128179
ENSG00000173039	1115.15219392743	-0.0390315646799099	0.016104968078016	-2.42357293046671	0.015368667031908	0.999708090934845	RELA	0.000126793003128179
ENSG00000164062	429.041014671979	0.0642319664258921	0.0265234372286578	2.42170597544165	0.0154478437624082	0.999708090934845	APEH	0.000126793003128179
ENSG00000225549	13.0479503820103	0.152681526315682	0.0631004779590926	2.41965720790045	0.0155351440279957	0.999708090934845	RP11-210H10__A.1	0.000126793003128179
ENSG00000138069	777.913553805092	-0.160890150207575	0.0665018270951792	-2.41933428351231	0.0155489437305801	0.999708090934845	RAB1A	0.000126793003128179
ENSG00000120129	22314.8703167148	-0.269921871349656	0.111568962171974	-2.41932761670397	0.0155492287405151	0.999708090934845	DUSP1	0.000126793003128179
ENSG00000183955	104.481088849728	-0.147465662547593	0.0610120558420666	-2.41699219133538	0.0156493528401062	0.999708090934845	SETD8	0.000126793003128179
ENSG00000113369	788.562330500221	-0.147205983112303	0.0610173598575147	-2.41252626229736	0.0158423960681278	0.999708090934845	ARRDC3	0.000126793003128179
ENSG00000176903	19.397562130213	0.145813193147068	0.0604775582897963	2.41102976493133	0.0159075501575239	0.999708090934845	PNMA1	0.000126793003128179
ENSG00000140022	141.648514134198	0.125044766595465	0.0519565015165103	2.40672029381597	0.0160964927782032	0.999708090934845	STON2	0.000126793003128179
ENSG00000109063	7.73568291364554	-0.17928969348161	0.0745498965409922	-2.40496233798293	0.016174132564031	0.999708090934845	MYH3	0.000126793003128179
ENSG00000259207	398.148340432808	0.27771889941126	0.115500995950057	2.40447190196824	0.0161958512132633	0.999708090934845	ITGB3	0.000126793003128179
ENSG00000239521	35.052870248403	-0.099364631727747	0.0414102698595513	-2.39951664320846	0.0164167335069136	0.999708090934845	GATS	0.000126793003128179
ENSG00000182473	2378.42675020967	-0.0321427665845902	0.0134045516557174	-2.39789941582122	0.0164893925264302	0.999708090934845	EXOC7	0.000126793003128179
ENSG00000152503	25.6420881120761	0.119708787145799	0.0499322956241762	2.39742206220213	0.0165108930597156	0.999708090934845	TRIM36	0.000126793003128179
ENSG00000166913	2692.91218475448	-0.0542717691476563	0.0226475663106082	-2.39636208161737	0.0165587238192757	0.999708090934845	YWHAB	0.000126793003128179
ENSG00000108932	336.353406346796	-0.0991005123400225	0.0414063913209523	-2.3933626954319	0.016694728653963	0.999708090934845	SLC16A6	0.000126793003128179
ENSG00000118046	405.968240746313	0.0289474471384812	0.0121236763068277	2.38767898497742	0.0169551444572576	0.999708090934845	STK11	0.000126793003128179
ENSG00000197632	142.457537204737	-0.195734610235425	0.0821885067021668	-2.38153262651096	0.0172407634317997	0.999708090934845	SERPINB2	0.000126793003128179
ENSG00000124469	128.420340993452	-0.44796915555508	0.188204951125151	-2.38021982353266	0.0173023130095054	0.999708090934845	CEACAM8	0.000126793003128179
ENSG00000144747	510.412319582995	-0.108791078429199	0.0457081641641756	-2.38012356038718	0.0173068337940373	0.999708090934845	TMF1	0.000126793003128179
ENSG00000166337	1407.62691873957	-0.0661190843627023	0.0277943003876223	-2.37887205076575	0.0173657025120955	0.999708090934845	TAF10	0.000126793003128179
ENSG00000215244	4.14360238277178	-0.323616269225664	0.136088787070596	-2.37797893707281	0.0174078202413957	0.999708090934845	RP11-563J2.2	0.000126793003128179
ENSG00000116161	685.790986110775	0.0445731642068641	0.0187626043851003	2.37563843973923	0.0175186193422637	0.999708090934845	CACYBP	0.000126793003128179
ENSG00000170445	229.586893956611	0.0415467262209482	0.017573022384959	2.36423338631314	0.0180674266385541	0.999708090934845	HARS	0.000126793003128179
ENSG00000186854	36.8365984506542	-0.236304413260265	0.100067827480594	-2.36144242569961	0.0182039983412616	0.999708090934845	TRABD2A	0.000126793003128179
ENSG00000157404	9.70966986847317	-0.230016169061578	0.0974376728423064	-2.36064924737927	0.0182429759797861	0.999708090934845	KIT	0.000126793003128179
ENSG00000255541	3.65075751638876	-0.274616766127328	0.116345907396981	-2.36034745244897	0.0182578256875035	0.999708090934845	RP11-727A23.8	0.000126793003128179
ENSG00000183426	12.9448888705277	-0.146669784360807	0.0621490111035356	-2.35996972045889	0.0182764267615058	0.999708090934845	NPIPA1	0.000126793003128179
ENSG00000149516	77.2343538155906	-0.352564626407237	0.14941382905972	-2.3596519052217	0.0182920901387709	0.999708090934845	MS4A3	0.000126793003128179
ENSG00000186825	1.68337130435788	-0.397012817454509	0.168378987376962	-2.35785250665327	0.0183809944856795	0.999708090934845	C2orf27B	0.000126793003128179
ENSG00000120690	5732.0817853353	-0.10513276920803	0.0446179346685442	-2.35628946048345	0.0184585279134585	0.999708090934845	ELF1	0.000126793003128179
ENSG00000197818	386.040005714308	-0.106248803875175	0.0451611075165754	-2.35266160902229	0.0186395880976165	0.999708090934845	SLC9A8	0.000126793003128179
ENSG00000113648	2901.66124335912	-0.0627687251243968	0.02672466634729	-2.34871875699813	0.0188381297701114	0.999708090934845	H2AFY	0.000126793003128179
ENSG00000186260	80.9584545754119	0.0951615798841324	0.0405296781078775	2.3479480796971	0.0188771524720266	0.999708090934845	MKL2	0.000126793003128179
ENSG00000223799	80.783538938696	-0.192385007073179	0.0820665981767983	-2.34425468274826	0.0190651478275512	0.999708090934845	IL10RB-AS1	0.000126793003128179
ENSG00000175387	1250.84839003598	-0.0366895045620093	0.0156527317492801	-2.34396814241046	0.0190798010287988	0.999708090934845	SMAD2	0.000126793003128179
ENSG00000154122	85.4174372204838	0.109378185703381	0.0466672932391495	2.34378679609434	0.0190890798676017	0.999708090934845	ANKH	0.000126793003128179
ENSG00000039123	453.990061833977	0.051064351695059	0.0217897630959253	2.34350192199235	0.0191036638168433	0.999708090934845	SKIV2L2	0.000126793003128179
ENSG00000182841	146.047504119733	0.0809449122538421	0.0345636196715254	2.34191074381388	0.0191853024547198	0.999708090934845	RRP7B	0.000126793003128179
ENSG00000148346	663.480831778165	-0.478525122212256	0.204337499565983	-2.34183702564949	0.0191890920955057	0.999708090934845	LCN2	0.000126793003128179
ENSG00000172594	107.364866171757	-0.081377959160267	0.0347793347163557	-2.33983656743144	0.0192921800429506	0.999708090934845	SMPDL3A	0.000126793003128179
ENSG00000163993	444.98449324633	-0.241898530739269	0.103445574869754	-2.33841351883671	0.0193658071152269	0.999708090934845	S100P	0.000126793003128179
ENSG00000185347	31.6930197897277	0.119177995222503	0.0509747823436512	2.33797948207122	0.0193883125424194	0.999708090934845	C14orf80	0.000126793003128179
ENSG00000154781	251.967508808866	-0.0640860596391889	0.0274141811034122	-2.33769739090299	0.0194029516228565	0.999708090934845	CCDC174	0.000126793003128179
ENSG00000072786	2572.52416998408	-0.0536977796537904	0.0229713726741373	-2.33759559846621	0.0194082364974418	0.999708090934845	STK10	0.000126793003128179
ENSG00000121289	38.221151360962	0.06901562174223	0.0295317779636317	2.33699514560967	0.0194394364950372	0.999708090934845	CEP89	0.000126793003128179
ENSG00000131591	77.019859889813	0.0667078832816927	0.0285594462660495	2.33575548560242	0.0195039888473578	0.999708090934845	C1orf159	0.000126793003128179
ENSG00000013016	111.149340701857	0.120661638578426	0.0517067608857864	2.33357565841249	0.0196179524068743	0.999708090934845	EHD3	0.000126793003128179
ENSG00000138385	1109.60307155903	0.0525859817540982	0.0225523352974435	2.33173110724633	0.0197148412749025	0.999708090934845	SSB	0.000126793003128179
ENSG00000185885	51.1918502973271	-0.264057774490873	0.113256445250842	-2.33150328801185	0.0197268368970487	0.999708090934845	IFITM1	0.000126793003128179
ENSG00000134463	35.5754839626593	-0.1315564536998	0.0564276990552599	-2.33141623533093	0.01973142226247	0.999708090934845	ECHDC3	0.000126793003128179
ENSG00000125772	2615.37559330181	-0.109674223397883	0.0471627240776489	-2.32544293279826	0.020048288049142	0.999708090934845	GPCPD1	0.000126793003128179
ENSG00000113580	1318.3199618351	-0.0486430257394124	0.0209333762819264	-2.32370665315992	0.0201412216418012	0.999708090934845	NR3C1	0.000126793003128179
ENSG00000175611	3.18924230006333	0.258994322996264	0.111544049301321	2.3219017475027	0.0202382267044475	0.999708090934845	LINC00476	0.000126793003128179
ENSG00000055147	1005.50386142983	-0.0655480873344855	0.0282478820401026	-2.32046024694627	0.0203159930156472	0.999708090934845	FAM114A2	0.000126793003128179
ENSG00000133069	46.6798788352552	0.266271176391033	0.114905403240428	2.31730770600829	0.0204869758325376	0.999708090934845	TMCC2	0.000126793003128179
ENSG00000244734	56061.8622289052	0.486076792500341	0.209960466573134	2.31508721824558	0.0206081593858808	0.999708090934845	HBB	0.000126793003128179
ENSG00000263917	613.209872202622	0.0726670769127813	0.031401216372924	2.31414847277825	0.0206595792879153	0.999708090934845	RP11-53I6.2	0.000126793003128179
ENSG00000132600	146.512449965252	0.0709991541606467	0.0306891794253452	2.31349144845531	0.0206956343892024	0.999708090934845	PRMT7	0.000126793003128179
ENSG00000136158	51.9262183069288	-0.276780417487341	0.119877842354069	-2.30885384698407	0.0209516928091685	0.999708090934845	SPRY2	0.000126793003128179
ENSG00000130714	95.8914018713146	0.0660804778584557	0.0286625246765161	2.3054660607967	0.0211404854233636	0.999708090934845	POMT1	0.000126793003128179
ENSG00000143162	164.188831230196	-0.0967037032990732	0.0419484829982407	-2.30529679233285	0.0211499570711198	0.999708090934845	CREG1	0.000126793003128179
ENSG00000196782	198.99479640588	-0.094318825345029	0.0409351592863669	-2.30410304953769	0.0212168596086685	0.999708090934845	MAML3	0.000126793003128179
ENSG00000144455	407.949865327508	-0.0376369032927017	0.0163775979483514	-2.29807224547787	0.0215576776049295	0.999708090934845	SUMF1	0.000126793003128179
ENSG00000221855	9.65407977760294	-0.190836804423569	0.083066660957361	-2.29739346958376	0.0215963339762275	0.999708090934845	TAS2R41	0.000126793003128179
ENSG00000143367	35.06723079809	-0.131100835661606	0.0570750621376541	-2.29698980170037	0.0216193515140647	0.999708090934845	TUFT1	0.000126793003128179
ENSG00000040199	119.838245899495	0.0718343255158009	0.0312754552555074	2.29682749392277	0.0216286124802078	0.999708090934845	PHLPP2	0.000126793003128179
ENSG00000184500	52.9047740668071	0.171171844804881	0.0746219174634204	2.29385481670033	0.0217988395000254	0.999708090934845	PROS1	0.000126793003128179
ENSG00000021355	4667.21118892511	-0.127670058472883	0.0557019558144189	-2.29202110780884	0.0219044251958574	0.999708090934845	SERPINB1	0.000126793003128179
ENSG00000149564	46.6695052124258	0.24302772177374	0.106088690022972	2.29079764978827	0.0219751196419041	0.999708090934845	ESAM	0.000126793003128179
ENSG00000206633	5.70708228194864	-0.232328294705468	0.101426580626472	-2.29060561117674	0.0219862341148437	0.999708090934845	SNORA80B	0.000126793003128179
ENSG00000157322	2.96675837957189	-0.759291120543895	0.331985154058794	-2.28712372002462	0.0221886027416677	0.999708090934845	CLEC18A	0.000126793003128179
ENSG00000170802	654.468560533214	-0.067661593845428	0.0296085477935842	-2.28520474280368	0.0223008252379957	0.999708090934845	FOXN2	0.000126793003128179
ENSG00000128245	923.780217216267	0.0728891686680017	0.031911613597661	2.28409536374382	0.022365927003129	0.999708090934845	YWHAH	0.000126793003128179
ENSG00000213722	34.8286836392565	-0.166025941628096	0.072693025659481	-2.28393219462096	0.0223755161929796	0.999708090934845	DDAH2	0.000126793003128179
ENSG00000175279	70.4691057918636	-0.103498089202247	0.0453891154688682	-2.28024027639918	0.0225934417862499	0.999708090934845	APITD1	0.000126793003128179
ENSG00000147140	213.910741812755	-0.0666807903367259	0.0292528730709231	-2.27946124044156	0.0226396614909891	0.999708090934845	NONO	0.000126793003128179
ENSG00000172216	337.701277959759	-0.227653939887327	0.0998971438054331	-2.2788833715879	0.0226739991420811	0.999708090934845	CEBPB	0.000126793003128179
ENSG00000205464	25.853906931134	-0.116779115839696	0.0512473877225998	-2.27873304434202	0.0226829391795824	0.999708090934845	ATP6AP1L	0.000126793003128179
ENSG00000103064	178.427237263525	0.0600333526797872	0.026347300354544	2.27853904847726	0.0226944807389727	0.999708090934845	SLC7A6	0.000126793003128179
ENSG00000206047	8806.3019136463	-0.457891988977134	0.201375052819096	-2.27382678522984	0.0229764031152044	0.999708090934845	DEFA1	0.000126793003128179
ENSG00000117560	38.6213458979882	-0.293183781110065	0.129116736629974	-2.27068766422031	0.0231658923122977	0.999708090934845	FASLG	0.000126793003128179
ENSG00000153827	758.624068153318	-0.0419957257430489	0.0184970561262663	-2.27040051435071	0.0231832933127902	0.999708090934845	TRIP12	0.000126793003128179
ENSG00000173890	230.303853429698	-0.104998053075041	0.0462722151745945	-2.26913824373572	0.0232599203407178	0.999708090934845	GPR160	0.000126793003128179
ENSG00000179294	2.98482392458226	-0.301407316978448	0.132946641519256	-2.26712998187917	0.0233822865233141	0.999708090934845	C17orf96	0.000126793003128179
ENSG00000115896	63.8431023060627	0.100341583132213	0.0442809732961712	2.26602027153023	0.0234501421133137	0.999708090934845	PLCL1	0.000126793003128179
ENSG00000164120	32.4296315920168	-0.208079883290706	0.0918277393388629	-2.26598068066175	0.023452566135126	0.999708090934845	HPGD	0.000126793003128179
ENSG00000132436	83.7026400215205	0.116448601061747	0.0513951514886029	2.26575071167113	0.0234666506992732	0.999708090934845	FIGNL1	0.000126793003128179
ENSG00000196083	336.927851986406	-0.211317719808225	0.093317828012734	-2.26449462346454	0.0235437100676061	0.999708090934845	IL1RAP	0.000126793003128179
ENSG00000232653	3.84819355973143	-0.251112206734057	0.110920283077057	-2.26389799744387	0.0235803891535921	0.999708090934845	GOLGA8N	0.000126793003128179
ENSG00000106991	309.725714344923	0.0695631507385882	0.0307298557620467	2.26369922713738	0.0235926200653149	0.999708090934845	ENG	0.000126793003128179
ENSG00000198830	3664.3700511564	-0.0522231131888159	0.0230732953180043	-2.26335737782829	0.0236136679171143	0.999708090934845	HMGN2	0.000126793003128179
ENSG00000073578	666.631709685532	0.0566381475219023	0.0250288574738289	2.26291382182049	0.023641002191568	0.999708090934845	SDHA	0.000126793003128179
ENSG00000170525	601.705991673212	-0.205306251250977	0.0907414640242226	-2.26254065281747	0.0236640201060721	0.999708090934845	PFKFB3	0.000126793003128179
ENSG00000100348	797.805159741389	0.0388598828227311	0.0171787089114275	2.26209565707705	0.0236914938745042	0.999708090934845	TXN2	0.000126793003128179
ENSG00000141753	11.5849672449217	0.222268683523501	0.0982723954314386	2.26176112373867	0.0237121659790677	0.999708090934845	IGFBP4	0.000126793003128179
ENSG00000113597	232.874318850344	-0.0431097313718223	0.0190891927154095	-2.25833182233121	0.0239249797520816	0.999708090934845	TRAPPC13	0.000126793003128179
ENSG00000173482	26.1662253735468	0.164076118771924	0.0726683827501419	2.25787491839569	0.0239534587365851	0.999708090934845	PTPRM	0.000126793003128179
ENSG00000112245	1437.46768973494	-0.157659045023852	0.0698424136068283	-2.25735390405292	0.0239859696181119	0.999708090934845	PTP4A1	0.000126793003128179
ENSG00000109536	750.834922928517	-0.0422037709385331	0.0187061418768735	-2.25614513224183	0.0240615434280397	0.999708090934845	FRG1	0.000126793003128179
ENSG00000076248	52.9178490748273	0.106449232922319	0.0471860762616386	2.25594585004432	0.0240740225864201	0.999708090934845	UNG	0.000126793003128179
ENSG00000100116	8.46297237041771	-0.18581901865144	0.082407795874268	-2.25487184410259	0.0241413740825896	0.999708090934845	GCAT	0.000126793003128179
ENSG00000081026	6.69696028098456	0.185429468782523	0.0822437612425414	2.2546326430242	0.0241563967368758	0.999708090934845	MAGI3	0.000126793003128179
ENSG00000254887	121.770506023958	0.0906361798625215	0.0402063582723463	2.25427479028511	0.0241788862574248	0.999708090934845	CTC-378H22.1	0.000126793003128179
ENSG00000029153	37.3064094038639	0.113950245063522	0.0506467650328338	2.24990174574129	0.0244551831114815	0.999708090934845	ARNTL2	0.000126793003128179
ENSG00000043462	2792.71489703165	-0.0913565550914587	0.0406187274621395	-2.24912400755567	0.0245046075299865	0.999708090934845	LCP2	0.000126793003128179
ENSG00000179455	11.3995203900895	0.145159443228563	0.0645646353881293	2.24828100330683	0.0245582772670283	0.999708090934845	MKRN3	0.000126793003128179
ENSG00000158578	432.123607496869	0.570265905503367	0.253776420221168	2.24711935414006	0.0246324003354376	0.999708090934845	ALAS2	0.000126793003128179
ENSG00000255423	91.180169966283	-0.114572635193534	0.0510543179952392	-2.24413212618407	0.0248239014826818	0.999708090934845	EBLN2	0.000126793003128179
ENSG00000102230	28.3999918123194	0.293054246597128	0.130596831639411	2.24396138036699	0.0248348862743176	0.999708090934845	PCYT1B	0.000126793003128179
ENSG00000100731	2046.09314681858	-0.0786032649206259	0.0350445678727068	-2.24295146700448	0.0248999443460769	0.999708090934845	PCNX	0.000126793003128179
ENSG00000198440	39.5065736472943	0.1121580951502	0.0500290862976393	2.24185775616479	0.0249705670205023	0.999708090934845	ZNF583	0.000126793003128179
ENSG00000140479	37.4541914162632	0.252044032047365	0.112528484377411	2.23982428486311	0.0251023326371821	0.999708090934845	PCSK6	0.000126793003128179
ENSG00000171843	32.4307419512349	0.116259575873886	0.0519880031254374	2.23627700401136	0.0253336318202676	0.999708090934845	MLLT3	0.000126793003128179
ENSG00000136810	1176.91268890053	-0.0940009630653112	0.0420410751182449	-2.23593147418147	0.0253562602385165	0.999708090934845	TXN	0.000126793003128179
ENSG00000204394	415.601145824972	0.0574840830418764	0.0257128705582994	2.23561515279056	0.0253769911576947	0.999708090934845	VARS	0.000126793003128179
ENSG00000004660	56.9384663045132	-0.133412844715618	0.0596841393479287	-2.23531487884726	0.0253966839352355	0.999708090934845	CAMKK1	0.000126793003128179
ENSG00000151743	174.768385536123	-0.0863231509897772	0.0386197441754832	-2.23520773720136	0.0254037137745202	0.999708090934845	AMN1	0.000126793003128179
ENSG00000008283	56.8817234093968	0.102636828287192	0.0459367823725425	2.23430599589711	0.0254629460941685	0.999708090934845	CYB561	0.000126793003128179
ENSG00000198915	27.234032892992	-0.152380377683668	0.0682032238776139	-2.23421077509626	0.0254692077946868	0.999708090934845	RASGEF1A	0.000126793003128179
ENSG00000165501	137.280144543609	-0.0714025520280447	0.0319688465218276	-2.23350417035825	0.0255157156191474	0.999708090934845	LRR1	0.000126793003128179
ENSG00000196924	12360.3963360894	0.0599571476237185	0.0268770228882886	2.23079571993237	0.0256946635953002	0.999708090934845	FLNA	0.000126793003128179
ENSG00000159885	3.53762939734383	-0.386339993601721	0.173621250085186	-2.22518841105087	0.0260685925062373	0.999708090934845	ZNF222	0.000126793003128179
ENSG00000163235	65.4923966470935	-0.220384815636121	0.0991038025491196	-2.22377759447615	0.026163411581679	0.999708090934845	TGFA	0.000126793003128179
ENSG00000122882	295.017096806924	-0.0677703608700541	0.0304829920455567	-2.22321879587055	0.0262010500160385	0.999708090934845	ECD	0.000126793003128179
ENSG00000102316	149.787024912372	0.0619264114660581	0.0279082839799258	2.21892580391547	0.0264917726838696	0.999708090934845	MAGED2	0.000126793003128179
ENSG00000166068	88.3450462751196	0.105259452348413	0.0474916880544723	2.21637631047526	0.0266657407179651	0.999708090934845	SPRED1	0.000126793003128179
ENSG00000198406	46.8029523824432	-0.094009256744992	0.042464375831066	-2.21383818565907	0.0268399122207186	0.999708090934845	BZW1P2	0.000126793003128179
ENSG00000110048	420.942404458876	-0.0454216566089284	0.0205237467022306	-2.21312693378698	0.0268888956873748	0.999708090934845	OSBP	0.000126793003128179
ENSG00000177570	15.1494273589013	-0.309326608426326	0.139903177901879	-2.21100487540942	0.0270354994454666	0.999708090934845	SAMD12	0.000126793003128179
ENSG00000116350	1128.33385702972	-0.0485981139510375	0.0219811629077908	-2.21089822021258	0.0270428859634729	0.999708090934845	SRSF4	0.000126793003128179
ENSG00000185482	143.052655522811	-0.0521249386983436	0.0235861538002764	-2.20998044614348	0.0271065193965256	0.999708090934845	STAC3	0.000126793003128179
ENSG00000122068	287.133447762232	-0.0573538802951149	0.0259755142979514	-2.20799787204361	0.0272444215029975	0.999708090934845	FYTTD1	0.000126793003128179
ENSG00000184076	141.398389178395	-0.0497371000789523	0.0225275373009897	-2.20783565528786	0.0272557315774533	0.999708090934845	UQCR10	0.000126793003128179
ENSG00000164818	116.499888086409	0.0884673454133975	0.0400934247882874	2.20653002033495	0.0273469106714192	0.999708090934845	HEATR2	0.000126793003128179
ENSG00000111897	1433.4381154591	-0.0638521147393101	0.028956020421876	-2.20514123864447	0.0274441850573341	0.999708090934845	SERINC1	0.000126793003128179
ENSG00000108839	34.0518677587622	0.263248322593413	0.119411435868685	2.20454867390509	0.0274857808155063	0.999708090934845	ALOX12	0.000126793003128179
ENSG00000127328	70.157515902686	0.0717471400514015	0.0325603631719489	2.20351166455086	0.0275587057454761	0.999708090934845	RAB3IP	0.000126793003128179
ENSG00000130816	381.249989020791	0.0676419311318751	0.0306992014870271	2.2033775425872	0.0275681496938463	0.999708090934845	DNMT1	0.000126793003128179
ENSG00000163050	575.212489511365	0.057200126985211	0.0259774013304941	2.20191874689427	0.0276710485030672	0.999708090934845	ADCK3	0.000126793003128179
ENSG00000204392	607.392194189989	0.0537266001484711	0.0244543678806356	2.19701447245402	0.0280194126208878	0.999708090934845	2	0.000126793003128179
ENSG00000052126	20.4117901865403	0.118311619908725	0.0538583304939912	2.19671903721421	0.0280405183927329	0.999708090934845	PLEKHA5	0.000126793003128179
ENSG00000161326	17.0863247020997	-0.136364254981175	0.0620948788638541	-2.19606282315422	0.0280874470821719	0.999708090934845	DUSP14	0.000126793003128179
ENSG00000113522	192.271062350273	0.0640695913786439	0.0291989599883238	2.19424224028062	0.0282179993733258	0.999708090934845	RAD50	0.000126793003128179
ENSG00000075413	138.122534427944	-0.0552115159897783	0.025170470456701	-2.19350353759795	0.02827111999051	0.999708090934845	MARK3	0.000126793003128179
ENSG00000173281	77.8564645819617	-0.213430195555994	0.0973343127540773	-2.19275391706152	0.028325113781393	0.999708090934845	PPP1R3B	0.000126793003128179
ENSG00000259086	2.68663790241054	0.31732877644445	0.144721626141786	2.1926838780374	0.0283301630991701	0.999708090934845	RP11-134E15.2	0.000126793003128179
ENSG00000161558	20.5153484715003	0.102772800213581	0.0468822305762981	2.19214826065761	0.028368802969163	0.999708090934845	TMEM143	0.000126793003128179
ENSG00000187193	149.226256388557	-0.103110177951528	0.0470802638505595	-2.19009345994356	0.0285174594505156	0.999708090934845	MT1X	0.000126793003128179
ENSG00000272143	2.70963229988334	0.279545109246263	0.127706626152139	2.18896323291195	0.0285995124574007	0.999708090934845	FGF14-AS2	0.000126793003128179
ENSG00000100360	40.4089297243758	-0.0760652533667771	0.0347584676924431	-2.18839489818231	0.0286408495916468	0.999708090934845	IFT27	0.000126793003128179
ENSG00000094631	256.270419406549	0.049899152976216	0.0228051581439529	2.18806432567745	0.0286649170406043	0.999708090934845	HDAC6	0.000126793003128179
ENSG00000249709	150.262961797331	-0.0692732553586152	0.0318032868777547	-2.17817911792851	0.029392704101506	0.999708090934845	ZNF564	0.000126793003128179
ENSG00000159202	966.701603160155	0.0523589057711534	0.024065186310836	2.17571163151882	0.0295768299121058	0.999708090934845	UBE2Z	0.000126793003128179
ENSG00000105767	18.7224526709399	-0.205571071917218	0.0945326703958356	-2.1746034577933	0.029659844995029	0.999708090934845	CADM4	0.000126793003128179
ENSG00000127837	547.423755508559	0.0617719625309892	0.0284135828872051	2.17402932872664	0.0297029326718416	0.999708090934845	AAMP	0.000126793003128179
ENSG00000082781	57.2011120141818	0.170066889949728	0.0782396721160978	2.17366567816606	0.0297302520313918	0.999708090934845	ITGB5	0.000126793003128179
ENSG00000184792	68.0177673114635	0.49948333627668	0.229939689542378	2.17223628191699	0.0298378453352527	0.999708090934845	OSBP2	0.000126793003128179
ENSG00000239246	3.11806275832585	-0.250127537734469	0.115158407028852	-2.17203019899192	0.0298533851571422	0.999708090934845	RP11-464D20.2	0.000126793003128179
ENSG00000185869	20.6740766751328	0.141607303056276	0.0652028262710276	2.17179700873178	0.0298709774164266	0.999708090934845	ZNF829	0.000126793003128179
ENSG00000100644	4079.01110606619	-0.176304852104911	0.0812075151237261	-2.17104108943977	0.0299280665050687	0.999708090934845	HIF1A	0.000126793003128179
ENSG00000260300	224.183472416465	-0.0559070905067238	0.0257566922723879	-2.1705850237089	0.0299625551784388	0.999708090934845	RP11-505K9.4	0.000126793003128179
ENSG00000170215	1.48078704987786	0.409051698770262	0.188480295938317	2.17026239657502	0.0299869735649677	0.999708090934845	FAM27B	0.000126793003128179
ENSG00000130396	44.190343336838	0.0921468577599953	0.0424988678801723	2.16821911632583	0.030142019018572	0.999708090934845	MLLT4	0.000126793003128179
ENSG00000027075	215.297407905366	-0.099520847469739	0.0459279397831055	-2.16689117647615	0.0302431529101221	0.999708090934845	PRKCH	0.000126793003128179
ENSG00000092094	275.319047883224	0.0411560621429602	0.0189973392191139	2.16641192054684	0.0302797238513775	0.999708090934845	OSGEP	0.000126793003128179
ENSG00000134369	74.9395611922659	0.104993061980204	0.0484657703578808	2.1663343263692	0.0302856484609335	0.999708090934845	NAV1	0.000126793003128179
ENSG00000162642	450.045047004463	-0.0810978964987193	0.0374562064631063	-2.165139082587	0.0303770357661182	0.999708090934845	C1orf52	0.000126793003128179
ENSG00000205810	98.8000552290558	-0.266531511919328	0.123137538605163	-2.16450251433036	0.0304258038370523	0.999708090934845	KLRC3	0.000126793003128179
ENSG00000255168	12.9721795049674	0.239707022889113	0.11077448010378	2.16391918666233	0.0304705521374086	0.999708090934845	RP11-458D21.5	0.000126793003128179
ENSG00000246273	7.53082525777235	0.19318070312324	0.0893126117944695	2.16297227504439	0.0305433120993114	0.999708090934845	SBF2-AS1	0.000126793003128179
ENSG00000164047	248.814691750417	-0.24233808994922	0.11204233665745	-2.1629153512759	0.0305476908289968	0.999708090934845	CAMP	0.000126793003128179
ENSG00000220749	12.028507042872	-0.211623401084678	0.0978547428746334	-2.16262794084289	0.0305698074484615	0.999708090934845	RPL21P28	0.000126793003128179
ENSG00000119280	61.775381332582	0.100039936407503	0.0462876575213763	2.16126591330103	0.0306748044068217	0.999708090934845	C1orf198	0.000126793003128179
ENSG00000197937	28.7080122993538	-0.0891439723237682	0.0412767619877061	-2.1596648581669	0.0307986235337978	0.999708090934845	ZNF347	0.000126793003128179
ENSG00000232531	1.57768855315114	-0.355897494922655	0.164797090705097	-2.15961030258435	0.0308028501911384	0.999708090934845	AC027612.1	0.000126793003128179
ENSG00000136630	491.213760227993	-0.185195421511162	0.0858485124727655	-2.15723506647728	0.0309873534985953	0.999708090934845	HLX	0.000126793003128179
ENSG00000229894	75.3289223790796	-0.17480569843476	0.0810814349934202	-2.1559275369133	0.0310893238663401	0.999708090934845	GK3P	0.000126793003128179
ENSG00000206652	5.10210290837757	-1.63274520689308	0.757401054214858	-2.15572080050196	0.0311054729666111	0.999708090934845	RNU1-1	0.000126793003128179
ENSG00000101343	314.50926134538	-0.093616025211532	0.0434564125385032	-2.15425111607145	0.0312204841900476	0.999708090934845	CRNKL1	0.000126793003128179
ENSG00000169683	63.3184157550778	0.0718725375853124	0.0333786315862212	2.15324997370418	0.0312990380959693	0.999708090934845	LRRC45	0.000126793003128179
ENSG00000100284	1842.07832379211	-0.132215798728913	0.0614425316306588	-2.15186118182245	0.0314082893901597	0.999708090934845	TOM1	0.000126793003128179
ENSG00000067992	233.46609301028	-0.0822529055909766	0.038251872626022	-2.15029748726658	0.0315316910386639	0.999708090934845	PDK3	0.000126793003128179
ENSG00000115241	545.402074436592	0.0435538898578839	0.0202576204889074	2.15000028664437	0.0315551921085944	0.999708090934845	PPM1G	0.000126793003128179
ENSG00000075785	7248.30829772363	-0.0654915891194177	0.030468328912528	-2.14949724704097	0.0315950040820112	0.999708090934845	RAB7A	0.000126793003128179
ENSG00000107833	43.0102329176332	0.0969271502693742	0.0450943859331442	2.14942832158921	0.0316004623909779	0.999708090934845	NPM3	0.000126793003128179
ENSG00000120805	393.808734619799	0.0501801869602091	0.0233496691974967	2.1490748556553	0.0316284665933405	0.999708090934845	1	0.000126793003128179
ENSG00000084112	347.222512921576	-0.0437535743083021	0.0203603937737887	-2.1489552114964	0.0316379505143292	0.999708090934845	SSH1	0.000126793003128179
ENSG00000069399	236.248912702012	-0.180703418086228	0.0841027162554246	-2.14860382793609	0.0316658179923071	0.999708090934845	BCL3	0.000126793003128179
ENSG00000196998	108.073241315349	-0.092073371425553	0.042855146206186	-2.14847876104697	0.0316757418577783	0.999708090934845	WDR45	0.000126793003128179
ENSG00000114790	3.02670424162467	0.239484784399726	0.111575071429305	2.146400457843	0.0318410428374889	0.999708090934845	ARHGEF26	0.000126793003128179
ENSG00000159884	156.464680573758	0.0700573328309906	0.032645159025527	2.14602516643307	0.031870970905465	0.999708090934845	CCDC107	0.000126793003128179
ENSG00000171236	850.326243087234	-0.295222277059398	0.137708240209875	-2.14382433912062	0.0320469643762037	0.999708090934845	LRG1	0.000126793003128179
ENSG00000223722	40.1627358135098	-0.248045361475252	0.115749343750257	-2.14295263747187	0.0321169016586025	0.999708090934845	RP11-467L13.5	0.000126793003128179
ENSG00000106344	63.0324193200246	0.08220990724996	0.0383693908419585	2.14259088940396	0.032145963362099	0.999708090934845	RBM28	0.000126793003128179
ENSG00000198131	108.221950952648	0.102684726508892	0.0479558658108029	2.14123391941263	0.0322551789821842	0.999708090934845	ZNF544	0.000126793003128179
ENSG00000113749	17.1740014293948	-0.261731488383497	0.122254405627304	-2.1408757176522	0.0322840618093507	0.999708090934845	HRH2	0.000126793003128179
ENSG00000203721	2.9482321117148	-0.367927387625622	0.171965419330783	-2.13954287470958	0.0323917274481119	0.999708090934845	LINC00862	0.000126793003128179
ENSG00000110344	134.413580489395	-0.0762178220593976	0.0356537298322672	-2.13772366644287	0.0325391775275913	0.999708090934845	UBE4A	0.000126793003128179
ENSG00000154917	23.4948565117252	0.243432898430533	0.113920255208344	2.13687107692419	0.032608479054468	0.999708090934845	RAB6B	0.000126793003128179
ENSG00000164715	682.626612744164	-0.10011637774258	0.0469239596896215	-2.13358758307695	0.0328765552983558	0.999708090934845	LMTK2	0.000126793003128179
ENSG00000136940	223.627145139608	0.0485998209284697	0.022791041169608	2.13240898328409	0.032973239538408	0.999708090934845	PDCL	0.000126793003128179
ENSG00000146457	634.845384435905	-0.0873978751454082	0.0410294940130374	-2.13012315281385	0.0331614473199971	0.999708090934845	WTAP	0.000126793003128179
ENSG00000116678	61.6677551642286	-0.0742782993632178	0.0348747299338756	-2.12986020261816	0.0331831566262508	0.999708090934845	LEPR	0.000126793003128179
ENSG00000163605	914.085850963155	-0.0602831987382351	0.0283152079745474	-2.12900427192426	0.0332539069658483	0.999708090934845	PPP4R2	0.000126793003128179
ENSG00000148334	162.124882779391	0.0496638135718074	0.0233280528777139	2.12893094130685	0.0332599743971416	0.999708090934845	PTGES2	0.000126793003128179
ENSG00000131467	2145.58287972709	-0.0454295532699119	0.0213406751755596	-2.12877769312285	0.0332726573275065	0.999708090934845	PSME3	0.000126793003128179
ENSG00000112242	713.75769822895	-0.0526533853691108	0.0247410620096881	-2.12817806076768	0.033322323118691	0.999708090934845	E2F3	0.000126793003128179
ENSG00000123159	73.0590638837238	0.0943626140996375	0.0443413126492258	2.12809699266504	0.0333290426174126	0.999708090934845	GIPC1	0.000126793003128179
ENSG00000180316	60.5669816707625	-0.180102141460029	0.0847023915817506	-2.12629346228321	0.0334788320767099	0.999708090934845	PNPLA1	0.000126793003128179
ENSG00000136908	300.546849050862	0.0562367391430001	0.0264543120219727	2.12580614821094	0.0335194038920657	0.999708090934845	DPM2	0.000126793003128179
ENSG00000223861	21.6425242922161	-0.262495303512059	0.123553588515352	-2.12454617195876	0.0336244994673082	0.999708090934845	RP11-74C1.2	0.000126793003128179
ENSG00000118922	331.578260728126	0.0918540123004863	0.0432625126609114	2.12317793514287	0.0337389442093422	0.999708090934845	KLF12	0.000126793003128179
ENSG00000213397	101.059461264413	0.0535427831424788	0.0252409137701431	2.12126960339341	0.0338991208203665	0.999708090934845	HAUS7	0.000126793003128179
ENSG00000137054	350.877355225726	0.0599167745225288	0.0282571095894487	2.12041413269324	0.0339711358961775	0.999708090934845	POLR1E	0.000126793003128179
ENSG00000186162	128.326950601797	-0.0915147405908326	0.0431619504496605	-2.12026425213489	0.0339837665689715	0.999708090934845	CIDECP	0.000126793003128179
ENSG00000254505	537.626959264494	0.0401764452654226	0.018969164279093	2.11798710129277	0.0341761600960374	0.999708090934845	CHMP4A	0.000126793003128179
ENSG00000011304	935.304047572508	0.0429108761076532	0.0202732776698604	2.11662252184547	0.034291897127556	0.999708090934845	PTBP1	0.000126793003128179
ENSG00000183283	6376.62931988476	-0.092799942782434	0.0439139812742124	-2.11322089434257	0.03458186573863	0.999708090934845	DAZAP2	0.000126793003128179
ENSG00000100664	3451.78384882898	-0.118075664837103	0.0559332792833421	-2.11100915858992	0.0347715246593739	0.999708090934845	EIF5	0.000126793003128179
ENSG00000134248	1177.32712780906	-0.0526338731534466	0.024964117456839	-2.10838108915512	0.0349980388699939	0.999708090934845	LAMTOR5	0.000126793003128179
ENSG00000125246	65.9425708829947	0.0923997160389907	0.0438337937993625	2.10795616874793	0.0350347809636324	0.999708090934845	CLYBL	0.000126793003128179
ENSG00000257802	186.99171889455	-0.13289863445239	0.0630464912475458	-2.10794656169804	0.0350356120482699	0.999708090934845	MRS2P2	0.000126793003128179
ENSG00000119414	1445.54009295009	-0.0508836520697919	0.0241408762231393	-2.10777983365076	0.0350500380037347	0.999708090934845	PPP6C	0.000126793003128179
ENSG00000132970	19.1900119663829	0.253870114321405	0.120539057042906	2.10612328111244	0.0351936450243816	0.999708090934845	WASF3	0.000126793003128179
ENSG00000075340	37.8753747354874	0.151021310740321	0.0717209693385263	2.10567860603631	0.0352322794267668	0.999708090934845	ADD2	0.000126793003128179
ENSG00000178607	314.151058332326	-0.0619576521133967	0.029440732372982	-2.10448746072145	0.0353359472867165	0.999708090934845	1	0.000126793003128179
ENSG00000181007	47.2952637019122	0.145657613759007	0.0692570743233576	2.10314419403481	0.0354531667742597	0.999708090934845	ZFP82	0.000126793003128179
ENSG00000181009	0.933550140175289	0.444711396809092	0.211726602197214	2.10040397472049	0.0356933196742017	0.999708090934845	OR52N5	0.000126793003128179
ENSG00000127831	17.8850303925999	0.287262699691168	0.136789788478287	2.10003029383123	0.0357261763471303	0.999708090934845	VIL1	0.000126793003128179
ENSG00000110047	1607.33197962622	-0.0786411950681526	0.0374518024202575	-2.09979733914264	0.0357466724261762	0.999708090934845	EHD1	0.000126793003128179
ENSG00000167972	26.1995640310522	0.107123743430797	0.0510521399084826	2.09832033726363	0.0358768571648669	0.999708090934845	ABCA3	0.000126793003128179
ENSG00000165071	325.48239246164	-0.123534781290982	0.0589301294217846	-2.09629238053761	0.0360562622464104	0.999708090934845	TMEM71	0.000126793003128179
ENSG00000221869	3615.58669568875	-0.185123234027029	0.0883278580606676	-2.09586463536654	0.0360942006444859	0.999708090934845	CEBPD	0.000126793003128179
ENSG00000173809	0.909528048542409	0.442431415702883	0.211119951021009	2.09564000731914	0.036114137412581	0.999708090934845	TDRD12	0.000126793003128179
ENSG00000172915	32.4825582164465	0.0912497985076966	0.0435566256489811	2.09496941390893	0.036173711505857	0.999708090934845	NBEA	0.000126793003128179
ENSG00000188681	76.5790646771969	0.0624419221620252	0.0298239156575561	2.09368625096031	0.0362879385070792	0.999708090934845	TEKT4P2	0.000126793003128179
ENSG00000237214	18.51726515088	-0.101256520881282	0.0484201470611104	-2.09120638880935	0.0365095668760582	0.999708090934845	RP11-12M9.3	0.000126793003128179
ENSG00000231426	6.96834217279465	-0.154652762453104	0.073966995706959	-2.09083471587523	0.0365428829322866	0.999708090934845	RP5-899B16.1	0.000126793003128179
ENSG00000057704	308.337176409968	-0.175734519629184	0.0840843170905342	-2.08997974544967	0.0366196191988624	0.999708090934845	TMCC3	0.000126793003128179
ENSG00000163629	26.3547586617521	0.149356276551811	0.0714989186249673	2.08893056600237	0.0367139738942971	0.999708090934845	PTPN13	0.000126793003128179
ENSG00000126653	230.827865194904	-0.0506549022473568	0.0242499059632362	-2.08887004857469	0.0367194226528015	0.999708090934845	NSRP1	0.000126793003128179
ENSG00000134146	113.569579363078	0.0659819258735549	0.031589138804017	2.08875355174812	0.0367299135223694	0.999708090934845	DPH6	0.000126793003128179
ENSG00000124596	30.4183498559475	-0.0774812207344247	0.0371179777126546	-2.08743109159229	0.0368491839189519	0.999708090934845	OARD1	0.000126793003128179
ENSG00000106804	107.076595194514	-0.0774217763900806	0.0371034113719946	-2.08664846511979	0.0369199228979372	0.999708090934845	C5	0.000126793003128179
ENSG00000047621	87.8060013903938	-0.0719953937250793	0.0345631772037575	-2.08300855273376	0.0372504439746674	0.999708090934845	C12orf4	0.000126793003128179
ENSG00000100304	372.731080366302	0.0391969638502314	0.0188214089480237	2.08257330566887	0.0372901345388501	0.999708090934845	TTLL12	0.000126793003128179
ENSG00000214021	37.6842503618587	-0.0881726087670229	0.0423612067611943	-2.08144704809956	0.0373930060932122	0.999708090934845	TTLL3	0.000126793003128179
ENSG00000236499	5.59029489855903	0.17743262382058	0.085445700151315	2.07655415669093	0.0378427277751284	0.999708090934845	LINC00896	0.000126793003128179
ENSG00000100448	93.3418853822187	-0.272835406293306	0.131437956811262	-2.07577333756857	0.0379149194190858	0.999708090934845	CTSG	0.000126793003128179
ENSG00000108576	10.7070924273512	0.239835764539351	0.115691130656424	2.07306958777686	0.0381658038381666	0.999708090934845	SLC6A4	0.000126793003128179
ENSG00000099860	1484.25437982173	-0.177820808246796	0.0857941379465818	-2.07264520050907	0.0382053111667976	0.999708090934845	GADD45B	0.000126793003128179
ENSG00000230191	9.19372359895749	-0.270633297972685	0.130601078268394	-2.07221335046343	0.0382455489137276	0.999708090934845	RP4-725G10.3	0.000126793003128179
ENSG00000047648	42.6579679910783	0.167590065406609	0.0809214562694065	2.07102137223856	0.0383567988308444	0.999708090934845	ARHGAP6	0.000126793003128179
ENSG00000162999	13.5303285617	0.127296487611665	0.0615071317741032	2.0696215859843	0.0384877950197736	0.999708090934845	DUSP19	0.000126793003128179
ENSG00000260342	2969.57723589049	-0.0606398746370985	0.0293051653658028	-2.06925550087021	0.0385221170209308	0.999708090934845	RP11-1035H13.3	0.000126793003128179
ENSG00000058063	700.170476610166	-0.0474332649236984	0.0229272052818255	-2.06886379480795	0.0385588698966152	0.999708090934845	ATP11B	0.000126793003128179
ENSG00000144485	3.16278688308074	0.234195360229575	0.113243495659354	2.06806897708328	0.038633537398567	0.999708090934845	HES6	0.000126793003128179
ENSG00000181666	43.9759556453199	0.0790585066866725	0.0382386959527492	2.06750007333837	0.0386870572973513	0.999708090934845	HKR1	0.000126793003128179
ENSG00000103024	177.255737236545	0.0641231149913087	0.0310241411593324	2.0668780051634	0.0387456507599683	0.999708090934845	NME3	0.000126793003128179
ENSG00000157483	322.328040067113	0.0795939856573388	0.0385158347787408	2.0665263031316	0.0387788114150011	0.999708090934845	MYO1E	0.000126793003128179
ENSG00000198369	71.2474829371	-0.077692915117686	0.0376168896010376	-2.06537318586657	0.0388877036664389	0.999708090934845	SPRED2	0.000126793003128179
ENSG00000083750	166.310012736464	0.0419810318911936	0.0203391356007588	2.06405192016259	0.0390127938998575	0.999708090934845	RRAGB	0.000126793003128179
ENSG00000100271	56.2130205634274	0.0576505178029437	0.0279769619080987	2.0606425383971	0.0393371553332947	0.999708090934845	TTLL1	0.000126793003128179
ENSG00000228007	163.37653413134	-0.147526304348946	0.0716201122884385	-2.05984463909813	0.0394133955657745	0.999708090934845	AC011933.2	0.000126793003128179
ENSG00000050393	186.249494050699	0.0513804381540583	0.0249456429061594	2.05969588947222	0.0394276226346537	0.999708090934845	MCUR1	0.000126793003128179
ENSG00000119596	368.053939684187	-0.0446789262508697	0.0217032170433916	-2.05863149972386	0.0395295528226361	0.999708090934845	YLPM1	0.000126793003128179
ENSG00000169136	221.128199118203	0.0833051553330597	0.0404668576511187	2.0586020306115	0.0395323780810393	0.999708090934845	ATF5	0.000126793003128179
ENSG00000141736	46.6401134567018	-0.183225632926806	0.0890141511151562	-2.05838769039959	0.0395529324318366	0.999708090934845	ERBB2	0.000126793003128179
ENSG00000132254	220.320648145697	0.0471154306539557	0.0229055342301571	2.05694528582198	0.0396914891951455	0.999708090934845	ARFIP2	0.000126793003128179
ENSG00000186469	1447.97713891714	-0.0546266835447164	0.0266038531721702	-2.05333728130256	0.0400398775019797	0.999708090934845	GNG2	0.000126793003128179
ENSG00000104957	108.514394370919	-0.0530225019162396	0.0258361601469304	-2.05225937657532	0.0401444617221732	0.999708090934845	CCDC130	0.000126793003128179
ENSG00000115902	147.030119216942	0.067643905030976	0.0329622103349134	2.05216532337117	0.0401535982598856	0.999708090934845	SLC1A4	0.000126793003128179
ENSG00000087157	353.791251321499	-0.153171897967103	0.0746416354464432	-2.05209729195989	0.0401602080818889	0.999708090934845	PGS1	0.000126793003128179
ENSG00000204642	92.5963501647741	-0.0821932681723375	0.0400538926286645	-2.05206692229249	0.0401631590476328	0.999708090934845	HLA-F	0.000126793003128179
ENSG00000109184	145.534472416031	0.0574560136500083	0.0280066471442034	2.05151346229247	0.0402169699812664	0.999708090934845	DCUN1D4	0.000126793003128179
ENSG00000196550	56.9407590363292	-0.0937058856921651	0.0457115255095076	-2.0499400238278	0.0403702838882356	0.999708090934845	FAM72A	0.000126793003128179
ENSG00000140350	1387.9933117759	-0.0479678017133093	0.0234078867719108	-2.049215385426	0.0404410582708708	0.999708090934845	ANP32A	0.000126793003128179
ENSG00000135678	243.13575232483	-0.0697810130097532	0.0340842087611704	-2.0473120998264	0.040627450625342	0.999708090934845	CPM	0.000126793003128179
ENSG00000163946	1051.52472497598	0.0441507146911543	0.0215817759777189	2.04574057004093	0.0407819019143676	0.999708090934845	FAM208A	0.000126793003128179
ENSG00000255883	7.66248374576061	-0.154213700753367	0.0754035348240631	-2.04517866587009	0.0408372469788388	0.999708090934845	AC099522.2	0.000126793003128179
ENSG00000118200	76.4416927255507	0.096216091304114	0.0470894679424823	2.04326138111473	0.0410265703773868	0.999708090934845	CAMSAP2	0.000126793003128179
ENSG00000136270	188.972871804234	0.0624407481570731	0.0305978882483674	2.04068815632741	0.0412818333339822	0.999708090934845	TBRG4	0.000126793003128179
ENSG00000168214	1115.44422555881	-0.0843926938126661	0.0413557172839805	-2.04065361103908	0.0412852693442355	0.999708090934845	RBPJ	0.000126793003128179
ENSG00000144589	178.28536687679	0.0389136732213388	0.0190754297522855	2.03998933322466	0.0413513881563949	0.999708090934845	STK11IP	0.000126793003128179
ENSG00000198843	2752.12385140243	-0.0525489864120459	0.0257634897728563	-2.03966880555949	0.0413833239020583	0.999708090934845	SELT	0.000126793003128179
ENSG00000090339	556.061187874996	-0.23129405232376	0.113421177832883	-2.0392492543549	0.0414251574116208	0.999708090934845	ICAM1	0.000126793003128179
ENSG00000049245	1173.99679009518	-0.0938178287015534	0.0460446501669622	-2.03754026496805	0.041595931217143	0.999708090934845	VAMP3	0.000126793003128179
ENSG00000121749	28.4737906717498	-0.13678353914485	0.0671795610722169	-2.03608861031126	0.0417414582299703	0.999708090934845	TBC1D15	0.000126793003128179
ENSG00000128591	0.804105361545903	-0.523774623980109	0.257356029774961	-2.03521411345253	0.0418293335697145	0.999708090934845	FLNC	0.000126793003128179
ENSG00000176208	68.4983032907625	0.0638709274790214	0.0313860758335595	2.03500838453744	0.0418500293351498	0.999708090934845	ATAD5	0.000126793003128179
ENSG00000150782	463.263118974226	-0.0760002113998739	0.0373492878496315	-2.03485034857562	0.041865933205546	0.999708090934845	IL18	0.000126793003128179
ENSG00000133706	285.713479874598	0.0716796833786922	0.0352321097140469	2.03449875583562	0.0419013339168752	0.999708090934845	LARS	0.000126793003128179
ENSG00000112851	2371.09005015085	-0.0551987459797851	0.0271403185993825	-2.03382822414771	0.0419689177713806	0.999708090934845	ERBB2IP	0.000126793003128179
ENSG00000196547	652.067134119816	-0.0996890461228829	0.0490177658830951	-2.03373296042574	0.041978527019361	0.999708090934845	MAN2A2	0.000126793003128179
ENSG00000160949	12.7397190045273	0.108539931605462	0.0534364121358687	2.03119796534029	0.0422349167146152	0.999708090934845	TONSL	0.000126793003128179
ENSG00000007944	263.649148437749	-0.165098395584517	0.0813189054183537	-2.03025845878214	0.0423302744090858	0.999708090934845	MYLIP	0.000126793003128179
ENSG00000132382	375.529917294978	0.0545408126577296	0.0268886987388686	2.02839167441334	0.0425202891452558	0.999708090934845	MYBBP1A	0.000126793003128179
ENSG00000068697	4772.15391352828	-0.0828899555039239	0.0408675548517883	-2.02825825534548	0.0425338970741374	0.999708090934845	LAPTM4A	0.000126793003128179
ENSG00000170776	4258.4975692382	-0.0696721963793041	0.0343528392944797	-2.02813501911908	0.042546469687466	0.999708090934845	AKAP13	0.000126793003128179
ENSG00000119242	133.568885018665	0.0554926279297399	0.0273679729260419	2.02764845170305	0.0425961402124423	0.999708090934845	CCDC92	0.000126793003128179
ENSG00000111537	40.8531387403876	-0.278268121222011	0.137284088931449	-2.02695099911368	0.0426674241598999	0.999708090934845	IFNG	0.000126793003128179
ENSG00000100379	138.469904255894	0.0630043795149419	0.0311354687716703	2.02355647756518	0.043015806963643	0.999708090934845	KCTD17	0.000126793003128179
ENSG00000189067	2299.31677971316	-0.160249925616655	0.0791958269650484	-2.02346426267357	0.0430253045070004	0.999708090934845	LITAF	0.000126793003128179
ENSG00000008128	1001.46262424294	-0.0776525176128368	0.0383927479242162	-2.02258295671141	0.0431161628242612	0.999708090934845	CDK11A	0.000126793003128179
ENSG00000124486	1201.56651937882	-0.0430170640626748	0.0212700182064004	-2.02242723279524	0.0431322340410109	0.999708090934845	USP9X	0.000126793003128179
ENSG00000197405	12.5714678823397	-0.218271170906483	0.107979367116873	-2.0214155420103	0.0432367671637632	0.999708090934845	C5AR1	0.000126793003128179
ENSG00000122862	28931.8086627773	-0.159245068099378	0.0788018483878499	-2.02082909674402	0.0432974596750389	0.999708090934845	SRGN	0.000126793003128179
ENSG00000117682	517.390777796796	0.0489431171270595	0.0242212627934521	2.02066744184332	0.043314202347328	0.999708090934845	DHDDS	0.000126793003128179
ENSG00000083223	779.331278617422	-0.149940968886883	0.0742509198399985	-2.0193819714286	0.0434475339080245	0.999708090934845	ZCCHC6	0.000126793003128179
ENSG00000035664	76.6128849493023	-0.244428644738046	0.121107139281608	-2.01828435704093	0.0435616549314659	0.999708090934845	DAPK2	0.000126793003128179
ENSG00000135404	2805.96325849991	-0.114150739915709	0.0565676378141837	-2.01795132918007	0.0435963304874401	0.999708090934845	CD63	0.000126793003128179
ENSG00000100154	11.1895373641739	0.135826184672933	0.0673787516341221	2.01586080743217	0.0438145328968992	0.999708090934845	TTC28	0.000126793003128179
ENSG00000164402	89.7023490954134	0.0754327721715889	0.0374340973260875	2.01508190552843	0.0438960678207877	0.999708090934845	SEPT8	0.000126793003128179
ENSG00000213889	36.6076410916727	0.0755008037423741	0.0374747232166718	2.01471277868665	0.0439347524887453	0.999708090934845	PPM1N	0.000126793003128179
ENSG00000146707	287.600507509522	-0.0609688084971931	0.030277144449415	-2.01369084191726	0.0440420021300617	0.999708090934845	POMZP3	0.000126793003128179
ENSG00000174891	264.68478301869	0.0470045240581362	0.0233430587165913	2.01364031290069	0.0440473107498559	0.999708090934845	RSRC1	0.000126793003128179
ENSG00000038358	218.784940906612	0.0363184657134571	0.0180460619100169	2.01254245355867	0.0441627861881747	0.999708090934845	EDC4	0.000126793003128179
ENSG00000116212	74.4217167194294	-0.0656529191188041	0.032634593334756	-2.01175845659714	0.0442454051439694	0.999708090934845	LRRC42	0.000126793003128179
ENSG00000107317	28.445427090505	-0.161779710753402	0.0804349756588284	-2.01131049556855	0.0442926705870151	0.999708090934845	PTGDS	0.000126793003128179
ENSG00000107020	54.4641587380271	-0.0690722862836923	0.0343514595395508	-2.01075259128845	0.0443515959824205	0.999708090934845	PLGRKT	0.000126793003128179
ENSG00000128581	8.32223959385119	0.15814221194771	0.0786820094092664	2.00989035657604	0.0444427946282928	0.999708090934845	RABL5	0.000126793003128179
ENSG00000155868	201.359816311491	-0.0421947610185612	0.0209993370251237	-2.00933776947716	0.0445013249775745	0.999708090934845	MED7	0.000126793003128179
ENSG00000138758	318.508979712328	0.0649720510733611	0.0323418980601003	2.00891274076199	0.0445463885068824	0.999708090934845	SEPT11	0.000126793003128179
ENSG00000106178	3.96435605635074	-0.357828377241414	0.1781481386012	-2.00860014621003	0.04457955580602	0.999708090934845	CCL24	0.000126793003128179
ENSG00000197566	82.7742117395512	0.0836456939886723	0.0416571673418847	2.00795443680036	0.0446481336447949	0.999708090934845	ZNF624	0.000126793003128179
ENSG00000198829	17.830620733338	0.193847016663382	0.0965420200356373	2.00790305187136	0.0446535948234964	0.999708090934845	SUCNR1	0.000126793003128179
ENSG00000267365	82.8243717950703	-0.264269678777127	0.131638982654225	-2.00753358502687	0.0446928782710015	0.999708090934845	KCNJ2-AS1	0.000126793003128179
ENSG00000123689	4264.4036055899	-0.406179934793237	0.202356885853569	-2.00724543214784	0.0447235362669481	0.999708090934845	G0S2	0.000126793003128179
ENSG00000129467	17.1736994554338	-0.159635388409816	0.079533742211377	-2.0071404157691	0.0447347138835144	0.999708090934845	ADCY4	0.000126793003128179
ENSG00000121057	180.53861382681	0.060190107219062	0.0300159551468036	2.0052704278335	0.0449341444721453	0.999708090934845	AKAP1	0.000126793003128179
ENSG00000224051	93.4525444460494	0.0642471422765721	0.032044237251777	2.00495152285172	0.0449682297938844	0.999708090934845	GLTPD1	0.000126793003128179
ENSG00000116273	116.556972470674	-0.13813897517712	0.0689518851942262	-2.00341114369832	0.0451331763313269	0.999708090934845	PHF13	0.000126793003128179
ENSG00000166938	297.639150257281	0.0530599963034957	0.0264935732127631	2.00274971886142	0.045204159262848	0.999708090934845	DIS3L	0.000126793003128179
ENSG00000140455	2322.29996814578	-0.0719340559186337	0.0359368328725795	-2.0016804534136	0.0453191099649935	0.999708090934845	USP3	0.000126793003128179
ENSG00000185130	5.38381435785562	-0.215506528348637	0.107696318805958	-2.00105751745263	0.045386191814629	0.999708090934845	HIST1H2BL	0.000126793003128179
ENSG00000206612	195.506167215411	0.0766687664504742	0.0383157000609356	2.00097522239039	0.0453950601446032	0.999708090934845	SNORA2A	0.000126793003128179
ENSG00000136026	527.755436072414	-0.126051777188886	0.0630074319075399	-2.00058585745664	0.0454370389273839	0.999708090934845	CKAP4	0.000126793003128179
ENSG00000232499	4.00363139890369	-0.210689831166601	0.105340467675627	-2.0000844482234	0.0454911457839963	0.999708090934845	RP11-512F24.1	0.000126793003128179
ENSG00000171307	225.926330958144	0.0638589088783648	0.0319404927027853	1.99930882321036	0.0455749501057033	0.999708090934845	ZDHHC16	0.000126793003128179
ENSG00000182782	429.447092436576	-0.325104259092034	0.162629306510948	-1.99905088490399	0.0456028484974854	0.999708090934845	HCAR2	0.000126793003128179
ENSG00000206172	75274.8217999241	0.443024046977575	0.221632775181635	1.99891034444027	0.0456180552921635	0.999708090934845	HBA1	0.000126793003128179
ENSG00000108784	53.9577866595653	0.0758581913962756	0.0379596146300308	1.99839203152137	0.0456741748595047	0.999708090934845	NAGLU	0.000126793003128179
ENSG00000115216	550.337668414828	-0.0629506406947055	0.0315105526147957	-1.99776377978046	0.0457422758655089	0.999708090934845	NRBP1	0.000126793003128179
ENSG00000260091	0.666618054566243	-0.509986579894369	0.255313919090497	-1.99748835359658	0.0457721583756234	0.999708090934845	RP11-33B1.4	0.000126793003128179
ENSG00000100027	123.270971321935	-0.0857666278946798	0.0429378278680752	-1.99746079746266	0.0457751489978413	0.999708090934845	YPEL1	0.000126793003128179
ENSG00000064393	1121.87505569867	-0.0451620720140998	0.0226159702437967	-1.9969106577016	0.0458348892256896	0.999708090934845	HIPK2	0.000126793003128179
ENSG00000108528	618.233751555087	0.0311107305054072	0.01558489298104	1.99621072427352	0.0459109906240263	0.999708090934845	SLC25A11	0.000126793003128179
ENSG00000158882	160.385127060591	-0.110432674864255	0.0553414538040589	-1.9954783850683	0.0459907293027932	0.999708090934845	TOMM40L	0.000126793003128179
ENSG00000174791	109.140803075773	-0.0523345787454988	0.0262285499444717	-1.99532871074825	0.0460070405148008	0.999708090934845	RIN1	0.000126793003128179
ENSG00000169246	38.6225844824919	-0.303228904235407	0.152020500780159	-1.99465797493929	0.0460801958321854	0.999708090934845	NPIPB3	0.000126793003128179
ENSG00000049541	265.259437811077	-0.0360770189259075	0.0180906137933073	-1.99423962824603	0.0461258733468544	0.999708090934845	RFC2	0.000126793003128179
ENSG00000123094	9.71283239898782	-0.154737542954592	0.077609117169895	-1.99380625108586	0.0461732321783379	0.999708090934845	RASSF8	0.000126793003128179
ENSG00000092847	396.256464159772	0.0455932020586216	0.022873232157437	1.99329949282211	0.0462286619168009	0.999708090934845	AGO1	0.000126793003128179
ENSG00000171421	279.227317911172	0.0512893483426547	0.0257604593568173	1.99101062726513	0.0464797189124342	0.999708090934845	MRPL36	0.000126793003128179
ENSG00000256210	32.1729370077432	-0.0760746925447265	0.0382106660899166	-1.99092819700418	0.0464887817445081	0.999708090934845	AC005255.3	0.000126793003128179
ENSG00000204828	3.08047887239535	0.488706305942086	0.245574696694504	1.99005155058804	0.0465852570920807	0.999708090934845	FOXD4L2	0.000126793003128179
ENSG00000100060	871.530720087641	0.0406681752127894	0.0204441342736385	1.98923440183176	0.0466753363834613	0.999708090934845	MFNG	0.000126793003128179
ENSG00000187601	58.466843602265	0.0926026766051329	0.0465583588484325	1.98895920937837	0.0467057055030472	0.999708090934845	MAGEH1	0.000126793003128179
ENSG00000080345	362.394070439197	-0.0594277505661899	0.0298996446507182	-1.98757380766271	0.0468588454903932	0.999708090934845	RIF1	0.000126793003128179
ENSG00000177732	52.4429139389876	0.088127392402126	0.0443406459728157	1.98750808583517	0.0468661207554118	0.999708090934845	SOX12	0.000126793003128179
ENSG00000161921	1059.88846977085	-0.169626691207597	0.0853701575417234	-1.98695534941112	0.0469273451058795	0.999708090934845	CXCL16	0.000126793003128179
ENSG00000152217	63.851430287671	0.100545481311083	0.0506226131769238	1.98617722399437	0.0470136489060194	0.999708090934845	SETBP1	0.000126793003128179
ENSG00000171291	42.170162377141	0.116498615539972	0.0586666513608979	1.98577237387065	0.0470586046100543	0.999708090934845	ZNF439	0.000126793003128179
ENSG00000267519	22.1843699778831	-0.249394014062816	0.125612414592825	-1.98542488711192	0.0470972193574876	0.999708090934845	MIR24-2	0.000126793003128179
ENSG00000263753	50.1331080456315	-0.0781725278413762	0.039389673684409	-1.98459445152291	0.0471896101575586	0.999708090934845	LINC00667	0.000126793003128179
ENSG00000183751	238.889487644626	0.0580428038724879	0.0292546694733888	1.98405262877046	0.0472499732369846	0.999708090934845	TBL3	0.000126793003128179
ENSG00000252906	996.238322084798	0.100060416754328	0.0504637404627629	1.98281807564706	0.0473877542104724	0.999708090934845	SCARNA3	0.000126793003128179
ENSG00000186432	1565.78859172643	-0.0425671988462914	0.0214882496884325	-1.98095235598486	0.0475966168279475	0.999708090934845	KPNA4	0.000126793003128179
ENSG00000131724	1828.48329319963	-0.164340743731726	0.0830446964664706	-1.97894327662549	0.0478223930468343	0.999708090934845	IL13RA1	0.000126793003128179
ENSG00000170345	12645.7802463404	-0.255472762872228	0.129281699991241	-1.97609377730597	0.0481441570766632	0.999708090934845	FOS	0.000126793003128179
ENSG00000169093	138.706890987837	0.0501844073490291	0.0254021516866067	1.97559671197023	0.0482004713451406	0.999708090934845	ASMTL	0.000126793003128179
ENSG00000104427	72.3941390542897	0.0771727288499199	0.0390646989072157	1.97551065306343	0.0482102268770219	0.999708090934845	ZC2HC1A	0.000126793003128179
ENSG00000264247	23.7459418480275	-0.139723892949343	0.0707368076571602	-1.97526432952053	0.0482381589799839	0.999708090934845	LINC00909	0.000126793003128179
ENSG00000111052	56.7931034059099	-0.191559856977126	0.0969812069945071	-1.9752265713498	0.0482424418067382	0.999708090934845	LIN7A	0.000126793003128179
ENSG00000137720	16.5101590630046	-0.111511184018623	0.0564584186997864	-1.97510285598992	0.0482564768075585	0.999708090934845	C11orf1	0.000126793003128179
ENSG00000111912	192.551580592099	0.0595780121066907	0.030168442969379	1.97484544254281	0.0482856903021509	0.999708090934845	NCOA7	0.000126793003128179
ENSG00000141570	44.5023721154484	0.107612635041244	0.0545026225896377	1.97444874995251	0.0483307394801737	0.999708090934845	CBX8	0.000126793003128179
ENSG00000179388	156.791380867847	-0.302366657612677	0.153170435716475	-1.97405364944166	0.0483756429448856	0.999708090934845	EGR3	0.000126793003128179
ENSG00000184675	51.9911719810395	0.0795885671545278	0.0403195641652833	1.97394413362872	0.0483880956986722	0.999708090934845	AMER1	0.000126793003128179
ENSG00000268658	3.42637847476254	-0.450982873423003	0.228468299235535	-1.97394069519496	0.0483884867174808	0.999708090934845	LINC00664	0.000126793003128179
ENSG00000086062	1133.14825873252	-0.0570773149554338	0.0289470148098563	-1.97178587603442	0.0486340553616584	0.999708090934845	B4GALT1	0.000126793003128179
ENSG00000117410	729.47162012556	-0.130139953694037	0.0660040843147564	-1.97169546468417	0.0486443817007866	0.999708090934845	ATP6V0B	0.000126793003128179
ENSG00000228981	0.941609497106405	-0.382850285254003	0.194272438730179	-1.97068759601941	0.0487596202005855	0.999708090934845	RP11-364L4.1	0.000126793003128179
ENSG00000102837	162.212035408574	-0.409416464799459	0.207757842100953	-1.97064265136387	0.0487647644526566	0.999708090934845	OLFM4	0.000126793003128179
ENSG00000155465	2125.54466277092	-0.053961781623001	0.0273855686409242	-1.97044590640203	0.048787288748785	0.999708090934845	SLC7A7	0.000126793003128179
ENSG00000134480	710.054890401174	-0.0758231575854236	0.0384980144083686	-1.96953424093845	0.0488917745729707	0.999708090934845	CCNH	0.000126793003128179
ENSG00000122218	1196.42733447129	-0.042753599055067	0.0217193441950522	-1.96845718135479	0.0490154581777598	0.999708090934845	COPA	0.000126793003128179
ENSG00000175567	6252.30407308052	0.0601347601345323	0.0305568069251132	1.96796609939995	0.0490719384364611	0.999708090934845	UCP2	0.000126793003128179
ENSG00000104142	281.298444274136	-0.0713810332192098	0.0362898426219758	-1.9669700407018	0.0491866647778508	0.999708090934845	VPS18	0.000126793003128179
ENSG00000146386	597.840335724962	0.0404614754696065	0.0205740707549499	1.96662468752675	0.0492264951728827	0.999708090934845	ABRACL	0.000126793003128179
ENSG00000214756	3.81106267363977	0.193561435801316	0.0984324709155564	1.96643885905667	0.0492479384052473	0.999708090934845	METTL12	0.000126793003128179
ENSG00000215022	24.6613095445289	-0.179475467655969	0.0912994063426156	-1.9657900839186	0.0493228637206163	0.999708090934845	RP1-257A7.4	0.000126793003128179
ENSG00000028310	125.150382342481	0.0496707749498002	0.0252745683922478	1.96524720734836	0.0493856325681893	0.999708090934845	BRD9	0.000126793003128179
ENSG00000170325	34.1671869839185	-0.0845116061327566	0.0430309370060196	-1.96397317866758	0.0495332024124025	0.999708090934845	PRDM10	0.000126793003128179
ENSG00000158815	0.887155829368352	0.432657331165473	0.220297633004034	1.96396722591001	0.0495338927833223	0.999708090934845	FGF17	0.000126793003128179
ENSG00000160208	346.40779221672	0.0649926443633941	0.0331032324656861	1.96333226462895	0.0496075787637772	0.999708090934845	RRP1B	0.000126793003128179
ENSG00000166822	39.7596646497037	-0.0841413333523669	0.0428780712400125	-1.96233951106105	0.049722970052916	0.999708090934845	TMEM170A	0.000126793003128179
ENSG00000033327	674.031949028583	-0.162056189552404	0.0825977735844514	-1.96199222472639	0.0497633894916779	0.999708090934845	GAB2	0.000126793003128179
ENSG00000099992	3.54934857788817	0.488675031281811	0.24911374254792	1.9616542479097	0.049802751880387	0.999708090934845	TBC1D10A	0.000126793003128179
ENSG00000169242	6.41460362885332	-0.29191698719	0.148848364234557	-1.96117027346027	0.049859163308373	0.999708090934845	EFNA1	0.000126793003128179
ENSG00000174957	3.00873201017135	-0.24920978003453	0.127079390462777	-1.96105583389249	0.0498725100640604	0.999708090934845	OR5J2	0.000126793003128179
ENSG00000270249	360.925043356014	0.101569681007848	0.0518143113364531	1.96026306995207	0.0499650501097096	0.999708090934845	RP11-514P8.7	0.000126793003128179
ENSG00000113070	486.205927511233	-0.223702170866507	0.114144932493602	-1.95980816650836	0.0500182163728821	0.999708090934845	HBEGF	0.000126793003128179
ENSG00000101945	95.3516534637907	0.0616688114282392	0.031476629729547	1.95919359722146	0.0500901186917126	0.999708090934845	SUV39H1	0.000126793003128179
ENSG00000156639	871.541392944698	-0.0690286816003145	0.0352515236985462	-1.95817582781993	0.0502093844801271	0.999708090934845	ZFAND3	0.000126793003128179
ENSG00000135677	3446.26884586439	-0.0605631609044871	0.03093645131216	-1.95766347902618	0.0502695133220079	0.999708090934845	GNS	0.000126793003128179
ENSG00000140961	8.15610384046117	-0.151499880300647	0.0773933503337812	-1.95753097194087	0.0502850740657948	0.999708090934845	OSGIN1	0.000126793003128179
ENSG00000140941	2011.96437479875	-0.127579949088313	0.0651794547722405	-1.95736447219637	0.050304632402652	0.999708090934845	MAP1LC3B	0.000126793003128179
ENSG00000267100	2.84795021270024	-0.258971779474457	0.132401725572868	-1.95595471549902	0.0504704888952266	0.999708090934845	ILF3-AS1	0.000126793003128179
ENSG00000138363	388.091288959291	0.0667369147192637	0.0341276671324504	1.95550766655851	0.050523179359748	0.999708090934845	ATIC	0.000126793003128179
ENSG00000141524	566.664881204923	0.0375999177457344	0.0192339314692985	1.95487427028384	0.0505979121597619	0.999708090934845	TMC6	0.000126793003128179
ENSG00000229645	453.334597075142	0.0577240001148655	0.0295413269312993	1.9540083710223	0.050700227219449	0.999708090934845	LINC00341	0.000126793003128179
ENSG00000187446	1403.17687798011	-0.0614341059390525	0.0314530271820462	-1.95320169290795	0.050795700567925	0.999708090934845	CHP1	0.000126793003128179
ENSG00000204959	6.43821336902068	0.235941681580681	0.120804224887612	1.95309130785935	0.0508087767539891	0.999708090934845	ARHGEF34P	0.000126793003128179
ENSG00000179832	247.261991465629	0.048529641736759	0.024853502430442	1.95262787901142	0.0508637051935688	0.999708090934845	MROH1	0.000126793003128179
ENSG00000127946	318.111011074351	-0.123553372037427	0.0633052353637094	-1.95170859609908	0.0509728114520126	0.999708090934845	HIP1	0.000126793003128179
ENSG00000160310	135.680278524911	0.0421874274518881	0.0216257032642237	1.95080025543865	0.0510808114611526	0.999708090934845	PRMT2	0.000126793003128179
ENSG00000202198	10.2735889749953	0.135035600769523	0.0692601312883867	1.94968733465519	0.0512133968042363	0.999708090934845	RN7SK	0.000126793003128179
ENSG00000173545	255.447729513236	-0.05786738722444	0.0296805057767535	-1.94967658771379	0.0512146785204425	0.999708090934845	ZNF622	0.000126793003128179
ENSG00000244687	23.399183677832	0.0800935617647893	0.0410862182475434	1.94940213972062	0.0512474192080436	0.999708090934845	UBE2V1	0.000126793003128179
ENSG00000196843	46.1657123678855	-0.113783514584412	0.0584148435654338	-1.94785276548685	0.0514325830121383	0.999708090934845	ARID5A	0.000126793003128179
ENSG00000068903	458.14959750454	-0.049293690544676	0.0253201471726427	-1.9468169046796	0.0515566895471527	0.999708090934845	SIRT2	0.000126793003128179
ENSG00000105737	4.26065630819213	-0.2102574792192	0.108046578871041	-1.94598923368182	0.0516560328942874	0.999708090934845	GRIK5	0.000126793003128179
ENSG00000268442	0.989731788875571	-0.407467150156244	0.209432767131334	-1.94557497251958	0.0517058157803949	0.999708090934845	HAVCR1P1	0.000126793003128179
ENSG00000167625	109.087871508646	0.0682573116267042	0.0350848163830641	1.94549433810498	0.0517155105026404	0.999708090934845	ZNF526	0.000126793003128179
ENSG00000188938	69.1439556811688	-0.110984564485005	0.057079926923243	-1.94437117332419	0.0518507074734554	0.999708090934845	FAM120AOS	0.000126793003128179
ENSG00000183474	212.423030613192	-0.0482969000555726	0.0248446931257897	-1.94395236886378	0.0519011952016636	0.999708090934845	GTF2H2C	0.000126793003128179
ENSG00000140379	1891.13015945165	-0.211613804054815	0.108864782599599	-1.94382240979733	0.0519168703897493	0.999708090934845	BCL2A1	0.000126793003128179
ENSG00000170619	16.3983064106126	-0.097286305044874	0.050057967244937	-1.94347294545233	0.0519590411482119	0.999708090934845	COMMD5	0.000126793003128179
ENSG00000051009	324.172216286119	-0.0505726417090509	0.0260252888966581	-1.94321153973991	0.0519906043762549	0.999708090934845	FAM160A2	0.000126793003128179
ENSG00000164040	163.917574968231	0.0481733078732033	0.0248029632077385	1.94224002469888	0.0521080498032957	0.999708090934845	PGRMC2	0.000126793003128179
ENSG00000102225	25.7403849632353	-0.151253935758494	0.0778809168021044	-1.94211806908785	0.0521228085522811	0.999708090934845	CDK16	0.000126793003128179
ENSG00000234118	203.580723476799	-0.139965277714828	0.0720730400423451	-1.94199214619771	0.0521380510795096	0.999708090934845	RPL13AP6	0.000126793003128179
ENSG00000124214	123.355213043408	-0.111632777901264	0.0574960243662938	-1.94157385891723	0.05218871006018	0.999708090934845	STAU1	0.000126793003128179
ENSG00000125877	236.336194622243	0.0478518385996394	0.0246498470972996	1.94126310036551	0.0522263728293603	0.999708090934845	ITPA	0.000126793003128179
ENSG00000100014	184.895212230403	0.0356230973571018	0.0183525792061141	1.94104038222781	0.0522533794117148	0.999708090934845	SPECC1L	0.000126793003128179
ENSG00000067606	65.421169366254	-0.0748919638453378	0.0385911676606086	-1.94065037119317	0.0523006998977081	0.999708090934845	PRKCZ	0.000126793003128179
ENSG00000096060	3157.9920587412	-0.135864721672916	0.0700520198974513	-1.93948328501886	0.0524425179093674	0.999708090934845	FKBP5	0.000126793003128179
ENSG00000173334	1144.02475794022	-0.24047365408975	0.124019193926875	-1.93900352417659	0.052500909034838	0.999708090934845	TRIB1	0.000126793003128179
ENSG00000169955	46.0022602265172	0.128931467167954	0.066509266115009	1.93854893760222	0.0525562863708346	0.999708090934845	ZNF747	0.000126793003128179
ENSG00000227825	38.8299488481759	-0.0956678333197189	0.0493575021823835	-1.93826326474568	0.0525911117653478	0.999708090934845	SLC9A7P1	0.000126793003128179
ENSG00000141985	307.521904482268	-0.074856434308836	0.0386238239657087	-1.93808967168284	0.0526122833191894	0.999708090934845	SH3GL1	0.000126793003128179
ENSG00000166135	469.236925194481	0.0645914900337325	0.0333453849220374	1.93704436715154	0.0527399201963134	0.999708090934845	HIF1AN	0.000126793003128179
ENSG00000123983	435.878589471486	-0.100728204918625	0.0520708559224412	-1.93444496223872	0.0530584428298669	0.999708090934845	ACSL3	0.000126793003128179
ENSG00000129083	1439.88175131252	-0.0293919864793552	0.0151959063982178	-1.93420423297701	0.0530880221577835	0.999708090934845	COPB1	0.000126793003128179
ENSG00000169704	91.1597642404849	0.239988473560665	0.124168204873598	1.93276913204126	0.0532646445313609	0.999708090934845	GP9	0.000126793003128179
ENSG00000108296	691.410369464194	-0.129734815764382	0.0671280267056966	-1.93264754128953	0.0532796316159604	0.999708090934845	CWC25	0.000126793003128179
ENSG00000172466	1367.99938475786	-0.0382040047988224	0.0197695032401841	-1.93247166277642	0.0533013163569601	0.999708090934845	ZNF24	0.000126793003128179
ENSG00000128203	101.864240860618	0.0602819514675249	0.0311997740868931	1.93212781924755	0.0533437314476843	0.999708090934845	ASPHD2	0.000126793003128179
ENSG00000139112	377.85474907532	-0.194122047293072	0.100486484798519	-1.93182245037527	0.0533814240993857	0.999708090934845	GABARAPL1	0.000126793003128179
ENSG00000140181	13.7083466387384	0.23199991925402	0.120131111167634	1.93122262001124	0.0534555278335737	0.999708090934845	HERC2P2	0.000126793003128179
ENSG00000162542	28.7529327872714	0.0814414991546797	0.0422240099308727	1.92879594543512	0.053756199395365	0.999708090934845	TMCO4	0.000126793003128179
ENSG00000177084	75.1231842873629	0.0593341104817779	0.0307830999571456	1.9274897773252	0.0539186208317381	0.999708090934845	POLE	0.000126793003128179
ENSG00000242473	1.86572273161287	-0.324368167853244	0.16831878407031	-1.92710617323464	0.053966399579244	0.999708090934845	KIR2DP1	0.000126793003128179
ENSG00000116954	305.815427940918	-0.0461024956941932	0.0239237270401797	-1.92706159942238	0.0539719536382489	0.999708090934845	RRAGC	0.000126793003128179
ENSG00000184508	14.7849150027191	-0.102178691196195	0.053032999323795	-1.92670021494239	0.0540170010747943	0.999708090934845	HDDC3	0.000126793003128179
ENSG00000100055	1850.92457717758	-0.132680043412875	0.0688826412813952	-1.92617531709998	0.0540824867292736	0.999708090934845	CYTH4	0.000126793003128179
ENSG00000188404	15075.5450287053	-0.108464014638418	0.056314767010828	-1.92603149041819	0.0541004419418078	0.999708090934845	SELL	0.000126793003128179
ENSG00000196458	1.45277570190768	-0.360080115208162	0.187075518264799	-1.92478480641429	0.0542562855608137	0.999708090934845	ZNF605	0.000126793003128179
ENSG00000213073	2.74616729279563	-0.302667807073558	0.157248891231725	-1.92476910140842	0.054258251175459	0.999708090934845	RP11-288H12.3	0.000126793003128179
ENSG00000071082	27.5617046747795	-0.0895538397180871	0.0465300021678985	-1.92464722857613	0.0542735066134889	0.999708090934845	RPL31	0.000126793003128179
ENSG00000125741	66.4542182620692	-0.101811767527786	0.0529102926561265	-1.92423368718595	0.0543252983565025	0.999708090934845	OPA3	0.000126793003128179
ENSG00000180694	63.4087671482209	0.0854109936346348	0.0444665215693588	1.92079323095716	0.0547577801991232	0.999708090934845	TMEM64	0.000126793003128179
ENSG00000116016	25.11502715945	-0.131969910437046	0.0687247459046937	-1.92026770997537	0.0548240928141565	0.999708090934845	EPAS1	0.000126793003128179
ENSG00000109475	90.43310133463	-0.0439958339240362	0.0229144125339236	-1.92000706362874	0.0548570071847186	0.999708090934845	RPL34	0.000126793003128179
ENSG00000072062	554.789566578736	-0.0600748613971782	0.0312903658648458	-1.91991559500016	0.0548685617307083	0.999708090934845	PRKACA	0.000126793003128179
ENSG00000120519	215.694079956298	0.034925466473533	0.0181927548782376	1.91974589375199	0.0548900041921235	0.999708090934845	SLC10A7	0.000126793003128179
ENSG00000228599	21.3695180401513	-0.136079082975132	0.0709323588044229	-1.91843448136743	0.0550559423634636	0.999708090934845	RPL7P52	0.000126793003128179
ENSG00000229336	1.61612417785176	0.290254691916304	0.151310798654598	1.91826819035486	0.055077013666473	0.999708090934845	AP000568.2	0.000126793003128179
ENSG00000063169	236.118050244031	-0.0681320924083485	0.0355214693500856	-1.91805388839255	0.0551041785155785	0.999708090934845	GLTSCR1	0.000126793003128179
ENSG00000095564	642.227766036765	0.0416178974061912	0.0217043192387479	1.91749379229054	0.0551752288677179	0.999708090934845	BTAF1	0.000126793003128179
ENSG00000077721	683.068605687102	-0.0490182219614591	0.0255786268114044	-1.91637425741729	0.0553174750657814	0.999708090934845	UBE2A	0.000126793003128179
ENSG00000155744	658.352466748453	-0.0985697171821475	0.0514467130360295	-1.91595752897015	0.0553705018742238	0.999708090934845	FAM126B	0.000126793003128179
ENSG00000117408	151.658116209266	0.0446630000826995	0.0233225709858567	1.91501186167614	0.0554909909085476	0.999708090934845	IPO13	0.000126793003128179
ENSG00000109265	5.07890639048064	0.28385026629586	0.148276649044833	1.91432884492848	0.055578151020827	0.999708090934845	KIAA1211	0.000126793003128179
ENSG00000134058	166.235188410637	-0.0806424459358452	0.0421488920786686	-1.91327557994479	0.0557127822551448	0.999708090934845	CDK7	0.000126793003128179
ENSG00000131788	120.563824028993	0.0419380037229792	0.0219279821698387	1.91253364756305	0.0558077811052122	0.999708090934845	PIAS3	0.000126793003128179
ENSG00000203668	92.9172700551576	-0.066310229706755	0.0346885226821557	-1.91158990292965	0.0559288154375676	0.999708090934845	CHML	0.000126793003128179
ENSG00000179364	25.8746250408178	0.0905459443074759	0.0473849524253475	1.9108586096003	0.0560227533706849	0.999708090934845	PACS2	0.000126793003128179
ENSG00000271303	194.876088876869	-0.127115498707078	0.0665469164444503	-1.91016361837271	0.0561121498737371	0.999708090934845	SRXN1	0.000126793003128179
ENSG00000074266	316.060707449703	0.0544939201460412	0.0285346828173585	1.90974332866567	0.0561662692232301	0.999708090934845	EED	0.000126793003128179
ENSG00000169896	2280.241885462	-0.0795994050958571	0.0416871326010698	-1.90944783508123	0.0562043449939053	0.999708090934845	ITGAM	0.000126793003128179
ENSG00000110880	2747.32424889688	-0.0854997279259608	0.0447805931703073	-1.90930315730282	0.0562229952580404	0.999708090934845	CORO1C	0.000126793003128179
ENSG00000107679	146.565551742471	0.0642696889516999	0.0336625796572989	1.9092324357193	0.0562321137797522	0.999708090934845	PLEKHA1	0.000126793003128179
ENSG00000158615	1423.46747027374	-0.119925764539871	0.0628453991378325	-1.90826641544356	0.0563567914025992	0.999708090934845	PPP1R15B	0.000126793003128179
ENSG00000163104	18.4319918244955	-0.109688086143896	0.0575046763748888	-1.90746375875257	0.056460559773509	0.999708090934845	SMARCAD1	0.000126793003128179
ENSG00000124602	13.5774917496213	0.106081342449411	0.0556161848048053	1.90738258695238	0.0564710626058384	0.999708090934845	UNC5CL	0.000126793003128179
ENSG00000080824	3555.52735336814	-0.0462267499859962	0.0242433875932618	-1.9067776649681	0.0565493847897476	0.999708090934845	HSP90AA1	0.000126793003128179
ENSG00000119408	37.5394169072094	-0.0807136094388663	0.0423457772509251	-1.90606040740705	0.0566423687427202	0.999708090934845	NEK6	0.000126793003128179
ENSG00000185304	90.8498974674494	-0.167103128502187	0.0876925208348542	-1.90555736009553	0.0567076587599292	0.999708090934845	RGPD2	0.000126793003128179
ENSG00000235449	1.48498365903877	-0.421699897541709	0.221361259797344	-1.90503025654884	0.0567761381922649	0.999708090934845	RP11-480I12.2	0.000126793003128179
ENSG00000232380	1.94030898357079	-0.2790965265996	0.146510970776805	-1.90495309067862	0.0567861690816784	0.999708090934845	ZDHHC20P4	0.000126793003128179
ENSG00000255150	151.537341656931	-0.163037288972451	0.0856050290433379	-1.90452933425106	0.0568412800054826	0.999708090934845	EID3	0.000126793003128179
ENSG00000129295	130.858309932299	-0.15626515908906	0.0820598423619528	-1.90428295486846	0.0568733429127741	0.999708090934845	LRRC6	0.000126793003128179
ENSG00000229314	86.8741970338695	-0.233699620120054	0.122759887276305	-1.9037132185862	0.056947543934265	0.999708090934845	ORM1	0.000126793003128179
ENSG00000109332	11270.3912110329	-0.0887714539404792	0.0466455368040224	-1.90310713570401	0.057026567039598	0.999708090934845	UBE2D3	0.000126793003128179
ENSG00000188487	4.02254428649274	-0.422887883858556	0.222220480897675	-1.90301038927767	0.0570391895999346	0.999708090934845	INSC	0.000126793003128179
ENSG00000081377	10.075662176511	0.207393658522842	0.108984007173707	1.90297332518047	0.0570440259891567	0.999708090934845	CDC14B	0.000126793003128179
ENSG00000197353	19.6118278422356	0.22880521413107	0.120252823590367	1.90270138612694	0.0570795209815671	0.999708090934845	LYPD2	0.000126793003128179
ENSG00000075426	1627.63700476945	-0.115569037231333	0.060749579910038	-1.90238413833438	0.0571209531388718	0.999708090934845	FOSL2	0.000126793003128179
ENSG00000171823	2.42466025081883	0.256827071358479	0.13502303449827	1.90209820356073	0.0571583172870828	0.999708090934845	FBXL14	0.000126793003128179
ENSG00000198742	281.661983195631	-0.092922836167595	0.0488608298994769	-1.90178587549103	0.0571991535726362	0.999708090934845	SMURF1	0.000126793003128179
ENSG00000224183	22.4733513452275	-0.139826989795252	0.0735247398318983	-1.90176789628828	0.0572015050567639	0.999708090934845	SDHDP6	0.000126793003128179
ENSG00000196526	22.0763124468674	0.157070811659525	0.0825945450993547	1.90170926506807	0.0572091739411714	0.999708090934845	AFAP1	0.000126793003128179
ENSG00000236279	4.30285394435374	0.327871765674181	0.172430201919441	1.90147527535439	0.0572397879965013	0.999708090934845	CLEC2L	0.000126793003128179
ENSG00000162971	83.758794901142	-0.0456255466259866	0.0239954579032527	-1.90142429496217	0.0572464598259163	0.999708090934845	TYW5	0.000126793003128179
ENSG00000135338	3.75015749221238	-0.222075969447696	0.11679873499406	-1.90135594755363	0.0572554055002359	0.999708090934845	LCA5	0.000126793003128179
ENSG00000129007	132.143019179851	0.0641082170042957	0.0337183085042026	1.90128804937843	0.0572642935276453	0.999708090934845	CALML4	0.000126793003128179
ENSG00000115365	105.223047454864	0.0573585893522717	0.0301806313527378	1.90050992246948	0.0573662340846422	0.999708090934845	LANCL1	0.000126793003128179
ENSG00000144791	356.11261160482	0.0574108689489918	0.0302104214672665	1.90036636897626	0.0573850571654158	0.999708090934845	LIMD1	0.000126793003128179
ENSG00000128266	199.431666259501	0.210491587715276	0.110780369411772	1.90008021125906	0.0574225941798478	0.999708090934845	GNAZ	0.000126793003128179
ENSG00000237264	1.23865951120484	-0.505757280872052	0.266266552940021	-1.89943977299311	0.0575066782733039	0.999708090934845	FTH1P11	0.000126793003128179
ENSG00000117758	309.943278114787	-0.0631053309970445	0.0332374253957825	-1.89862271958802	0.0576140990207576	0.999708090934845	STX12	0.000126793003128179
ENSG00000067596	565.502441743582	-0.0441604278098963	0.0232616272199108	-1.89842384595078	0.0576402708328778	0.999708090934845	DHX8	0.000126793003128179
ENSG00000100485	1330.96154435441	-0.0960810642418974	0.0506501593774069	-1.89695482547199	0.0578339005364326	0.999708090934845	2	0.000126793003128179
ENSG00000174871	13.1198102310771	-0.21814143865082	0.115000002266223	-1.89688203784401	0.0578435086208905	0.999708090934845	CNIH2	0.000126793003128179
ENSG00000206561	56.8763759364713	-0.0931984557766851	0.0491522080212654	-1.89611941209973	0.0579442562447268	0.999708090934845	COLQ	0.000126793003128179
ENSG00000181790	9.32517190694563	-0.123041658422253	0.064903375934629	-1.8957666939572	0.0579909018121723	0.999708090934845	BAI1	0.000126793003128179
ENSG00000232629	4.16309248621352	-0.229743248678804	0.121279736310564	-1.89432510053035	0.0581818713108723	0.999708090934845	HLA-DQB2	0.000126793003128179
ENSG00000231760	0.810365700458286	-0.481443932063969	0.254284196962611	-1.89333013146216	0.0583139805149164	0.999708090934845	RP11-350J20.5	0.000126793003128179
ENSG00000131408	884.461705143862	-0.0730732056438818	0.0385993675156526	-1.89311924902006	0.0583420128766787	0.999708090934845	NR1H2	0.000126793003128179
ENSG00000239839	34.2648680923875	-0.366338925433687	0.193613532626922	-1.89211425701112	0.0584757591521278	0.999708090934845	DEFA3	0.000126793003128179
ENSG00000143653	359.233286124074	-0.0453654966758446	0.0239809862377359	-1.89172773071604	0.0585272665806013	0.999708090934845	SCCPDH	0.000126793003128179
ENSG00000169715	30.0835622451438	-0.144995751661685	0.0767238611940955	-1.88983908532543	0.0587794844332235	0.999708090934845	MT1E	0.000126793003128179
ENSG00000166170	2.15554405424883	-0.256388790167593	0.135690127295561	-1.88951691090336	0.0588225989722458	0.999708090934845	BAG5	0.000126793003128179
ENSG00000167792	626.272307168798	0.037695638707696	0.0199504241077017	1.88946553237151	0.0588294770590076	0.999708090934845	NDUFV1	0.000126793003128179
ENSG00000132475	22055.4802626301	-0.0985324396255671	0.0521503417810918	-1.88939202046212	0.0588393193206166	0.999708090934845	H3F3B	0.000126793003128179
ENSG00000228049	22.1212271734383	-0.148837372824992	0.0787984865957052	-1.88883542381516	0.0589138845405565	0.999708090934845	POLR2J2	0.000126793003128179
ENSG00000111707	175.568755372454	-0.0385554209117786	0.0204187950888233	-1.88823193259248	0.058994820681139	0.999708090934845	SUDS3	0.000126793003128179
ENSG00000254701	32.2639608590536	0.450469337321099	0.238691563428497	1.88724448761693	0.0591274491498427	0.999708090934845	RP11-1415C14.4	0.000126793003128179
ENSG00000122861	13.3767520139043	-0.319299246757929	0.16919886157272	-1.88712408458314	0.0591436379736258	0.999708090934845	PLAU	0.000126793003128179
ENSG00000186314	13.2559767605506	0.10518959913605	0.0557472683759084	1.88690140702049	0.0591735878416785	0.999708090934845	PRELID2	0.000126793003128179
ENSG00000100994	450.407748791484	0.0352864809800895	0.0187070085837649	1.88627063606061	0.059258494124952	0.999708090934845	PYGB	0.000126793003128179
ENSG00000136104	775.534801700107	-0.0492212280638566	0.0261004125321795	-1.88584099976087	0.0593163841116959	0.999708090934845	RNASEH2B	0.000126793003128179
ENSG00000243335	639.735793056997	-0.12090415787021	0.064116816315584	-1.88568560976449	0.0593373331992441	0.999708090934845	KCTD7	0.000126793003128179
ENSG00000143344	53.6869574059022	-0.0976390698994175	0.0517890556210212	-1.88532246299131	0.0593863152055382	0.999708090934845	RGL1	0.000126793003128179
ENSG00000063854	230.983056974464	0.0481356793937448	0.0255376839570611	1.88488820970139	0.0594449322540225	0.999708090934845	HAGH	0.000126793003128179
ENSG00000180304	59.7374663466238	-0.126381620882732	0.0670673415047626	-1.8843988452078	0.0595110459322318	0.999708090934845	OAZ2	0.000126793003128179
ENSG00000141540	539.924190911774	0.0677730173596132	0.0360252713523924	1.88126320261881	0.0599361239665914	0.999708090934845	TTYH2	0.000126793003128179
ENSG00000100297	428.510336541115	0.0421623178177386	0.0224117439714746	1.88126001579361	0.0599365572605955	0.999708090934845	MCM5	0.000126793003128179
ENSG00000163736	3822.98351499236	0.186641124211059	0.0992111979525852	1.881250585244	0.0599378394925485	0.999708090934845	PPBP	0.000126793003128179
ENSG00000204256	1770.49737408497	-0.0733445040492077	0.0390257607753222	-1.87938691244136	0.0601916820343068	0.999708090934845	BRD2	0.000126793003128179
ENSG00000177542	158.762868515072	0.0434421969115851	0.0231174950685557	1.87919135627609	0.0602183694586119	0.999708090934845	SLC25A22	0.000126793003128179
ENSG00000144655	1548.35419593534	-0.19741750284347	0.105074175039246	-1.87883942719258	0.0602664217070111	0.999708090934845	CSRNP1	0.000126793003128179
ENSG00000158470	824.153057070793	-0.129775906131062	0.0690914879373658	-1.87831974683638	0.0603374367669524	0.999708090934845	B4GALT5	0.000126793003128179
ENSG00000112031	228.013049397731	-0.043209313664975	0.023008245695241	-1.87799253525498	0.060382186273292	0.999708090934845	MTRF1L	0.000126793003128179
ENSG00000086730	266.061447297992	-0.0833482050918793	0.0443929672277558	-1.87750921591399	0.0604483354267527	0.999708090934845	LAT2	0.000126793003128179
ENSG00000130222	21.0310623748685	-0.265009230593415	0.141207665282146	-1.87673402901962	0.0605545562400918	0.999708090934845	GADD45G	0.000126793003128179
ENSG00000168781	95.0991828330853	0.0698167106397552	0.0372240459321459	1.87558092870993	0.0607128472002608	0.999708090934845	PPIP5K1	0.000126793003128179
ENSG00000118263	597.530217158804	-0.0753277784070902	0.0401672198958292	-1.87535454538421	0.0607439640271488	0.999708090934845	KLF7	0.000126793003128179
ENSG00000139572	79.5825191175932	-0.162706180552	0.0867999439323258	-1.87449637846373	0.0608620407500463	0.999708090934845	GPR84	0.000126793003128179
ENSG00000120742	1763.92305478703	-0.0320717715087756	0.0171106074999182	-1.8743794753593	0.0608781403641391	0.999708090934845	SERP1	0.000126793003128179
ENSG00000166710	91693.8989718663	-0.0705544861267793	0.0376517635002769	-1.87386936408066	0.0609484329549664	0.999708090934845	B2M	0.000126793003128179
ENSG00000171862	8319.34655962912	-0.105729633903881	0.056423870757615	-1.87384581178546	0.0609516800501079	0.999708090934845	PTEN	0.000126793003128179
ENSG00000075391	14.4815706303856	0.121987513578167	0.0651534855826845	1.87230986166283	0.0611637472157674	0.999708090934845	RASAL2	0.000126793003128179
ENSG00000231579	16.9692414149942	-0.0992475730670975	0.0530096385186558	-1.87225523207764	0.061171301110353	0.999708090934845	RPL7P21	0.000126793003128179
ENSG00000033170	221.708797902652	0.063383063292557	0.0339209885639702	1.86855000328264	0.0616854471707388	0.999708090934845	FUT8	0.000126793003128179
ENSG00000264772	1676.55740133096	-0.0815075811983585	0.043630408651021	-1.86813701082424	0.06174297588877	0.999708090934845	SNORA67	0.000126793003128179
ENSG00000101442	143.407339574828	0.0574167610578867	0.0307648679911272	1.8663093589235	0.0619980961610472	0.999708090934845	ACTR5	0.000126793003128179
ENSG00000079215	25.5792433390991	-0.189195295912013	0.101410387401412	-1.86564020471713	0.0620917206784111	0.999708090934845	SLC1A3	0.000126793003128179
ENSG00000167699	443.29619791443	0.0644276296910008	0.034546755587858	1.86494009624582	0.0621898013488008	0.999708090934845	GLOD4	0.000126793003128179
ENSG00000168297	1447.34284092814	-0.0579231845946781	0.0310692717125291	-1.86432386090723	0.0622762379674105	0.999708090934845	PXK	0.000126793003128179
ENSG00000155307	1654.55595034119	-0.106481133955367	0.057123507061024	-1.86405106117898	0.062314534108639	0.999708090934845	SAMSN1	0.000126793003128179
ENSG00000166783	1007.60614249343	-0.0491825849455397	0.0263873663260882	-1.86386865357285	0.0623401516993552	0.999708090934845	KIAA0430	0.000126793003128179
ENSG00000185728	789.50397184945	-0.0805307066943338	0.0432484383251973	-1.86204889269759	0.0625961988672944	0.999708090934845	YTHDF3	0.000126793003128179
ENSG00000126858	90.4624938995127	-0.0866337862087478	0.0465757075709531	-1.8600637698691	0.0628765042852995	0.999708090934845	RHOT1	0.000126793003128179
ENSG00000164329	1284.96790644485	-0.03309979593536	0.0177968811868383	-1.85986497228734	0.0629046321876688	0.999708090934845	PAPD4	0.000126793003128179
ENSG00000055211	396.710514085382	-0.05469133137497	0.0294114004724339	-1.8595282950307	0.062952292434487	0.999708090934845	GINM1	0.000126793003128179
ENSG00000250412	1499.60148516211	-0.122504920846727	0.0659033306703541	-1.85885780886389	0.0630472958042832	0.999708090934845	KLHL2P1	0.000126793003128179
ENSG00000049860	3412.23191169539	-0.0418380792135163	0.0225188572406687	-1.85791307109303	0.0631813598869748	0.999708090934845	HEXB	0.000126793003128179
ENSG00000141644	446.593525656803	0.0458379284441204	0.0246796047197087	1.85732020284405	0.0632656117848328	0.999708090934845	MBD1	0.000126793003128179
ENSG00000036257	778.436947377245	-0.0508636766357809	0.0273903460650346	-1.85699284393896	0.063312172195343	0.999708090934845	CUL3	0.000126793003128179
ENSG00000143776	19.2539220339629	0.0994412830962716	0.0535889248421075	1.85563124076965	0.0635061375817297	0.999708090934845	CDC42BPA	0.000126793003128179
ENSG00000164543	259.49984989448	-0.0720179623616798	0.0388105346214416	-1.85562922706795	0.063506424804125	0.999708090934845	STK17A	0.000126793003128179
ENSG00000235211	1.80443618131253	-0.324070425643797	0.174704814729566	-1.85495989990568	0.0636019531201748	0.999708090934845	TMSB10P2	0.000126793003128179
ENSG00000137411	42.4073951137625	0.0710569193721816	0.0383077998201958	1.85489429582747	0.0636113227092559	0.999708090934845	VARS2	0.000126793003128179
ENSG00000186431	788.865189878482	-0.19938287615899	0.107494350172645	-1.854821912396	0.0636216618501588	0.999708090934845	FCAR	0.000126793003128179
ENSG00000178719	2874.72718879353	-0.10460302175728	0.0563969368043211	-1.85476424225341	0.0636299003605344	0.999708090934845	GRINA	0.000126793003128179
ENSG00000198142	112.302556816592	0.0826454445370942	0.0445746483525102	1.85409078011134	0.06372617354097	0.999708090934845	SOWAHC	0.000126793003128179
ENSG00000181904	170.201276159652	0.0553627433610019	0.0298606658345003	1.85403579638325	0.0637340389189813	0.999708090934845	C5orf24	0.000126793003128179
ENSG00000133773	843.197960569595	-0.114091071237911	0.0615753552546706	-1.85286907019926	0.0639011272827087	0.999708090934845	CCDC59	0.000126793003128179
ENSG00000197451	846.738152216371	0.0373776256294137	0.0201779840304914	1.85239643231611	0.0639689172449901	0.999708090934845	HNRNPAB	0.000126793003128179
ENSG00000101162	1092.04909556596	0.211886095372896	0.11441897979947	1.85184394882952	0.0640482346527651	0.999708090934845	TUBB1	0.000126793003128179
ENSG00000168081	1.74235376833434	-0.348265464345026	0.188095361324915	-1.85153669868251	0.0640923802127897	0.999708090934845	PNOC	0.000126793003128179
ENSG00000159904	3.17641800720993	-0.355691250687023	0.192134526080685	-1.85126149861089	0.0641319421593204	0.999708090934845	ZNF890P	0.000126793003128179
ENSG00000170854	247.10664208757	0.0667499254214308	0.036058958491559	1.85113292823075	0.064150431965212	0.999708090934845	MINA	0.000126793003128179
ENSG00000207187	18.2410563505142	0.518264524913068	0.279997493647781	1.85096130026439	0.0641751207748192	0.999708090934845	SNORA64	0.000126793003128179
ENSG00000112624	443.84933309105	-0.0471872267745964	0.0254944621665568	-1.85088143716543	0.064186611814773	0.999708090934845	GLTSCR1L	0.000126793003128179
ENSG00000142546	191.536221687541	0.0503601787164217	0.0272388269342189	1.84883801486901	0.0644812063173734	0.999708090934845	NOSIP	0.000126793003128179
ENSG00000215513	646.515862655026	0.0432878312429267	0.0234153887486139	1.84869154672861	0.0645023650132861	0.999708090934845	PI4KAP1	0.000126793003128179
ENSG00000261599	3.49115715020756	-0.197169215238908	0.106664249302135	-1.84850328511111	0.0645295695846974	0.999708090934845	HERC2P8	0.000126793003128179
ENSG00000141452	286.498744480872	-0.0543713302992688	0.0294247862181166	-1.84780714790012	0.0646302465096601	0.999708090934845	C18orf8	0.000126793003128179
ENSG00000188732	55.5340234101721	0.0548762760857947	0.0297102706912605	1.84704732770869	0.064740281325238	0.999708090934845	FAM221A	0.000126793003128179
ENSG00000070540	270.219940695181	-0.104706728473324	0.056694698906444	-1.84685218358965	0.0647685664293284	0.999708090934845	WIPI1	0.000126793003128179
ENSG00000111666	660.794892542318	-0.0580211217004321	0.0314411744467999	-1.84538659007815	0.064981322443201	0.999708090934845	CHPT1	0.000126793003128179
ENSG00000236810	15.9597942619309	0.102146372388859	0.0553861058941981	1.84425986878343	0.0651452770473642	0.999708090934845	RP5-886K2.3	0.000126793003128179
ENSG00000163374	29.6074564572557	-0.0875412245848501	0.0474724289039785	-1.84404351338158	0.0651767989730319	0.999708090934845	YY1AP1	0.000126793003128179
ENSG00000198887	318.628797897128	0.036519017138781	0.0198042173643539	1.84400203587507	0.0651828434799934	0.999708090934845	SMC5	0.000126793003128179
ENSG00000174885	62.7764699952114	-0.289275084909951	0.156904847637885	-1.84363382817565	0.0652365225709077	0.999708090934845	NLRP6	0.000126793003128179
ENSG00000158941	184.855556324262	0.0595797753668438	0.0323246492050725	1.84316850552223	0.065304411690584	0.999708090934845	CCAR2	0.000126793003128179
ENSG00000100632	1326.82031955973	0.0438626248806417	0.0238021036384026	1.84280454984127	0.0653575522833246	0.999708090934845	ERH	0.000126793003128179
ENSG00000011105	21.7705431863099	0.171515374272777	0.0931260121387504	1.84175581380241	0.0655108760133245	0.999708090934845	TSPAN9	0.000126793003128179
ENSG00000198961	3079.09726052764	-0.0661678183992849	0.0359304636455109	-1.84155203373091	0.065540702755975	0.999708090934845	PJA2	0.000126793003128179
ENSG00000235700	99.2012278848213	-0.13311728159806	0.0723096722365753	-1.84093327324926	0.0656313376864418	0.999708090934845	CYCSP52	0.000126793003128179
ENSG00000153790	78.2842281788449	-0.0509202987878607	0.0276615331425107	-1.84083429235546	0.0656458458128892	0.999708090934845	C7orf31	0.000126793003128179
ENSG00000154025	2.31909424231518	0.255158677064705	0.138651608587507	1.84028645368126	0.0657261930967131	0.999708090934845	SLC5A10	0.000126793003128179
ENSG00000116679	1432.37332538857	-0.0737234900805259	0.0400703880385263	-1.83984966678245	0.0657903113357368	0.999708090934845	IVNS1ABP	0.000126793003128179
ENSG00000215301	7890.2841707884	-0.0800072943606673	0.0434915589257802	-1.83960511733329	0.0658262325392867	0.999708090934845	DDX3X	0.000126793003128179
ENSG00000163171	2672.71928524126	-0.132708166365205	0.072157458547972	-1.83914690228422	0.0658935820224439	0.999708090934845	CDC42EP3	0.000126793003128179
ENSG00000144224	2156.54149543744	-0.0378660883188713	0.0205913845232669	-1.83892871681771	0.0659256713687569	0.999708090934845	UBXN4	0.000126793003128179
ENSG00000154582	960.294877237994	-0.0646487489773563	0.0351560050245833	-1.83891056256676	0.0659283419620964	0.999708090934845	TCEB1	0.000126793003128179
ENSG00000121060	1575.70933079701	-0.147662593514713	0.0803161928343648	-1.83851584971459	0.0659864285086094	0.999708090934845	TRIM25	0.000126793003128179
ENSG00000069535	3.85911184565046	0.299335659852808	0.16287908721251	1.83777834819433	0.0660950733766954	0.999708090934845	MAOB	0.000126793003128179
ENSG00000176619	187.862378562752	0.0519385840932847	0.0282732571214032	1.83702160208371	0.0662067064294841	0.999708090934845	LMNB2	0.000126793003128179
ENSG00000238109	6.54229287234231	0.158131193521378	0.0861198135606643	1.83617668203598	0.0663315301515391	0.999708090934845	AC004893.10	0.000126793003128179
ENSG00000151014	138.488757964144	-0.133573364544505	0.0727574727628495	-1.83587141598338	0.0663766760847196	0.999708090934845	CCRN4L	0.000126793003128179
ENSG00000171262	39.3104022689381	0.0987713035162649	0.0538025264275435	1.8358116258589	0.0663855214365808	0.999708090934845	FAM98B	0.000126793003128179
ENSG00000113916	1808.40667090253	-0.174563936975205	0.0950937344658602	-1.83570387634609	0.0664014643526279	0.999708090934845	BCL6	0.000126793003128179
ENSG00000102897	177.62780736245	-0.0894266553713874	0.0487378104302352	-1.83485172152728	0.0665276626731448	0.999708090934845	LYRM1	0.000126793003128179
ENSG00000165714	118.546265532136	0.0441652885699666	0.0240740190537114	1.83456233341968	0.0665705639863946	0.999708090934845	LOH12CR1	0.000126793003128179
ENSG00000160602	52.9814768602505	0.0717616727646811	0.0391196938261766	1.83441294514075	0.0665927194696202	0.999708090934845	NEK8	0.000126793003128179
ENSG00000088726	54.2870125850308	0.213875459972767	0.116600645897932	1.83425621981533	0.0666159696228625	0.999708090934845	TMEM40	0.000126793003128179
ENSG00000117395	480.319370709934	0.0465601381347168	0.0253848751671158	1.83416848923614	0.0666289873451954	0.999708090934845	EBNA1BP2	0.000126793003128179
ENSG00000110660	4.31298403508753	-0.256892099793223	0.140084521225394	-1.83383644064348	0.0666782766668929	0.999708090934845	SLC35F2	0.000126793003128179
ENSG00000088930	1473.12111647604	-0.0570898079901149	0.0311316940270009	-1.83381630118169	0.0666812671358932	0.999708090934845	XRN2	0.000126793003128179
ENSG00000163739	178.372401244712	-0.277168878496635	0.151174634997776	-1.83343507659676	0.0667378952592787	0.999708090934845	CXCL1	0.000126793003128179
ENSG00000205021	122.641609970597	-0.343008529687799	0.187117870104982	-1.83311476074067	0.0667855064462003	0.999708090934845	CCL3L1	0.000126793003128179
ENSG00000105717	14.2307733955195	0.133394513088854	0.0728050340173087	1.83221551764046	0.066919317850816	0.999708090934845	PBX4	0.000126793003128179
ENSG00000100567	38.2864596431997	-0.064301341573821	0.0351159503260624	-1.83111494852804	0.0670833877748607	0.999708090934845	PSMA3	0.000126793003128179
ENSG00000089682	126.794805626039	0.0584357676360629	0.0319211712320322	1.8306273040954	0.0671561903005921	0.999708090934845	RBM41	0.000126793003128179
ENSG00000244411	3.88420199160225	-0.163125390119525	0.0891353728250077	-1.83008591257901	0.0672370931242493	0.999708090934845	KRTAP5-7	0.000126793003128179
ENSG00000165682	106.170313796007	0.180926410556738	0.0989255229777641	1.82891538109337	0.0674122856749632	0.999708090934845	CLEC1B	0.000126793003128179
ENSG00000164081	382.405657284643	0.0395354659499567	0.021619510942821	1.82869381525418	0.0674454895076195	0.999708090934845	TEX264	0.000126793003128179
ENSG00000107566	113.123781480081	-0.0929290383601496	0.0508252980144326	-1.8284012487986	0.0674893541006027	0.999708090934845	ERLIN1	0.000126793003128179
ENSG00000174917	10.4442065952319	-0.12515261443313	0.0684569432586921	-1.82819460635557	0.0675203502184804	0.999708090934845	C19orf70	0.000126793003128179
ENSG00000154813	342.294211750941	-0.0708652974265972	0.0387651384472584	-1.82806769858471	0.0675393920363769	0.999708090934845	DPH3	0.000126793003128179
ENSG00000271278	3.63593855030417	-0.226003892279967	0.12363713171161	-1.82796130216877	0.0675553596421906	0.999708090934845	TCEB1P33	0.000126793003128179
ENSG00000143771	912.949285954393	-0.0581410591472008	0.0318213771867925	-1.82710694153527	0.0676836917668539	0.999708090934845	CNIH4	0.000126793003128179
ENSG00000115594	72.9382892633726	-0.166341197338807	0.0910459503962175	-1.82700270154704	0.0676993632046667	0.999708090934845	IL1R1	0.000126793003128179
ENSG00000101187	2.96358388025603	-0.315196468666061	0.172525048803832	-1.82696061152518	0.0677056918636517	0.999708090934845	SLCO4A1	0.000126793003128179
ENSG00000155096	2675.35595716785	-0.0654757881368545	0.0358481412606725	-1.82647651549748	0.0677785155749201	0.999708090934845	AZIN1	0.000126793003128179
ENSG00000143376	2348.87780915509	-0.0827014765009883	0.0452943849893338	-1.82586597699612	0.067870452186054	0.999708090934845	SNX27	0.000126793003128179
ENSG00000228223	1.69198685398515	0.299492030731461	0.164056761625326	1.82553908637697	0.067919718443205	0.999708090934845	HCG11	0.000126793003128179
ENSG00000006075	312.932752620148	-0.253488911700827	0.13885900834346	-1.82551290495922	0.0679236655623389	0.999708090934845	CCL3	0.000126793003128179
ENSG00000158545	682.226947175078	-0.0298325158411874	0.0163502782475985	-1.82458765468221	0.0680632777846986	0.999708090934845	ZC3H18	0.000126793003128179
ENSG00000174720	87.5920838531032	-0.0425607380211602	0.023329163415104	-1.82435766186134	0.0680980182969828	0.999708090934845	LARP7	0.000126793003128179
ENSG00000175197	169.695837521641	-0.25978943950534	0.14240285951739	-1.82432740736933	0.0681025893357258	0.999708090934845	DDIT3	0.000126793003128179
ENSG00000136807	347.559047227927	-0.0612708740130424	0.033585545205686	-1.82432274473452	0.068103293818327	0.999708090934845	CDK9	0.000126793003128179
ENSG00000071054	108.815101968528	-0.0747078009488529	0.0409555299385142	-1.82411999212342	0.0681339337287757	0.999708090934845	MAP4K4	0.000126793003128179
ENSG00000137331	1210.40371646085	-0.253443256116703	0.138953484218462	-1.82394315293484	0.0681606668647076	0.999708090934845	IER3	0.000126793003128179
ENSG00000131943	2.72758569320808	0.218644743746964	0.119924296243435	1.82318971714569	0.0682746619377467	0.999708090934845	C19orf12	0.000126793003128179
ENSG00000162600	484.90953639315	-0.0369849987883114	0.0202876922662483	-1.82302640945721	0.0682993911005009	0.999708090934845	OMA1	0.000126793003128179
ENSG00000161265	58.2981949558802	-0.108146757917272	0.0593286364300999	-1.82284246570691	0.0683272539341842	0.999708090934845	U2AF1L4	0.000126793003128179
ENSG00000145901	3232.58036951852	-0.0748703317486733	0.0410758397690091	-1.82273404925397	0.0683436806658928	0.999708090934845	TNIP1	0.000126793003128179
ENSG00000090061	846.059829386631	-0.0778386663357543	0.042705107527337	-1.8227015652853	0.0683486031103155	0.999708090934845	CCNK	0.000126793003128179
ENSG00000169439	28.6132532499262	-0.229617139825029	0.12597789363516	-1.82267803659279	0.0683521687027699	0.999708090934845	SDC2	0.000126793003128179
ENSG00000240682	754.579164254781	-0.0425475027327223	0.0233442992474484	-1.8226078359312	0.0683628079820701	0.999708090934845	ISY1	0.000126793003128179
ENSG00000123427	11.2021534472162	0.119252637186326	0.0654460158550791	1.82215274112933	0.0684318130163399	0.999708090934845	METTL21B	0.000126793003128179
ENSG00000162390	20.3532041230096	0.0830557534706766	0.0455890379032928	1.82183606609249	0.06847986353749	0.999708090934845	ACOT11	0.000126793003128179
ENSG00000162004	2.08039303290286	-0.331009588030211	0.181719958467333	-1.82153678012046	0.0685253010253648	0.999708090934845	CCDC78	0.000126793003128179
ENSG00000171295	64.931549309367	-0.058819389368557	0.0322950460437846	-1.82131306729867	0.0685592812069328	0.999708090934845	ZNF440	0.000126793003128179
ENSG00000165659	72.8945841795242	-0.108555617660004	0.059627095741478	-1.8205752990329	0.0686714404430991	0.999708090934845	DACH1	0.000126793003128179
ENSG00000087206	328.60986200372	-0.0988468644413958	0.0542958839788186	-1.82052224216401	0.0686795122234438	0.999708090934845	UIMC1	0.000126793003128179
ENSG00000132326	151.371641853505	-0.087754042231027	0.0482157465982975	-1.82002869233027	0.0687546355499523	0.999708090934845	PER2	0.000126793003128179
ENSG00000105851	612.281894353248	-0.0338907780595163	0.018635861334726	-1.81857857014446	0.0689757497026853	0.999708090934845	PIK3CG	0.000126793003128179
ENSG00000111261	176.582390136477	-0.207414312851584	0.114151224936298	-1.81701346584175	0.0692150514864266	0.999708090934845	MANSC1	0.000126793003128179
ENSG00000241889	3.35992495781034	0.209148029275853	0.115130660906915	1.81661451109841	0.0692761599339226	0.999708090934845	RP11-435F17.3	0.000126793003128179
ENSG00000234222	2.19063289549863	-0.234508065696795	0.129186784932948	-1.81526357992817	0.0694834130652745	0.999708090934845	RP11-315I20.1	0.000126793003128179
ENSG00000214285	0.751672184881383	-0.464538556202796	0.255908338481649	-1.81525369184525	0.0694849319206014	0.999708090934845	NPS	0.000126793003128179
ENSG00000224597	191.165363125116	0.0505955965009621	0.0278727802965121	1.81523321185484	0.0694880778286755	0.999708090934845	PTCHD3P1	0.000126793003128179
ENSG00000166508	229.661688936801	0.0454089549908647	0.0250158984240483	1.81520384441648	0.0694925891316373	0.999708090934845	MCM7	0.000126793003128179
ENSG00000179593	37.0589255569493	-0.183732380733941	0.101262099723842	-1.81442396745681	0.0696124785869061	0.999708090934845	ALOX15B	0.000126793003128179
ENSG00000092871	517.925074123081	-0.0604732438535514	0.0333676405192329	-1.8123320352452	0.0699349074710883	0.999708090934845	RFFL	0.000126793003128179
ENSG00000198417	129.001857960003	-0.0612886425099878	0.0338249756504799	-1.81193456407169	0.0699963079433395	0.999708090934845	MT1F	0.000126793003128179
ENSG00000189227	99.3190059456131	0.0603106409315543	0.0332860259468549	1.81189070235802	0.0700030863140566	0.999708090934845	C15orf61	0.000126793003128179
ENSG00000257028	66.2861007206077	-0.157494429372875	0.0869260609518535	-1.81182061683559	0.0700139184192509	0.999708090934845	C15ORF37	0.000126793003128179
ENSG00000132155	1294.20194419643	-0.0987488384976235	0.0545067549874783	-1.81168074526375	0.0700355404565869	0.999708090934845	RAF1	0.000126793003128179
ENSG00000168994	31.9674197451276	0.105563749929683	0.0582730356839225	1.81153682300454	0.070057794389279	0.999708090934845	PXDC1	0.000126793003128179
ENSG00000115604	55.331108187341	-0.214094746263417	0.118229136329536	-1.8108458956063	0.0701647096295216	0.999708090934845	IL18R1	0.000126793003128179
ENSG00000135049	2501.42218065444	-0.0887882729877451	0.0490374708581709	-1.81062096869849	0.0701995440630312	0.999708090934845	AGTPBP1	0.000126793003128179
ENSG00000160172	2.99483353988925	0.27007361462445	0.149192535034903	1.81023544215042	0.0702592835709178	0.999708090934845	FAM86C2P	0.000126793003128179
ENSG00000139641	1123.34348744771	0.0550740178608838	0.0304261499294069	1.81008829538616	0.0702820957859354	0.999708090934845	ESYT1	0.000126793003128179
ENSG00000185989	1187.58988991619	0.0410603996484864	0.0226879141129868	1.80979174392163	0.0703280887300161	0.999708090934845	RASA3	0.000126793003128179
ENSG00000115504	3.56470491495809	-0.183093229310916	0.101170314012999	-1.80975250593164	0.0703341761021611	0.999708090934845	EHBP1	0.000126793003128179
ENSG00000163486	179.947858576166	-0.0763635234240622	0.042201868915731	-1.80948202973061	0.0703761494750859	0.999708090934845	SRGAP2	0.000126793003128179
ENSG00000170873	431.646485591426	0.0710797456729182	0.0392845159792987	1.8093578067851	0.0703954336793218	0.999708090934845	MTSS1	0.000126793003128179
ENSG00000102010	14.3591370060166	-0.269711120383875	0.149079790034923	-1.80917292894425	0.0704241418952821	0.999708090934845	BMX	0.000126793003128179
ENSG00000130558	30.270788846569	0.131105365921456	0.0724716949926454	1.8090561554378	0.0704422796770206	0.999708090934845	OLFM1	0.000126793003128179
ENSG00000100554	552.552587474852	-0.0798751212422983	0.0441542821743853	-1.80900056141407	0.07045091613511	0.999708090934845	ATP6V1D	0.000126793003128179
ENSG00000162517	311.591485874891	-0.0381640142659695	0.0211131556053023	-1.8075940413372	0.0706697063114318	0.999708090934845	PEF1	0.000126793003128179
ENSG00000111961	177.508442127816	0.0809021155408866	0.0447835545987508	1.80651393721979	0.0708380991236114	0.999708090934845	SASH1	0.000126793003128179
ENSG00000128590	304.255605010826	-0.0933366021814404	0.0516822341541697	-1.80597073073533	0.0709229115868647	0.999708090934845	DNAJB9	0.000126793003128179
ENSG00000157540	1038.61156334419	-0.0436936453280722	0.0241941341580805	-1.80596028122292	0.070924543916569	0.999708090934845	DYRK1A	0.000126793003128179
ENSG00000138185	762.3092564973	-0.105874566472841	0.0586359672010148	-1.80562496922553	0.0709769397246255	0.999708090934845	ENTPD1	0.000126793003128179
ENSG00000163788	1873.57105813757	-0.0832729604675744	0.0461205698746337	-1.80554925262045	0.0709887755825452	0.999708090934845	SNRK	0.000126793003128179
ENSG00000205323	375.418742735278	-0.0379244189698179	0.0210053237958554	-1.80546700152753	0.0710016347313461	0.999708090934845	SARNP	0.000126793003128179
ENSG00000135916	181.931377485951	0.096416131504324	0.0534201736468035	1.80486368580147	0.0710960155985295	0.999708090934845	ITM2C	0.000126793003128179
ENSG00000120705	1031.52034333645	-0.110577068126067	0.0613001259296809	-1.80386363729355	0.0712526866534093	0.999708090934845	ETF1	0.000126793003128179
ENSG00000027697	3683.47336214805	-0.116041904558342	0.0644150143600794	-1.80147292849565	0.0716283704725653	0.999708090934845	IFNGR1	0.000126793003128179
ENSG00000186806	8.40842580263278	-0.118049655254985	0.0655389905378335	-1.80121259552874	0.0716693778600995	0.999708090934845	VSIG10L	0.000126793003128179
ENSG00000164821	278.662653713533	-0.409897448321044	0.227572964744655	-1.80116934707496	0.0716761921759544	0.999708090934845	DEFA4	0.000126793003128179
ENSG00000198252	1151.95718260938	0.0363556865352759	0.0201845148679879	1.8011672201711	0.0716765273090222	0.999708090934845	STYX	0.000126793003128179
ENSG00000148154	322.008929601529	-0.0805178719633425	0.0447316542956016	-1.80001999101696	0.0718574816947372	0.999708090934845	UGCG	0.000126793003128179
ENSG00000065615	716.178862269786	-0.0806921107984646	0.044844194938732	-1.79938810159731	0.0719573103997551	0.999708090934845	CYB5R4	0.000126793003128179
ENSG00000158092	303.756561456199	0.0413023098691044	0.0229618545824145	1.79873579988334	0.0720604830645634	0.999708090934845	NCK1	0.000126793003128179
ENSG00000150457	263.153280706994	-0.08913439474228	0.0495655417581245	-1.79831373935643	0.0721273036850574	0.999708090934845	LATS2	0.000126793003128179
ENSG00000115073	418.435180858769	0.0387498656694038	0.0215511846664494	1.79803877462612	0.0721708633917583	0.999708090934845	ACTR1B	0.000126793003128179
ENSG00000213650	3.27971479963651	0.194245560701198	0.108054536771762	1.79766224079506	0.0722305485471704	0.999708090934845	RP11-760D2.7	0.000126793003128179
ENSG00000136758	2107.55208063851	-0.041844650478519	0.0232890129156496	-1.79675500331748	0.0723745226657909	0.999708090934845	YME1L1	0.000126793003128179
ENSG00000140416	151.047815031451	0.0846956473370576	0.0471427747144436	1.79657747873522	0.0724027224112158	0.999708090934845	TPM1	0.000126793003128179
ENSG00000197956	1605.83728539085	-0.0794477147033146	0.044224072100789	-1.79648121326885	0.0724180179232226	0.999708090934845	S100A6	0.000126793003128179
ENSG00000118655	212.007224980232	0.0569762063548602	0.0317164536846485	1.79642424469536	0.0724270708419533	0.999708090934845	DCLRE1B	0.000126793003128179
ENSG00000130598	79.0155489540396	-0.14562916355646	0.0810701217528911	-1.79633581901295	0.0724411244686607	0.999708090934845	TNNI2	0.000126793003128179
ENSG00000164347	119.814228325579	0.0446335584669819	0.0248537782328647	1.79584600976128	0.0725190110292164	0.999708090934845	GFM2	0.000126793003128179
ENSG00000123933	836.591840920887	0.0471007157072482	0.0262311806049964	1.79560029784846	0.0725581084927647	0.999708090934845	MXD4	0.000126793003128179
ENSG00000158856	99.3891229504975	0.272341297313711	0.151701248871418	1.79524756282361	0.0726142655439693	0.999708090934845	DMTN	0.000126793003128179
ENSG00000130475	257.347242107994	-0.0700037478215364	0.0389956811199956	-1.79516669054002	0.0726271457987128	0.999708090934845	FCHO1	0.000126793003128179
ENSG00000107372	5111.50773690312	-0.0741850083577663	0.0413963343415083	-1.79206708849534	0.0731222200585761	0.999708090934845	ZFAND5	0.000126793003128179
ENSG00000124788	211.280450029454	-0.0743220503184072	0.0414842622008497	-1.79157218606349	0.0732015218325981	0.999708090934845	ATXN1	0.000126793003128179
ENSG00000132589	1700.89212362997	-0.0834138291722307	0.0465617138897372	-1.79146818714111	0.073218195270296	0.999708090934845	FLOT2	0.000126793003128179
ENSG00000008083	1843.44169379172	-0.0910750805219337	0.0508461895657577	-1.79118791987646	0.0732631440773635	0.999708090934845	JARID2	0.000126793003128179
ENSG00000180353	5586.20378369276	-0.0574811221116341	0.0321040266666091	-1.79046456410464	0.0733792590169815	0.999708090934845	HCLS1	0.000126793003128179
ENSG00000183837	1.18785721455072	0.428745773171773	0.239492378243178	1.79022721439773	0.0734173917886465	0.999708090934845	PNMA3	0.000126793003128179
ENSG00000023697	400.966006434601	0.0298446356557546	0.016671610864304	1.79014708888483	0.0734302684689296	0.999708090934845	DERA	0.000126793003128179
ENSG00000119953	1209.46569587311	-0.0547720143467298	0.0306007846734492	-1.78988921137871	0.0734717235664603	0.999708090934845	SMNDC1	0.000126793003128179
ENSG00000107175	134.913413596422	-0.0694626486167194	0.0388511067858709	-1.78791942787023	0.0737890079853835	0.999708090934845	CREB3	0.000126793003128179
ENSG00000162063	4.3117682233092	-0.185384716087902	0.103708319418766	-1.78755877182171	0.0738472221000082	0.999708090934845	CCNF	0.000126793003128179
ENSG00000134242	1762.35346328216	-0.0820418069466873	0.045920232604989	-1.78661566574412	0.0739996279656053	0.999708090934845	PTPN22	0.000126793003128179
ENSG00000167748	11.3726528890412	0.145405084173744	0.0814267596593119	1.78571620413383	0.0741452203342401	0.999708090934845	KLK1	0.000126793003128179
ENSG00000180479	58.4137585814581	0.107179054247135	0.0600279290240547	1.78548645588265	0.0741824463083597	0.999708090934845	ZNF571	0.000126793003128179
ENSG00000242616	900.867496514902	-0.147119457619902	0.0824166377855501	-1.78506987876296	0.0742499830115867	0.999708090934845	GNG10	0.000126793003128179
ENSG00000128016	7658.9743045855	-0.164266595783839	0.0920736612149892	-1.78407802639977	0.0744109872853211	0.999708090934845	ZFP36	0.000126793003128179
ENSG00000135441	897.898646379209	-0.0435183163712698	0.0243934760757478	-1.78401455520872	0.0744213000682066	0.999708090934845	BLOC1S1	0.000126793003128179
ENSG00000170791	69.2561595695979	-0.0786078015176772	0.0440845765758613	-1.78311345198945	0.0745678371120535	0.999708090934845	CHCHD7	0.000126793003128179
ENSG00000148158	541.559984239039	0.0439470343612584	0.0246479982691796	1.78298593992563	0.0745885920982831	0.999708090934845	SNX30	0.000126793003128179
ENSG00000010244	503.881704252759	-0.0622367766835247	0.0349077639655037	-1.78289210231362	0.0746038689485498	0.999708090934845	ZNF207	0.000126793003128179
ENSG00000131669	1019.22908281947	-0.174464180913109	0.0978628296125762	-1.78274204418354	0.074628303863352	0.999708090934845	NINJ1	0.000126793003128179
ENSG00000162746	6.41598203724761	-0.167261320259487	0.0938280920617244	-1.78263584587711	0.074645600756053	0.999708090934845	FCRLB	0.000126793003128179
ENSG00000100393	3844.24996143514	-0.0555136651307853	0.0311536351576674	-1.78193218383128	0.0747602914319723	0.999708090934845	EP300	0.000126793003128179
ENSG00000134215	308.087260118621	-0.0566686237921096	0.0318057500917868	-1.78171002502919	0.0747965312289371	0.999708090934845	VAV3	0.000126793003128179
ENSG00000123342	11.8029785296384	-0.110050701915812	0.0617730510371005	-1.78153256263344	0.0748254902036816	0.999708090934845	MMP19	0.000126793003128179
ENSG00000106144	783.343371906231	0.0334631598785323	0.0187860503079239	1.78127702896748	0.0748672052253584	0.999708090934845	CASP2	0.000126793003128179
ENSG00000161905	8.28317062519547	0.350296812134935	0.196656665982085	1.78126080997858	0.0748698535623055	0.999708090934845	ALOX15	0.000126793003128179
ENSG00000104763	4598.60856332715	-0.0862086629324954	0.048422370531425	-1.78034784308108	0.0750190518664163	0.999708090934845	ASAH1	0.000126793003128179
ENSG00000172007	303.362389236514	-0.0871965343918433	0.0490018196533326	-1.77945502858307	0.0751651915628358	0.999708090934845	RAB33B	0.000126793003128179
ENSG00000214783	5.54546244807591	-0.279027265050035	0.156820913998345	-1.77927329930611	0.0751949662416116	0.999708090934845	POLR2J4	0.000126793003128179
ENSG00000259399	1.54114815597668	-0.610475940640939	0.343106921434551	-1.77925859988048	0.0751973750288691	0.999708090934845	TGIF2-C20orf24	0.000126793003128179
ENSG00000131873	409.55515772458	-0.129203412243509	0.0726176150746586	-1.77922962783444	0.0752021228474882	0.999708090934845	CHSY1	0.000126793003128179
ENSG00000061918	83.1676436798348	0.143241807942581	0.0805143174787667	1.77908491841041	0.0752258408914623	0.999708090934845	GUCY1B3	0.000126793003128179
ENSG00000177839	0.999673079365054	-0.406438779370369	0.228477956322849	-1.77889712386982	0.0752566297417222	0.999708090934845	PCDHB9	0.000126793003128179
ENSG00000164181	114.046497757623	0.158469567201425	0.0890876380860816	1.77880534949532	0.0752716798607615	0.999708090934845	ELOVL7	0.000126793003128179
ENSG00000265264	26.7693889013023	1.34276590388209	0.754982234290557	1.77853973629441	0.0753152517310334	0.999708090934845	TIMM10B	0.000126793003128179
ENSG00000125810	1821.05552646725	-0.125729077764372	0.0706969749388087	-1.77842231401267	0.0753345205453951	0.999708090934845	CD93	0.000126793003128179
ENSG00000198763	4.08892337642977	-0.163078552705039	0.0917058865507449	-1.77827791474215	0.0753582217591289	0.999708090934845	MT-ND2	0.000126793003128179
ENSG00000155903	411.621543883546	-0.0479046160867812	0.026940234511002	-1.77818110927051	0.075374114493825	0.999708090934845	RASA2	0.000126793003128179
ENSG00000234911	1.70063868332894	-0.321590975981909	0.180856267689591	-1.77815776080188	0.0753779480649459	0.999708090934845	TEX21P	0.000126793003128179
ENSG00000219200	3265.90934415221	-0.0641631824657698	0.0361027679731	-1.77723720556766	0.0755292203698116	0.999708090934845	RNASEK	0.000126793003128179
ENSG00000156052	1387.17344979809	-0.0676310746937324	0.0380680993375027	-1.77658133373383	0.0756371490676978	0.999708090934845	GNAQ	0.000126793003128179
ENSG00000225690	120.939451827297	-0.246414580729622	0.138712782939272	-1.77643743790723	0.0756608450488386	0.999708090934845	TREML5P	0.000126793003128179
ENSG00000162669	3.22444587555402	0.201554567927821	0.113470626835345	1.7762708601257	0.0756882837364778	0.999708090934845	HFM1	0.000126793003128179
ENSG00000250966	35.8454109386233	-0.105187474939399	0.0592256039539408	-1.77604731597507	0.0757251186832577	0.999708090934845	RP11-402J6.3	0.000126793003128179
ENSG00000185899	29.4431311153589	-0.107575201680291	0.0605705929883955	-1.77603018845962	0.0757279415080532	0.999708090934845	TAS2R60	0.000126793003128179
ENSG00000163346	905.972283248915	0.0393794015757478	0.0221777177303626	1.77562912715023	0.0757940658859323	0.999708090934845	PBXIP1	0.000126793003128179
ENSG00000166532	70.1396805708409	0.0664208924674889	0.0374173779778198	1.77513487200685	0.0758756202560216	0.999708090934845	RIMKLB	0.000126793003128179
ENSG00000163617	90.0607550462327	0.0735733328331	0.0414485513357169	1.77505197316029	0.0758893059556765	0.999708090934845	KIAA1407	0.000126793003128179
ENSG00000170298	17.4832665930317	-0.248763943504908	0.14014485893776	-1.77504865601518	0.0758898536222307	0.999708090934845	LGALS9B	0.000126793003128179
ENSG00000131263	1072.76805974823	-0.0932801059070107	0.0525690039603602	-1.77443167797794	0.0759917738858656	0.999708090934845	RLIM	0.000126793003128179
ENSG00000087074	1641.29406707278	-0.189010180771606	0.106530788494955	-1.77423056228066	0.0760250208526981	0.999708090934845	PPP1R15A	0.000126793003128179
ENSG00000158805	664.703730008739	-0.0416835395567432	0.0235014093135868	-1.7736612728431	0.0761191959323654	0.999708090934845	ZNF276	0.000126793003128179
ENSG00000145569	1048.68767388729	-0.0489943650921753	0.0276233343344239	-1.77365862133157	0.0761196347829445	0.999708090934845	FAM105A	0.000126793003128179
ENSG00000115539	121.728443867618	0.045395900948236	0.0255948713127771	1.77363270920507	0.0761239235969465	0.999708090934845	PDCL3	0.000126793003128179
ENSG00000105552	106.102178831002	0.0561608924345398	0.031668642278016	1.77339122850638	0.0761639014588317	0.999708090934845	BCAT2	0.000126793003128179
ENSG00000100024	12.5780986466861	-0.186041486983824	0.104919021227431	-1.77319121744899	0.0761970268608996	0.999708090934845	UPB1	0.000126793003128179
ENSG00000163545	759.342662064947	-0.123204356137211	0.0694839528413453	-1.77313395538286	0.0762065126448444	0.999708090934845	NUAK2	0.000126793003128179
ENSG00000198171	597.613411328418	0.0401859611601061	0.0226640563304319	1.77311424637376	0.0762097777760746	0.999708090934845	DDRGK1	0.000126793003128179
ENSG00000100749	1086.65809611978	-0.0492460629603028	0.0277773909965338	-1.77288295241436	0.0762481040662571	0.999708090934845	VRK1	0.000126793003128179
ENSG00000128284	1072.56972443904	0.0921398103293477	0.0519851109734022	1.77242692386461	0.076323715787776	0.999708090934845	APOL3	0.000126793003128179
ENSG00000267632	17.0503788372307	-0.122597734047952	0.0691864525210122	-1.77199046317223	0.076396140325228	0.999708090934845	RP11-400F19.18	0.000126793003128179
ENSG00000108592	146.225087077614	0.0694406756954803	0.0391982523624011	1.77152478772466	0.0764734744295057	0.999708090934845	FTSJ3	0.000126793003128179
ENSG00000118707	67.7839849523363	0.0622171396437101	0.035130965363467	1.77100569255664	0.0765597551032505	0.999708090934845	TGIF2	0.000126793003128179
ENSG00000225259	0.881400032704904	-0.407296534539875	0.230026445910414	-1.77065090462903	0.076618771330897	0.999708090934845	ST13P6	0.000126793003128179
ENSG00000112667	68.6278207048511	0.0820836242937319	0.0463700668693581	1.77018559246404	0.0766962286282136	0.999708090934845	DNPH1	0.000126793003128179
ENSG00000248971	43.0371372978908	-0.0776651638716361	0.04388137334547	-1.76988908847936	0.07674561888725	0.999708090934845	KRT8P46	0.000126793003128179
ENSG00000121966	4630.42034389643	-0.150615919473141	0.0851013355529314	-1.76984201827785	0.0767534620074928	0.999708090934845	CXCR4	0.000126793003128179
ENSG00000117139	385.57035834514	-0.0766743746284402	0.0433277187265795	-1.76963793345077	0.076787475408235	0.999708090934845	KDM5B	0.000126793003128179
ENSG00000112759	86.9380972884601	0.0937630858590846	0.0529944277558629	1.76930084595	0.0768436823483988	0.999708090934845	SLC29A1	0.000126793003128179
ENSG00000233868	5.57992408921145	0.140513943670082	0.0794232847021254	1.76917819751569	0.0768641414205728	0.999708090934845	AC009302.2	0.000126793003128179
ENSG00000008853	209.749444504593	0.0657791598387968	0.0371836141610198	1.76903620917394	0.0768878321416217	0.999708090934845	RHOBTB2	0.000126793003128179
ENSG00000166747	732.269359744973	-0.064074066673461	0.0362309028228839	-1.76849213464786	0.0769786659503966	0.999708090934845	AP1G1	0.000126793003128179
ENSG00000142657	6568.5468982984	-0.0983735432620952	0.055631164447785	-1.76831716967614	0.0770078951131533	0.999708090934845	PGD	0.000126793003128179
ENSG00000115128	555.833205505967	-0.0507114397932279	0.0286787364883905	-1.76825920534388	0.0770175804681553	0.999708090934845	SF3B14	0.000126793003128179
ENSG00000188171	1.11548223879136	-0.364749959952434	0.20639627195609	-1.76723133851	0.0771894933704044	0.999708090934845	ZNF626	0.000126793003128179
ENSG00000077063	4.08671321047421	0.194127803160976	0.109870163057438	1.76688372674472	0.0772477028799841	0.999708090934845	CTTNBP2	0.000126793003128179
ENSG00000198189	2285.53634009418	-0.0855038876268804	0.0484092294202273	-1.7662724371141	0.0773501534557522	0.999708090934845	HSD17B11	0.000126793003128179
ENSG00000115271	1475.79211458518	-0.169998186181315	0.0962513957666073	-1.76618930902083	0.0773640940580378	0.999708090934845	GCA	0.000126793003128179
ENSG00000151553	419.157846573673	-0.0917701431019992	0.0519803520661522	-1.76547752091423	0.0774835449249641	0.999708090934845	FAM160B1	0.000126793003128179
ENSG00000142173	32.2552248177953	-0.180363453575861	0.102212522731435	-1.76459252502522	0.0776322726670274	0.999708090934845	COL6A2	0.000126793003128179
ENSG00000023287	844.650197400874	-0.0670055170573879	0.0379939776217685	-1.7635825794401	0.0778022827970103	0.999708090934845	RB1CC1	0.000126793003128179
ENSG00000231528	22.1258100162475	0.185905792146465	0.105436065269571	1.76320874333802	0.0778652896817476	0.999708090934845	FAM225A	0.000126793003128179
ENSG00000171502	5.04054733871763	-0.156520949558804	0.0887847658797098	-1.76292574528908	0.0779130142156771	0.999708090934845	COL24A1	0.000126793003128179
ENSG00000168887	179.861346898343	-0.0471995297663582	0.0267773980739344	-1.76266303529703	0.0779573387060386	0.999708090934845	C2orf68	0.000126793003128179
ENSG00000163867	417.24788029241	0.03697018077038	0.0209761521433822	1.76248629956871	0.077987169149881	0.999708090934845	ZMYM6	0.000126793003128179
ENSG00000227502	3.13605548156039	-0.318381987947592	0.180659168698589	-1.76233506575456	0.0780127026167902	0.999708090934845	RP1-249H1.4	0.000126793003128179
ENSG00000138463	699.621340538093	-0.0720374604559954	0.0408934581652652	-1.76158886257225	0.0781387870314275	0.999708090934845	DIRC2	0.000126793003128179
ENSG00000163681	439.915708761177	-0.038857664784461	0.0220669452481367	-1.76089913431684	0.0782554764852563	0.999708090934845	SLMAP	0.000126793003128179
ENSG00000010292	460.39964680139	0.0456009409459834	0.0258988296369956	1.76073365418969	0.0782834937963529	0.999708090934845	NCAPD2	0.000126793003128179
ENSG00000144580	576.769757710762	0.0296206241136006	0.0168262223366437	1.7603846853428	0.0783426042043501	0.999708090934845	RQCD1	0.000126793003128179
ENSG00000085733	153.109599387625	0.189537727998659	0.10766937757045	1.76036801062254	0.0783454295763019	0.999708090934845	CTTN	0.000126793003128179
ENSG00000166974	9.16823087177204	-0.181613966300902	0.103171297929169	-1.76031483509675	0.0783544402147951	0.999708090934845	MAPRE2	0.000126793003128179
ENSG00000133742	162.979672010511	0.489666134532944	0.27834721857278	1.759191764314	0.0785449426356597	0.999708090934845	CA1	0.000126793003128179
ENSG00000168497	300.391659761359	0.177807433080454	0.101082333079406	1.75903570548551	0.0785714441300941	0.999708090934845	SDPR	0.000126793003128179
ENSG00000145491	59.912695524831	-0.190423053317591	0.108255503443587	-1.75901499009538	0.0785749625094356	0.999708090934845	ROPN1L	0.000126793003128179
ENSG00000151726	3609.37692458856	-0.214641944191371	0.122096939431331	-1.75796334610081	0.0787537461914061	0.999708090934845	ACSL1	0.000126793003128179
ENSG00000213033	193.886906206694	-0.075136450198515	0.0427449894028458	-1.75778380690188	0.0787843016228109	0.999708090934845	AURKAPS1	0.000126793003128179
ENSG00000143862	819.115085362149	-0.0909895335257469	0.0517821524069068	-1.7571601275039	0.0788905193772919	0.999708090934845	ARL8A	0.000126793003128179
ENSG00000130066	6044.33821731279	-0.170518793927331	0.0970544511719364	-1.75693944861168	0.0789281307075361	0.999708090934845	SAT1	0.000126793003128179
ENSG00000121552	1370.85834765789	-0.137638000417058	0.078339763983528	-1.75693662347513	0.0789286123032501	0.999708090934845	CSTA	0.000126793003128179
ENSG00000267022	73.724501263187	0.0910099750843743	0.0518075134138065	1.75669452338781	0.0789698915303465	0.999708090934845	ZNF223	0.000126793003128179
ENSG00000112992	839.257961072324	0.038258968786141	0.021782026656735	1.75644669750284	0.0790121652209411	0.999708090934845	NNT	0.000126793003128179
ENSG00000065328	12.1041147073143	-0.160433674513067	0.0913773851215991	-1.75572625874085	0.079135160903199	0.999708090934845	MCM10	0.000126793003128179
ENSG00000146576	498.387291610385	0.0262194809671636	0.0149392116000088	1.7550779565334	0.0792459742650332	0.999708090934845	C7orf26	0.000126793003128179
ENSG00000132965	2051.52373585061	-0.116255835140817	0.0662898692595663	-1.75374965193555	0.0794734136063965	0.999708090934845	ALOX5AP	0.000126793003128179
ENSG00000169682	335.545587653793	0.0287677648436208	0.0164056394123774	1.75352902258211	0.079511242278969	0.999708090934845	SPNS1	0.000126793003128179
ENSG00000162885	156.38102046822	0.03610783259076	0.0205960681344156	1.75314202473552	0.0795776315232531	0.999708090934845	B3GALNT2	0.000126793003128179
ENSG00000075240	23.6520089795295	-0.0791905367053271	0.0451729740172682	-1.75305120878371	0.0795932174710354	0.999708090934845	GRAMD4	0.000126793003128179
ENSG00000073712	1.40531552805983	-0.37145741676275	0.211934914957292	-1.75269571244363	0.0796542520717303	0.999708090934845	FERMT2	0.000126793003128179
ENSG00000173575	1438.50975283628	-0.0560595438441486	0.0319887089115891	-1.75247910126935	0.0796914603497802	0.999708090934845	CHD2	0.000126793003128179
ENSG00000137575	7072.96094611727	-0.13003536274224	0.0742050827471596	-1.75237811115058	0.0797088127062453	0.999708090934845	SDCBP	0.000126793003128179
ENSG00000108846	123.575648582861	0.0832175195624085	0.0475309787925187	1.75080593071033	0.0799793446835183	0.999708090934845	ABCC3	0.000126793003128179
ENSG00000198917	180.306063228376	0.0626506779860753	0.0357842656862639	1.75078842012187	0.0799823620035333	0.999708090934845	C9orf114	0.000126793003128179
ENSG00000169247	8.97621917742227	0.260730949951917	0.148958313004667	1.7503618609305	0.0800558927136007	0.999708090934845	SH3TC2	0.000126793003128179
ENSG00000205352	3174.70343638238	-0.0785955580082781	0.0449036343929016	-1.75031618422188	0.0800637697662935	0.999708090934845	PRR13	0.000126793003128179
ENSG00000172640	27.3379550278789	-0.11375990103578	0.0649945470050164	-1.750299160128	0.0800667057712579	0.999708090934845	OR10AD1	0.000126793003128179
ENSG00000179299	27.9809568571467	-0.227314474355549	0.129887844323088	-1.75008273899842	0.0801040377633153	0.999708090934845	NSUN7	0.000126793003128179
ENSG00000172428	829.450955895498	0.0527972055255457	0.0301724619840892	1.74984744544171	0.0801446412382376	0.999708090934845	MYEOV2	0.000126793003128179
ENSG00000123684	1196.84210716999	-0.0581498385552649	0.0332538027776496	-1.74866733119462	0.0803485402016848	0.999708090934845	LPGAT1	0.000126793003128179
ENSG00000174132	53.9626933081967	-0.12343538628329	0.0705972864562018	-1.74844377849945	0.0803872128483754	0.999708090934845	FAM174A	0.000126793003128179
ENSG00000223907	4.40452462417087	-0.307719967972258	0.176005975234851	-1.74834955211979	0.080403517710934	0.999708090934845	RP11-439L8.4	0.000126793003128179
ENSG00000160633	1028.1536925159	-0.042084987937338	0.0240727266823098	-1.74824349948961	0.0804218721922718	0.999708090934845	SAFB	0.000126793003128179
ENSG00000067900	2135.86406448394	-0.0535798718521358	0.030651196308553	-1.74805157073705	0.0804550978689507	0.999708090934845	ROCK1	0.000126793003128179
ENSG00000134070	43.8501809599435	-0.110607211365173	0.0633077951025524	-1.74713415916634	0.0806140692993676	0.999708090934845	IRAK2	0.000126793003128179
ENSG00000245468	1.21443893016962	0.322184897112223	0.184407705261137	1.74713359539929	0.0806141670687426	0.999708090934845	RP11-367J11.3	0.000126793003128179
ENSG00000267106	24.0749044573192	-0.0800895527378798	0.0458421593664643	-1.74707199322005	0.0806248507964405	0.999708090934845	C19orf82	0.000126793003128179
ENSG00000127124	90.3803760162054	0.0967701039309426	0.0553913978035704	1.74702404647938	0.0806331670435217	0.999708090934845	HIVEP3	0.000126793003128179
ENSG00000168538	197.439868412536	-0.0602653523470833	0.0345086328816172	-1.74638481199256	0.0807441073022556	0.999708090934845	TRAPPC11	0.000126793003128179
ENSG00000138061	537.89027075867	-0.0905322465607786	0.0518402133103174	-1.74637102704129	0.0807465010691646	0.999708090934845	CYP1B1	0.000126793003128179
ENSG00000187713	227.180223439985	0.0487029818098783	0.0278921968844617	1.74611494432014	0.0807909805017038	0.999708090934845	TMEM203	0.000126793003128179
ENSG00000170871	372.293520977858	-0.0840968703900273	0.048182166795789	-1.74539411534678	0.0809162893096217	0.999708090934845	KIAA0232	0.000126793003128179
ENSG00000104432	39.237845280938	0.0926727755794694	0.0530980320461284	1.74531469450621	0.0809301054632188	0.999708090934845	IL7	0.000126793003128179
ENSG00000105982	4.22442626283461	-0.209868482983303	0.120259075798668	-1.74513633660926	0.0809611398173485	0.999708090934845	RNF32	0.000126793003128179
ENSG00000163798	241.804252294135	0.0448055543629289	0.0256761392011823	1.74502692993913	0.0809801814077084	0.999708090934845	SLC4A1AP	0.000126793003128179
ENSG00000106459	137.63536903195	0.0477256848385993	0.0273539576559465	1.74474514579883	0.0810292410294882	0.999708090934845	NRF1	0.000126793003128179
ENSG00000179583	2352.48199162679	0.076575961958192	0.0439022691885555	1.74423699215424	0.081117773375446	0.999708090934845	CIITA	0.000126793003128179
ENSG00000251705	22.783671468204	0.0879067778682807	0.0504171601296927	1.74358844572265	0.0812308794959068	0.999708090934845	RNA5-8SP6	0.000126793003128179
ENSG00000213714	38.0859868712366	-0.118590189507534	0.0680221681521412	-1.74340502117324	0.0812628918415094	0.999708090934845	FAM209B	0.000126793003128179
ENSG00000159082	534.424575514335	-0.0606937951031176	0.0348164157054492	-1.74325225251772	0.0812895617525594	0.999708090934845	SYNJ1	0.000126793003128179
ENSG00000100124	93.0283110278027	0.0493769126966115	0.0283279498186912	1.74304575561031	0.0813256226772975	0.999708090934845	ANKRD54	0.000126793003128179
ENSG00000010319	1.883595889325	0.307740461577092	0.176670227603909	1.74189203099369	0.0815273386481468	0.999708090934845	SEMA3G	0.000126793003128179
ENSG00000178188	466.76826498397	0.0291597088144226	0.0167414036222491	1.74177204447001	0.0815483402488447	0.999708090934845	SH2B1	0.000126793003128179
ENSG00000049130	1.40218894314691	-0.325947590595357	0.187143917741256	-1.74169481182931	0.0815618608313614	0.999708090934845	KITLG	0.000126793003128179
ENSG00000125485	75.2893729544759	0.0649995470083013	0.0373286424144269	1.7412780857838	0.0816348455566815	0.999708090934845	DDX31	0.000126793003128179
ENSG00000178381	616.681578745792	-0.12262913442926	0.0704365271487832	-1.74098779984184	0.081685717071477	0.999708090934845	ZFAND2A	0.000126793003128179
ENSG00000163348	179.640633322197	0.0691324302672964	0.0397112901593145	1.74087595718874	0.0817053239362043	0.999708090934845	PYGO2	0.000126793003128179
ENSG00000156273	1441.4003778456	-0.118899891675338	0.0682991578548239	-1.74086907378961	0.0817065307729533	0.999708090934845	BACH1	0.000126793003128179
ENSG00000205423	694.679005357634	-0.0922754399971164	0.0530093287930587	-1.74073964145721	0.0817292262795555	0.999708090934845	CNEP1R1	0.000126793003128179
ENSG00000110906	191.327920501128	0.0402503980127678	0.0231293110456823	1.7402333313461	0.0818180551232581	0.999708090934845	KCTD10	0.000126793003128179
ENSG00000186638	19.1903852655826	-0.0804700472462954	0.0462422918606912	-1.74018293662256	0.081826900836397	0.999708090934845	KIF24	0.000126793003128179
ENSG00000109323	1641.4183374986	-0.0535228261289147	0.0307619473461212	-1.73990370397222	0.0818759281999564	0.999708090934845	MANBA	0.000126793003128179
ENSG00000102580	1790.59508605648	-0.0666113875151467	0.038313616782055	-1.73858260090824	0.0821082091763712	0.999708090934845	DNAJC3	0.000126793003128179
ENSG00000068745	344.458647551478	-0.0799618400718906	0.0460018252941015	-1.7382318975535	0.0821699607524405	0.999708090934845	IP6K2	0.000126793003128179
ENSG00000163931	5653.18080266412	-0.103208741732566	0.0593992432096307	-1.73754304189237	0.0822913635615057	0.999708090934845	TKT	0.000126793003128179
ENSG00000105701	1005.73307753291	-0.0817094237004607	0.0470369847986722	-1.73713140946839	0.0823639783878098	0.999708090934845	FKBP8	0.000126793003128179
ENSG00000196396	335.424274272508	-0.0972814408325394	0.0560021563663787	-1.73710169651508	0.0823692219694145	0.999708090934845	PTPN1	0.000126793003128179
ENSG00000146112	1745.73586133604	-0.0782919728508449	0.0450788559595332	-1.73677816759872	0.0824263341256776	0.999708090934845	PPP1R18	0.000126793003128179
ENSG00000151914	96.5994432811581	0.0546690606589738	0.0314802767723842	1.73661308806954	0.0824554877765884	0.999708090934845	DST	0.000126793003128179
ENSG00000188566	125.225151696894	0.0395578890064063	0.0227817184222567	1.73638740823695	0.0824953571888763	0.999708090934845	NDOR1	0.000126793003128179
ENSG00000144524	394.885009417421	0.0407881394313551	0.0234927752298346	1.73619927966434	0.0825286046028276	0.999708090934845	COPS7B	0.000126793003128179
ENSG00000087842	1.21200073214461	-0.304003947058813	0.175099106194904	-1.73618217514157	0.0825316279738593	0.999708090934845	PIR	0.000126793003128179
ENSG00000136451	893.515608170057	-0.0453843717386357	0.0261420979710057	-1.73606463371729	0.0825524068568313	0.999708090934845	VEZF1	0.000126793003128179
ENSG00000140795	5.49405150279767	-0.164892699404953	0.0949979296273052	-1.73575045321365	0.0826079682631361	0.999708090934845	MYLK3	0.000126793003128179
ENSG00000107338	23.0432244637632	-0.255964834302972	0.14746926166015	-1.73571652438903	0.0826139702359186	0.999708090934845	SHB	0.000126793003128179
ENSG00000203993	9.91792478160616	0.103763402569196	0.0597854097250014	1.73559741492921	0.0826350433705946	0.999708090934845	C9orf37	0.000126793003128179
ENSG00000183291	3038.61923909538	-0.0219106051577578	0.0126249086091362	-1.7355060409627	0.0826512124276179	0.999708090934845	SEP15	0.000126793003128179
ENSG00000232587	86.6424236775973	-0.080181827283624	0.0462174820965457	-1.7348809075347	0.0827619015524964	0.999708090934845	EEF1A1P3	0.000126793003128179
ENSG00000138303	38.2592052002452	-0.0640545505302111	0.0369301634062374	-1.73447785284894	0.0828333320300204	0.999708090934845	ASCC1	0.000126793003128179
ENSG00000197776	9.50645665153772	-0.123116475310706	0.0709867486006268	-1.73435856322089	0.0828544824502349	0.999708090934845	KLHDC1	0.000126793003128179
ENSG00000178035	316.007412388265	0.043660352696113	0.0251789881110863	1.7339994960675	0.0829181725819543	0.999708090934845	IMPDH2	0.000126793003128179
ENSG00000121940	423.166115212181	0.0508849571695584	0.029354577044336	1.73345904772205	0.083014110293428	0.999708090934845	CLCC1	0.000126793003128179
ENSG00000130202	32.6963138790876	-0.145841478737749	0.084146403457714	-1.7331873109828	0.0830623816213069	0.999708090934845	PVRL2	0.000126793003128179
ENSG00000132740	140.875226227063	-0.0362566878863803	0.0209263246001939	-1.73258747434532	0.0831690171415569	0.999708090934845	IGHMBP2	0.000126793003128179
ENSG00000090104	116.344579982543	-0.309868771564628	0.178850262489966	-1.73255978073844	0.0831739430294834	0.999708090934845	RGS1	0.000126793003128179
ENSG00000235453	186.819395627452	-0.0850497548443943	0.0490992775197021	-1.7321997214779	0.0832380086249501	0.999708090934845	TOPORS-AS1	0.000126793003128179
ENSG00000163344	182.686237043792	0.0573940208935809	0.033136761070108	1.73203472639198	0.0832673796692742	0.999708090934845	PMVK	0.000126793003128179
ENSG00000107164	377.266403074616	0.0481932367773997	0.0278263372097274	1.73192887062953	0.0832862276466846	0.999708090934845	FUBP3	0.000126793003128179
ENSG00000072401	775.903999186688	-0.124101505264616	0.0716635410974093	-1.7317244356643	0.0833226377674515	0.999708090934845	UBE2D1	0.000126793003128179
ENSG00000180739	7.2799666134002	-0.250171169942035	0.144467871167931	-1.73167340197901	0.0833317289408399	0.999708090934845	S1PR5	0.000126793003128179
ENSG00000138777	1122.15211871369	-0.0552881742965102	0.0319294573637782	-1.73157262482108	0.0833496838081942	0.999708090934845	PPA2	0.000126793003128179
ENSG00000104852	966.084782208957	0.031881179191226	0.0184173671811368	1.73103890896408	0.083444825039805	0.999708090934845	SNRNP70	0.000126793003128179
ENSG00000130479	620.906377096783	-0.0848197126488773	0.0490354701421033	-1.72976240266632	0.0836727343387635	0.999708090934845	MAP1S	0.000126793003128179
ENSG00000115607	174.889470430031	-0.282523340594791	0.163334732504751	-1.7297199209395	0.083680327746217	0.999708090934845	IL18RAP	0.000126793003128179
ENSG00000143353	298.338753703108	-0.0381151950292281	0.0220407244043738	-1.729307727366	0.0837540343725778	0.999708090934845	LYPLAL1	0.000126793003128179
ENSG00000134644	950.534008129766	0.0209465398021378	0.0121170465365495	1.72868361435729	0.0838657355358637	0.999708090934845	PUM1	0.000126793003128179
ENSG00000143337	879.184478085284	-0.0551953874539843	0.031942328896886	-1.72797004351693	0.083993595238981	0.999708090934845	TOR1AIP1	0.000126793003128179
ENSG00000268750	7.56487753748463	-0.167631406924851	0.0970310777274595	-1.72760532863186	0.0840590068267534	0.999708090934845	CTD-2583A14.10	0.000126793003128179
ENSG00000197622	2465.5649889153	-0.0439835589353655	0.0254645625987161	-1.72724580541521	0.084123527640707	0.999708090934845	CDC42SE1	0.000126793003128179
ENSG00000183844	8.50973137065464	-0.295223192837189	0.170937096219417	-1.72708674340786	0.0841520860400146	0.999708090934845	FAM3B	0.000126793003128179
ENSG00000214812	24.104757055976	-0.204894707504925	0.118649980246226	-1.72688362087985	0.0841885665857257	0.999708090934845	RP5-1053E7.3	0.000126793003128179
ENSG00000073009	55.6770337821031	0.108154226614261	0.0626842243607252	1.72538190776474	0.0844586696175305	0.999708090934845	IKBKG	0.000126793003128179
ENSG00000108344	547.799349493479	0.0356121082476642	0.0206410884856763	1.72530185471454	0.084473087883701	0.999708090934845	PSMD3	0.000126793003128179
ENSG00000099942	530.473531828447	-0.0189265326069728	0.0109708160643822	-1.72517089849127	0.0844966785577138	0.999708090934845	CRKL	0.000126793003128179
ENSG00000240401	7.17851279039592	-0.146033017743963	0.084663200752521	-1.72487003144179	0.0845508974451073	0.999708090934845	AC012358.8	0.000126793003128179
ENSG00000240356	113.631002949313	0.056174510267325	0.0325805548057516	1.72417291854736	0.0846766314870682	0.999708090934845	RPL23AP7	0.000126793003128179
ENSG00000142409	30.1156841465053	-0.0881930930837292	0.0511593377404344	-1.72389043679947	0.0847276240593381	0.999708090934845	ZNF787	0.000126793003128179
ENSG00000228665	18.5864857506869	-0.167866006371124	0.0974213749078991	-1.72309215025781	0.0848718621278487	0.999708090934845	RP11-20O24.1	0.000126793003128179
ENSG00000140332	1272.45870774388	-0.143859166990605	0.0834963951752243	-1.72293865727621	0.0848996186946032	0.999708090934845	TLE3	0.000126793003128179
ENSG00000250254	87.4472639766508	-0.114367414794765	0.0663808721113023	-1.72289714125785	0.084907127414072	0.999708090934845	PTTG2	0.000126793003128179
ENSG00000148773	70.3135784576819	-0.165412691934504	0.0960173742925298	-1.7227370895454	0.0849360799040152	0.999708090934845	MKI67	0.000126793003128179
ENSG00000007237	3004.16067012651	-0.0977578076951114	0.0567488869172724	-1.72263832835384	0.0849539492531525	0.999708090934845	GAS7	0.000126793003128179
ENSG00000125962	47.2455092131447	0.0677654058451471	0.0393439571390457	1.72238409079333	0.0849999636962051	0.999708090934845	ARMCX5	0.000126793003128179
ENSG00000213085	55.8527258436418	-0.24722867003832	0.143577186305992	-1.72192168128595	0.0850837068365914	0.999708090934845	CCDC19	0.000126793003128179
ENSG00000118939	877.108961512889	-0.0484987237280751	0.0281668822378966	-1.72183500177465	0.0850994120649779	0.999708090934845	UCHL3	0.000126793003128179
ENSG00000154734	9.98527369577122	-0.261780223929956	0.15206139787965	-1.72154292660878	0.0851523496403461	0.999708090934845	ADAMTS1	0.000126793003128179
ENSG00000102384	27.3209659466645	-0.0675517167358439	0.0392396981744997	-1.72151468738215	0.0851574693102098	0.999708090934845	CENPI	0.000126793003128179
ENSG00000219448	0.764908885720871	-0.417553654488469	0.242605916264643	-1.72111901027586	0.0852292303210199	0.999708090934845	RP11-193H22.2	0.000126793003128179
ENSG00000115687	35.3905224525965	0.0834363324946315	0.0485017868104249	1.72027337509755	0.0853827607907652	0.999708090934845	PASK	0.000126793003128179
ENSG00000158406	2010.27250223171	0.0360977862236828	0.0209854852247528	1.72013112096664	0.0854086098930975	0.999708090934845	HIST1H4H	0.000126793003128179
ENSG00000181192	343.517503068574	-0.0317374441112828	0.0184511612794034	-1.72007840756943	0.0854181900894453	0.999708090934845	DHTKD1	0.000126793003128179
ENSG00000117318	7.16140007271101	-0.162828358377865	0.0946649180706181	-1.72004964137188	0.0854234184592289	0.999708090934845	ID3	0.000126793003128179
ENSG00000125144	1.62186234397124	-0.418960635215058	0.24364644274535	-1.71954341091259	0.0855154701836789	0.999708090934845	MT1G	0.000126793003128179
ENSG00000136404	238.104887879222	-0.0874937186390628	0.0508840383169477	-1.71947277639561	0.0855283205656946	0.999708090934845	TM6SF1	0.000126793003128179
ENSG00000259660	2.82063539861389	0.219097688955688	0.12744503847984	1.71915432384875	0.085586275318861	0.999708090934845	DNM1P47	0.000126793003128179
ENSG00000172175	252.389870554962	0.0477301379032026	0.0277782017242234	1.71825874032661	0.0857494315356093	0.999708090934845	MALT1	0.000126793003128179
ENSG00000182149	1741.47880172064	-0.0611594560018574	0.0356011589576232	-1.7179063208211	0.085813703730478	0.999708090934845	IST1	0.000126793003128179
ENSG00000162222	8.63487729251625	-0.117933830179235	0.0686731758538521	-1.71732017214724	0.0859206882888826	0.999708090934845	TTC9C	0.000126793003128179
ENSG00000229391	22.956473417601	0.155304001499483	0.090445411414606	1.71710205161833	0.0859605274128921	0.999708090934845	HLA-DRB6	0.000126793003128179
ENSG00000102218	1181.50148513705	-0.0906804307618929	0.0528176388501103	-1.71685885124915	0.0860049648985553	0.999708090934845	RP2	0.000126793003128179
ENSG00000053900	216.507536827805	0.0446792754499506	0.026028287816965	1.71656605936365	0.086058488349616	0.999708090934845	ANAPC4	0.000126793003128179
ENSG00000119844	609.079464894608	-0.0506173768589848	0.0294957074049769	-1.71609299495709	0.0861450231533156	0.999708090934845	AFTPH	0.000126793003128179
ENSG00000110203	161.505109920445	-0.152066823190406	0.0886488380243039	-1.71538428003665	0.086274795600545	0.999708090934845	FOLR3	0.000126793003128179
ENSG00000126368	58.5714505941363	0.163397453919947	0.0952589223278238	1.71529815713883	0.0862905762776014	0.999708090934845	NR1D1	0.000126793003128179
ENSG00000134594	11.493322793715	-0.165581958015796	0.0965463466316444	-1.71505151455958	0.0863357825810774	0.999708090934845	RAB33A	0.000126793003128179
ENSG00000099246	861.358000329998	-0.0572024572660762	0.0333567450428293	-1.71486927734195	0.0863691965252216	0.999708090934845	RAB18	0.000126793003128179
ENSG00000097033	7.66326252166191	-0.117946432475015	0.068785376021258	-1.71470215469294	0.0863998483314605	0.999708090934845	SH3GLB1	0.000126793003128179
ENSG00000133687	31.2098798891494	-0.151868587621411	0.0885756778874494	-1.71456308597927	0.0864253614887563	0.999708090934845	TMTC1	0.000126793003128179
ENSG00000215114	668.174689901429	-0.0928934259103971	0.054180823769902	-1.71450744833452	0.0864355703193719	0.999708090934845	UBXN2B	0.000126793003128179
ENSG00000124126	1991.80213886904	-0.100821529777787	0.0588060082811312	-1.71447667890999	0.0864412165524803	0.999708090934845	PREX1	0.000126793003128179
ENSG00000127191	28.3771277698352	0.0739414214199678	0.0431416661464264	1.71392132072518	0.0865431767840197	0.999708090934845	TRAF2	0.000126793003128179
ENSG00000078061	758.408407659513	-0.0216896303449105	0.0126584932960015	-1.71344486565093	0.0866307282873405	0.999708090934845	ARAF	0.000126793003128179
ENSG00000109686	1.1865456543818	-0.361814858255192	0.2112124218107	-1.71303778041743	0.086705589307331	0.999708090934845	SH3D19	0.000126793003128179
ENSG00000078114	6.85600688478561	-0.382462006063636	0.223368771423422	-1.71224474946247	0.0868515738732084	0.999708090934845	NEBL	0.000126793003128179
ENSG00000164465	31.4203964962512	0.0791230644491978	0.0462204170384923	1.71186392332428	0.0869217484838905	0.999708090934845	DCBLD1	0.000126793003128179
ENSG00000084093	638.506222308054	0.0290517896253328	0.0169822524967256	1.71071473769068	0.0871337857394335	0.999708090934845	REST	0.000126793003128179
ENSG00000207468	118.580481767261	-0.0719310815983251	0.0420477763461179	-1.71069882521781	0.0871367246914482	0.999708090934845	SNORA19	0.000126793003128179
ENSG00000099783	2577.77020351222	-0.0581740724420812	0.0340350444525316	-1.70924038378196	0.0874064312178323	0.999708090934845	HNRNPM	0.000126793003128179
ENSG00000090376	2690.77920296023	-0.132841300304199	0.0777286479204483	-1.70903912338931	0.0874437027140268	0.999708090934845	IRAK3	0.000126793003128179
ENSG00000143622	1325.1068063417	-0.12396145381578	0.0725421049209272	-1.70882074556427	0.0874841586991358	0.999708090934845	RIT1	0.000126793003128179
ENSG00000144040	200.425269437568	-0.0527560991334056	0.0308801820961908	-1.70841282506275	0.0875597692100921	0.999708090934845	SFXN5	0.000126793003128179
ENSG00000126882	1545.72120820357	0.0510025902123082	0.0298613900043097	1.70797776677332	0.0876404679611488	0.999708090934845	FAM78A	0.000126793003128179
ENSG00000113448	95.8257273513234	-0.0793757652263884	0.0464811391318443	-1.70769836344239	0.0876923259808434	0.999708090934845	PDE4D	0.000126793003128179
ENSG00000162438	7.95047010567007	-0.196524326084773	0.115090099207824	-1.70756935164248	0.0877162792742287	0.999708090934845	CTRC	0.000126793003128179
ENSG00000168067	329.168577181183	0.0355606323874235	0.0208297671464636	1.70720258836215	0.0877844041112094	0.999708090934845	MAP4K2	0.000126793003128179
ENSG00000092841	9.10784879904946	-0.103932928877651	0.0609170526629788	-1.70613850037452	0.0879822958140496	0.999708090934845	MYL6	0.000126793003128179
ENSG00000117298	2153.50088708411	-0.082171429598504	0.0481633618437947	-1.70609829656422	0.0879897796869663	0.999708090934845	ECE1	0.000126793003128179
ENSG00000261346	0.832750380811866	0.373553038732682	0.218968371485395	1.70596801811442	0.088014034332393	0.999708090934845	RP11-297C4.2	0.000126793003128179
ENSG00000126777	984.21676196184	0.0322828648703976	0.0189239815628676	1.70592350046158	0.0880223236610559	0.999708090934845	KTN1	0.000126793003128179
ENSG00000125812	112.211636624619	-0.120516568813378	0.0706499967414045	-1.70582553958915	0.0880405665042087	0.999708090934845	GZF1	0.000126793003128179
ENSG00000184106	139.067967457294	-0.192633618568204	0.112936835884837	-1.70567571739512	0.0880684731612414	0.999708090934845	TREML3P	0.000126793003128179
ENSG00000103196	810.021744596889	-0.173729549400386	0.101859208647718	-1.70558510817842	0.0880853539638007	0.999708090934845	CRISPLD2	0.000126793003128179
ENSG00000156599	794.388824349674	-0.0314131297494778	0.018419322552964	-1.70544435926732	0.0881115811345784	0.999708090934845	ZDHHC5	0.000126793003128179
ENSG00000067113	23.4350649734188	0.107161462323288	0.0628525724950782	1.7049654146086	0.0882008749177463	0.999708090934845	PPAP2A	0.000126793003128179
ENSG00000170100	16.6331124855359	0.0877738544937281	0.05148825489834	1.70473547155621	0.0882437710993417	0.999708090934845	ZNF778	0.000126793003128179
ENSG00000127948	394.485502112235	-0.0459317861100054	0.0269473280533702	-1.7045024285538	0.0882872627406363	0.999708090934845	POR	0.000126793003128179
ENSG00000127920	397.031167625211	0.182906829560373	0.107334895853058	1.70407608920377	0.0883668730300333	0.999708090934845	GNG11	0.000126793003128179
ENSG00000158286	50.5686070695073	0.0964382387249194	0.0565936353358156	1.70404742781894	0.0883722270418361	0.999708090934845	RNF207	0.000126793003128179
ENSG00000138172	201.246989068393	0.0895018276238756	0.0525257226301747	1.70396185225368	0.0883882143078472	0.999708090934845	CALHM2	0.000126793003128179
ENSG00000149532	1326.15543596859	-0.0242512837880549	0.0142352139895746	-1.70361216949852	0.0884535664289716	0.999708090934845	CPSF7	0.000126793003128179
ENSG00000207088	901.202347475763	-0.0974638388336616	0.0572739759279572	-1.70171246634349	0.0888092823249493	0.999708090934845	SNORA7B	0.000126793003128179
ENSG00000148444	532.768877203655	0.0482986255689432	0.0283901809062677	1.70124402265715	0.0888971744711071	0.999708090934845	COMMD3	0.000126793003128179
ENSG00000268364	2.72031541151456	0.216070513558442	0.127007959384548	1.7012360060383	0.0888986792057987	0.999708090934845	SMC5-AS1	0.000126793003128179
ENSG00000171049	1171.68881732397	-0.216060591265352	0.127003248837539	-1.70122097854153	0.0889014999509737	0.999708090934845	FPR2	0.000126793003128179
ENSG00000166128	2680.48643747611	-0.0522222931804078	0.0307022400284354	-1.7009277867687	0.0889565481163544	0.999708090934845	RAB8B	0.000126793003128179
ENSG00000154822	740.9423075359	0.0416155805552931	0.0244687467313996	1.70076469433106	0.0889871813909901	0.999708090934845	PLCL2	0.000126793003128179
ENSG00000101152	866.235669828604	-0.0560996212968096	0.032991413589738	-1.70043096650637	0.0890498912032244	0.999708090934845	DNAJC5	0.000126793003128179
ENSG00000204764	420.830333430559	-0.0907126247498166	0.0533664196384886	-1.69980720768446	0.0891671953390012	0.999708090934845	RANBP17	0.000126793003128179
ENSG00000228439	32.4013621068985	0.0709275691005768	0.0417270485735355	1.69979836881061	0.0891688584723196	0.999708090934845	TSTD3	0.000126793003128179
ENSG00000122694	2650.84705872251	-0.0864214116792003	0.0508655120363349	-1.69901782601671	0.0893158249211956	0.999708090934845	GLIPR2	0.000126793003128179
ENSG00000107798	2031.46501353477	0.0548109120736898	0.0322608172821749	1.69899328942217	0.0893204480160498	0.999708090934845	LIPA	0.000126793003128179
ENSG00000059804	8973.96685702649	-0.140750269904962	0.0828632254746182	-1.69858545933714	0.0893973180880921	0.999708090934845	SLC2A3	0.000126793003128179
ENSG00000183421	1.78913742038296	-0.340684385622161	0.200583257537948	-1.69846870473577	0.0894193344485058	0.999708090934845	RIPK4	0.000126793003128179
ENSG00000149212	466.450167476173	0.065541524850475	0.038591262717577	1.69835139446275	0.0894414599892511	0.999708090934845	SESN3	0.000126793003128179
ENSG00000257704	86.5809545879413	-0.0991241711435952	0.0583833351248192	-1.69781618216354	0.0895424607332252	0.999708090934845	PRR24	0.000126793003128179
ENSG00000150977	1335.03226026936	-0.0970712990929267	0.0571965101219939	-1.6971542299676	0.0896675057755583	0.999708090934845	RILPL2	0.000126793003128179
ENSG00000117862	567.895705206967	-0.04549231670932	0.026807860964054	-1.69697674761591	0.0897010566923795	0.999708090934845	TXNDC12	0.000126793003128179
ENSG00000173846	503.431154378209	-0.188416512472188	0.111056618061935	-1.69658067893901	0.089775965185843	0.999708090934845	PLK3	0.000126793003128179
ENSG00000069329	1381.09084067815	-0.0348197204035943	0.0205269219305105	-1.69629526148485	0.0898299774222138	0.999708090934845	VPS35	0.000126793003128179
ENSG00000138772	504.91804785146	-0.317449191535491	0.18715867424426	-1.69615003321294	0.0898574703777039	0.999708090934845	ANXA3	0.000126793003128179
ENSG00000088812	365.655723140937	0.0463655173371133	0.0273363192054105	1.6961141325836	0.0898642677183331	0.999708090934845	ATRN	0.000126793003128179
ENSG00000131747	28.9952321899202	-0.138262554387421	0.0815175976113549	-1.69610683384715	0.089865649694537	0.999708090934845	TOP2A	0.000126793003128179
ENSG00000168393	76.6834287657111	0.056341720170235	0.033222717690651	1.69587932856227	0.0899087351661185	0.999708090934845	DTYMK	0.000126793003128179
ENSG00000100983	277.193228034634	0.0369773046227796	0.0218139733388031	1.69512009795133	0.0900526403474941	0.999708090934845	GSS	0.000126793003128179
ENSG00000204390	7.52627298397479	0.169564970161103	0.100050699516704	1.6947904510432	0.0901151795794328	0.999708090934845	HSPA1L	0.000126793003128179
ENSG00000240563	8.60770206022408	0.163152558025351	0.0962777634100149	1.69460270208541	0.0901508141463071	0.999708090934845	L1TD1	0.000126793003128179
ENSG00000111325	5.92204316487766	-0.143772609780827	0.0848501385115767	-1.69442987722655	0.0901836261569633	0.999708090934845	OGFOD2	0.000126793003128179
ENSG00000197467	1.86478645797914	-0.342113988112409	0.201974073633755	-1.69385100749502	0.0902935986441241	0.999708090934845	COL13A1	0.000126793003128179
ENSG00000115183	2.0948870634708	0.261784195414347	0.154571816204967	1.69360884695314	0.0903396358098632	0.999708090934845	TANC1	0.000126793003128179
ENSG00000169609	93.1448680365171	0.0447368346621554	0.0264445934750599	1.69171950797228	0.0906994670762984	0.999708090934845	C15orf40	0.000126793003128179
ENSG00000148719	341.606610395913	-0.041032350164773	0.0242556275724186	-1.69166310136751	0.0907102276101716	0.999708090934845	DNAJB12	0.000126793003128179
ENSG00000163170	33.5189247942748	0.0818118101360712	0.0483643539179566	1.69157248073351	0.0907275172109206	0.999708090934845	BOLA3	0.000126793003128179
ENSG00000138439	564.434176936261	0.0476957104487675	0.0282032828074034	1.69114038158165	0.0908099942923024	0.999708090934845	FAM117B	0.000126793003128179
ENSG00000022840	782.86220604135	-0.0839214316421336	0.0496277814522917	-1.69101719211062	0.0908335191703608	0.999708090934845	RNF10	0.000126793003128179
ENSG00000147082	1.71846194498323	-0.259807334270038	0.153702916225114	-1.69032143729481	0.090966476020579	0.999708090934845	CCNB3	0.000126793003128179
ENSG00000215221	1.09855431164667	-0.335450948721467	0.198505579647114	-1.68988171172721	0.0910505870595595	0.999708090934845	UBA52P6	0.000126793003128179
ENSG00000175267	2.53568819308245	-0.241788962213167	0.143101076734022	-1.68963761651196	0.0910973047622926	0.999708090934845	VWA3A	0.000126793003128179
ENSG00000255221	35.5059189114224	-0.134119194895103	0.0793859120421119	-1.68945838682254	0.091131620037255	0.999708090934845	CARD17	0.000126793003128179
ENSG00000176788	161.066122702262	-0.176774757519766	0.104638674700078	-1.68938261141446	0.0911461311049095	0.999708090934845	BASP1	0.000126793003128179
ENSG00000166816	11.0276745669544	-0.112906709624914	0.0668416187376372	-1.68916779331884	0.0911872790874667	0.999708090934845	LDHD	0.000126793003128179
ENSG00000196329	124.046506145505	0.153498108463988	0.0908834604664119	1.68895536851523	0.0912279833248308	0.999708090934845	GIMAP5	0.000126793003128179
ENSG00000198478	183.89035548921	0.171789463747403	0.10172895928609	1.68869774106588	0.0912773687642904	0.999708090934845	SH3BGRL2	0.000126793003128179
ENSG00000116005	255.5532426553	0.0504059293036951	0.0298498300778795	1.68865046039404	0.0912864344829643	0.999708090934845	PCYOX1	0.000126793003128179
ENSG00000257698	33.9882516145676	-0.0707657875944005	0.0419112384404525	-1.68846806316507	0.0913214145835498	0.999708090934845	RP11-620J15.3	0.000126793003128179
ENSG00000105298	160.389143993492	0.043666150568363	0.0258617984022361	1.68844215275406	0.0913263845504458	0.999708090934845	CACTIN	0.000126793003128179
ENSG00000116991	209.277075617718	-0.163052241072406	0.0965723075926963	-1.68839541206881	0.0913353505952698	0.999708090934845	SIPA1L2	0.000126793003128179
ENSG00000138032	1167.02961084803	-0.0406393111586339	0.0240802302496625	-1.68766289762547	0.0914759578439604	0.999708090934845	PPM1B	0.000126793003128179
ENSG00000167716	270.619617134457	0.0497134498296754	0.0294739394196417	1.68669172864438	0.0916626433766605	0.999708090934845	WDR81	0.000126793003128179
ENSG00000259332	115.925099542135	-0.114903197394256	0.0681255793947144	-1.68663809416601	0.0916729623213948	0.999708090934845	ST20-MTHFS	0.000126793003128179
ENSG00000141380	885.726849421132	0.0310162348095587	0.0183902280491756	1.68656064115252	0.0916878654536493	0.999708090934845	SS18	0.000126793003128179
ENSG00000198216	23.0497340837873	-0.409093376160626	0.242693210439876	-1.68563997080575	0.0918651655282866	0.999708090934845	CACNA1E	0.000126793003128179
ENSG00000244219	7.30396448824916	-0.139421014981975	0.0827810921590362	-1.68421328283666	0.0921404571190136	0.999708090934845	GS1-259H13.2	0.000126793003128179
ENSG00000177599	11.4121457379434	-0.126432812947763	0.0750750118190557	-1.68408648742526	0.0921649554032633	0.999708090934845	ZNF491	0.000126793003128179
ENSG00000178935	125.428953403598	-0.0746440167162762	0.0443370954765895	-1.6835567579227	0.0922673616325928	0.999708090934845	ZNF552	0.000126793003128179
ENSG00000126246	23.6406233705368	-0.0995354078428371	0.0591309868580797	-1.68330368105866	0.0923163181866697	0.999708090934845	IGFLR1	0.000126793003128179
ENSG00000103037	94.9208411680727	0.0591170956353714	0.03513547966881	1.68254699217469	0.0924628206188464	0.999708090934845	SETD6	0.000126793003128179
ENSG00000213280	7.66777377807277	-0.115509821573323	0.0686578080182104	-1.68239891292023	0.0924915120543733	0.999708090934845	RP11-212P7.1	0.000126793003128179
ENSG00000187952	14.4631607408097	0.181048624218054	0.107626246748574	1.6821976951496	0.0925305109222188	0.999708090934845	HS6ST1P1	0.000126793003128179
ENSG00000105519	29.1154545274888	-0.0636163608333502	0.0378298792932119	-1.68164324131918	0.0926380402879576	0.999708090934845	CAPS	0.000126793003128179
ENSG00000141858	252.63157360434	0.0607274434746606	0.0361195641615325	1.68128948630381	0.0927066990472218	0.999708090934845	SAMD1	0.000126793003128179
ENSG00000163930	644.181458135823	0.0364947679753869	0.0217070804832265	1.6812379722638	0.0927167005881704	0.999708090934845	BAP1	0.000126793003128179
ENSG00000101346	118.0030464126	0.0391090910813262	0.0232640834925343	1.68109313628782	0.092744825387921	0.999708090934845	POFUT1	0.000126793003128179
ENSG00000232573	1.09924602532287	-0.413588516583626	0.24624104392073	-1.67960836259599	0.0930335395493396	0.999708090934845	RPL3P4	0.000126793003128179
ENSG00000152942	186.844116045172	0.0482358440133367	0.0287237529510039	1.67930159041599	0.0930932812053602	0.999708090934845	RAD17	0.000126793003128179
ENSG00000172548	3.81062415377636	-0.261509297164428	0.155761430980225	-1.67890918514756	0.0931697441592877	0.999708090934845	NIPAL4	0.000126793003128179
ENSG00000111412	150.679924377338	0.058313614843296	0.0347384036075312	1.67864981655789	0.09322031163122	0.999708090934845	C12orf49	0.000126793003128179
ENSG00000118873	337.088296215379	-0.0363472743252587	0.0216569527335288	-1.67831895707962	0.0932848491980364	0.999708090934845	RAB3GAP2	0.000126793003128179
ENSG00000257743	18.876658515479	-0.303433051814826	0.180813819174826	-1.67815188683915	0.0933174515981682	0.999708090934845	RP11-1220K2.2	0.000126793003128179
ENSG00000154319	11.6628311799865	0.137997878921463	0.0822671789062826	1.6774354093103	0.0934573700558524	0.999708090934845	FAM167A	0.000126793003128179
ENSG00000146676	574.413899970371	-0.042867982403735	0.0255608687301747	-1.67709411038636	0.0935240803197032	0.999708090934845	PURB	0.000126793003128179
ENSG00000059769	667.734940604367	-0.128963634809262	0.0768998810907607	-1.67703295479812	0.0935360378214811	0.999708090934845	DNAJC25	0.000126793003128179
ENSG00000204345	14.8012317056946	-0.22740240425884	0.13561078133158	-1.67687555536475	0.0935668191287366	0.999708090934845	CD300LD	0.000126793003128179
ENSG00000077238	1480.44556646183	-0.0649600407291265	0.0387613653069878	-1.67589661031408	0.0937584458046992	0.999708090934845	IL4R	0.000126793003128179
ENSG00000101146	195.945442899433	-0.0770788174974966	0.0459987080601676	-1.67567352971469	0.093802157425504	0.999708090934845	RAE1	0.000126793003128179
ENSG00000167470	889.892188510649	-0.142481641787491	0.0850349509795456	-1.6755656367905	0.0938233044127213	0.999708090934845	MIDN	0.000126793003128179
ENSG00000198734	923.270580602727	-0.114391243494368	0.0682879014242617	-1.67513192100712	0.0939083511825631	0.999708090934845	F5	0.000126793003128179
ENSG00000173548	68.8754136040827	0.0615369958520802	0.0367365946180096	1.6750871029813	0.0939171430147458	0.999708090934845	SNX33	0.000126793003128179
ENSG00000116209	2952.73028659419	-0.0409292206726316	0.0244354179208103	-1.67499572977528	0.0939350694967198	0.999708090934845	TMEM59	0.000126793003128179
ENSG00000187091	69.0884329517157	0.0504871592945137	0.0301429172945411	1.67492611286357	0.0939487294594529	0.999708090934845	PLCD1	0.000126793003128179
ENSG00000169564	13162.9381050083	-0.0465398097775122	0.0277943128738531	-1.67443642117498	0.0940448598955346	0.999708090934845	PCBP1	0.000126793003128179
ENSG00000198933	156.255009566517	-0.111743778223504	0.066749685502164	-1.67407198075684	0.0941164536733951	0.999708090934845	TBKBP1	0.000126793003128179
ENSG00000140688	92.6399064382733	0.0545109374338491	0.032564664995763	1.67392900989283	0.0941445520184861	0.999708090934845	C16orf58	0.000126793003128179
ENSG00000223599	2.34242239771826	-0.273218046635643	0.163259812700831	-1.6735168448117	0.094225593277278	0.999708090934845	RP11-216N14.7	0.000126793003128179
ENSG00000257093	223.891102609066	0.0629863525710542	0.0376451733225563	1.67315878801689	0.0942960409745322	0.999708090934845	KIAA1147	0.000126793003128179
ENSG00000107864	36.3679691243561	0.0699292316595835	0.0417985266622792	1.67300709483357	0.0943258993484784	0.999708090934845	CPEB3	0.000126793003128179
ENSG00000147443	1624.2434491522	0.0500905790607085	0.029940499085032	1.67300414460192	0.0943264801294608	0.999708090934845	DOK2	0.000126793003128179
ENSG00000162433	44.8971036135173	-0.0927304217894739	0.0554342343404169	-1.67280062388928	0.0943665520253742	0.999708090934845	AK4	0.000126793003128179
ENSG00000119616	863.408629162177	0.0285553137807691	0.0170805748596429	1.6718005111314	0.0945636660090364	0.999708090934845	FCF1	0.000126793003128179
ENSG00000215840	4.25034823634726	-0.151991978484895	0.0909233254348625	-1.67165001673615	0.0945933557573806	0.999708090934845	RP11-122G18.7	0.000126793003128179
ENSG00000258083	1.36154981792925	-0.305582713201557	0.182867901936499	-1.67105713996583	0.0947103920232992	0.999708090934845	OR9A4	0.000126793003128179
ENSG00000204677	13.5310426985064	0.241202998201389	0.144400635806945	1.67037351915723	0.0948454855348125	0.999708090934845	FAM153C	0.000126793003128179
ENSG00000059758	704.675874157085	-0.0647347174230171	0.0387611279019655	-1.67009374925167	0.0949008166801192	0.999708090934845	CDK17	0.000126793003128179
ENSG00000244627	6.67166634249063	-0.133951914074263	0.080217393248622	-1.66986121898899	0.0949468247416258	0.999708090934845	RP3-449O17.1	0.000126793003128179
ENSG00000198585	69.8677070444937	-0.103523811312255	0.0620025394777194	-1.66967050356795	0.0949845727233165	0.999708090934845	NUDT16	0.000126793003128179
ENSG00000060491	394.596239416887	-0.0692693354127957	0.0414911369130067	-1.66949716413003	0.0950188919348872	0.999708090934845	OGFR	0.000126793003128179
ENSG00000198408	2702.91645687169	-0.0457253800565847	0.0273942174345661	-1.66916175524285	0.0950853272373998	0.999708090934845	MGEA5	0.000126793003128179
ENSG00000080371	1116.93937761142	-0.0510555214862551	0.0305946636531831	-1.66877211218968	0.0951625515561763	0.999708090934845	RAB21	0.000126793003128179
ENSG00000109189	87.4927282903252	0.0661629858251796	0.0396501703410051	1.66866838795786	0.0951831173822928	0.999708090934845	USP46	0.000126793003128179
ENSG00000261796	2.37534229358552	-0.2760594103408	0.165470619299215	-1.66832886412065	0.095250461056927	0.999708090934845	ISY1-RAB43	0.000126793003128179
ENSG00000137801	1273.66277847335	-0.239080777124925	0.143335355577842	-1.66798188877472	0.0953193221412479	0.999708090934845	THBS1	0.000126793003128179
ENSG00000005893	5089.34242830829	-0.0901653709804218	0.054057922629208	-1.66793999094047	0.0953276399257713	0.999708090934845	LAMP2	0.000126793003128179
ENSG00000108474	162.523455079844	0.0668154953998708	0.0400641101228302	1.66771445054002	0.0953724254126943	0.999708090934845	PIGL	0.000126793003128179
ENSG00000109756	319.125723535983	-0.0821864154052524	0.049288505666391	-1.66745601827596	0.0954237629404711	0.999708090934845	RAPGEF2	0.000126793003128179
ENSG00000226259	1194.32120565146	-0.0425465084946799	0.0255197089431559	-1.66720194926402	0.0954742552790138	0.999708090934845	GTF2H2B	0.000126793003128179
ENSG00000124256	374.115545500688	-0.124206204240492	0.0745065381097133	-1.66705107218368	0.0955042499195072	0.999708090934845	ZBP1	0.000126793003128179
ENSG00000137274	47.4616936461729	0.06084802722864	0.0365018537407871	1.66698457729692	0.0955174716204108	0.999708090934845	BPHL	0.000126793003128179
ENSG00000219626	37.8416440106015	-0.0522937021662241	0.0313745527628037	-1.66675530203003	0.0955630714634269	0.999708090934845	FAM228B	0.000126793003128179
ENSG00000080854	18.9525354410137	0.199183832980564	0.119530574053423	1.66638397379018	0.0956369607535503	0.999708090934845	IGSF9B	0.000126793003128179
ENSG00000122550	102.584089274896	0.0728014342798194	0.0436913517038156	1.66626646786626	0.0956603523662442	0.999708090934845	KLHL7	0.000126793003128179
ENSG00000163701	0.786396190034248	0.422182622340496	0.25338388678208	1.66617786040826	0.0956779942622474	0.999708090934845	IL17RE	0.000126793003128179
ENSG00000162702	47.9119405048025	-0.095292529133302	0.0571952139087301	-1.66609271337574	0.0956949496357984	0.999708090934845	ZNF281	0.000126793003128179
ENSG00000091127	36.5647063727458	0.0634905949794088	0.0381138689499439	1.66581343559724	0.0957505792527453	0.999708090934845	PUS7	0.000126793003128179
ENSG00000197081	1637.67227164819	-0.101451120977458	0.0609123579472814	-1.66552608364401	0.0958078441923217	0.999708090934845	IGF2R	0.000126793003128179
ENSG00000145431	151.357271654393	0.0833109116834617	0.0500348986083136	1.66505607087648	0.0959015697897602	0.999708090934845	PDGFC	0.000126793003128179
ENSG00000115919	125.61967274414	-0.070156678721894	0.0421381658974355	-1.66492008438753	0.0959287006418604	0.999708090934845	KYNU	0.000126793003128179
ENSG00000172660	2198.94858880543	0.0463906680767405	0.0278658180052216	1.66478759274347	0.0959551401411316	0.999708090934845	TAF15	0.000126793003128179
ENSG00000223908	2.28208123044577	0.220739712456081	0.132621203060725	1.66443756625409	0.0960250180787793	0.999708090934845	AC068657.2	0.000126793003128179
ENSG00000185359	669.862219443824	-0.0572264437356384	0.0343826022618432	-1.6644011788237	0.0960322846614314	0.999708090934845	HGS	0.000126793003128179
ENSG00000116260	1423.6044506239	-0.0632217290317329	0.0379855974357123	-1.66436052871699	0.0960404030225043	0.999708090934845	QSOX1	0.000126793003128179
ENSG00000143434	13.1814314023265	0.0953978147768898	0.057318784534641	1.66433771321922	0.0960449598182122	0.999708090934845	SEMA6C	0.000126793003128179
ENSG00000142330	116.88115491988	0.0511241599566711	0.0307180506724664	1.66430352309091	0.0960517887211992	0.999708090934845	CAPN10	0.000126793003128179
ENSG00000213523	769.765753440208	-0.0776975815135389	0.046685489447878	-1.66427689700639	0.0960571071028304	0.999708090934845	SRA1	0.000126793003128179
ENSG00000164825	3.38845144694187	-0.200799840213996	0.120667984004633	-1.66406890668104	0.0960986598855885	0.999708090934845	DEFB1	0.000126793003128179
ENSG00000119013	25.9950747434808	-0.153067259109784	0.0920250111012622	-1.66332236506174	0.0962479241724424	0.999708090934845	NDUFB3	0.000126793003128179
ENSG00000106245	658.371108924919	-0.0687035349709104	0.0413091368428824	-1.66315590742604	0.096281231162082	0.999708090934845	BUD31	0.000126793003128179
ENSG00000257838	0.978159287765237	0.395879470664102	0.238052741043499	1.66299060001902	0.0963143171259161	0.999708090934845	RP11-368J21.3	0.000126793003128179
ENSG00000162591	33.1529413454528	-0.0915185481234501	0.0550515517209934	-1.66241541359769	0.0964295104996016	0.999708090934845	MEGF6	0.000126793003128179
ENSG00000204165	30.6961550279652	-0.135616747687619	0.0816042883647071	-1.66188260942266	0.0965363142407278	0.999708090934845	CXorf65	0.000126793003128179
ENSG00000112419	4.48067223518113	-0.183276736082285	0.110311093026793	-1.66145335934411	0.0966224287659091	0.999708090934845	PHACTR2	0.000126793003128179
ENSG00000122420	11.7832607609934	0.197115224200928	0.118645051243791	1.66138597551698	0.0966359526325999	0.999708090934845	PTGFR	0.000126793003128179
ENSG00000186312	38.1830445107492	-0.0633286175264467	0.0381223108680074	-1.66119566428468	0.0966741560836282	0.999708090934845	CA5BP1	0.000126793003128179
ENSG00000213967	7.4769397141958	0.163134301683649	0.098225486279563	1.66081439616747	0.0967507289393602	0.999708090934845	ZNF726	0.000126793003128179
ENSG00000236493	18.3698298166676	-0.093487050073845	0.0562937898226939	-1.66069917069533	0.0967738800542245	0.999708090934845	EIF2S2P3	0.000126793003128179
ENSG00000111269	748.461015856503	0.0545531561046218	0.0328585206699197	1.66024382694022	0.0968654111265394	0.999708090934845	CREBL2	0.000126793003128179
ENSG00000065057	59.4412380740852	0.0571468898212449	0.0344277474240081	1.65990789688998	0.0969329825846385	0.999708090934845	NTHL1	0.000126793003128179
ENSG00000198900	1255.20578920426	-0.0537320982432983	0.032396951073459	-1.65855416830622	0.0972056636762343	0.999708090934845	1	0.000126793003128179
ENSG00000113140	655.613270718006	0.102628611179095	0.0618929694322744	1.65816266565454	0.0972846381455881	0.999708090934845	SPARC	0.000126793003128179
ENSG00000119801	3126.3994631317	-0.116775971932951	0.0704308153931149	-1.65802385335392	0.0973126518738617	0.999708090934845	YPEL5	0.000126793003128179
ENSG00000256053	41.5195880579314	-0.0650108111209417	0.0392119729683676	-1.65793267207917	0.097331056687541	0.999708090934845	APOPT1	0.000126793003128179
ENSG00000135253	3.21412724672555	-0.233788364444448	0.14102134804166	-1.65782250482659	0.0973532975064044	0.999708090934845	KCP	0.000126793003128179
ENSG00000121797	13.6649848020422	-0.161112339016255	0.0971962476042287	-1.65759834342869	0.0973985642689528	0.999708090934845	CCRL2	0.000126793003128179
ENSG00000082153	3638.52704662496	-0.0584821154873404	0.0352874346005911	-1.65730708818262	0.0974574049763436	0.999708090934845	BZW1	0.000126793003128179
ENSG00000238205	10.9080940656155	-0.110803269377693	0.0668579058005308	-1.65729494591519	0.0974598586291588	0.999708090934845	MPC1L	0.000126793003128179
ENSG00000178057	489.670160324485	0.0302759429898465	0.0182689589814297	1.65723416537427	0.0974721416198038	0.999708090934845	NDUFAF3	0.000126793003128179
ENSG00000111696	71.1313002473553	-0.064927651351575	0.0391873425554183	-1.65685262428181	0.0975492745893373	0.999708090934845	NT5DC3	0.000126793003128179
ENSG00000156709	416.107097695464	0.0548814675056727	0.0331491500824104	1.65559199464344	0.0978044724533838	0.999708090934845	AIFM1	0.000126793003128179
ENSG00000110697	501.030338898962	0.0342790986389284	0.0207147497936196	1.65481596352599	0.0979618348185118	0.999708090934845	PITPNM1	0.000126793003128179
ENSG00000267293	11.8207190540032	-0.179379281989191	0.108416504751017	-1.65453850777742	0.0980181459217713	0.999708090934845	RP11-8H2.1	0.000126793003128179
ENSG00000134780	60.4495429286707	0.0750703481013281	0.0453919154009608	1.65382640142432	0.0981627900098525	0.999708090934845	DAGLA	0.000126793003128179
ENSG00000227268	19.9494854846132	-0.154509113718384	0.0934333441950697	-1.65368279439727	0.0981919803285871	0.999708090934845	KLLN	0.000126793003128179
ENSG00000116985	22.1171034401613	0.093568849153859	0.056592193068869	1.65338793356165	0.0982519370237917	0.999708090934845	BMP8B	0.000126793003128179
ENSG00000109854	207.116974567761	-0.0608915218782493	0.0368289616577918	-1.6533597239054	0.0982576746781477	0.999708090934845	HTATIP2	0.000126793003128179
ENSG00000170734	143.006788744311	0.0717159675521667	0.0433768586066363	1.65332322016502	0.0982650996906412	0.999708090934845	POLH	0.000126793003128179
ENSG00000134247	15.7702634977864	0.109323974218744	0.0661409992990396	1.65289268951718	0.0983527052289074	0.999708090934845	PTGFRN	0.000126793003128179
ENSG00000132842	1109.22972962167	-0.0421132952080362	0.0254817205840815	-1.6526864843791	0.0983946864931918	0.999708090934845	AP3B1	0.000126793003128179
ENSG00000120727	4696.82915018597	-0.0548335984144505	0.0331915895106691	-1.65203291625503	0.0985278408670875	0.999708090934845	PAIP2	0.000126793003128179
ENSG00000152270	351.484730426671	-0.0457317111019349	0.02768572517922	-1.65181554053204	0.098572159673956	0.999708090934845	PDE3B	0.000126793003128179
ENSG00000159079	272.811538511519	0.0609088990313238	0.0368793988800888	1.65156973489089	0.0986222939794425	0.999708090934845	C21orf59	0.000126793003128179
ENSG00000248008	12.1294379721725	0.10583637075973	0.0640892389987839	1.65139066110207	0.0986588305311595	0.999708090934845	DYNLL1-AS1	0.000126793003128179
ENSG00000166446	90.4615558918595	0.0705788692343135	0.0427410844849581	1.65131208262047	0.0986748663654664	0.999708090934845	CDYL2	0.000126793003128179
ENSG00000141446	158.235421501824	-0.0421455150011664	0.0255236205345979	-1.65123576194989	0.0986904434310577	0.999708090934845	ESCO1	0.000126793003128179
ENSG00000115808	934.467827102667	-0.0339179832909429	0.0205425200565365	-1.65111111964817	0.0987158871733807	0.999708090934845	STRN	0.000126793003128179
ENSG00000115520	645.607033773732	-0.0945397276887012	0.057300178750388	-1.64990284062702	0.0989628096521157	0.999708090934845	COQ10B	0.000126793003128179
ENSG00000163521	67.0716214381148	-0.108260080311557	0.0656190315601565	-1.64982746220979	0.098978230218982	0.999708090934845	GLB1L	0.000126793003128179
ENSG00000136152	235.14912286758	-0.0297795736762065	0.0180516314638732	-1.64968876834232	0.0990066085778006	0.999708090934845	COG3	0.000126793003128179
ENSG00000165525	666.177579182394	-0.0347473583632448	0.0210658287488116	-1.64946552910741	0.0990522995285859	0.999708090934845	NEMF	0.000126793003128179
ENSG00000081791	387.849377338597	0.028860576278518	0.0175113825876127	1.64810380528911	0.0993313715892168	0.999708090934845	KIAA0141	0.000126793003128179
ENSG00000165195	107.413899936841	-0.110566095842465	0.0670871983881191	-1.64809529238064	0.0993331181982994	0.999708090934845	PIGA	0.000126793003128179
ENSG00000113712	3876.48832802872	-0.0435854708998962	0.0264565957556943	-1.6474330750023	0.0994690616692134	0.999708090934845	CSNK1A1	0.000126793003128179
ENSG00000165029	595.320598325464	-0.162483952256207	0.0986393456381582	-1.647252941562	0.0995060660782023	0.999708090934845	ABCA1	0.000126793003128179
ENSG00000072958	1092.60144438977	0.02369527617162	0.0143857936758274	1.64713026653756	0.0995312732195061	0.999708090934845	AP1M1	0.000126793003128179
ENSG00000161013	818.176461765812	0.0433732784717303	0.0263344115858161	1.64701908491061	0.0995541231093708	0.999708090934845	MGAT4B	0.000126793003128179
ENSG00000021574	422.300421127422	-0.0607848430895432	0.0369079520798328	-1.64693080120144	0.0995722700323394	0.999708090934845	SPAST	0.000126793003128179
ENSG00000213654	1337.9423604534	-0.067979158116673	0.0412900864343197	-1.64637965156134	0.0996856197972718	0.999708090934845	GPSM3	0.000126793003128179
ENSG00000120217	208.171074670455	-0.234099401929231	0.142198768071535	-1.64628291161752	0.099705526006217	0.999708090934845	CD274	0.000126793003128179
ENSG00000259164	12.8184580914599	0.116097346215906	0.0705307943396358	1.64605187426145	0.0997530794647215	0.999708090934845	RP11-463C8.4	0.000126793003128179
ENSG00000176597	184.416016943532	-0.253640184370303	0.154136920081584	-1.64555113879305	0.0998562058543987	0.999708090934845	B3GNT5	0.000126793003128179
ENSG00000140718	710.841028683042	0.0328708495507302	0.0199779417931386	1.64535715896518	0.0998961788112044	0.999708090934845	FTO	0.000126793003128179
ENSG00000140876	11.5653683541563	0.100589041250717	0.0611364180789678	1.64532114264184	0.099903602012818	0.999708090934845	NUDT7	0.000126793003128179
ENSG00000196565	239.626425312504	0.3561782385028	0.216481180550856	1.6453080937404	0.0999062915859685	0.999708090934845	HBG2	0.000126793003128179
ENSG00000174428	666.809973901393	-0.0346375731245505	0.0210588400158559	-1.64479967075446	0.100011130107749	0.999708090934845	GTF2IRD2B	0.000126793003128179
ENSG00000171806	44.2647693370413	0.0902992857257802	0.0549041844090324	1.64467037799991	0.100037804692939	0.999708090934845	METTL18	0.000126793003128179
ENSG00000224207	474.302847444469	-0.0847697208979666	0.0515608313217691	-1.64407203539747	0.100161323551306	0.999708090934845	RP11-10L12.1	0.000126793003128179
ENSG00000134748	892.006091004873	-0.0327247234782866	0.0199095947293339	-1.64366597729242	0.100245217397955	0.999708090934845	PRPF38A	0.000126793003128179
ENSG00000197256	8.44765070140937	0.158594656082046	0.0964905080341671	1.64362960992897	0.100252733828597	0.999708090934845	KANK2	0.000126793003128179
ENSG00000178149	204.431564506418	0.0350389633610516	0.0213201396164625	1.64346781922554	0.100286178283711	0.999708090934845	DALRD3	0.000126793003128179
ENSG00000204899	127.337155102366	0.0441374826493017	0.0268595819727436	1.64326766865141	0.100327564580609	0.999708090934845	MZT1	0.000126793003128179
ENSG00000029363	3069.93416842091	-0.0906517068706233	0.0551856073295348	-1.64266937082538	0.100451359282185	0.999708090934845	BCLAF1	0.000126793003128179
ENSG00000143740	118.404765783835	0.0617721704524742	0.0376098533555109	1.64244645860665	0.100497513504841	0.999708090934845	SNAP47	0.000126793003128179
ENSG00000204356	526.913196071225	-0.0427015789383942	0.0260006910189567	-1.64232477157092	0.100522716072029	0.999708090934845	NELFE	0.000126793003128179
ENSG00000165813	330.720649484491	-0.067902045105308	0.0413500024853511	-1.6421291662404	0.100563238392732	0.999708090934845	C10orf118	0.000126793003128179
ENSG00000106266	151.029407784508	0.0390520040430335	0.0237834509754996	1.64198223728183	0.100593685298737	0.999708090934845	SNX8	0.000126793003128179
ENSG00000156671	337.678612083147	-0.0912142451037325	0.0555560327036012	-1.64184231063389	0.100622688001752	0.999708090934845	SAMD8	0.000126793003128179
ENSG00000163513	747.640265070595	-0.0529502145188911	0.032251584914451	-1.64178643187131	0.100634271897346	0.999708090934845	TGFBR2	0.000126793003128179
ENSG00000100647	876.901624162756	-0.0764362379436299	0.0465844486218039	-1.64081018891472	0.100836822577812	0.999708090934845	KIAA0247	0.000126793003128179
ENSG00000110063	203.817489866984	0.0424201646086365	0.0258538470748358	1.64076798651467	0.100845586042377	0.999708090934845	DCPS	0.000126793003128179
ENSG00000233381	4.8662111758876	-1.23948929521589	0.755662924443456	-1.64026744613515	0.100949571155939	0.999708090934845	AK4P3	0.000126793003128179
ENSG00000104783	249.321913933619	0.0619101480554594	0.0377452275632319	1.64021128106184	0.100961244537329	0.999708090934845	KCNN4	0.000126793003128179
ENSG00000127445	294.293937956146	-0.0368743479372411	0.0224911840771313	-1.63950229613453	0.101108692866899	0.999708090934845	PIN1	0.000126793003128179
ENSG00000177842	9.52011818675726	0.105612485577007	0.0644268018952995	1.63926320211639	0.101158456159119	0.999708090934845	ZNF620	0.000126793003128179
ENSG00000131795	1576.48454089216	-0.029483170022158	0.0179858667508371	-1.63924099019502	0.101163080177346	0.999708090934845	RBM8A	0.000126793003128179
ENSG00000170837	288.206664720821	-0.15186086176888	0.0926595566490146	-1.63891202657179	0.101231582656167	0.999708090934845	GPR27	0.000126793003128179
ENSG00000118579	208.179551123346	-0.0511206166757146	0.0311955330385912	-1.63871592168259	0.101272436572763	0.999708090934845	MED28	0.000126793003128179
ENSG00000214212	1348.09439568113	-0.117501730776104	0.0717124874414504	-1.63851143598997	0.10131505042057	0.999708090934845	C19orf38	0.000126793003128179
ENSG00000217835	3.29104953538193	0.17360852871992	0.105968099606051	1.63830935314808	0.101357177555213	0.999708090934845	RP6-159A1.2	0.000126793003128179
ENSG00000104081	438.303253050906	0.0482000788090998	0.0294280529459389	1.63789561265389	0.101443471353977	0.999708090934845	BMF	0.000126793003128179
ENSG00000133935	176.627846756257	0.0518846721660953	0.0316923062216972	1.63713778994644	0.101601682052114	0.999708090934845	C14orf1	0.000126793003128179
ENSG00000171298	1091.61502225833	-0.0516198263865107	0.0315328023286428	-1.63701994667382	0.101626301841874	0.999708090934845	GAA	0.000126793003128179
ENSG00000173276	283.981013439946	-0.0959922156522599	0.0586520577357773	-1.63663849757321	0.101706026675738	0.999708090934845	ZBTB21	0.000126793003128179
ENSG00000185716	177.301613683893	0.0557249860511784	0.0340684303360193	1.63567811905506	0.101906971266733	0.999708090934845	C16orf52	0.000126793003128179
ENSG00000115525	55.6743235260949	0.0646914395927496	0.039555776782349	1.63544859575648	0.101955042284111	0.999708090934845	ST3GAL5	0.000126793003128179
ENSG00000110107	630.006786783551	0.0592110393649535	0.0362107250582497	1.63517961238569	0.10201140072944	0.999708090934845	PRPF19	0.000126793003128179
ENSG00000213672	61.8614568067728	0.0527997749104448	0.0322914102766832	1.6351027860982	0.102027502224742	0.999708090934845	NCKIPSD	0.000126793003128179
ENSG00000151789	12.97521726801	0.229850056982442	0.140600629803068	1.63477259884527	0.102096726939774	0.999708090934845	ZNF385D	0.000126793003128179
ENSG00000235090	6.14317561516041	-0.185772980942113	0.113662627709787	-1.63442447781908	0.102169751999105	0.999708090934845	RPL7L1P3	0.000126793003128179
ENSG00000109111	1155.4621935382	-0.0240164003301261	0.0146963782053564	-1.63417135804064	0.102222874820577	0.999708090934845	SUPT6H	0.000126793003128179
ENSG00000175467	508.146602295691	-0.0450542168237919	0.0275709977530895	-1.63411629957219	0.102234432976221	0.999708090934845	SART1	0.000126793003128179
ENSG00000173171	298.034661740104	-0.0710135376636963	0.0434569874492249	-1.63411091821927	0.102235562713172	0.999708090934845	MTX1	0.000126793003128179
ENSG00000258427	1.64728506413489	-0.242861792352576	0.148640951259377	-1.6338821185878	0.102283605066782	0.999708090934845	RBM8B	0.000126793003128179
ENSG00000143590	13.5737420023399	0.116817184324753	0.0715163047008009	1.63343428905443	0.102377690360607	0.999708090934845	EFNA3	0.000126793003128179
ENSG00000183793	1.00822869759402	-0.479458019726341	0.293595156339062	-1.63305834368954	0.102456726540337	0.999708090934845	NPIPA5	0.000126793003128179
ENSG00000259167	1.0933022013894	-0.326430876727049	0.199891594718607	-1.63303953418639	0.102460682196354	0.999708090934845	NMNAT1P1	0.000126793003128179
ENSG00000106853	6.27816632906996	-0.137257002304088	0.0840645833847886	-1.63275658758484	0.102520200792682	0.999708090934845	PTGR1	0.000126793003128179
ENSG00000185201	31188.5735973856	-0.146333114379776	0.089639245804904	-1.63246704125851	0.10258113613201	0.999708090934845	IFITM2	0.000126793003128179
ENSG00000250714	0.650555347479995	-0.472582929027392	0.289592372056752	-1.63189011392461	0.102702637015788	0.999708090934845	RP11-1149O23.4	0.000126793003128179
ENSG00000125834	201.985709434428	-0.0716025181077605	0.0438785625840899	-1.63183372223144	0.102714519243941	0.999708090934845	STK35	0.000126793003128179
ENSG00000213246	1947.0919271749	-0.057010351255192	0.0349446807497848	-1.63144576032629	0.102796295888771	0.999708090934845	SUPT4H1	0.000126793003128179
ENSG00000037757	407.821044945775	0.0465741831438836	0.0285514688961529	1.63123597294705	0.10284053753982	0.999708090934845	MRI1	0.000126793003128179
ENSG00000133265	212.375992227585	0.0407822633022858	0.0250059812995699	1.63090033595231	0.102911350865305	0.999708090934845	HSPBP1	0.000126793003128179
ENSG00000034152	1179.15414304366	-0.0775817894858118	0.0475754259262074	-1.6307114014312	0.102951229681683	0.999708090934845	MAP2K3	0.000126793003128179
ENSG00000213963	9.25486544124847	0.097041482157169	0.0595586215278077	1.62934399198377	0.103240218196131	0.999708090934845	AC074286.1	0.000126793003128179
ENSG00000251136	52.6892514537596	-0.161787565922265	0.0993017117880047	-1.6292525376366	0.103259569158246	0.999708090934845	RP11-37B2.1	0.000126793003128179
ENSG00000122729	129.169554296026	0.0481069171426183	0.029529498907705	1.62911390040777	0.10328890911577	0.999708090934845	ACO1	0.000126793003128179
ENSG00000135604	2132.97643216489	-0.123597156766768	0.0758740762302987	-1.62897741768369	0.103317799586613	0.999708090934845	STX11	0.000126793003128179
ENSG00000196365	309.134771904504	0.0392309277539895	0.0240832128671	1.62897400651982	0.103318521739258	0.999708090934845	LONP1	0.000126793003128179
ENSG00000170185	413.553747297699	-0.0685570458493959	0.0420866023003563	-1.62895178280561	0.103323226658073	0.999708090934845	USP38	0.000126793003128179
ENSG00000084073	348.056481587997	-0.0441196773140086	0.0270858552232376	-1.62888256436361	0.103337881787394	0.999708090934845	ZMPSTE24	0.000126793003128179
ENSG00000188559	927.480024390564	-0.0660547422682512	0.040570832301001	-1.62813377300671	0.103496523715912	0.999708090934845	RALGAPA2	0.000126793003128179
ENSG00000204444	53.6593472409899	-0.0796575307085002	0.0489309468249899	-1.62795808945634	0.103533772758412	0.999708090934845	APOM	0.000126793003128179
ENSG00000181450	67.6998216260164	0.0662498178392067	0.0406979227512386	1.62784273399287	0.103558236623166	0.999708090934845	ZNF678	0.000126793003128179
ENSG00000005955	556.62457662942	-0.0588341703891656	0.0361449982033262	-1.62772647153573	0.103582897486057	0.999708090934845	GGNBP2	0.000126793003128179
ENSG00000125901	249.999192448481	0.0568180549067874	0.0349118525168	1.62747178424421	0.103636936468116	0.999708090934845	MRPS26	0.000126793003128179
ENSG00000008277	6.36974889974413	-0.212936975853031	0.130886287438882	-1.6268852911919	0.103761462463975	0.999708090934845	ADAM22	0.000126793003128179
ENSG00000070882	335.414344149094	0.0514241618746338	0.0316102341402702	1.62682002437689	0.103775327462556	0.999708090934845	OSBPL3	0.000126793003128179
ENSG00000261457	1.60524621791197	0.245968084910153	0.151224238892291	1.62651230194217	0.103840718515331	0.999708090934845	AC002519.6	0.000126793003128179
ENSG00000106635	208.010611336478	-0.0840291993457276	0.0516677639243701	-1.62633706131985	0.103877971797063	0.999708090934845	BCL7B	0.000126793003128179
ENSG00000161055	2.29361368712609	0.231174356188903	0.142183695104525	1.62588513414958	0.103974093108006	0.999708090934845	SCGB3A1	0.000126793003128179
ENSG00000185055	7.48524222594294	-0.150941219947711	0.0928668953508047	-1.62535012479453	0.10408797667236	0.999708090934845	EFCAB10	0.000126793003128179
ENSG00000118689	1879.3763316262	-0.117032985605181	0.0720320820232914	-1.62473417840871	0.104219211408653	0.999708090934845	FOXO3	0.000126793003128179
ENSG00000129353	805.168519810563	-0.0574383101228979	0.0353567037666132	-1.6245380367481	0.104261029312325	0.999708090934845	SLC44A2	0.000126793003128179
ENSG00000181524	40.7781194967311	-0.0734863167502396	0.0452531911290278	-1.62389247955381	0.104398757885099	0.999708090934845	RPL24P4	0.000126793003128179
ENSG00000163430	34.7623153493722	0.137464072446515	0.0846571195290482	1.6237745060455	0.104423942949481	0.999708090934845	FSTL1	0.000126793003128179
ENSG00000101265	1757.92211305652	-0.0988169820805618	0.0608640103875057	-1.62357001208792	0.104467609888673	0.999708090934845	RASSF2	0.000126793003128179
ENSG00000078401	23.2328651441615	-0.199591623448791	0.123003208896067	-1.62265379285704	0.104663434271503	0.999708090934845	EDN1	0.000126793003128179
ENSG00000114316	1280.38549677607	-0.0663641186284108	0.0409027795485276	-1.62248432407083	0.104699686912448	0.999708090934845	USP4	0.000126793003128179
ENSG00000203485	236.838129649769	0.0640619911192766	0.0394876410027958	1.62233016438589	0.104732673300605	0.999708090934845	INF2	0.000126793003128179
ENSG00000116741	14563.1422011359	-0.173324071483117	0.106852480817419	-1.62208748133119	0.104784618235295	0.999708090934845	RGS2	0.000126793003128179
ENSG00000100350	52.6558126138917	0.0606239392321117	0.037378311768062	1.62190148148724	0.104824444293849	0.999708090934845	FOXRED2	0.000126793003128179
ENSG00000135446	147.533730720469	0.0581195841648027	0.0358659496092552	1.62046689960789	0.105132019124575	0.999708090934845	CDK4	0.000126793003128179
ENSG00000249240	927.071020880162	-0.110912765534489	0.0684468110292515	-1.62042268831325	0.105141509406063	0.999708090934845	AC069368.3	0.000126793003128179
ENSG00000076662	399.625891538381	-0.0777986609173669	0.0480189690033002	-1.62016516664529	0.105196801852686	0.999708090934845	ICAM3	0.000126793003128179
ENSG00000123124	393.764440606941	0.0425850301615709	0.0262914984167897	1.61972625091524	0.105291094578364	0.999708090934845	WWP1	0.000126793003128179
ENSG00000137947	17.7428004613233	-0.100364018516186	0.0619671407113387	-1.61963287904005	0.105311162405228	0.999708090934845	GTF2B	0.000126793003128179
ENSG00000151651	646.557624239192	-0.103963684066242	0.0641911970668377	-1.61959410038719	0.105319497747925	0.999708090934845	ADAM8	0.000126793003128179
ENSG00000162444	784.462020775903	-0.167496591910237	0.103444809161345	-1.61918798312044	0.105406822760762	0.999708090934845	RBP7	0.000126793003128179
ENSG00000144711	384.940470190375	-0.0634021151995652	0.0391648962257534	-1.61885058584362	0.105479415000997	0.999708090934845	IQSEC1	0.000126793003128179
ENSG00000157557	1343.64302245949	-0.159556739579168	0.0985624716578158	-1.61883866034843	0.105481981539876	0.999708090934845	ETS2	0.000126793003128179
ENSG00000197119	147.57191970056	-0.0504030028671955	0.0311568709621827	-1.61771709772696	0.105723579560913	0.999708090934845	SLC25A29	0.000126793003128179
ENSG00000160917	203.11034348249	0.0294354907991096	0.0181977462255294	1.61753496473178	0.105762854586047	0.999708090934845	CPSF4	0.000126793003128179
ENSG00000101473	471.862611140064	-0.0249314058941075	0.0154199090464	-1.61683222767959	0.105914500770531	0.999708090934845	ACOT8	0.000126793003128179
ENSG00000177535	49.2511873950573	-0.129029810203883	0.0798084136049693	-1.61674445557265	0.105933453541357	0.999708090934845	OR2B11	0.000126793003128179
ENSG00000007520	205.628671285397	0.0359096083679253	0.0222127032147424	1.61662486644544	0.105959280940985	0.999708090934845	TSR3	0.000126793003128179
ENSG00000167535	20.6395100672718	0.0767050766643459	0.0474492415563051	1.61657118530177	0.105970875962855	0.999708090934845	CACNB3	0.000126793003128179
ENSG00000130725	950.982647408397	-0.0510482428527346	0.0315801648541584	-1.6164653695914	0.105993734895743	0.999708090934845	UBE2M	0.000126793003128179
ENSG00000006695	478.790320507191	0.0408991445154381	0.0253098464688316	1.61593807239425	0.106107703042579	0.999708090934845	COX10	0.000126793003128179
ENSG00000075239	205.742420276788	0.0524728905842295	0.032481276353317	1.61548117793933	0.106206533148793	0.999708090934845	ACAT1	0.000126793003128179
ENSG00000166091	50.7004558241467	0.186134242845214	0.115229857910143	1.61532996934147	0.106239256907874	0.999708090934845	CMTM5	0.000126793003128179
ENSG00000132823	698.948075599191	-0.103936128380094	0.0643497392997503	-1.61517559373387	0.106272674301045	0.999708090934845	OSER1	0.000126793003128179
ENSG00000249115	72.3112213709918	0.0663904245653483	0.0411043252491642	1.61516882135654	0.106274140495445	0.999708090934845	HAUS5	0.000126793003128179
ENSG00000259114	4.02674862098022	0.38515692892623	0.238466931094399	1.61513769292298	0.106280879891328	0.999708090934845	AC005484.5	0.000126793003128179
ENSG00000055609	1584.11076161805	-0.0359630483621817	0.0222689159973751	-1.61494382422659	0.106322860651875	0.999708090934845	KMT2C	0.000126793003128179
ENSG00000125484	268.879441642993	0.0374111047978057	0.0231717893422128	1.61451082802883	0.106416670086925	0.999708090934845	GTF3C4	0.000126793003128179
ENSG00000105371	67.364539213907	-0.0612483900177505	0.0379364927153626	-1.61449795787125	0.10641945943442	0.999708090934845	ICAM4	0.000126793003128179
ENSG00000167377	56.1818737195466	0.0735114820484611	0.0455479756508312	1.61393521881185	0.106541478475842	0.999708090934845	ZNF23	0.000126793003128179
ENSG00000119698	1.79199116150497	0.25149543591281	0.155829839710633	1.61391063726833	0.106546811033247	0.999708090934845	PPP4R4	0.000126793003128179
ENSG00000196072	1136.4796368515	-0.0466108488191104	0.0288864144306355	-1.61359067014136	0.106616241885822	0.999708090934845	BLOC1S2	0.000126793003128179
ENSG00000253559	1.39640495469971	-0.253759850405294	0.157285126211896	-1.61337474506919	0.106663116529655	0.999708090934845	OSGEPL1-AS1	0.000126793003128179
ENSG00000203801	1.03752534637157	-0.296689166139023	0.183937288046483	-1.61299086927957	0.106746491513314	0.999708090934845	LINC00222	0.000126793003128179
ENSG00000092148	319.726042508118	0.0304948148574315	0.0189138180363617	1.61230349148994	0.106895913924272	0.999708090934845	HECTD1	0.000126793003128179
ENSG00000174111	130.156921995612	0.0461426636140299	0.0286269813660087	1.61185921156252	0.106992579790073	0.999708090934845	SOCS7	0.000126793003128179
ENSG00000100991	1282.89091712718	-0.0409829559160473	0.0254272145043805	-1.61177528545201	0.107010848102572	0.999708090934845	TRPC4AP	0.000126793003128179
ENSG00000173875	486.246421663672	-0.0500492406104835	0.0310594023834789	-1.61140385099958	0.107091728427865	0.999708090934845	ZNF791	0.000126793003128179
ENSG00000112977	615.62543685958	-0.046412875591778	0.0288032662263637	-1.61137543315473	0.107097918443705	0.999708090934845	DAP	0.000126793003128179
ENSG00000132334	2581.35816848138	-0.101798911047753	0.0631783498631248	-1.61129423716034	0.107115606234006	0.999708090934845	PTPRE	0.000126793003128179
ENSG00000183308	9.50297397869108	-0.187392896879758	0.116323726862612	-1.61096022225186	0.107188392610949	0.999708090934845	AC005037.3	0.000126793003128179
ENSG00000146399	2.23128325686308	-0.233126977298514	0.144730400041249	-1.61076717284049	0.107230478558493	0.999708090934845	TAAR1	0.000126793003128179
ENSG00000131187	10.1267094933258	-0.11804405250799	0.0733051303586881	-1.61031092817638	0.107329994699709	0.999708090934845	F12	0.000126793003128179
ENSG00000213145	1.82681403903211	1.22440188295441	0.760419492025663	1.61016635658924	0.10736154393036	0.999708090934845	CRIP1	0.000126793003128179
ENSG00000160294	190.841759733773	0.0373416853332928	0.0231912913811447	1.61015981040421	0.10736297264975	0.999708090934845	MCM3AP	0.000126793003128179
ENSG00000221643	81.3806534755412	-0.0591440689480242	0.0367455165757713	-1.60955878320736	0.107494212344178	0.999708090934845	SNORA77	0.000126793003128179
ENSG00000089916	484.143321142231	-0.0263022283869717	0.0163476345699547	-1.60893175550379	0.107631264866764	0.999708090934845	GPATCH2L	0.000126793003128179
ENSG00000088053	26.0697731123916	0.186411322764875	0.115865837638734	1.60885491844541	0.107648069032525	0.999708090934845	GP6	0.000126793003128179
ENSG00000181513	96.2684787608234	0.058961869658287	0.0366524122553433	1.60867637435491	0.107687124417773	0.999708090934845	ACBD4	0.000126793003128179
ENSG00000158402	100.429065837109	-0.0996064303216792	0.0619213735342186	-1.60859529814266	0.10770486302787	0.999708090934845	CDC25C	0.000126793003128179
ENSG00000177707	4.92765552261038	0.193739777630412	0.120442007090176	1.60857314080923	0.107709711218522	0.999708090934845	PVRL3	0.000126793003128179
ENSG00000005486	578.084740584996	-0.0733117239002193	0.0455774777681626	-1.60850769920028	0.107724031342007	0.999708090934845	RHBDD2	0.000126793003128179
ENSG00000146376	281.085017202215	0.0538665284440711	0.033488914062183	1.60848835958223	0.10772826358213	0.999708090934845	ARHGAP18	0.000126793003128179
ENSG00000126457	374.773414962532	0.0475548745881949	0.0295657153037438	1.60844661120623	0.107737400155168	0.999708090934845	PRMT1	0.000126793003128179
ENSG00000197329	2516.95784414534	-0.175790739830963	0.109300497012042	-1.60832516444638	0.107763982095292	0.999708090934845	PELI1	0.000126793003128179
ENSG00000164104	4531.96497287928	-0.0546378788391889	0.0339732554801499	-1.60826150061224	0.107777918738513	0.999708090934845	HMGB2	0.000126793003128179
ENSG00000198258	298.969484437864	-0.0493586156597681	0.0306950789258154	-1.60803025719722	0.107828552215969	0.999708090934845	UBL5	0.000126793003128179
ENSG00000050130	293.69262853033	-0.0455528645045868	0.0283307419616186	-1.60789521736847	0.107858129490942	0.999708090934845	JKAMP	0.000126793003128179
ENSG00000099331	1045.15082510974	-0.05799385887105	0.0360695009092903	-1.60783646596321	0.107870999599252	0.999708090934845	MYO9B	0.000126793003128179
ENSG00000090776	125.58870450452	0.0566004390910098	0.0352080146998008	1.60760098442387	0.107922596490448	0.999708090934845	EFNB1	0.000126793003128179
ENSG00000188396	1.30351843276647	-0.422754945839393	0.2630131601359	-1.60735282455431	0.107976992501557	0.999708090934845	TCTEX1D4	0.000126793003128179
ENSG00000203907	0.562160189220968	0.397483889151652	0.247291832556377	1.60734742042495	0.107978177314368	0.999708090934845	OOEP	0.000126793003128179
ENSG00000062096	1.29532380378502	-0.347482797793404	0.216233638309935	-1.6069784539968	0.10805909464	0.999708090934845	ARSF	0.000126793003128179
ENSG00000185990	212.588861731372	-0.123733970929171	0.0770205528917595	-1.60650587776304	0.108162804536382	0.999708090934845	F8A3	0.000126793003128179
ENSG00000078237	177.075095102932	-0.0637319049075808	0.0396854474019845	-1.60592633017396	0.108290097516987	0.999708090934845	C12orf5	0.000126793003128179
ENSG00000109272	158.723154404987	0.165683167796786	0.103234061250587	1.60492734461558	0.108509794966486	0.999708090934845	PF4V1	0.000126793003128179
ENSG00000163528	76.2561056615868	0.0829966410894549	0.0517202243371696	1.60472314559951	0.108554745907874	0.999708090934845	CHCHD4	0.000126793003128179
ENSG00000163956	467.937727101777	-0.0402076051063754	0.025068994332145	-1.60387786496959	0.10874097681077	0.999708090934845	LRPAP1	0.000126793003128179
ENSG00000105486	201.325640376388	0.0487347564445078	0.0303857464265242	1.60386899042791	0.108742933375709	0.999708090934845	LIG1	0.000126793003128179
ENSG00000219607	8.7366727509298	0.134232051611133	0.0836975856249339	1.60377447699214	0.108763772424513	0.999708090934845	PPP1R3G	0.000126793003128179
ENSG00000163633	13.3075754496735	-0.0890465293860357	0.055524167236418	-1.60374362765103	0.108770575008176	0.999708090934845	C4orf36	0.000126793003128179
ENSG00000240132	21.2370951303275	-0.120503215814962	0.0751557320761839	-1.60338024108141	0.108850730661836	0.999708090934845	ETF1P2	0.000126793003128179
ENSG00000115085	64.3982459929514	-0.216177930611273	0.13485555878257	-1.60303314570681	0.108927336431914	0.999708090934845	ZAP70	0.000126793003128179
ENSG00000159640	9.18908511268417	0.172356577413559	0.107534663754301	1.60280017062559	0.108978779166781	0.999708090934845	ACE	0.000126793003128179
ENSG00000064726	818.590456780486	0.0309532292588974	0.0193141481428942	1.6026194388638	0.109018699397995	0.999708090934845	BTBD1	0.000126793003128179
ENSG00000163661	101.290317169984	-0.147809557998967	0.0922626599037926	-1.60205177428329	0.109144160991938	0.999708090934845	PTX3	0.000126793003128179
ENSG00000167992	0.691827453029547	0.369023737041827	0.230365960200141	1.60190219388846	0.109177239293531	0.999708090934845	VWCE	0.000126793003128179
ENSG00000156509	1.81485186132083	-0.310232874052787	0.193708697124859	-1.6015433414062	0.109256628477321	0.999708090934845	FBXO43	0.000126793003128179
ENSG00000267741	2.47207243126127	-0.202006978053096	0.126160640888786	-1.60118858488656	0.109335156369464	0.999708090934845	UBE2L4	0.000126793003128179
ENSG00000147548	621.265879692995	0.0365683063158616	0.0228385432299846	1.60116632429739	0.109340085397618	0.999708090934845	WHSC1L1	0.000126793003128179
ENSG00000103353	62.5151006739951	0.0557525509251665	0.0348200947742461	1.60116022907561	0.109341435056496	0.999708090934845	UBFD1	0.000126793003128179
ENSG00000215790	363.953496827498	0.0414562327500645	0.0258963953596504	1.60084954582746	0.109410246786683	0.999708090934845	SLC35E2	0.000126793003128179
ENSG00000115840	114.92108869579	-0.0445678409236777	0.0278455416861644	-1.60053776026279	0.109479337078556	0.999708090934845	SLC25A12	0.000126793003128179
ENSG00000130748	210.540570841336	0.0584435025262937	0.0365234613456373	1.60016330251992	0.109562360828042	0.999708090934845	TMEM160	0.000126793003128179
ENSG00000140526	2704.78389446453	-0.0522110736313365	0.0326296100696257	-1.60011331793201	0.109573447038754	0.999708090934845	ABHD2	0.000126793003128179
ENSG00000085449	527.511468709372	-0.0403228509698894	0.0252006652765802	-1.60007089207136	0.109582857475566	0.999708090934845	WDFY1	0.000126793003128179
ENSG00000233038	28.1545229705685	-0.0931278584522091	0.0582062692054826	-1.59996267968051	0.109606862848282	0.999708090934845	AC011899.9	0.000126793003128179
ENSG00000188315	270.482875190432	-0.0984861648775845	0.0615588268587446	-1.59987072371562	0.109627265231973	0.999708090934845	C3orf62	0.000126793003128179
ENSG00000116962	329.7195478323	0.0809476467911254	0.0506030347494428	1.59965992537664	0.109674046648461	0.999708090934845	NID1	0.000126793003128179
ENSG00000103342	832.016783925468	0.0551077725901366	0.0344631815141225	1.59903323399072	0.109813218309666	0.999708090934845	GSPT1	0.000126793003128179
ENSG00000100906	14067.8345144364	-0.198206530267896	0.123954374956729	-1.59902811286078	0.109814356152485	0.999708090934845	NFKBIA	0.000126793003128179
ENSG00000262481	520.421015235917	0.0506330656475489	0.0316700802756685	1.59876657106074	0.109872479440772	0.999708090934845	C17orf61-PLSCR3	0.000126793003128179
ENSG00000121316	5525.47888826356	-0.126335968265783	0.0790352749537858	-1.59847572289278	0.109937144126604	0.999708090934845	PLBD1	0.000126793003128179
ENSG00000268034	93.2381213286453	-0.0564355798696283	0.035307221981259	-1.59841462178996	0.109950732643343	0.999708090934845	AC005795.1	0.000126793003128179
ENSG00000160229	171.67507451559	-0.0770099169112562	0.0481857653944918	-1.59818810141925	0.110001120988791	0.999708090934845	ZNF66	0.000126793003128179
ENSG00000074416	52.2237451648591	0.0887779075941493	0.0555719206037866	1.59753175038007	0.110147226095309	0.999708090934845	MGLL	0.000126793003128179
ENSG00000163041	33858.8150206705	-0.0889121965566811	0.0556671937441744	-1.59720996472875	0.110218912238681	0.999708090934845	H3F3A	0.000126793003128179
ENSG00000162300	138.257058005726	-0.0473097053251764	0.0296340132967894	-1.59646635949583	0.110384710692681	0.999708090934845	ZFPL1	0.000126793003128179
ENSG00000198712	2.03346227624922	0.251862890906582	0.157776382563095	1.5963282134819	0.110415534202302	0.999708090934845	MT-CO2	0.000126793003128179
ENSG00000172771	8.31917502920625	-0.168618165738847	0.105653329905036	-1.595956946084	0.110498406069046	0.999708090934845	EFCAB12	0.000126793003128179
ENSG00000175416	261.948739716321	-0.0411126537310388	0.025764770624658	-1.59569259629629	0.110557442426451	0.999708090934845	CLTB	0.000126793003128179
ENSG00000196368	4.17818680140375	0.184492902330039	0.115630285064502	1.59554136035488	0.110591228646255	0.999708090934845	NUDT11	0.000126793003128179
ENSG00000105146	4.24195897589155	-0.151066607751844	0.0946963281088119	-1.59527418611479	0.110650935493061	0.999708090934845	AURKC	0.000126793003128179
ENSG00000148843	355.800020182829	0.0509945812424519	0.0319687952532038	1.59513615819919	0.110681791295852	0.999708090934845	PDCD11	0.000126793003128179
ENSG00000042445	147.202911665507	0.0382443580936585	0.0239799712309849	1.5948458705506	0.110746706561099	0.999708090934845	RETSAT	0.000126793003128179
ENSG00000177144	1.96161351507828	-0.208297507515761	0.1306137301169	-1.59475965757454	0.110765991634936	0.999708090934845	NUDT4P1	0.000126793003128179
ENSG00000185966	9.04245534265269	-0.145496651032382	0.0912833449394592	-1.59390139711552	0.11095812147584	0.999708090934845	LCE3E	0.000126793003128179
ENSG00000166471	228.566882628293	-0.0362021540989555	0.0227147839738781	-1.59377056548668	0.110987432488418	0.999708090934845	TMEM41B	0.000126793003128179
ENSG00000155962	87.8082548164357	0.0656946005150556	0.041221020964171	1.59371599680068	0.110999659652322	0.999708090934845	CLIC2	0.000126793003128179
ENSG00000237765	324.299365242949	-0.0707387461395622	0.0443935362363315	-1.59344697757305	0.111059954130622	0.999708090934845	FAM200B	0.000126793003128179
ENSG00000084110	553.71662449077	-0.165068418789616	0.10359561223534	-1.5933919905278	0.111072281395156	0.999708090934845	HAL	0.000126793003128179
ENSG00000197461	35.1385680640314	0.151128554942973	0.094854174525057	1.59327257550536	0.11109905615844	0.999708090934845	PDGFA	0.000126793003128179
ENSG00000090447	207.64385953916	0.0493483164834738	0.0309756322134912	1.59313347160613	0.111130251907638	0.999708090934845	TFAP4	0.000126793003128179
ENSG00000110811	7.06525625890926	-0.207580759155627	0.130314300479253	-1.59292386478086	0.111177271858428	0.999708090934845	LEPREL2	0.000126793003128179
ENSG00000231887	16.4239056723053	0.110963026550589	0.0696794085943015	1.59247945396115	0.111277016045228	0.999708090934845	PRH1	0.000126793003128179
ENSG00000092203	904.875616130265	-0.0508235960509966	0.0319221204733141	-1.59211215600428	0.111359506210791	0.999708090934845	TOX4	0.000126793003128179
ENSG00000167232	301.504412749257	0.041732252231811	0.026213625597862	1.59200611437797	0.111383330705032	0.999708090934845	ZNF91	0.000126793003128179
ENSG00000102007	2283.75495159164	-0.0543528883821016	0.0341537870193988	-1.59141615397525	0.111515951239084	0.999708090934845	PLP2	0.000126793003128179
ENSG00000143774	167.839617394109	-0.0703660106914309	0.0442164429692725	-1.59139917112579	0.111519770754091	0.999708090934845	GUK1	0.000126793003128179
ENSG00000163444	653.94831666165	-0.0484852687940201	0.0304696178332676	-1.59126606245394	0.111549711035439	0.999708090934845	TMEM183A	0.000126793003128179
ENSG00000138074	165.709286840737	0.0399089877902256	0.025085287780066	1.59093202916888	0.11162487344338	0.999708090934845	SLC5A6	0.000126793003128179
ENSG00000179715	70.1464427283855	-0.145212327928244	0.0912814082834004	-1.59082041632624	0.111649996881268	0.999708090934845	PCED1B	0.000126793003128179
ENSG00000185900	537.455335592846	0.0270388461165263	0.0169982973857715	1.59067967237468	0.111681683931583	0.999708090934845	POMK	0.000126793003128179
ENSG00000182511	1089.10680172508	-0.0836166748374477	0.0525719321928864	-1.59051933892515	0.111717790000361	0.999708090934845	FES	0.000126793003128179
ENSG00000184182	179.960634091875	-0.0465460955383406	0.0292677556382565	-1.59035411234264	0.111755007606002	0.999708090934845	UBE2F	0.000126793003128179
ENSG00000189306	391.369090938437	0.0389563662929353	0.0244972086101882	1.59023694955733	0.111781404675643	0.999708090934845	RRP7A	0.000126793003128179
ENSG00000171459	1.495457157834	0.256377377231228	0.161225830511124	1.5901755718575	0.111795235188751	0.999708090934845	OR1L6	0.000126793003128179
ENSG00000085998	88.7763541434529	0.0550009580978887	0.0345943688893463	1.58988181787085	0.111861446788113	0.999708090934845	POMGNT1	0.000126793003128179
ENSG00000078747	1249.03263655672	-0.0321039304629826	0.0202022035732271	-1.58913013358247	0.112031015880146	0.999708090934845	ITCH	0.000126793003128179
ENSG00000198839	504.638430135831	0.0292267845707303	0.0183962769940149	1.58873366498228	0.112120535087767	0.999708090934845	ZNF277	0.000126793003128179
ENSG00000178105	399.382419008094	0.0476641712276941	0.0300122941850031	1.5881548719295	0.112251322874819	0.999708090934845	DDX10	0.000126793003128179
ENSG00000108950	36.6612962858055	0.211496882732438	0.133171950138729	1.58814887453488	0.112252678714028	0.999708090934845	FAM20A	0.000126793003128179
ENSG00000101384	87.5545885658953	-0.121430036617312	0.076466078281573	-1.5880249039341	0.112280707809972	0.999708090934845	JAG1	0.000126793003128179
ENSG00000205832	1.58487894903315	0.299398306645197	0.188539720972167	1.58798530676406	0.112289661683116	0.999708090934845	C16orf96	0.000126793003128179
ENSG00000165995	11.8134397857929	0.10375497333064	0.0653494419133968	1.58769486460404	0.112355354857893	0.999708090934845	CACNB2	0.000126793003128179
ENSG00000012048	69.1096161785653	-0.074427930780269	0.0469043228568669	-1.58680322509704	0.112557218179616	0.999708090934845	BRCA1	0.000126793003128179
ENSG00000256249	1616.65487307514	-0.26945588877947	0.169835653856094	-1.5865684422647	0.112610419523265	0.999708090934845	RP11-324E6.6	0.000126793003128179
ENSG00000197153	79.2636896307867	0.122932041736516	0.0774871971357074	1.58648197741904	0.112630017286712	0.999708090934845	HIST1H3J	0.000126793003128179
ENSG00000183207	191.807797065937	0.0422080534690469	0.026607777099604	1.58630513593994	0.112670107815797	0.999708090934845	RUVBL2	0.000126793003128179
ENSG00000180448	2742.37911624232	-0.038224146708864	0.0240994843768736	-1.58609811359884	0.112717054734224	0.999708090934845	HMHA1	0.000126793003128179
ENSG00000124222	1624.65005580655	-0.051974512537561	0.0327905252797702	-1.5850466588782	0.112955733543447	0.999708090934845	STX16	0.000126793003128179
ENSG00000150459	2707.77358990524	-0.0408339682920337	0.0257685987011211	-1.58464062270709	0.113048009740536	0.999708090934845	SAP18	0.000126793003128179
ENSG00000272679	15.8371758930274	0.107958773478731	0.0681455046699665	1.58423910721013	0.113139316967891	0.999708090934845	RP11-216L13.18	0.000126793003128179
ENSG00000183726	1015.2862027933	-0.0475428638550004	0.0300145277861477	-1.58399506378183	0.113194842412389	0.999708090934845	TMEM50A	0.000126793003128179
ENSG00000139370	967.89164980906	-0.108001469076597	0.0681872242822055	-1.58389596018182	0.11321739687	0.999708090934845	SLC15A4	0.000126793003128179
ENSG00000198814	52.6757007172441	-0.170228459356488	0.107474790458982	-1.58389198647897	0.113218301297581	0.999708090934845	GK	0.000126793003128179
ENSG00000135506	2257.70113240385	-0.0518594805597009	0.0327477328485788	-1.58360521626008	0.113283586153923	0.999708090934845	OS9	0.000126793003128179
ENSG00000258677	717.884395399896	-0.0704642293584631	0.0445088130701006	-1.58315229047971	0.113386757668534	0.999708090934845	RP11-463D19.2	0.000126793003128179
ENSG00000172053	731.423094466143	0.037498233280338	0.023686597470977	1.5830991904297	0.113398858122413	0.999708090934845	QARS	0.000126793003128179
ENSG00000188215	150.839435394794	-0.0580426722470574	0.0366661669183574	-1.58300354592008	0.113420656185667	0.999708090934845	DCUN1D3	0.000126793003128179
ENSG00000124383	238.515056113415	0.0483217785775969	0.0305254610301208	1.58299914061628	0.113421660265212	0.999708090934845	MPHOSPH10	0.000126793003128179
ENSG00000174705	26.843889469467	-0.0927034176614675	0.0585653157398677	-1.58290647784147	0.113442782065063	0.999708090934845	SH3PXD2B	0.000126793003128179
ENSG00000109762	86.1318557843421	0.0828828712870576	0.05236561697859	1.58277274420245	0.113473271129752	0.999708090934845	SNX25	0.000126793003128179
ENSG00000132002	443.484080271959	-0.0984774035372423	0.0622192563028328	-1.58274800100365	0.113478912878642	0.999708090934845	DNAJB1	0.000126793003128179
ENSG00000136044	359.141189658452	-0.0517873249018623	0.0327293277776016	-1.58229112598222	0.113583125625595	0.999708090934845	APPL2	0.000126793003128179
ENSG00000068438	314.508921973609	0.0363732694055074	0.0229893771810473	1.58217724295262	0.113609113966387	0.999708090934845	FTSJ1	0.000126793003128179
ENSG00000089154	644.965677102935	0.0452222339329728	0.028583853984088	1.58209015334835	0.113628991152571	0.999708090934845	GCN1L1	0.000126793003128179
ENSG00000236048	10.8611388779043	0.101925182200321	0.0644379697341599	1.58175657334978	0.113705152235	0.999708090934845	AC013470.6	0.000126793003128179
ENSG00000074054	424.176638772858	-0.0351728354758416	0.0222418396140152	-1.58138158022137	0.113790816519237	0.999708090934845	CLASP1	0.000126793003128179
ENSG00000123213	205.048114846876	0.0608510006165243	0.0384824902440023	1.58126462790459	0.11381754376729	0.999708090934845	NLN	0.000126793003128179
ENSG00000133424	21.0530607723585	-0.17551083200528	0.11100050064489	-1.58117153513361	0.113838821899118	0.999708090934845	LARGE	0.000126793003128179
ENSG00000149679	82.1656126427765	-0.0517750652086719	0.0327459023367637	-1.58111585004467	0.113851551287516	0.999708090934845	CABLES2	0.000126793003128179
ENSG00000094975	649.274670724739	-0.0657138363797747	0.0415632966229823	-1.58105448121356	0.113865581254863	0.999708090934845	SUCO	0.000126793003128179
ENSG00000137288	144.409076180712	0.0463644270188813	0.029328274329465	1.5808781143424	0.113905909324868	0.999708090934845	UQCC2	0.000126793003128179
ENSG00000215717	894.346690023238	-0.0787331250982897	0.0498159712148995	-1.58047957669329	0.113997080412182	0.999708090934845	TMEM167B	0.000126793003128179
ENSG00000196205	265.964684343636	0.0491463419590537	0.0310980782785726	1.58036588366673	0.114023099819948	0.999708090934845	EEF1A1P5	0.000126793003128179
ENSG00000105402	1918.19941882748	-0.105031271358989	0.0664749004383238	-1.58001397018169	0.114103667205089	0.999708090934845	NAPA	0.000126793003128179
ENSG00000259020	5.71448762121705	0.137466651855105	0.0870103203236205	1.57988904469977	0.114132278531859	0.999708090934845	RP11-529H20.3	0.000126793003128179
ENSG00000141027	569.243734172043	-0.0379371725485371	0.0240158512283203	-1.57967220015921	0.114181955228198	0.999708090934845	NCOR1	0.000126793003128179
ENSG00000104312	1573.64097164886	-0.11363703058993	0.0719376801898983	-1.57965937030435	0.114184894939904	0.999708090934845	RIPK2	0.000126793003128179
ENSG00000186594	125.814725948914	-0.230394197232615	0.14588177566959	-1.57932131121325	0.114262376075273	0.999708090934845	MIR22HG	0.000126793003128179
ENSG00000124688	170.677482493361	-0.085568595107303	0.0541853751357759	-1.57918248038125	0.114294207262173	0.999708090934845	MAD2L1BP	0.000126793003128179
ENSG00000100412	958.042913035301	0.0337795240912205	0.0213913542606656	1.57912040909603	0.114308441248255	0.999708090934845	ACO2	0.000126793003128179
ENSG00000162227	55.079645680359	0.0474828039232531	0.0300698493537715	1.57908353196646	0.114316898452866	0.999708090934845	TAF6L	0.000126793003128179
ENSG00000180530	2635.13854495101	-0.0778988705730427	0.0493439909015494	-1.57869011301631	0.114407153717811	0.999708090934845	NRIP1	0.000126793003128179
ENSG00000269871	47.5635268420642	-0.093366752077767	0.0591422119054293	-1.5786821133282	0.114408989528691	0.999708090934845	AC040977.1	0.000126793003128179
ENSG00000172845	100.516287135985	-0.0724536710475111	0.0459013451529308	-1.57846509304063	0.114458801342461	0.999708090934845	SP3	0.000126793003128179
ENSG00000138443	82.1094858108983	0.0546076385443416	0.034597046873745	1.57839016560059	0.114476003106455	0.999708090934845	ABI2	0.000126793003128179
ENSG00000143257	2.09439478416811	-0.283235401607273	0.179465537553253	-1.57821610471163	0.114515971677868	0.999708090934845	NR1I3	0.000126793003128179
ENSG00000105656	572.314698693362	-0.130867803023726	0.0829264133500546	-1.57811965737983	0.114538123035614	0.999708090934845	ELL	0.000126793003128179
ENSG00000172799	2.50506458878619	-0.309719525589822	0.196324670212799	-1.5775884164436	0.114660195231937	0.999708090934845	ZBTB8OSP2	0.000126793003128179
ENSG00000258227	52.6747452363202	-0.129834881058833	0.0823157187333501	-1.57727932230555	0.114731268104979	0.999708090934845	CLEC5A	0.000126793003128179
ENSG00000124535	374.751494405775	0.0487374590236858	0.0309053086785855	1.57699311566677	0.114797109147405	0.999708090934845	WRNIP1	0.000126793003128179
ENSG00000158560	1.98522832998726	0.319458047842255	0.202606655904882	1.57674014417489	0.114855329283104	0.999708090934845	DYNC1I1	0.000126793003128179
ENSG00000152377	31.789639427596	-0.0654758200553325	0.0415399508926282	-1.57621322722729	0.114976671189756	0.999708090934845	SPOCK1	0.000126793003128179
ENSG00000127884	604.408884913022	0.037328226439409	0.0236825171005203	1.57619337002775	0.114981246007527	0.999708090934845	ECHS1	0.000126793003128179
ENSG00000163412	2138.46398229184	-0.0740618479832667	0.0469903299206782	-1.57610827819865	0.115000851582307	0.999708090934845	EIF4E3	0.000126793003128179
ENSG00000100330	914.552371231331	-0.0912883213979434	0.0579297700060666	-1.57584470624315	0.115061596541724	0.999708090934845	MTMR3	0.000126793003128179
ENSG00000091513	2.51052352854662	-0.202077916774675	0.128251011857126	-1.57564383975226	0.115107906828169	0.999708090934845	TF	0.000126793003128179
ENSG00000176261	490.944038085173	-0.0412625227622625	0.0261886050307486	-1.57559070877641	0.11512015876285	0.999708090934845	ZBTB8OS	0.000126793003128179
ENSG00000224420	1.66395097297282	-0.252222785639266	0.160112210048839	-1.57528764085095	0.115190065450072	0.999708090934845	ADM5	0.000126793003128179
ENSG00000219747	7.42767581690714	0.115294542084343	0.0731897051588544	1.57528359807027	0.115190998197333	0.999708090934845	RP1-292B18.1	0.000126793003128179
ENSG00000093183	126.860475795811	0.045001471292807	0.0285686459524499	1.57520490707568	0.115209154906472	0.999708090934845	SEC22C	0.000126793003128179
ENSG00000064687	102.195151067945	-0.0671681801763887	0.042659534338499	-1.57451742542279	0.115367876228451	0.999708090934845	ABCA7	0.000126793003128179
ENSG00000261455	49.1025034387656	-0.0682068588567163	0.0433301767906737	-1.57411909917241	0.115459917865908	0.999708090934845	LINC01003	0.000126793003128179
ENSG00000257636	1.45443172375029	-0.290426094314338	0.184581903932361	-1.5734266909543	0.115620050719634	0.999708090934845	RP11-1103G16.1	0.000126793003128179
ENSG00000099377	11.2608497445246	0.12437359294194	0.0790464045751515	1.57342504836756	0.115620430807222	0.999708090934845	HSD3B7	0.000126793003128179
ENSG00000168243	0.792019713625025	-0.396627082156926	0.252124777090303	-1.57313805780725	0.115686854283611	0.999708090934845	GNG4	0.000126793003128179
ENSG00000151503	161.892052386932	0.05033087923298	0.0320016009705873	1.57276129026292	0.115774102029141	0.999708090934845	NCAPD3	0.000126793003128179
ENSG00000109917	65.3874609811101	-0.0705066362866937	0.0448370959813341	-1.57250675458656	0.115833073912402	0.999708090934845	ZNF259	0.000126793003128179
ENSG00000157895	112.795504278983	0.0413664128225244	0.0263134622191063	1.57206271368152	0.115936007675383	0.999708090934845	C12orf43	0.000126793003128179
ENSG00000159377	2114.07614497848	-0.025249182072201	0.0160618525579436	-1.5719968777645	0.115951275312226	0.999708090934845	PSMB4	0.000126793003128179
ENSG00000172037	46.4970452957238	0.0833553220939708	0.053030628025884	1.57183358366575	0.115989150747818	0.999708090934845	LAMB2	0.000126793003128179
ENSG00000119599	52.4417171360728	0.0645536766668714	0.0410736848591301	1.57165535277076	0.116030501813161	0.999708090934845	DCAF4	0.000126793003128179
ENSG00000154930	221.287868669415	0.0624030907716189	0.0397286053004649	1.57073449469641	0.116244333218698	0.999708090934845	ACSS1	0.000126793003128179
ENSG00000068366	2104.57956964859	-0.0839844776087703	0.0534791452765863	-1.57041548017297	0.116318483390666	0.999708090934845	ACSL4	0.000126793003128179
ENSG00000178904	163.090742275208	-0.0386699808816914	0.0246245692822881	-1.5703820212403	0.116326262573712	0.999708090934845	DPY19L3	0.000126793003128179
ENSG00000089195	326.40642922755	-0.102115021023794	0.0650518686231426	-1.56974769803101	0.116473819708984	0.999708090934845	TRMT6	0.000126793003128179
ENSG00000165091	1.21418160279629	0.31080785254306	0.198009285528058	1.56966301713673	0.116493529414888	0.999708090934845	TMC1	0.000126793003128179
ENSG00000165650	426.427038843646	-0.0994709468278855	0.0633791570260266	-1.56945834396374	0.116541178465885	0.999708090934845	PDZD8	0.000126793003128179
ENSG00000162496	106.998676507308	-0.175338939286558	0.111722514857824	-1.56941454020876	0.116551378211889	0.999708090934845	DHRS3	0.000126793003128179
ENSG00000108219	991.813473080321	-0.0409741150328427	0.0261212383479001	-1.56861303767922	0.11673813266697	0.999708090934845	TSPAN14	0.000126793003128179
ENSG00000177105	57.3583397607325	-0.0672428107686386	0.0428697168481072	-1.56853871946223	0.11675546111607	0.999708090934845	RHOG	0.000126793003128179
ENSG00000054598	4.39095189902802	-0.195188728973394	0.12446198124328	-1.56825985753727	0.116820500126784	0.999708090934845	FOXC1	0.000126793003128179
ENSG00000163737	1053.16257026655	0.155235382196006	0.0990040509275384	1.56797000467812	0.11688813270856	0.999708090934845	PF4	0.000126793003128179
ENSG00000120162	49.9087194241066	0.0682133669466597	0.0435052627920494	1.5679336836261	0.116896609819267	0.999708090934845	MOB3B	0.000126793003128179
ENSG00000012232	128.9965291407	-0.0566669467021447	0.0361548143050167	-1.56734166089416	0.117034852371276	0.999708090934845	EXTL3	0.000126793003128179
ENSG00000177879	813.865103081211	-0.0816023011674556	0.0520711439285235	-1.56713094837073	0.117084086575467	0.999708090934845	AP3S1	0.000126793003128179
ENSG00000102393	639.88869163153	-0.0810258125752559	0.0517083057021473	-1.5669786792471	0.117119675260795	0.999708090934845	GLA	0.000126793003128179
ENSG00000115464	525.368951770936	-0.0234296578784487	0.014953085652671	-1.56687779517023	0.117143258793496	0.999708090934845	USP34	0.000126793003128179
ENSG00000143793	79.7743126212236	0.0470317742822293	0.0300210059424164	1.56662885888772	0.117201468238533	0.999708090934845	C1orf35	0.000126793003128179
ENSG00000141096	22.5966789819826	-0.182190002924872	0.116296538009717	-1.56659867991642	0.11720852661218	0.999708090934845	DPEP3	0.000126793003128179
ENSG00000173926	26.9039335269967	0.099155464030412	0.0632948258351336	1.56656508209195	0.117216384992895	0.999708090934845	MARCH3	0.000126793003128179
ENSG00000107738	4326.5208376642	-0.111736172096308	0.0713291761220939	-1.56648622865136	0.117234830084185	0.999708090934845	C10orf54	0.000126793003128179
ENSG00000205593	16.4591268093945	0.0795760368830467	0.0508125767725183	1.56606970040703	0.117332300567761	0.999708090934845	DENND6B	0.000126793003128179
ENSG00000269386	7.24194461777671	0.117167205206946	0.0748233958266909	1.56591670175374	0.117368119278928	0.999708090934845	RAB11B-AS1	0.000126793003128179
ENSG00000125124	189.077074192729	0.0569170061282997	0.0363481856630888	1.56588300323607	0.117376009635477	0.999708090934845	BBS2	0.000126793003128179
ENSG00000257335	393.159064003095	-0.219105833153423	0.139942626726958	-1.56568329663356	0.117422778585208	0.999708090934845	MGAM	0.000126793003128179
ENSG00000186074	466.039361312979	-0.102627715108104	0.0655484266560417	-1.56567777967626	0.11742407079965	0.999708090934845	CD300LF	0.000126793003128179
ENSG00000101558	329.694016327887	-0.123623587715159	0.0789865319777222	-1.56512236478526	0.11755422050386	0.999708090934845	VAPA	0.000126793003128179
ENSG00000197006	4020.3655405098	-0.0454166481560004	0.0290224611085026	-1.56487928388316	0.11761121696492	0.999708090934845	METTL9	0.000126793003128179
ENSG00000060982	184.661677540952	-0.103613386472497	0.0662132565242829	-1.56484353604475	0.117619600778016	0.999708090934845	BCAT1	0.000126793003128179
ENSG00000169495	2.11395629359276	-0.269296280738894	0.172122440869255	-1.56456229285903	0.117685576100579	0.999708090934845	HTRA4	0.000126793003128179
ENSG00000144028	1721.3123838632	0.0415786929037807	0.0265803955484689	1.56426163139531	0.117756138765964	0.999708090934845	SNRNP200	0.000126793003128179
ENSG00000101782	1532.29876484657	-0.0888637991707439	0.0568161563727721	-1.56405862071532	0.117803802403355	0.999708090934845	RIOK3	0.000126793003128179
ENSG00000152382	77.7132896338215	0.0517165638449452	0.0330717999441159	1.56376622779331	0.117872478152343	0.999708090934845	TADA1	0.000126793003128179
ENSG00000264577	0.690076472496966	-0.383920314414962	0.245554585296256	-1.56348257130597	0.117939131946741	0.999708090934845	AC010761.8	0.000126793003128179
ENSG00000232486	16.1713585316112	-0.0972253338638895	0.0621996946787313	-1.56311593434774	0.118025328356125	0.999708090934845	RP11-18B3.2	0.000126793003128179
ENSG00000162736	2193.64412466785	-0.0443199991929113	0.0283555068947602	-1.56301205820098	0.118049758637741	0.999708090934845	NCSTN	0.000126793003128179
ENSG00000167077	2.30472895472226	0.222072566479817	0.142104945155551	1.56273637231084	0.11811461551047	0.999708090934845	MEI1	0.000126793003128179
ENSG00000198301	468.021362182935	0.0609423326830236	0.0390000487992717	1.56262195969769	0.118141540016799	0.999708090934845	SDAD1	0.000126793003128179
ENSG00000134278	59.5263360168267	0.055916172621127	0.0357855328996303	1.56253569781839	0.11816184304662	0.999708090934845	SPIRE1	0.000126793003128179
ENSG00000167378	107.445941217639	-0.103966175985074	0.0665379731118717	-1.5625089121707	0.118168148008233	0.999708090934845	IRGQ	0.000126793003128179
ENSG00000165175	3.53502619705683	-0.168646055825999	0.107938925183433	-1.56242111489807	0.118188816091211	0.999708090934845	MID1IP1	0.000126793003128179
ENSG00000052749	376.36050653152	-0.1060512126213	0.0678778030306661	-1.56238428302383	0.118197487412427	0.999708090934845	RRP12	0.000126793003128179
ENSG00000104325	627.699193074398	-0.0456529141163228	0.0292264838537499	-1.5620392225343	0.118278749177196	0.999708090934845	DECR1	0.000126793003128179
ENSG00000197136	435.544431251436	0.0319504495707159	0.0204545429897541	1.56202216723787	0.118282766836612	0.999708090934845	PCNXL3	0.000126793003128179
ENSG00000224259	2.87156063151691	-0.235491494232442	0.15076633579903	-1.56196337189192	0.11829661788108	0.999708090934845	LINC01133	0.000126793003128179
ENSG00000135077	452.777638173323	-0.0534933120678565	0.0342573085419324	-1.56151531876412	0.118402212306705	0.999708090934845	HAVCR2	0.000126793003128179
ENSG00000147050	218.021747903721	-0.0689209496590831	0.0441405094104758	-1.56139905450947	0.118429624831904	0.999708090934845	KDM6A	0.000126793003128179
ENSG00000173626	28.1920279853121	0.198245270010121	0.126991626172564	1.56108930946938	0.118502680115418	0.999708090934845	TRAPPC3L	0.000126793003128179
ENSG00000160439	36.262963104426	-0.0628985917238839	0.0402942606345947	-1.56098140859997	0.118528137500521	0.999708090934845	RDH13	0.000126793003128179
ENSG00000146574	1156.92724037278	-0.0490658037926083	0.0314477525838994	-1.56023244146639	0.118704961837943	0.999708090934845	CCZ1B	0.000126793003128179
ENSG00000167526	4168.38444485238	0.0662825123733294	0.042486788647237	1.5600734836343	0.118742516929971	0.999708090934845	RPL13	0.000126793003128179
ENSG00000197780	330.244834026418	-0.102026691901931	0.0654003032448963	-1.56003392705817	0.118751863942906	0.999708090934845	TAF13	0.000126793003128179
ENSG00000265818	466.002573904839	0.0527917714336716	0.0338612845466116	1.55905991578675	0.11898219975111	0.999708090934845	EEF1E1-BLOC1S5	0.000126793003128179
ENSG00000232112	2127.43169738883	-0.0516930830250351	0.0331675770719811	-1.55854263676992	0.119104669048761	0.999708090934845	TMA7	0.000126793003128179
ENSG00000104218	53.5635794795472	-0.0910079594509409	0.0583962354451038	-1.55845593054529	0.119125206997145	0.999708090934845	CSPP1	0.000126793003128179
ENSG00000153310	1509.09369753196	-0.0731488937332466	0.0469552130640286	-1.55784393169508	0.119270249013654	0.999708090934845	FAM49B	0.000126793003128179
ENSG00000172361	9.73244242546285	-0.106294373959707	0.0682330249547434	-1.55781418206519	0.119277303118208	0.999708090934845	CCDC11	0.000126793003128179
ENSG00000075420	3509.29667866109	-0.10506464106183	0.0674753391282312	-1.5570820750106	0.119451000238651	0.999708090934845	FNDC3B	0.000126793003128179
ENSG00000197208	98.9857262031235	-0.161498482660053	0.103721532428242	-1.55703911115836	0.119461199842884	0.999708090934845	SLC22A4	0.000126793003128179
ENSG00000100403	444.139959290679	0.0386770696067612	0.0248481509193994	1.55653713357662	0.11958041971989	0.999708090934845	ZC3H7B	0.000126793003128179
ENSG00000138621	188.217149570034	-0.135717964382904	0.0872022209447455	-1.55635903435188	0.119622740751662	0.999708090934845	PPCDC	0.000126793003128179
ENSG00000101493	434.498199364777	-0.0900230148141336	0.0578462891342742	-1.55624528662798	0.119649776323889	0.999708090934845	ZNF516	0.000126793003128179
ENSG00000124207	147.298460250454	0.0512899731809028	0.0329643816075842	1.55592098743034	0.119726882071718	0.999708090934845	CSE1L	0.000126793003128179
ENSG00000163026	15.9131942484065	0.12386542798868	0.0796105726018326	1.5558916854949	0.119733850850181	0.999708090934845	C2orf44	0.000126793003128179
ENSG00000135624	415.092592224329	0.0417306075182489	0.0268231834134326	1.5557664008423	0.119763650451406	0.999708090934845	CCT7	0.000126793003128179
ENSG00000183011	530.412495932799	0.0372813773534438	0.0239666310056721	1.55555352542544	0.119814297288722	0.999708090934845	LSMD1	0.000126793003128179
ENSG00000105185	390.87161572731	0.0401918360910057	0.02584543089397	1.55508477517327	0.119925880426789	0.999708090934845	PDCD5	0.000126793003128179
ENSG00000162889	2806.71055952968	-0.088678078208136	0.0570308894424378	-1.55491311945328	0.119966762376119	0.999708090934845	MAPKAPK2	0.000126793003128179
ENSG00000172766	211.565195092503	0.0363913770721966	0.0234067484440132	1.55473867543975	0.120008319572909	0.999708090934845	NAA16	0.000126793003128179
ENSG00000272054	2.11431013151555	-0.239106040664429	0.153828138476448	-1.55437128104516	0.120095879547356	0.999708090934845	RP11-423P10.2	0.000126793003128179
ENSG00000135974	436.902539622196	-0.0417098371600291	0.0268373787555622	-1.55416956104122	0.12014397612365	0.999708090934845	C2orf49	0.000126793003128179
ENSG00000132522	471.343890626397	-0.0312145547846161	0.0200845213377242	-1.55415975614946	0.120146314311426	0.999708090934845	GPS2	0.000126793003128179
ENSG00000147650	21.6264710982999	0.0823282984385602	0.0529900249963018	1.55365653147561	0.120266366930703	0.999708090934845	LRP12	0.000126793003128179
ENSG00000204314	3.9929783002748	-0.178622518445791	0.114976223603707	-1.55356049144088	0.120289289547987	0.999708090934845	PRRT1	0.000126793003128179
ENSG00000011275	1590.27793881774	0.022388732179608	0.0144149367319896	1.55316201492047	0.1203844335583	0.999708090934845	RNF216	0.000126793003128179
ENSG00000270966	0.762576247125311	0.34089366554106	0.219520616096665	1.55290045920311	0.120446917086228	0.999708090934845	RP11-62H7.3	0.000126793003128179
ENSG00000188321	0.689655475552671	0.34289953873503	0.220833377534547	1.55275231744072	0.120482318204944	0.999708090934845	ZNF559	0.000126793003128179
ENSG00000160957	5.21900701129705	0.134468699229934	0.0866007310468189	1.5527432344334	0.12048448901666	0.999708090934845	RECQL4	0.000126793003128179
ENSG00000133460	27.8344369420919	0.0646671229637195	0.0416477920624047	1.55271431596717	0.12049140064793	0.999708090934845	SLC2A11	0.000126793003128179
ENSG00000113811	444.468903295337	-0.0813300292819845	0.0523963499586663	-1.55220791803519	0.120612482125771	0.999708090934845	SELK	0.000126793003128179
ENSG00000062194	1943.50003813987	-0.0360875946407716	0.0232539780169707	-1.55188908385632	0.120688765310537	0.999708090934845	GPBP1	0.000126793003128179
ENSG00000094841	14.3680275078453	0.0811854815952356	0.0523276461869852	1.55148353711786	0.120785849601693	0.999708090934845	UPRT	0.000126793003128179
ENSG00000186566	664.197276507353	-0.0325820404367656	0.021001768132336	-1.55139511261434	0.120807025756573	0.999708090934845	GPATCH8	0.000126793003128179
ENSG00000115828	1499.01472036709	-0.154211013017089	0.0994308410997545	-1.55093742858291	0.12091667968689	0.999708090934845	QPCT	0.000126793003128179
ENSG00000127318	0.99172932384859	-0.311069948412707	0.200574263349719	-1.55089662660423	0.120926458982047	0.999708090934845	IL22	0.000126793003128179
ENSG00000100003	3.69447037656204	-0.333481655665384	0.2150571641327	-1.550665177839	0.120981943636138	0.999708090934845	SEC14L2	0.000126793003128179
ENSG00000089902	1062.95323592476	-0.0560030236922226	0.0361159293004689	-1.55064606606967	0.120986526144653	0.999708090934845	RCOR1	0.000126793003128179
ENSG00000154845	634.458731727156	-0.0967036981894236	0.0623727366484712	-1.55041614951801	0.121041664838455	0.999708090934845	PPP4R1	0.000126793003128179
ENSG00000143799	1260.3067445067	0.0541674711474532	0.0349420664228054	1.55020800693402	0.121091598643279	0.999708090934845	PARP1	0.000126793003128179
ENSG00000136167	21679.4523030051	-0.0607769626480397	0.0392124163269005	-1.54994178735028	0.121155488718317	0.999708090934845	LCP1	0.000126793003128179
ENSG00000112715	246.537331850085	-0.126822068913884	0.0818320222284965	-1.54978534637411	0.121193045309764	0.999708090934845	VEGFA	0.000126793003128179
ENSG00000140391	276.702547220446	0.0502839699077419	0.0324502853583693	1.54956942142184	0.121244897104968	0.999708090934845	TSPAN3	0.000126793003128179
ENSG00000086544	100.072061392216	-0.089570930042642	0.057807540069494	-1.54946794025422	0.121269272587611	0.999708090934845	ITPKC	0.000126793003128179
ENSG00000183943	1198.80097857649	0.0414932703130845	0.0267804354084066	1.54938744200027	0.121288610761359	0.999708090934845	PRKX	0.000126793003128179
ENSG00000120899	5573.53609532774	-0.0879765480611089	0.0567854887367312	-1.54927869810165	0.121314738243887	0.999708090934845	PTK2B	0.000126793003128179
ENSG00000177688	107.357534832422	-0.084862119229575	0.0547828799680786	-1.54906275973485	0.121366633983815	0.999708090934845	SUMO4	0.000126793003128179
ENSG00000239415	1.11881816067431	-0.294963469609059	0.190490458679548	-1.54844222463268	0.121515861739809	0.999708090934845	AP001469.9	0.000126793003128179
ENSG00000224016	0.984378274119347	-0.350261921863464	0.226229062441732	-1.54826227047499	0.121559164373046	0.999708090934845	RP11-728K20.1	0.000126793003128179
ENSG00000147649	1671.31583822604	-0.0315860530608494	0.0204048276848993	-1.54796960545885	0.121629614556262	0.999708090934845	MTDH	0.000126793003128179
ENSG00000162804	27.9870808183015	0.100344838488379	0.0648354457471671	1.5476848710146	0.121698186333782	0.999708090934845	SNED1	0.000126793003128179
ENSG00000147439	252.685441464285	-0.0667467905927044	0.0431285036094737	-1.54762593196122	0.121712384232035	0.999708090934845	BIN3	0.000126793003128179
ENSG00000128973	296.657746172686	0.0406284390564164	0.0262574437397791	1.54731128662253	0.121788201433587	0.999708090934845	CLN6	0.000126793003128179
ENSG00000102908	1182.48763963612	-0.0664246103582415	0.0429306679710605	-1.54725312923196	0.121802219129118	0.999708090934845	NFAT5	0.000126793003128179
ENSG00000159713	82.7560276145943	0.118268336255255	0.0764606346044931	1.54678726990719	0.121914550887517	0.999708090934845	TPPP3	0.000126793003128179
ENSG00000176890	59.1975280491731	-0.147196208842047	0.095175151266473	-1.54658234721293	0.121963989142066	0.999708090934845	TYMS	0.000126793003128179
ENSG00000171988	1777.2892983041	-0.108783072732933	0.0703397082795953	-1.54653858245371	0.121974549560703	0.999708090934845	JMJD1C	0.000126793003128179
ENSG00000174282	394.241520357899	0.0508672325796388	0.0328956998651924	1.54631860054944	0.122027641931698	0.999708090934845	ZBTB4	0.000126793003128179
ENSG00000198482	413.411511577324	0.0494710836631172	0.032012871295504	1.54534978154443	0.122261680245863	0.999708090934845	ZNF808	0.000126793003128179
ENSG00000135870	1259.99306693597	-0.0555887107561628	0.0359725913275436	-1.54530737721971	0.122271931897148	0.999708090934845	RC3H1	0.000126793003128179
ENSG00000217555	21.6869531961316	-0.136902630370776	0.0885939919173691	-1.54528120257256	0.122278260203886	0.999708090934845	CKLF	0.000126793003128179
ENSG00000069943	194.250349320849	-0.0593505195137691	0.0384085156293218	-1.54524377058873	0.122287310668482	0.999708090934845	PIGB	0.000126793003128179
ENSG00000109321	223.271875341668	-0.266846136383797	0.172736774859327	-1.54481370050536	0.122391332411128	0.999708090934845	AREG	0.000126793003128179
ENSG00000124731	1795.70176543363	-0.212141062181073	0.137325814600935	-1.54480104703947	0.122394393972069	0.999708090934845	TREM1	0.000126793003128179
ENSG00000182359	77.2547104180852	0.0710009817366779	0.0459754303899516	1.54432446057527	0.122509749715387	0.999708090934845	KBTBD3	0.000126793003128179
ENSG00000117614	2868.32032439521	-0.0570357495261274	0.0369366649436507	-1.5441499554207	0.122552009193055	0.999708090934845	SYF2	0.000126793003128179
ENSG00000088325	17.8319003297439	-0.234693276292506	0.152012456035472	-1.5439081928769	0.122610575044113	0.999708090934845	TPX2	0.000126793003128179
ENSG00000242802	220.224074668463	-0.0433358805770893	0.028088583170813	-1.54282899616382	0.122872272127431	0.999708090934845	AP5Z1	0.000126793003128179
ENSG00000213341	366.426000020631	-0.0365756061427943	0.0237072955339343	-1.54279960320403	0.122879405797574	0.999708090934845	CHUK	0.000126793003128179
ENSG00000165338	6.49142143555294	0.161725446250732	0.104830758752057	1.54272894879299	0.122896554943706	0.999708090934845	HECTD2	0.000126793003128179
ENSG00000167604	355.044619917151	-0.121768226779493	0.0789406345566476	-1.54252911017725	0.122945069632211	0.999708090934845	NFKBID	0.000126793003128179
ENSG00000131323	683.215648122794	0.0270325018588486	0.0175258333330753	1.54243746046769	0.122967324374232	0.999708090934845	TRAF3	0.000126793003128179
ENSG00000188483	33.2243135769402	0.0718489362490911	0.0465860526129267	1.54228427220628	0.123004529173271	0.999708090934845	IER5L	0.000126793003128179
ENSG00000183560	1.37454970395178	-0.351884383170967	0.228271991357021	-1.54151361750122	0.123191831292361	0.999708090934845	FOLR4	0.000126793003128179
ENSG00000155287	204.503951380998	-0.0502255221061331	0.032595936211697	-1.54085226391226	0.12335274606643	0.999708090934845	SLC25A28	0.000126793003128179
ENSG00000153094	559.124201966578	-0.066824123892677	0.0433726778569705	-1.54069629071652	0.123390720006326	0.999708090934845	BCL2L11	0.000126793003128179
ENSG00000164327	1171.00029398824	-0.0846824748585436	0.0549727990514759	-1.54044320681666	0.123452356377002	0.999708090934845	RICTOR	0.000126793003128179
ENSG00000137441	305.436129348708	-0.211940016807123	0.137616561698931	-1.54007638463452	0.123541735376461	0.999708090934845	FGFBP2	0.000126793003128179
ENSG00000004779	594.552337727502	0.0422191213710204	0.0274151980236093	1.53998965590773	0.123562874868684	0.999708090934845	NDUFAB1	0.000126793003128179
ENSG00000203709	0.817638451858216	-0.372002438904596	0.241610631532795	-1.53967744111502	0.123638998318602	0.999708090934845	C1orf132	0.000126793003128179
ENSG00000198833	2195.13663023256	-0.108564174089532	0.0705209171463201	-1.53946060945687	0.1236918872215	0.999708090934845	UBE2J1	0.000126793003128179
ENSG00000063601	323.9805751559	0.035809746775403	0.0232676178884036	1.53903794308271	0.123795033446803	0.999708090934845	MTMR1	0.000126793003128179
ENSG00000151491	34.7687331103482	0.106892573144882	0.0694614131174903	1.53887703038921	0.123834319733434	0.999708090934845	EPS8	0.000126793003128179
ENSG00000101236	211.966377920944	-0.135540830036589	0.0880973606574675	-1.53853451482601	0.12391797614093	0.999708090934845	RNF24	0.000126793003128179
ENSG00000077984	1017.54963156974	-0.177527220065429	0.115419376719897	-1.53810586324909	0.124022732636778	0.999708090934845	CST7	0.000126793003128179
ENSG00000234498	392.615390931334	0.0975586646063394	0.0634342896134573	1.53794840615103	0.124061230315369	0.999708090934845	RPL13AP20	0.000126793003128179
ENSG00000089159	2939.32615505461	-0.0596816434756009	0.0388141910778745	-1.53762430230374	0.124140501857313	0.999708090934845	PXN	0.000126793003128179
ENSG00000123562	243.195109800417	-0.0742457689264878	0.048296958813981	-1.53727627473296	0.124225668825595	0.999708090934845	MORF4L2	0.000126793003128179
ENSG00000131748	533.466469784577	-0.0364906684609418	0.0237384453219088	-1.53719706434455	0.124245059026211	0.999708090934845	STARD3	0.000126793003128179
ENSG00000153922	1996.0309883965	-0.0535889882394789	0.0348629337358676	-1.53713364014302	0.124260586570594	0.999708090934845	CHD1	0.000126793003128179
ENSG00000213465	94.4047933309326	0.0532643401368047	0.0346527815372662	1.53708700352159	0.124272005137162	0.999708090934845	2	0.000126793003128179
ENSG00000175894	1.426562787845	-0.422590170526549	0.274948646565688	-1.53697854419366	0.124298563615166	0.999708090934845	TSPEAR	0.000126793003128179
ENSG00000176393	1484.4649623216	-0.0364130653881382	0.0236930936362206	-1.53686411522352	0.124326588681718	0.999708090934845	RNPEP	0.000126793003128179
ENSG00000130724	1737.13456624591	-0.0766512605857737	0.0498755779753998	-1.53684957041662	0.124330151237435	0.999708090934845	CHMP2A	0.000126793003128179
ENSG00000134371	716.024580445958	-0.0336737981979485	0.0219115753458597	-1.53680407120117	0.1243412961753	0.999708090934845	CDC73	0.000126793003128179
ENSG00000174943	244.384395432861	0.0272934328459547	0.0177619077622584	1.53662732693328	0.124384596708669	0.999708090934845	KCTD13	0.000126793003128179
ENSG00000198324	51.4627664845386	0.0500295437007257	0.0325648242767086	1.53630626947704	0.124463282582129	0.999708090934845	FAM109A	0.000126793003128179
ENSG00000172354	6368.73024157623	-0.0809118366982751	0.0526680446873748	-1.53626050062327	0.124474502932636	0.999708090934845	GNB2	0.000126793003128179
ENSG00000213413	61.3668140556521	-0.160220241920383	0.104318945221332	-1.53586907517562	0.124570494102779	0.999708090934845	PVRIG	0.000126793003128179
ENSG00000118503	5436.99368536438	-0.17055086408768	0.111050131843431	-1.5358006447767	0.12458728155043	0.999708090934845	TNFAIP3	0.000126793003128179
ENSG00000112357	52.1182306221586	-0.0424975001551531	0.0276715232518839	-1.53578463203177	0.124591210075663	0.999708090934845	PEX7	0.000126793003128179
ENSG00000197647	5.17736847508701	-0.135311207479325	0.0881226382488637	-1.53548747709071	0.124664130830123	0.999708090934845	ZNF433	0.000126793003128179
ENSG00000168148	11.4609411480744	-0.121597183783322	0.0791934651322393	-1.53544466807048	0.124674638752144	0.999708090934845	HIST3H3	0.000126793003128179
ENSG00000169554	3187.5179371409	-0.0407046477408334	0.0265124326193095	-1.53530414674915	0.124709136036047	0.999708090934845	ZEB2	0.000126793003128179
ENSG00000204622	1.72103830740455	-0.394256122849044	0.256808657773558	-1.53521351759364	0.124731388990252	0.999708090934845	HLA-J	0.000126793003128179
ENSG00000031081	457.040305897303	0.0425574041017461	0.0277212450943377	1.53519093233077	0.124736935025593	0.999708090934845	ARHGAP31	0.000126793003128179
ENSG00000145632	73.940149570651	-0.267856001379494	0.174487929369531	-1.53509759871256	0.124759856060793	0.999708090934845	PLK2	0.000126793003128179
ENSG00000166260	170.938302006215	0.0494362752251552	0.0322060802873422	1.53499819860366	0.124784270526941	0.999708090934845	COX11	0.000126793003128179
ENSG00000179598	13.4144422131757	0.113860085325337	0.0741900750507282	1.53470777927484	0.124855624115894	0.999708090934845	PLD6	0.000126793003128179
ENSG00000179632	1002.97353493757	0.0241217177373274	0.0157183790325094	1.53461865803324	0.124877526834324	0.999708090934845	1	0.000126793003128179
ENSG00000089022	354.131518921717	0.0355614510976377	0.0231766999074869	1.53436214989995	0.124940583805615	0.999708090934845	MAPKAPK5	0.000126793003128179
ENSG00000231925	343.215641923386	-0.0746170176292531	0.0486375336416585	-1.53414476521365	0.124994042556554	0.999708090934845	TAPBP	0.000126793003128179
ENSG00000051596	295.400987831608	0.17277407307002	0.112645396951439	1.53378724515927	0.125082001861064	0.999708090934845	THOC3	0.000126793003128179
ENSG00000115904	293.819001441393	0.0639335490644693	0.0416998300343175	1.53318488377181	0.12523030768051	0.999708090934845	1	0.000126793003128179
ENSG00000138942	191.068480596041	-0.0476242110002609	0.0310658964117655	-1.53300617400579	0.125274333698179	0.999708090934845	RNF185	0.000126793003128179
ENSG00000240618	3.61493069651676	-0.351522829623979	0.229312506167772	-1.53294225203223	0.125290084115401	0.999708090934845	RP11-206L10.5	0.000126793003128179
ENSG00000100441	730.644390065038	0.0647061550570545	0.0422281250395297	1.53229997771587	0.125448426618205	0.999708090934845	KHNYN	0.000126793003128179
ENSG00000086548	62.5772415891327	-0.340062360887093	0.22194907981032	-1.5321638691979	0.125482002023331	0.999708090934845	CEACAM6	0.000126793003128179
ENSG00000181982	333.298389241543	-0.107437091359765	0.0701293884336137	-1.53198386239269	0.125526417062892	0.999708090934845	CCDC149	0.000126793003128179
ENSG00000140553	508.744073855649	0.0341757320609379	0.0223087897664447	1.53194020916108	0.125537189945662	0.999708090934845	UNC45A	0.000126793003128179
ENSG00000150907	327.347798137398	0.0418692834710085	0.0273472143708411	1.53102553346901	0.125763082252942	0.999708090934845	FOXO1	0.000126793003128179
ENSG00000007129	70.8717131152156	-0.0471265714815976	0.0307874110987035	-1.53070913726754	0.125841294518519	0.999708090934845	CEACAM21	0.000126793003128179
ENSG00000186283	472.711733651795	0.0302962130650302	0.0197996525203915	1.53013862409093	0.12598241955824	0.999708090934845	TOR3A	0.000126793003128179
ENSG00000230453	16.7907016420932	-0.14489615890476	0.0947278181051648	-1.5296051550971	0.126114492665825	0.999708090934845	ANKRD18B	0.000126793003128179
ENSG00000141179	173.277701936605	-0.0505230990536788	0.0330303250316239	-1.52959739285965	0.126116415190471	0.999708090934845	PCTP	0.000126793003128179
ENSG00000205596	2.23821000143003	0.187900592588959	0.122854421635498	1.52945730473137	0.126151115666505	0.999708090934845	RP5-1132H15.2	0.000126793003128179
ENSG00000106799	855.254906490096	-0.0574761952933366	0.0375803479958283	-1.52942158225137	0.126159965479464	0.999708090934845	TGFBR1	0.000126793003128179
ENSG00000112290	56.1340503588094	0.0834463723463097	0.0545669545363671	1.52924738159421	0.126203128516597	0.999708090934845	WASF1	0.000126793003128179
ENSG00000165527	0.799815582923345	-0.331158464139201	0.216562447067374	-1.52915922692809	0.126224975658688	0.999708090934845	ARF6	0.000126793003128179
ENSG00000109743	1155.5361172297	-0.143461588736087	0.0938281675070302	-1.5289821015138	0.126268881094631	0.999708090934845	BST1	0.000126793003128179
ENSG00000162065	77.7941180178815	0.0542979232568897	0.0355323273682771	1.52812740618185	0.126480908161155	0.999708090934845	TBC1D24	0.000126793003128179
ENSG00000101474	911.091249211672	-0.0405039216386145	0.0265231278376163	-1.52711708387463	0.126731899521429	0.999708090934845	APMAP	0.000126793003128179
ENSG00000087086	32057.8356064766	-0.0862343150901643	0.0564770343527189	-1.52689170170659	0.126787943399916	0.999708090934845	FTL	0.000126793003128179
ENSG00000229111	0.637627062431817	0.364655288961531	0.23887182595873	1.5265730376446	0.126867215817093	0.999708090934845	MED4-AS1	0.000126793003128179
ENSG00000114346	87.022590216609	0.0686693245854964	0.0449917261186322	1.52626561613645	0.126943728037233	0.999708090934845	ECT2	0.000126793003128179
ENSG00000105339	1149.44895064997	-0.11982915463256	0.078524816009108	-1.52600363455371	0.127008959336915	0.999708090934845	DENND3	0.000126793003128179
ENSG00000124224	262.037333864375	-0.0802602208955103	0.0526002416976607	-1.52585270153007	0.127046552283724	0.999708090934845	PPP4R1L	0.000126793003128179
ENSG00000070785	45.2131931014489	0.0612950683014962	0.0401798325478561	1.5255182616426	0.127129882207528	0.999708090934845	EIF2B3	0.000126793003128179
ENSG00000260404	60.9741390437259	-0.0657767817864836	0.0431260751767654	-1.52522068184682	0.127204063726574	0.999708090934845	RP11-384K6.6	0.000126793003128179
ENSG00000005007	311.736725834579	-0.0521069165758376	0.0341670846579086	-1.52506182770781	0.127243677114566	0.999708090934845	UPF1	0.000126793003128179
ENSG00000102984	42.7179480991918	-0.0988503702332604	0.0648180206531746	-1.52504456688341	0.127247982016975	0.999708090934845	ZNF821	0.000126793003128179
ENSG00000111962	43.5210739199675	0.103491854907189	0.0678671452939615	1.52491834537789	0.127279465490913	0.999708090934845	UST	0.000126793003128179
ENSG00000173762	499.542562932952	-0.108847637241643	0.0713883535672032	-1.52472541811987	0.127327599115093	0.999708090934845	CD7	0.000126793003128179
ENSG00000068784	1077.09705173051	-0.0673231035514042	0.044159690125196	-1.52453749925641	0.127374496804096	0.999708090934845	SRBD1	0.000126793003128179
ENSG00000124507	10.4111105740809	-0.189981333890774	0.12464128078124	-1.52422482102229	0.127452559660056	0.999708090934845	PACSIN1	0.000126793003128179
ENSG00000125676	717.608430254725	0.0341316817513006	0.0223932454262556	1.52419540364087	0.127459905881698	0.999708090934845	THOC2	0.000126793003128179
ENSG00000182183	18.4473872597935	0.122416636382205	0.0803420612987414	1.52369299969806	0.127585418984688	0.999708090934845	FAM159A	0.000126793003128179
ENSG00000120158	53.3432966516417	-0.0999523713890391	0.065614934526788	-1.52331739884969	0.127679316283117	0.999708090934845	RCL1	0.000126793003128179
ENSG00000075790	407.174916980877	0.026875933244906	0.0176469840001662	1.5229760079486	0.127764707980179	0.999708090934845	BCAP29	0.000126793003128179
ENSG00000114383	134.266843671313	0.0318870577111027	0.0209389765494838	1.52285655584675	0.127794596878475	0.999708090934845	TUSC2	0.000126793003128179
ENSG00000183762	125.701892346565	-0.226651707201529	0.148840511857848	-1.5227823686739	0.127813162477489	0.999708090934845	KREMEN1	0.000126793003128179
ENSG00000117151	981.240617613734	-0.0990991496808728	0.0650824186357268	-1.5226715871692	0.127840889840463	0.999708090934845	CTBS	0.000126793003128179
ENSG00000113555	7.70476284181321	0.165515275831044	0.108771429955819	1.52167969013805	0.1280893589839	0.999708090934845	PCDH12	0.000126793003128179
ENSG00000118257	17.9579068827979	0.094293497951859	0.0619722740688942	1.52154329284469	0.128123555705666	0.999708090934845	NRP2	0.000126793003128179
ENSG00000180776	1878.61084551799	-0.0400641476094775	0.026333632020929	-1.52140607029201	0.128157966493842	0.999708090934845	ZDHHC20	0.000126793003128179
ENSG00000223358	0.668164965538913	-0.456425533666684	0.300203524800213	-1.52038699069386	0.12841374215076	0.999708090934845	EHHADH-AS1	0.000126793003128179
ENSG00000104324	714.472316448938	-0.106135887077756	0.0698125694321325	-1.52029767620765	0.128436177817028	0.999708090934845	CPQ	0.000126793003128179
ENSG00000100483	230.927635120289	-0.0656863878669204	0.0432089550038137	-1.52020311208921	0.128459935503611	0.999708090934845	VCPKMT	0.000126793003128179
ENSG00000105576	114.008752013501	-0.0401581860046609	0.026420807603892	-1.51994543871344	0.128524689055023	0.999708090934845	TNPO2	0.000126793003128179
ENSG00000173566	28.3928657307215	0.0702562875232578	0.0462272820027295	1.51980139172166	0.128560899247071	0.999708090934845	NUDT18	0.000126793003128179
ENSG00000169981	34.1243051999457	0.0685150404719501	0.0450835434734708	1.51973503396572	0.128577582770068	0.999708090934845	ZNF35	0.000126793003128179
ENSG00000185658	694.321107209755	0.029434029771763	0.0193780535255143	1.5189363437875	0.128778519749358	0.999708090934845	BRWD1	0.000126793003128179
ENSG00000100220	624.003937105994	0.0435022993731462	0.0286493288749313	1.5184404340868	0.128903404997961	0.999708090934845	RTCB	0.000126793003128179
ENSG00000109572	42.7808062580273	0.0553922750023734	0.0364807846053806	1.51839593368295	0.128914616161443	0.999708090934845	CLCN3	0.000126793003128179
ENSG00000077157	37.4018214768404	-0.0571235323901666	0.037624504586254	-1.51825341006713	0.12895052780065	0.999708090934845	PPP1R12B	0.000126793003128179
ENSG00000135801	158.668433592549	0.0457469138093792	0.0301333024345284	1.51815135127572	0.128976248303426	0.999708090934845	TAF5L	0.000126793003128179
ENSG00000099910	181.323220308217	0.0467294918822321	0.0307829750256258	1.5180303997041	0.129006735259608	0.999708090934845	KLHL22	0.000126793003128179
ENSG00000228594	29.4407937102598	0.0741043649618337	0.0488179497343432	1.51797372411365	0.129021022789655	0.999708090934845	C1orf233	0.000126793003128179
ENSG00000172889	11.6936699281028	0.11545562261095	0.0761094491206576	1.51696831267187	0.129274684539983	0.999708090934845	EGFL7	0.000126793003128179
ENSG00000125454	71.2658782436486	0.0857424756762326	0.0565404621615555	1.51647992248873	0.12939804335179	0.999708090934845	SLC25A19	0.000126793003128179
ENSG00000126524	1171.54480746154	-0.0957085667133658	0.0631141442036876	-1.51643610035314	0.12940911652401	0.999708090934845	SBDS	0.000126793003128179
ENSG00000032219	1608.31726211663	-0.0654194680196606	0.043140550750094	-1.51642635251981	0.129411579749961	0.999708090934845	ARID4A	0.000126793003128179
ENSG00000241511	2.96325740638938	0.172834735126494	0.113987235321647	1.51626394515835	0.129452624588805	0.999708090934845	RPS15AP24	0.000126793003128179
ENSG00000110104	113.340310465454	0.0535720413955941	0.0353383236354226	1.51597574203815	0.129525486387026	0.999708090934845	CCDC86	0.000126793003128179
ENSG00000176476	110.851740633146	0.0474535680867393	0.0313035941908384	1.51591436425621	0.129541007665037	0.999708090934845	CCDC101	0.000126793003128179
ENSG00000186591	522.407933833955	-0.0422369891707327	0.0278634861086714	-1.51585444140057	0.129556162413032	0.999708090934845	UBE2H	0.000126793003128179
ENSG00000185842	1.24255901304777	-0.315382193407268	0.20807317505435	-1.51572730759209	0.129588319658909	0.999708090934845	DNAH14	0.000126793003128179
ENSG00000183323	469.878002647394	-0.10630266510533	0.0701498857014858	-1.51536476563465	0.129680055116332	0.999708090934845	CCDC125	0.000126793003128179
ENSG00000142168	1320.8657730441	0.0413768498039491	0.0273056785454006	1.51532032925506	0.129691302500955	0.999708090934845	SOD1	0.000126793003128179
ENSG00000198060	535.369134128969	-0.0514113484903396	0.0339319642702508	-1.51513033789834	0.129739400151162	0.999708090934845	MARCH5	0.000126793003128179
ENSG00000112473	226.506896560328	0.0333941235735833	0.022058908808807	1.51386108274997	0.130061076404694	0.999708090934845	SLC39A7	0.000126793003128179
ENSG00000121297	118.398438864637	-0.109976744502351	0.0726657826779298	-1.51345984931851	0.130162892483233	0.999708090934845	TSHZ3	0.000126793003128179
ENSG00000175193	610.834042089411	-0.0307415107425306	0.0203160999670713	-1.51316004510496	0.130239010485238	0.999708090934845	PARL	0.000126793003128179
ENSG00000185324	158.621637393418	0.0409876882023351	0.0270918849652012	1.51291385796827	0.130301541346011	0.999708090934845	CDK10	0.000126793003128179
ENSG00000136628	663.424632799423	0.0575758843163787	0.0380578938918942	1.5128499879664	0.130317767957646	0.999708090934845	EPRS	0.000126793003128179
ENSG00000153283	362.762899423724	-0.155302669587457	0.102666844375536	-1.51268572178365	0.130359508109306	0.999708090934845	CD96	0.000126793003128179
ENSG00000166741	0.545318520168503	-0.397562985177513	0.26283321015909	-1.51260559857285	0.130379871236726	0.999708090934845	NNMT	0.000126793003128179
ENSG00000164933	304.605394712969	-0.0451255527340226	0.0298570687679764	-1.51138589942301	0.13069015978437	0.999708090934845	SLC25A32	0.000126793003128179
ENSG00000119403	169.299930247538	0.05750486493308	0.0380478907924342	1.51138114979333	0.130691369197496	0.999708090934845	PHF19	0.000126793003128179
ENSG00000156603	199.450361052865	0.0325179477962169	0.0215239708017093	1.51077828973985	0.13084494784433	0.999708090934845	MED19	0.000126793003128179
ENSG00000169925	482.010587336165	0.0493749576989749	0.0326931449911699	1.51025414386749	0.13097858777108	0.999708090934845	BRD3	0.000126793003128179
ENSG00000248795	0.664482100024066	-0.369893912398266	0.244936039944518	-1.51016531696215	0.13100124619104	0.999708090934845	RP11-173E2.1	0.000126793003128179
ENSG00000066583	102.272282164483	0.0599852915905483	0.03972318463021	1.51008264188689	0.131022338102001	0.999708090934845	ISOC1	0.000126793003128179
ENSG00000186575	363.66133549042	0.039701212162651	0.0262946120420463	1.50986111143861	0.131078867519135	0.999708090934845	NF2	0.000126793003128179
ENSG00000108061	1408.38188028433	-0.0466014947320564	0.0308737616780774	-1.50942069249524	0.131191308362792	0.999708090934845	SHOC2	0.000126793003128179
ENSG00000250742	1.34481176251049	0.25165268196676	0.166727138486677	1.50936844625849	0.131204652011624	0.999708090934845	RP11-834C11.4	0.000126793003128179
ENSG00000108854	343.825327817095	-0.0283672333309553	0.0187944997856197	-1.50933696850288	0.131212691914274	0.999708090934845	SMURF2	0.000126793003128179
ENSG00000173040	19.2945347570273	0.0863103427992552	0.0571927927336213	1.50911222680191	0.131270105499633	0.999708090934845	EVC2	0.000126793003128179
ENSG00000086300	422.877691517456	-0.111253022919147	0.073726738616217	-1.50899151389664	0.131300951432843	0.999708090934845	SNX10	0.000126793003128179
ENSG00000169403	823.054588255547	-0.133881692388982	0.0887282276301213	-1.50889627759827	0.13132529125941	0.999708090934845	PTAFR	0.000126793003128179
ENSG00000184828	1.14193567809141	0.30266478749082	0.200630486079496	1.50856828094856	0.131409145117736	0.999708090934845	ZBTB7C	0.000126793003128179
ENSG00000127616	545.227126879068	0.0410702886764634	0.0272352079603218	1.50798513219717	0.13155833228229	0.999708090934845	SMARCA4	0.000126793003128179
ENSG00000217128	1252.78231527783	-0.0570475250423399	0.0378304058062671	-1.50798078494017	0.131559444935472	0.999708090934845	FNIP1	0.000126793003128179
ENSG00000101624	39.1090049014637	0.091323921953752	0.0605842935341259	1.50738610003451	0.131711719567421	0.999708090934845	CEP76	0.000126793003128179
ENSG00000140563	238.586409093763	-0.102506795602443	0.0680158135690902	-1.50710239609671	0.131784412725021	0.999708090934845	MCTP2	0.000126793003128179
ENSG00000129932	33.2377428686282	0.0603328447264356	0.0400513526089824	1.50638719534542	0.131967805838335	0.999708090934845	DOHH	0.000126793003128179
ENSG00000103994	3556.76677982169	-0.0450961422127815	0.029947513965099	-1.50583925815468	0.132108442655455	0.999708090934845	ZNF106	0.000126793003128179
ENSG00000240695	48.7723771221314	-0.122321325203615	0.0812353453956944	-1.50576481958428	0.132127557456988	0.999708090934845	RP11-102M11.1	0.000126793003128179
ENSG00000224861	27.8261998973586	-0.0716133493724587	0.0475640874830231	-1.50561806526866	0.132165248223895	0.999708090934845	YBX1P1	0.000126793003128179
ENSG00000143157	517.475715588538	0.0454926307092659	0.0302196509913257	1.50539894462461	0.132221540266437	0.999708090934845	POGK	0.000126793003128179
ENSG00000111859	82.6669752422061	-0.169729349690937	0.112826057664237	-1.50434530111865	0.132492480456328	0.999708090934845	NEDD9	0.000126793003128179
ENSG00000148300	283.209386573551	0.04647327904831	0.030895466823731	1.50421028798353	0.132527229598208	0.999708090934845	REXO4	0.000126793003128179
ENSG00000023330	180.59148786455	-0.0577783912285599	0.0384182631018815	-1.50393033322035	0.132599305728955	0.999708090934845	ALAS1	0.000126793003128179
ENSG00000163599	14.9329794585298	-0.23179182609109	0.15417076728286	-1.50347455731226	0.132716713065278	0.999708090934845	CTLA4	0.000126793003128179
ENSG00000064932	698.736786832828	-0.105070566975081	0.0698985645767648	-1.50318633309972	0.132791000820108	0.999708090934845	SBNO2	0.000126793003128179
ENSG00000130038	223.639356333553	-0.0357447123633289	0.0237803193680483	-1.50312162801969	0.132807682521907	0.999708090934845	EFCAB4B	0.000126793003128179
ENSG00000241962	3.95106245578616	-0.241869334677009	0.16094963641388	-1.50276409481936	0.132899887881374	0.999708090934845	C2orf15	0.000126793003128179
ENSG00000069493	360.742997218866	0.0745849785392439	0.0496659216200545	1.50173350471216	0.133165947339756	0.999708090934845	CLEC2D	0.000126793003128179
ENSG00000054967	333.959330380545	-0.0974419639054282	0.0648906582992105	-1.5016331542843	0.133191876042671	0.999708090934845	RELT	0.000126793003128179
ENSG00000073849	1094.100585164	0.057340277450516	0.0381861575468997	1.50159851459502	0.133200827207784	0.999708090934845	ST6GAL1	0.000126793003128179
ENSG00000198846	149.279946407406	-0.08407261018731	0.0559899764312384	-1.50156537912746	0.133209390106022	0.999708090934845	TOX	0.000126793003128179
ENSG00000108179	760.859269357589	-0.107998188509408	0.0719318382851652	-1.50139619790144	0.133253116716553	0.999708090934845	PPIF	0.000126793003128179
ENSG00000139899	11.1993652956079	-0.103828214889404	0.0691584739535179	-1.50130864598296	0.13327574976303	0.999708090934845	CBLN3	0.000126793003128179
ENSG00000131016	30.0517834432382	-0.185932747261715	0.123859783866336	-1.50115510828249	0.13331544797772	0.999708090934845	AKAP12	0.000126793003128179
ENSG00000139433	297.183766253577	-0.0498619262064022	0.0332210984328766	-1.50091142552521	0.133378472596259	0.999708090934845	GLTP	0.000126793003128179
ENSG00000137267	71.7375359021273	-0.166405958930209	0.110882605955075	-1.50073997176464	0.133422830165849	0.999708090934845	TUBB2A	0.000126793003128179
ENSG00000198804	10.2334205081095	0.104993249907071	0.0699613360400382	1.50073248811292	0.133424766554855	0.999708090934845	MT-CO1	0.000126793003128179
ENSG00000147853	192.580901555634	0.0497791776572763	0.0331723777337047	1.50062133190707	0.133453530696392	0.999708090934845	AK3	0.000126793003128179
ENSG00000117640	625.743864026458	0.0282140316952238	0.018804210645949	1.50041031907404	0.133508148162848	0.999708090934845	MTFR1L	0.000126793003128179
ENSG00000174021	2439.22015749214	-0.0671940059852055	0.0447847244626886	-1.50037779156567	0.133516568952694	0.999708090934845	GNG5	0.000126793003128179
ENSG00000048342	7.59504814116229	0.116587967398922	0.0777198072239623	1.50010623499046	0.133586886129151	0.999708090934845	CC2D2A	0.000126793003128179
ENSG00000162881	116.553247284429	-0.0827090384325768	0.0551569340888674	-1.49952204194885	0.133738254880092	0.999708090934845	OXER1	0.000126793003128179
ENSG00000141720	885.618565425508	0.0328248081784917	0.0218952319173224	1.49917609013871	0.133827956096602	0.999708090934845	PIP4K2B	0.000126793003128179
ENSG00000272373	270.96287943031	0.0566620265360176	0.0378024943889407	1.49889650013662	0.133900484481144	0.999708090934845	ZNF33B	0.000126793003128179
ENSG00000215193	269.602110675634	0.0380395732923209	0.0253807559257138	1.49875651472548	0.133936809488419	0.999708090934845	PEX26	0.000126793003128179
ENSG00000131381	86.5683651210126	-0.0668178069112122	0.0445871561177694	-1.4985886683314	0.133980374228994	0.999708090934845	ZFYVE20	0.000126793003128179
ENSG00000242550	77.2870453473975	-0.146814730634698	0.0980052711608937	-1.49802892125746	0.134125736503206	0.999708090934845	SERPINB10	0.000126793003128179
ENSG00000182957	682.681079987807	-0.0501054988555592	0.0334580642588937	-1.49756119983063	0.134247293895263	0.999708090934845	SPATA13	0.000126793003128179
ENSG00000146858	11.6118730715444	0.139524253966055	0.0932019362630817	1.49701025064779	0.134390590833617	0.999708090934845	ZC3HAV1L	0.000126793003128179
ENSG00000147044	130.276440364288	0.0543610055931945	0.0363144354510041	1.49695306888466	0.134405470068722	0.999708090934845	CASK	0.000126793003128179
ENSG00000124593	4.86377974690055	-0.147454779590179	0.09852525709173	-1.49661907964264	0.134492402673437	0.999708090934845	PRICKLE4	0.000126793003128179
ENSG00000173852	209.609065422306	0.0531560308263659	0.0355420413277899	1.49558181917941	0.134762663839213	0.999708090934845	DPY19L1	0.000126793003128179
ENSG00000169692	290.067439750977	-0.039561061368939	0.0264553932594003	-1.49538738589274	0.134813370671276	0.999708090934845	AGPAT2	0.000126793003128179
ENSG00000149179	69.8266855472486	0.051682901488477	0.0345634690678085	1.49530422965017	0.134835061735397	0.999708090934845	C11orf49	0.000126793003128179
ENSG00000102575	313.67061423909	0.0567523176157136	0.0379547764759177	1.49526154242333	0.134846197622115	0.999708090934845	ACP5	0.000126793003128179
ENSG00000223508	18.141698408313	0.0798819436612904	0.0534282826975264	1.49512467232994	0.134881907940834	0.999708090934845	RPL23AP53	0.000126793003128179
ENSG00000213625	1424.18283716078	-0.0388573041553501	0.0259901124577613	-1.49508026248445	0.13489349633557	0.999708090934845	LEPROT	0.000126793003128179
ENSG00000142089	5426.61524431701	-0.152951220835597	0.102315852740398	-1.49489269491478	0.134942449084017	0.999708090934845	IFITM3	0.000126793003128179
ENSG00000203441	1.47234781686473	-0.231491335818382	0.15486507096861	-1.49479372185419	0.13496828532607	0.999708090934845	LINC00449	0.000126793003128179
ENSG00000111642	1251.45453906186	-0.0511592129229368	0.0342254122192226	-1.49477273188848	0.134973765104675	0.999708090934845	CHD4	0.000126793003128179
ENSG00000230989	2083.99250067596	-0.057405468290749	0.0384082940098274	-1.49461124922812	0.135015928580568	0.999708090934845	HSBP1	0.000126793003128179
ENSG00000184009	51467.0521336676	0.0232607241985199	0.015565861890237	1.49434219335514	0.13508620226386	0.999708090934845	ACTG1	0.000126793003128179
ENSG00000161298	12.9279809533141	0.134387111845955	0.0899582261651236	1.49388352321754	0.135206065733104	0.999708090934845	ZNF382	0.000126793003128179
ENSG00000179869	15.2217109382484	-0.18542615851769	0.124150463812707	-1.49355993383499	0.135290678209072	0.999708090934845	ABCA13	0.000126793003128179
ENSG00000139514	161.456922717323	0.0465706549533947	0.0311908381401935	1.49308764144373	0.135414247116856	0.999708090934845	SLC7A1	0.000126793003128179
ENSG00000128594	142.452806074458	-0.154784461813858	0.103667417645528	-1.49308688621063	0.135414444783165	0.999708090934845	LRRC4	0.000126793003128179
ENSG00000167986	1416.3964462716	0.045631807866363	0.0305681072176384	1.49279140973546	0.135491796612396	0.999708090934845	DDB1	0.000126793003128179
ENSG00000116903	683.420207270164	-0.0591142071459253	0.0396027183325902	-1.49268054403423	0.135520828589159	0.999708090934845	EXOC8	0.000126793003128179
ENSG00000159842	31.8921747544187	-0.0536898477626	0.0359762115477746	-1.49237080428278	0.135601964417366	0.999708090934845	ABR	0.000126793003128179
ENSG00000187609	20.2528816529419	0.0781231780308257	0.052348986982832	1.49235319599301	0.135606578007286	0.999708090934845	EXD3	0.000126793003128179
ENSG00000141298	4743.98369373268	-0.0670438806814202	0.0449268678788144	-1.49228922127988	0.135623341194596	0.999708090934845	SSH2	0.000126793003128179
ENSG00000134698	2324.35906792533	-0.0729792328671642	0.0489053185966451	-1.49225554523165	0.135632165916272	0.999708090934845	AGO4	0.000126793003128179
ENSG00000020577	7.50190846930993	0.121028690921162	0.0811104073413517	1.4921474923904	0.135660483879318	0.999708090934845	SAMD4A	0.000126793003128179
ENSG00000079739	278.23950239825	-0.0362087058700143	0.0242740415583321	-1.49166366807944	0.135787338203713	0.999708090934845	PGM1	0.000126793003128179
ENSG00000020129	194.990356178058	0.047928024011325	0.0321311743140531	1.49163623908893	0.135794532577896	0.999708090934845	NCDN	0.000126793003128179
ENSG00000081320	3558.60109815858	-0.0805274049429088	0.0539942987016692	-1.49140570169901	0.135855012068485	0.999708090934845	STK17B	0.000126793003128179
ENSG00000182541	861.507606785265	-0.154745975915416	0.103760182439387	-1.49138110860409	0.135861465081863	0.999708090934845	LIMK2	0.000126793003128179
ENSG00000149311	736.213822362552	-0.0366862004378125	0.0245995874546304	-1.49133397076166	0.135873834301743	0.999708090934845	ATM	0.000126793003128179
ENSG00000168071	862.396284019501	-0.0558661952310203	0.0374692284774174	-1.49098867260346	0.135964468887391	0.999708090934845	CCDC88B	0.000126793003128179
ENSG00000165140	444.508461802152	-0.0540258591138968	0.0362350762424253	-1.49098234960084	0.135966128997522	0.999708090934845	FBP1	0.000126793003128179
ENSG00000105835	24130.417999685	-0.215326678985572	0.144460963109436	-1.49055270261802	0.136078969873558	0.999708090934845	NAMPT	0.000126793003128179
ENSG00000167173	735.983529028125	-0.124945572221607	0.0838280192861707	-1.49049892011727	0.136093100198595	0.999708090934845	C15orf39	0.000126793003128179
ENSG00000225190	869.387077298848	-0.062935784966189	0.0422256475028396	-1.49046346682917	0.136102415492497	0.999708090934845	PLEKHM1	0.000126793003128179
ENSG00000181826	97.5931954807017	-0.0944719950666881	0.0633908638720888	-1.49030931740125	0.136142923727742	0.999708090934845	RELL1	0.000126793003128179
ENSG00000100227	632.442068012625	-0.026751924753944	0.0179561978239566	-1.48984350786403	0.136265388281717	0.999708090934845	POLDIP3	0.000126793003128179
ENSG00000119383	533.066895843764	0.0323693575268092	0.0217298589687803	1.48962575290134	0.136322666729387	0.999708090934845	PPP2R4	0.000126793003128179
ENSG00000101367	1711.96290270796	-0.040690629302509	0.0273197385923492	-1.48942235171695	0.13637618633275	0.999708090934845	MAPRE1	0.000126793003128179
ENSG00000185896	566.057810074662	-0.0366655477367898	0.0246241852136411	-1.48900552114423	0.136485914864324	0.999708090934845	LAMP1	0.000126793003128179
ENSG00000173166	75.6341498390666	0.0763338690664163	0.0512728956700034	1.48877624462069	0.136546299785291	0.999708090934845	RAPH1	0.000126793003128179
ENSG00000174579	1272.10630683188	-0.0389978937672174	0.0261959091470764	-1.48870167277892	0.136565944332102	0.999708090934845	MSL2	0.000126793003128179
ENSG00000002919	395.330445128505	-0.055214503188202	0.0370953457941787	-1.48844826773031	0.13663271541665	0.999708090934845	SNX11	0.000126793003128179
ENSG00000005302	1793.70742246603	-0.0394570224033807	0.0265127129984427	-1.48823028430543	0.136690173217304	0.999708090934845	MSL3	0.000126793003128179
ENSG00000028839	175.905545086894	-0.0403138668058872	0.0271032532215659	-1.48741800389518	0.136904444727956	0.999708090934845	TBPL1	0.000126793003128179
ENSG00000010072	220.69262442408	-0.0701728812809907	0.0471827721823071	-1.48725642931393	0.136947097381561	0.999708090934845	SPRTN	0.000126793003128179
ENSG00000242259	3.67073819457066	-0.190536102764448	0.128124866832318	-1.48711259160808	0.136985076457906	0.999708090934845	C22orf39	0.000126793003128179
ENSG00000198886	5.79335600281566	0.114428544613373	0.076948346691251	1.48708256296276	0.136993006281701	0.999708090934845	MT-ND4	0.000126793003128179
ENSG00000104921	210.82697370445	0.0944634236129604	0.0635377434460385	1.48672928073353	0.137086325987745	0.999708090934845	FCER2	0.000126793003128179
ENSG00000123643	338.123193698001	-0.0573640604661451	0.0385943151393015	-1.48633445778469	0.137190676713622	0.999708090934845	SLC36A1	0.000126793003128179
ENSG00000169116	20.0707986077283	0.121059885546509	0.0814695121123522	1.48595324076029	0.137291489552276	0.999708090934845	PARM1	0.000126793003128179
ENSG00000198948	72.0017478122187	0.160438520503162	0.108007944102431	1.48543259328229	0.137429267060685	0.999708090934845	MFAP3L	0.000126793003128179
ENSG00000170180	7.4482812961337	0.472537692937945	0.318139916033931	1.48531406818988	0.137460646923346	0.999708090934845	GYPA	0.000126793003128179
ENSG00000133315	6.57558856783607	0.153981022511592	0.103679024426563	1.4851704417865	0.137498679834872	0.999708090934845	MACROD1	0.000126793003128179
ENSG00000147873	1.24112925299684	0.258742558336695	0.174242140256403	1.48495971155971	0.137554496823458	0.999708090934845	IFNA5	0.000126793003128179
ENSG00000137221	362.554574258684	0.0324113355714062	0.0218272850299878	1.48490000139171	0.13757031567924	0.999708090934845	TJAP1	0.000126793003128179
ENSG00000100106	976.073605387145	-0.0560775334578072	0.0377710604101938	-1.48466929042513	0.137631450501595	0.999708090934845	TRIOBP	0.000126793003128179
ENSG00000106089	11.9572149383522	-0.283963578215268	0.191269002329117	-1.48462936888567	0.137642031214917	0.999708090934845	STX1A	0.000126793003128179
ENSG00000187801	8.84978811964808	-0.086874590406402	0.0585341729357004	-1.48416875218914	0.137764157374915	0.999708090934845	ZFP69B	0.000126793003128179
ENSG00000141682	408.812363809404	-0.155853325575581	0.105027543944452	-1.4839281175423	0.137827991541076	0.999708090934845	PMAIP1	0.000126793003128179
ENSG00000136960	17.5363280350232	-0.155625636462464	0.10490512780315	-1.48348931764793	0.137944452530865	0.999708090934845	ENPP2	0.000126793003128179
ENSG00000198087	352.081010370928	0.0386017164256942	0.026023969542383	1.48331392575706	0.137991024149337	0.999708090934845	CD2AP	0.000126793003128179
ENSG00000197561	66.9938539261449	-0.167812561572912	0.11317391098168	-1.48278485842975	0.138131580236808	0.999708090934845	ELANE	0.000126793003128179
ENSG00000130347	79.2471844761751	0.0500592177242446	0.0337659943026584	1.48253350028859	0.138198396620066	0.999708090934845	RTN4IP1	0.000126793003128179
ENSG00000263843	17.5147900512514	0.11054524780245	0.074572149867481	1.4823931990548	0.138235702525536	0.999708090934845	RP11-649A18.12	0.000126793003128179
ENSG00000005075	520.679978210966	-0.0422554125434478	0.0285087354160745	-1.48219175374655	0.138289280125953	0.999708090934845	POLR2J	0.000126793003128179
ENSG00000078304	348.054084677265	-0.0497344387728384	0.0335601472811556	-1.48194935964315	0.13835376992202	0.999708090934845	PPP2R5C	0.000126793003128179
ENSG00000248345	1.49521571698979	-0.52937727232197	0.357241650170529	-1.48184645342802	0.138381155485273	0.999708090934845	RP11-262D11.1	0.000126793003128179
ENSG00000136169	235.486196804823	0.0401495251800187	0.0270975383780807	1.48166688131701	0.138428953499641	0.999708090934845	SETDB2	0.000126793003128179
ENSG00000166845	3.00357520556534	0.174435313343602	0.117729243860642	1.48166511245145	0.138429424394706	0.999708090934845	C18orf54	0.000126793003128179
ENSG00000068976	34.3903663444517	-0.119208051497707	0.080465004849814	-1.48148939679064	0.138476208344603	0.999708090934845	PYGM	0.000126793003128179
ENSG00000267544	2.91001475667144	0.156870528304495	0.105895219476446	1.48137497688823	0.138506678967075	0.999708090934845	AC007229.3	0.000126793003128179
ENSG00000158417	541.968357346556	0.0595863519115552	0.0402279684306381	1.48121702974624	0.138548749609026	0.999708090934845	EIF5B	0.000126793003128179
ENSG00000059728	3446.3538906516	-0.150918304346531	0.101889637820563	-1.48119384438594	0.138554926066802	0.999708090934845	MXD1	0.000126793003128179
ENSG00000256356	6.37364897943792	0.148714035339	0.100453266188839	1.4804300644584	0.138758511624787	0.999708090934845	HSPA8P5	0.000126793003128179
ENSG00000070495	341.967811539531	-0.10757836472736	0.0726731153900709	-1.48030484381929	0.138791911161957	0.999708090934845	JMJD6	0.000126793003128179
ENSG00000119318	1401.43410336979	-0.0526244335490259	0.0355569792750239	-1.48000293112612	0.138872464436951	0.999708090934845	RAD23B	0.000126793003128179
ENSG00000001497	318.511740353527	0.0409360665896226	0.0276630482036659	1.47981040586112	0.138923850868878	0.999708090934845	LAS1L	0.000126793003128179
ENSG00000100029	549.689087216659	0.0421009020320004	0.0284652243962275	1.47902933930779	0.139132473590212	0.999708090934845	1	0.000126793003128179
ENSG00000092020	492.879653071094	-0.0453376072314885	0.0306547433242454	-1.47897526826233	0.139146924878692	0.999708090934845	PPP2R3C	0.000126793003128179
ENSG00000126262	1789.05587739026	-0.231550226335987	0.156568207847846	-1.47890960443904	0.139164476062859	0.999708090934845	FFAR2	0.000126793003128179
ENSG00000153201	772.100415610777	-0.0466956390849503	0.0315762626960884	-1.4788209590977	0.139188172646009	0.999708090934845	RANBP2	0.000126793003128179
ENSG00000118113	109.722757328479	-0.345436166996384	0.233694245101198	-1.47815435868691	0.13936646712732	0.999708090934845	MMP8	0.000126793003128179
ENSG00000234268	95.8310456207059	-0.120764444825727	0.0817250152727683	-1.47769253297365	0.139490093930769	0.999708090934845	AP000936.1	0.000126793003128179
ENSG00000007038	28.9047952957021	-0.0587536920500133	0.0397638518590139	-1.47756540936551	0.139524138647739	0.999708090934845	PRSS21	0.000126793003128179
ENSG00000141252	378.819045545179	0.0189971875481476	0.0128610041097958	1.47711542473407	0.139644699513232	0.999708090934845	VPS53	0.000126793003128179
ENSG00000150787	111.609135830769	-0.07112751047388	0.0481538722130955	-1.47708807630504	0.139652029347784	0.999708090934845	PTS	0.000126793003128179
ENSG00000187630	96.9546963786751	0.0439887735140031	0.0297813816135246	1.47705617169979	0.139660580687669	0.999708090934845	DHRS4L2	0.000126793003128179
ENSG00000134759	260.394751788636	0.042079560590119	0.0284889694707844	1.47704748089508	0.139662910139874	0.999708090934845	ELP2	0.000126793003128179
ENSG00000168610	3011.55943476243	-0.0745341479653344	0.0504619633313113	-1.47703622778162	0.13966592642858	0.999708090934845	STAT3	0.000126793003128179
ENSG00000180658	17.1970336740221	-0.555080473634425	0.376026578674216	-1.4761735077119	0.139897319526281	0.999708090934845	OR2A4	0.000126793003128179
ENSG00000125657	5.33292569963666	-0.212246159398604	0.143810956710072	-1.47586918447737	0.139979013444025	0.999708090934845	TNFSF9	0.000126793003128179
ENSG00000168066	2989.60204114044	-0.0694911727152877	0.0471100419397177	-1.47508195395387	0.140190511481597	0.999708090934845	SF1	0.000126793003128179
ENSG00000095397	8.11571712143342	-0.228098299002177	0.154666599949274	-1.47477412109005	0.140273280952112	0.999708090934845	DFNB31	0.000126793003128179
ENSG00000145088	401.963365574175	0.0542207927780602	0.0367709232358262	1.47455619839408	0.140331898281564	0.999708090934845	EAF2	0.000126793003128179
ENSG00000100031	315.526924531018	-0.0296357186762253	0.0200992519860763	-1.47446873628707	0.140355429330403	0.999708090934845	GGT1	0.000126793003128179
ENSG00000111880	94.3824643224038	0.0453764296777588	0.0307807621934354	1.47418148363578	0.140432733935878	0.999708090934845	RNGTT	0.000126793003128179
ENSG00000198018	227.455968524735	-0.0756446426099134	0.0513255644533872	-1.47381998455394	0.140530066058374	0.999708090934845	ENTPD7	0.000126793003128179
ENSG00000105443	345.316912403527	-0.0316088397543104	0.0214471951057618	-1.47379830315521	0.14053590533336	0.999708090934845	CYTH2	0.000126793003128179
ENSG00000247853	40.4358200041891	-0.135998905412504	0.09228332513572	-1.47371050200556	0.140559554011546	0.999708090934845	RP5-940J5.6	0.000126793003128179
ENSG00000214706	111.679919505189	0.0572046320482132	0.0388189320004964	1.47362714789479	0.140582007739858	0.999708090934845	IFRD2	0.000126793003128179
ENSG00000094916	510.85211632485	0.0414569675254537	0.0281350073412557	1.47350121585585	0.140615936238766	0.999708090934845	CBX5	0.000126793003128179
ENSG00000168438	1180.65795557904	-0.0535601342467543	0.0363532882277934	-1.47332296080456	0.140663972321639	0.999708090934845	CDC40	0.000126793003128179
ENSG00000001167	690.314604279653	-0.0639748633696541	0.0434234376259483	-1.47327956668785	0.140675668056257	0.999708090934845	NFYA	0.000126793003128179
ENSG00000118564	5341.37255154206	-0.0982776454106	0.0667216415541335	-1.47295005220853	0.140764504354283	0.999708090934845	FBXL5	0.000126793003128179
ENSG00000161547	672.26271221024	-0.0514514474641825	0.0349322268197155	-1.47289343246631	0.140779773240005	0.999708090934845	SRSF2	0.000126793003128179
ENSG00000184371	114.907622187499	-0.226972687073203	0.154113611051129	-1.47276211053092	0.14081519228453	0.999708090934845	CSF1	0.000126793003128179
ENSG00000163882	195.331457112783	0.0443584297442456	0.0301277006503284	1.47234700248398	0.140927196782982	0.999708090934845	POLR2H	0.000126793003128179
ENSG00000148120	35.756325539605	0.088506692140759	0.0601129940603506	1.47233877673607	0.140929416947008	0.999708090934845	C9orf3	0.000126793003128179
ENSG00000143322	83.9441154339034	-0.0365870174213124	0.0248580750139679	-1.47183631076638	0.141065085622946	0.999708090934845	ABL2	0.000126793003128179
ENSG00000109083	467.455660219029	-0.0518673634874906	0.0352470971422959	-1.47153574883336	0.141146287031946	0.999708090934845	IFT20	0.000126793003128179
ENSG00000182749	139.305441137031	0.049532355857592	0.0336752879717611	1.47088143386117	0.141323184476061	0.999708090934845	PAQR7	0.000126793003128179
ENSG00000130734	22.0733773581397	-0.0765871504980701	0.0520785718563621	-1.47060773304815	0.141397231431329	0.999708090934845	ATG4D	0.000126793003128179
ENSG00000176273	2.44623686081479	0.182881727948297	0.124370455579102	1.4704595805873	0.141437324999029	0.999708090934845	SLC35G1	0.000126793003128179
ENSG00000109667	181.489730153227	-0.0416261163610342	0.0283237268452278	-1.46965533838453	0.141655124448452	0.999708090934845	SLC2A9	0.000126793003128179
ENSG00000152219	389.272166799762	0.0455640407174741	0.0310131763460493	1.46918329838467	0.141783079087534	0.999708090934845	ARL14EP	0.000126793003128179
ENSG00000213699	315.279970951097	-0.0315407416644535	0.021468335648986	-1.46917498310789	0.141785333883241	0.999708090934845	SLC35F6	0.000126793003128179
ENSG00000187109	4342.00228978352	0.039435775490206	0.0268435223713816	1.46909838971987	0.141806104474421	0.999708090934845	NAP1L1	0.000126793003128179
ENSG00000075336	93.189014203835	0.0775029080629121	0.0527592728773054	1.46899120924485	0.141835173594133	0.999708090934845	TIMM21	0.000126793003128179
ENSG00000119048	1733.89554145063	-0.0795217069066545	0.0541392996319679	-1.46883516128271	0.141877504569035	0.999708090934845	UBE2B	0.000126793003128179
ENSG00000231852	8.14537726803235	-0.171073942336296	0.116484134957238	-1.46864585807413	0.141928869687577	0.999708090934845	CYP21A2	0.000126793003128179
ENSG00000105808	1031.99970683409	0.0519443515915766	0.0353701082500775	1.4685946456345	0.141942768013411	0.999708090934845	RASA4	0.000126793003128179
ENSG00000167562	100.473841455585	-0.0681672631601916	0.0464288738811163	-1.46820841131615	0.14204762017339	0.999708090934845	ZNF701	0.000126793003128179
ENSG00000163751	88.8365770431299	-0.221750110159628	0.151045776141697	-1.46809871698499	0.142077410058023	0.999708090934845	CPA3	0.000126793003128179
ENSG00000118900	790.090084816954	-0.0837721927720872	0.0570618970979833	-1.4680933693501	0.142078862447387	0.999708090934845	UBN1	0.000126793003128179
ENSG00000100241	262.754447914735	0.0340064849629767	0.0231700068878156	1.46769421034828	0.142187304115161	0.999708090934845	SBF1	0.000126793003128179
ENSG00000249471	39.5735316664382	0.0745299231000894	0.050787159778169	1.46749539500979	0.142241341052821	0.999708090934845	ZNF324B	0.000126793003128179
ENSG00000197530	133.343371154191	-0.0434096823054198	0.0295827233217606	-1.46739980066299	0.142267328694527	0.999708090934845	MIB2	0.000126793003128179
ENSG00000119673	16.0936390172383	-0.0921397224998814	0.0627923505936012	-1.46737176788013	0.142274950191238	0.999708090934845	ACOT2	0.000126793003128179
ENSG00000228782	181.523427997518	0.0371536148777255	0.0253233869804637	1.46716609853131	0.142330876749175	0.999708090934845	MRPL45P2	0.000126793003128179
ENSG00000120063	3722.22381866402	-0.0750147528666033	0.0511314974763059	-1.46709477658785	0.142350274882279	0.999708090934845	GNA13	0.000126793003128179
[truncated: 55,775 more rows]
