# Supplementary material for: Systemic lupus pregnancies are characterized by an intrinsic pro-inflammatory monocyte transcriptome, driven by an aberrant miRNA signature
Source: J Transl Autoimmun. 2025 Dec 24;12:100347. doi: 10.1016/j.jtauto.2025.100347 (PMC12810336; doi:10.1016/j.jtauto.2025.100347)
Supplement: Multimedia component 4 [file mmc4.xlsx]

## Sheet: Sheet 1 - LES_sel_day
LES_sel_day
	baseMean	log2FoldChange	lfcSE	stat	pvalue	padj	gene_name	minus_log10_padj
ENSG00000183496	30.8509727249044	0.317490366259135	0.054376532107164	5.83873877123007	5.25974629351247e-09	8.1010612412679e-05	MEX3B	4.09145808469705
ENSG00000109321	56.1898148630776	0.52749274827219	0.101370019299412	5.20363665625985	1.95425923544647e-07	0.00150497503721733	AREG	2.82247070358421
ENSG00000185897	1.42511922153562	3.98470818191858	0.794243869839784	5.0169832380606	5.24891452071877e-07	0.00269479271493702	FFAR3	2.56947463538309
ENSG00000196865	132.677001352846	-0.130686426302933	0.0263579162598683	-4.95814710899254	7.11686671220496e-07	0.00274034952753452	NHLRC2	2.56219404002695
ENSG00000170727	0.336193836789137	3.90056354864234	0.794885871886798	4.90707369019364	9.24453067287828e-07	NA	1	NA
ENSG00000237624	14.2638590645946	0.279824840847014	0.0573774675494579	4.87691166581746	1.07759662139577e-06	0.00331942863254754	OXCT2P1	2.47893666421362
ENSG00000177453	2.23706206295921	0.79273865203548	0.165830445776372	4.78041681866136	1.74932126887182e-06	0.00449050769719396	NIM1K	2.34770455484856
ENSG00000137656	140.070750741544	-0.121938808532568	0.0262364052892959	-4.64769495622623	3.35664800125887e-06	0.00702598743045691	BUD13	2.15329263149931
ENSG00000265264	12.8566890866982	-3.66981531092798	0.792546183600381	-4.63041193922193	3.6493896535291e-06	0.00702598743045691	TIMM10B	2.15329263149931
ENSG00000101255	101.921051532925	0.217423096958641	0.0480740277670757	4.52267278315187	6.10636030616611e-06	0.0104500179372856	TRIB3	1.98088296409288
ENSG00000205021	293.583472311062	0.503448184441217	0.114245930807544	4.40670561203017	1.0495467812766e-05	0.0152646534765614	CCL3L1	1.81631305018782
ENSG00000198142	110.00536353894	0.155275820057587	0.0353878369279401	4.38783021335194	1.1448709284695e-05	0.0152646534765614	SOWAHC	1.81631305018782
ENSG00000147872	1033.31970006659	0.19897489975421	0.0454328272849447	4.37954033778886	1.18929906323034e-05	0.0152646534765614	PLIN2	1.81631305018782
ENSG00000123358	189.468672096727	0.249158019351862	0.0572994660135384	4.34834801589587	1.37166823622714e-05	0.0162511032110542	NR4A1	1.78911715147217
ENSG00000108551	25.8217817116604	0.385894492987	0.0936915035654633	4.11877788595175	3.80887057238712e-05	0.0419030175399332	RASD1	1.37775470128777
ENSG00000164941	534.270140938076	-0.0732855127921158	0.017956826205822	-4.08120633079107	4.4802560013608e-05	0.0446794448019478	INTS8	1.34989223217569
ENSG00000101365	338.271525061284	0.052090918739657	0.0128002944264841	4.06950941939896	4.71122350151738e-05	0.0446794448019478	IDH3B	1.34989223217569
ENSG00000145431	145.327562421854	0.133898824388392	0.0332274760702117	4.02976211932123	5.58333258718196e-05	0.0446794448019478	PDGFC	1.34989223217569
ENSG00000184557	291.261770247322	0.334965009426267	0.0831406343174136	4.02889648577181	5.60392852083367e-05	0.0446794448019478	SOCS3	1.34989223217569
ENSG00000270022	1816.28017096121	0.267888195762855	0.0665820037375021	4.02343247011606	5.73560352788452e-05	0.0446794448019478	RNU12	1.34989223217569
ENSG00000135253	3.17812792068287	0.573708281864111	0.142899393939822	4.01477057422448	5.95036470021036e-05	0.0446794448019478	KCP	1.34989223217569
ENSG00000116273	156.479974307628	0.27406308216109	0.0683581363583642	4.00922401869366	6.09186041319896e-05	0.0446794448019478	PHF13	1.34989223217569
ENSG00000226380	107.375597916316	0.342474620302424	0.087054349113622	3.93403228890301	8.35325544709954e-05	0.0584803819982851	MIR29A	1.23298979919648
ENSG00000149483	320.323189731347	-0.0636835176521393	0.0163785511545882	-3.88822656235374	0.000100979346465071	0.0645137377635446	TMEM138	1.19034779544812
ENSG00000102738	134.865512276808	-0.156403807350477	0.0403016962212403	-3.88082443210039	0.000104102973237336	0.0645137377635446	MRPS31	1.19034779544812
ENSG00000268129	22.5040291947631	0.191398762354705	0.0493372681260913	3.87939522442845	0.000104716494227283	0.0645137377635446	RP11-91G21.1	1.19034779544812
ENSG00000163312	63.9794678542701	-0.119518485796543	0.0314076549256573	-3.80539349656783	0.000141578926231498	0.0838691777622126	HELQ	1.07639761470383
ENSG00000138621	185.89427077763	0.193278649477808	0.0510424037321787	3.78662906417863	0.000152704796062877	0.08710960255409	PPCDC	1.05993396776632
ENSG00000141682	452.668019999531	0.222485778280537	0.0590583532747314	3.76721946928596	0.000165075872551603	0.0906685522635851	PMAIP1	1.04254331874626
ENSG00000241127	23.2302941264364	-0.299552971272159	0.0796933757669782	-3.75881895313414	0.000170717310456043	0.0906685522635851	YAE1D1	1.04254331874626
ENSG00000120129	25232.6901677234	0.225200643836671	0.0603025957589933	3.73450994940106	0.000188081056213726	0.093580205425203	DUSP1	1.02881600578912
ENSG00000205710	12.2679356238227	0.386240669153482	0.103434734909823	3.73414858645133	0.000188351276988787	0.093580205425203	C17orf107	1.02881600578912
ENSG00000186354	132.466165955669	0.225678938037142	0.0606544553883731	3.720731421824	0.000198646612970826	0.0956110979055208	C9orf47	1.01949169475952
ENSG00000177606	9.68769422527674	0.414308153370886	0.111872884913297	3.70338311818793	0.000212743222569788	0.0992930640612084	JUN	1.00308108730672
ENSG00000229007	54.5531049142917	-0.181656489539615	0.0492103947754632	-3.6914251626811	0.00022300101361096	0.0996149077822602	EXOSC3P1	1.00167566275009
ENSG00000119986	50.1682806841887	0.231809245830136	0.0628616083357287	3.68761239120861	0.000226368119229912	0.0996149077822602	AVPI1	1.00167566275009
ENSG00000162772	594.088926035254	0.282609636912319	0.0770845845402552	3.66622767182113	0.000246154792152195	0.105313225242448	ATF3	0.97751708665727
ENSG00000095739	3.44829396742765	0.580431957125262	0.159006688678001	3.65036189327026	0.000261871085080636	0.106153929210999	BAMBI	0.974063926103978
ENSG00000271614	803.43024399873	0.257962688883639	0.0706683324057689	3.65032936397097	0.000261904253344888	0.106153929210999	LINC00936	0.974063926103978
ENSG00000074266	285.042987781107	-0.10386226606979	0.0288424221874257	-3.60102440061607	0.00031696582392645	0.125177118464492	EED	0.90247504998175
ENSG00000186113	6.51829985178853	0.300629616039407	0.0842802085544496	3.56702506075532	0.000361056962532749	0.137768936701003	OR5D14	0.86084869345975
ENSG00000126266	6.91398969805589	0.414051198478475	0.116690017611851	3.54830007701038	0.000387726217502704	0.137768936701003	FFAR1	0.86084869345975
ENSG00000212916	24.2424060737725	-0.187710210564692	0.0529084050486173	-3.54783347546021	0.000388413709912382	0.137768936701003	MAP10	0.86084869345975
ENSG00000116903	606.553948793931	0.106403142066321	0.0300204153231878	3.54435942743722	0.000393568313504615	0.137768936701003	EXOC8	0.86084869345975
ENSG00000148926	864.461055431288	0.254852374102922	0.0719037313860621	3.54435533720191	0.000393574419870416	0.137768936701003	ADM	0.86084869345975
ENSG00000260300	213.265436292939	-0.0764604974280512	0.0216454548091617	-3.53240429005394	0.00041179926047942	0.14094516022009	RP11-505K9.4	0.850949832355669
ENSG00000123689	4782.121802979	0.489747198377784	0.139201549169545	3.51825968388672	0.000434387056074402	0.145444118209955	G0S2	0.83730383701995
ENSG00000165819	691.347085601293	-0.0636974243154947	0.0181679211471577	-3.50603813169125	0.000454830054769919	0.146226248546905	METTL3	0.834974661742952
ENSG00000146399	5.68136700339848	0.390477258327771	0.111619341155942	3.49829388243959	0.000468244863714836	0.146226248546905	TAAR1	0.834974661742952
ENSG00000256249	1017.4795799678	0.31898171252879	0.0912658777340484	3.49508184710952	0.000473916402866007	0.146226248546905	RP11-324E6.6	0.834974661742952
ENSG00000182782	205.288099236644	0.339077721653872	0.0970278986283599	3.49464150463179	0.000474698898022676	0.146226248546905	HCAR2	0.834974661742952
ENSG00000196655	305.458413947528	-0.0962512674911507	0.0277057216889799	-3.47405740127084	0.000512651350952271	0.152259107481873	TRAPPC4	0.817416720298873
ENSG00000143878	2894.90954182008	0.214627521854057	0.061793123374175	3.47332373141953	0.000514054901250317	0.152259107481873	RHOB	0.817416720298873
ENSG00000138231	167.843825707101	-0.124229810720043	0.0358506276000071	-3.46520602389729	0.000529825425138875	0.153969267886584	DBR1	0.81256595526216
ENSG00000143633	123.352963138884	-0.145241144438173	0.0421381617893301	-3.44678406154277	0.000567301823617844	0.159143805087292	C1orf131	0.798210262281862
ENSG00000123975	87.8605173010681	0.206998171861716	0.0600637029983036	3.44631052580228	0.000568296927658815	0.159143805087292	CKS2	0.798210262281862
ENSG00000108370	1.59562086833744	0.582486366423098	0.169791002960806	3.43060796076196	0.000602230274347095	0.159686742399111	RGS9	0.796731138601107
ENSG00000244115	16.1212235669162	2.6774290491933	0.783693466733525	3.41642384790187	0.000634494070649274	0.159686742399111	DNAJC25-GNG10	0.796731138601107
ENSG00000136158	52.7695024374331	0.389708638336434	0.114191751448438	3.41275646789953	0.000643093831871235	0.159686742399111	SPRY2	0.796731138601107
ENSG00000169508	567.245801745791	0.272647022299974	0.0799875636156603	3.40861766474149	0.000652929201527551	0.159686742399111	GPR183	0.796731138601107
ENSG00000122862	34461.5979116246	0.105236854646267	0.03094019393848	3.40129912745586	0.000670663973175429	0.159686742399111	SRGN	0.796731138601107
ENSG00000132275	120.47984812605	-0.0921787181798036	0.0271027203017028	-3.40108731351266	0.000671183861770011	0.159686742399111	RRP8	0.796731138601107
ENSG00000143164	87.9358912391274	0.134974259617603	0.0396963692396652	3.40016636792906	0.00067344864379081	0.159686742399111	DCAF6	0.796731138601107
ENSG00000124766	106.043740277716	0.143850268522031	0.0423334574416157	3.39802787713293	0.000678735034132733	0.159686742399111	SOX4	0.796731138601107
ENSG00000104381	92.5901816448716	-0.0919843343236926	0.0270951541036113	-3.39486293275715	0.000686629666725564	0.159686742399111	GDAP1	0.796731138601107
ENSG00000111727	87.0162456074341	-0.12577309524135	0.0370798348278794	-3.39195403175809	0.000693960816895481	0.159686742399111	HCFC2	0.796731138601107
ENSG00000115165	2863.44008762839	0.101730385042741	0.0300090825050798	3.38998651576636	0.000698960616088278	0.159686742399111	CYTIP	0.796731138601107
ENSG00000006075	457.097190321618	0.424164814804708	0.125378046869965	3.38308679544695	0.000716759759071718	0.159686742399111	CCL3	0.796731138601107
ENSG00000223922	35.9493970923681	-0.17625910026325	0.0522390017297811	-3.37409013240708	0.00074060114037228	0.159686742399111	ASS1P2	0.796731138601107
ENSG00000136634	234.590861274082	0.384236556205902	0.113886389913975	3.3738584258939	0.000741224787228626	0.159686742399111	IL10	0.796731138601107
ENSG00000131849	7.44867084335086	-0.271241750086901	0.0804089703195407	-3.37327724766282	0.000742791197099881	0.159686742399111	ZNF132	0.796731138601107
ENSG00000130222	30.7729133433284	0.313871336611284	0.0931174685617168	3.3707030641974	0.000749766253172528	0.159686742399111	GADD45G	0.796731138601107
ENSG00000197405	16.8547587626316	0.165161363109791	0.0490183783577495	3.36937631645825	0.000753384941310926	0.159686742399111	C5AR1	0.796731138601107
ENSG00000130921	43.7748216667319	-0.215551214869258	0.0640591140356855	-3.36487973825521	0.00076577028443364	0.159686742399111	C12orf65	0.796731138601107
ENSG00000130299	25.0422644486117	0.129287084830098	0.0384284840955182	3.36435557824089	0.000767226265259978	0.159686742399111	GTPBP3	0.796731138601107
ENSG00000251247	33.0849610951855	-0.124267310470351	0.0370767872779895	-3.35162023447814	0.000803401439215829	0.161861241185335	ZNF345	0.790857133671163
ENSG00000130772	104.829003523687	-0.17379217064888	0.0518538701164036	-3.35157569259043	0.00080353069451549	0.161861241185335	MED18	0.790857133671163
ENSG00000106341	8.74738846259693	0.305888597400218	0.0913201653992281	3.34962815784391	0.000809201114872793	0.161861241185335	PPP1R17	0.790857133671163
ENSG00000135297	237.385616631007	-0.0980635105692423	0.0293112262360934	-3.34559563558922	0.000821060388974067	0.162127847576649	MTO1	0.79014238299135
ENSG00000105135	62.1844143719081	0.0992618835380115	0.0297652863701765	3.33482037778973	0.000853545142599327	0.166408889700188	ILVBL	0.778823477056032
ENSG00000254701	22.4900868022371	0.702770837188475	0.211382655972309	3.32463812584765	0.000885333663767932	0.170448863616921	RP11-1415C14.4	0.768405889868036
ENSG00000130066	8935.09404129409	0.125852102339355	0.03798361154515	3.31332638524272	0.000921933248535936	0.175303899925315	SAT1	0.756208422199393
ENSG00000204420	14.7822275712326	-0.18011927967089	0.0544480838889582	-3.30809216423899	0.000939338907373708	0.176435339650852	C6orf25	0.753414422162327
ENSG00000169435	3.44671922286475	0.405336500891407	0.122753314790787	3.30204118383472	0.000959839760778477	0.176893513822139	RASSF6	0.752288091131527
ENSG00000175093	3.7060868166551	0.403037220419073	0.122109914416211	3.30061012937348	0.000964748419754554	0.176893513822139	SPSB4	0.752288091131527
ENSG00000105948	6.36312414000552	0.318472126527645	0.0968421198538508	3.28857037628117	0.00100697605662746	0.182464061460895	TTC26	0.738822662419587
ENSG00000224097	5.38090790981199	0.310683917702858	0.0948236024341565	3.2764407776913	0.00105124356871042	0.188270388898581	RP11-472B18.1	0.725217980297726
ENSG00000264769	38.448027454248	0.187441603219353	0.0573611973281227	3.2677421663138	0.00108409077276963	0.191921449220666	RP11-498C9.12	0.716876485620875
ENSG00000173334	1595.98360336321	0.233598410031707	0.0716468464920314	3.26041440020236	0.00111249541856302	0.194299650947821	TRIB1	0.711527979593585
ENSG00000164944	261.266492287173	-0.113170381701116	0.0347381753641271	-3.257810190514	0.00112275476784548	0.194299650947821	KIAA1429	0.711527979593585
ENSG00000099860	1917.07864399263	0.226290446870466	0.0695338130415506	3.25439432949325	0.0011363442649295	0.194466381871601	GADD45B	0.711155465955628
ENSG00000213782	146.571174768176	-0.127312571933632	0.0391950723911648	-3.24817800214933	0.00116146585763788	0.196285553144319	DDX47	0.707111663826338
ENSG00000122085	121.887041784949	-0.098855428196845	0.030487385863362	-3.24250260878036	0.0011848486351428	0.196285553144319	MTERFD2	0.707111663826338
ENSG00000257704	84.9380825766604	0.0912634021789161	0.0281898384305006	3.23745744069862	0.00120599926506167	0.196285553144319	PRR24	0.707111663826338
ENSG00000155090	11814.0254564627	0.191388288935196	0.0591311038520695	3.23667708646195	0.00120930168204492	0.196285553144319	KLF10	0.707111663826338
ENSG00000167740	52.7615071854334	0.106675070435889	0.0329835612318515	3.23418898541724	0.00121988705025921	0.196285553144319	CYB5D2	0.707111663826338
ENSG00000246596	175.152340268047	-0.0838813836527375	0.0259424942278137	-3.23335847802968	0.00122343936513795	0.196285553144319	RP11-1277A3.2	0.707111663826338
ENSG00000109670	512.350486843377	0.0872475503754167	0.0270348087659515	3.22723016577424	0.00124994871176846	0.197335083715343	FBXW7	0.70479569574399
ENSG00000185022	8.23749812485481	0.347544292248167	0.107897909432303	3.2210475075629	0.00127722974155922	0.197335083715343	MAFF	0.70479569574399
ENSG00000115590	155.788137069339	0.428737283919759	0.133131081109726	3.2204146495768	0.00128005302489166	0.197335083715343	IL1R2	0.70479569574399
ENSG00000179862	104.623559376075	0.15229108638393	0.0472931485088787	3.22015114631962	0.00128123025396275	0.197335083715343	CITED4	0.70479569574399
ENSG00000101138	163.887109891034	-0.110417096907432	0.0343700455011299	-3.21259676260255	0.00131540829830175	0.199985532087111	CSTF1	0.69900142214607
ENSG00000157557	1520.90770470743	0.193592554049382	0.0603845837823777	3.20599301879892	0.00134597253859024	0.199985532087111	ETS2	0.69900142214607
ENSG00000221909	11.9211979937086	-0.350913876030067	0.109523165913625	-3.20401508760998	0.0013552537436285	0.199985532087111	FAM200A	0.69900142214607
ENSG00000152726	214.83081710288	0.127299154876259	0.039747198499158	3.20272018363647	0.00136136186348234	0.199985532087111	FAM21B	0.69900142214607
ENSG00000228315	69.8872570269578	0.113809800898063	0.0355690185483097	3.19968909863192	0.00137575904604381	0.199985532087111	GUSBP11	0.69900142214607
ENSG00000178726	663.556702092756	0.24419619759385	0.0763216546016448	3.19956634677817	0.00137634504617801	0.199985532087111	THBD	0.69900142214607
ENSG00000043591	17.655688307221	0.208254507202029	0.0653437706294652	3.18705984053087	0.00143727035187052	0.206886336070185	ADRB1	0.68426819162174
ENSG00000176165	8.87755683867787	0.317933207547855	0.0998570977353376	3.18388191483903	0.00145314278922074	0.207234307773869	FOXG1	0.683538345242036
ENSG00000179344	16.1207502872516	0.190567870355078	0.0599108249010224	3.18085872911801	0.00146839215812777	0.20748785338976	HLA-DQB1	0.683007322374571
ENSG00000187808	46.5219047459345	-0.151040698693678	0.0477716083418717	-3.16172521579709	0.0015683748519593	0.219600995180701	SOWAHD	0.658365696095773
ENSG00000201457	328.570544433863	0.128736677500776	0.0407581407822536	3.15855127417463	0.00158555415012973	0.220006351534217	SNORA55	0.65756478101214
ENSG00000197566	68.3564817843948	-0.114729631367787	0.0365115556091173	-3.14228275004361	0.00167636065091912	0.230529524513002	ZNF624	0.637273445493648
ENSG00000093134	119.135760238489	0.178276866154395	0.0568004223839262	3.13865388094094	0.00169725793550968	0.231337758608142	3	0.635753476538373
ENSG00000204103	4923.0663070593	0.129053550493301	0.0413241481058778	3.12295731209386	0.00179043714156035	0.239548501613799	MAFB	0.62060654132804
ENSG00000223861	35.3292091862022	0.23781240243793	0.0761562081844763	3.12269226773827	0.00179205012983573	0.239548501613799	RP11-74C1.2	0.62060654132804
ENSG00000187626	21.1039630384711	-0.239692311142974	0.0768722597641843	-3.11805990715327	0.00182045796116449	0.239548501613799	ZKSCAN4	0.62060654132804
ENSG00000064545	54.8964729762375	0.107217691768193	0.0343943411780607	3.11730616420657	0.00182511922438456	0.239548501613799	TMEM161A	0.62060654132804
ENSG00000168209	3775.52036085817	0.347177680401726	0.111486344754825	3.11408254674796	0.00184517859087995	0.239548501613799	DDIT4	0.62060654132804
ENSG00000165312	2000.59974352512	0.179833475821426	0.0577937577535414	3.11164185911421	0.00186050060081827	0.239548501613799	OTUD1	0.62060654132804
ENSG00000039123	398.703108633695	-0.0676642008394869	0.0217519985618323	-3.11071190296121	0.00186636931526139	0.239548501613799	SKIV2L2	0.62060654132804
ENSG00000034533	65.0349960577021	-0.121345660082113	0.0390793012234424	-3.10511335369839	0.00190206116222446	0.242111950583315	ASTE1	0.615983773365799
ENSG00000108244	126.772507003885	0.386990352298767	0.124873731001621	3.09905333327266	0.00194140068792306	0.24509388029009	KRT23	0.610667532442026
ENSG00000172795	367.66990605384	-0.10239521188632	0.0331004522766784	-3.09346866412653	0.00197831444086563	0.24667538041167	DCP2	0.607874193375725
ENSG00000141622	4.46011583819395	0.357736933905035	0.115685462168292	3.09232402412519	0.00198595943195994	0.24667538041167	RNF165	0.607874193375725
ENSG00000187479	10.4969871698494	0.460958586707891	0.149348017528646	3.08647275227121	0.00202546509237898	0.249569706822568	C11orf96	0.602808131161984
ENSG00000233531	5.63513206308774	0.365192545845023	0.118439338379404	3.08337205224145	0.00204669099221073	0.250183608428807	DEFA10P	0.601741147888474
ENSG00000196588	808.489277273184	-0.105663514863764	0.0343566337534513	-3.07549091165397	0.00210156333197042	0.254868334165421	MKL1	0.593684119617067
ENSG00000189190	11.5290148362044	-0.228448704775596	0.0744581288885996	-3.06814995468647	0.0021538850578163	0.258613657689635	ZNF600	0.587348543250607
ENSG00000142731	15.6672011977446	0.18293556626442	0.0596746213917253	3.06555051373625	0.00217269672958785	0.258613657689635	PLK4	0.587348543250607
ENSG00000251022	1134.73856448651	0.122315222961448	0.0399364869857514	3.0627436761047	0.002193178319346	0.258613657689635	THAP9-AS1	0.587348543250607
ENSG00000183779	98.0023045523939	0.144970582673322	0.047347115488962	3.06186725793506	0.00219960973622531	0.258613657689635	ZNF703	0.587348543250607
ENSG00000215791	14.892035495705	0.15431641777576	0.0506295912248243	3.04794911518261	0.00230408939385973	0.268845339728997	AL645728.2	0.57049748735321
ENSG00000146425	1223.72572658568	-0.0603965699508433	0.0198513072769309	-3.04244799137384	0.00234662364429942	0.270939845589109	DYNLT1	0.567127121039322
ENSG00000169075	44.374998677797	-0.153493099302602	0.0504796702846231	-3.04069139986753	0.00236035617013661	0.270939845589109	BRD7P3	0.567127121039322
ENSG00000170340	209.280931195553	0.192176800991423	0.0632399309338503	3.038852164346	0.00237481360567003	0.270939845589109	B3GNT2	0.567127121039322
ENSG00000267064	23.0725094830555	0.23569033072017	0.077671712250516	3.0344423200044	0.00240980830993267	0.272539470026093	UXT-AS1	0.564570592935149
ENSG00000102055	1.84502653683748	0.479101074575885	0.158007471265002	3.03214190278611	0.00242825021867633	0.272539470026093	PPP1R2P9	0.564570592935149
ENSG00000242073	15.9995797055036	-0.338229165374612	0.111610318651863	-3.03044709001882	0.00244191967689916	0.272539470026093	AC006014.7	0.564570592935149
ENSG00000125538	1806.44618748262	0.244599754076585	0.0809063111534515	3.02324689618666	0.00250078123087248	0.274461418226835	IL1B	0.561518696856293
ENSG00000116830	197.20919496386	-0.062974493958483	0.0208381551657213	-3.02207625663886	0.00251047296247303	0.274461418226835	TTF2	0.561518696856293
ENSG00000169429	8039.67251695752	0.48160892128418	0.159377107906183	3.02181993142753	0.00251259966043265	0.274461418226835	IL8	0.561518696856293
ENSG00000158050	841.932630163519	0.268893826155206	0.089243946682536	3.01302033528091	0.00258661584448298	0.275076591936608	DUSP2	0.560546364991256
ENSG00000176463	670.831822700222	0.061921524085316	0.0205670809757826	3.01071037539199	0.0026063732705047	0.275076591936608	SLCO3A1	0.560546364991256
ENSG00000136960	8.60156691634237	0.274962836014198	0.0913788450862781	3.00904258260852	0.00262072381257833	0.275076591936608	ENPP2	0.560546364991256
ENSG00000172915	20.2057607757481	-0.136708364065993	0.0454459968754135	-3.00814974838748	0.00262843586528903	0.275076591936608	NBEA	0.560546364991256
ENSG00000222040	1.82253574709128	0.50102393623912	0.166578903880939	3.00772741665548	0.002632091071641	0.275076591936608	ADRA2B	0.560546364991256
ENSG00000156381	39.669643576711	0.196854842360431	0.0654846669827621	3.00612114912717	0.00264603551567062	0.275076591936608	ANKRD9	0.560546364991256
ENSG00000174885	26.2797368500896	0.366664809084219	0.122141946798244	3.00195648338471	0.00268250519233677	0.275076591936608	NLRP6	0.560546364991256
ENSG00000186197	3.03363241438471	0.49465251631721	0.164836093414617	3.00087502724901	0.00269205025913398	0.275076591936608	EDARADD	0.560546364991256
ENSG00000158164	0.935246664093588	0.719672267841459	0.239847409110392	3.00054218017516	0.00269499424903038	0.275076591936608	TMSB15A	0.560546364991256
ENSG00000227077	9.74019877604318	-0.248181259040916	0.0827454756364448	-2.99933328235781	0.00270571155984645	0.275076591936608	AC107983.4	0.560546364991256
ENSG00000155329	214.58810857798	-0.0896503256805446	0.0299001462292849	-2.99832398788535	0.00271468912961722	0.275076591936608	ZCCHC10	0.560546364991256
ENSG00000137822	79.0931411277427	-0.0827919137465426	0.0276742585304822	-2.991657885083	0.0027746701826651	0.279316798388287	TUBGCP4	0.553902944614226
ENSG00000171236	472.169683482937	0.27252901896866	0.0912560998514022	2.98641975070637	0.00282264910851844	0.281857811427506	LRG1	0.549969924608732
ENSG00000117525	4.56659694450552	0.408958804229198	0.137046382683085	2.9840904679323	0.0028442266295314	0.281857811427506	F3	0.549969924608732
ENSG00000249803	2.84733908325211	0.327230574972895	0.109739602543667	2.98188226846078	0.00286482144070539	0.281857811427506	RP11-114H21.2	0.549969924608732
ENSG00000181752	2.59372452955275	0.411127326589193	0.13791603004895	2.98099739706307	0.00287311234866371	0.281857811427506	OR8K5	0.549969924608732
ENSG00000173868	31.896369482965	0.401992493868235	0.135050406619921	2.97661076282119	0.00291453780632067	0.284112096790829	PHOSPHO1	0.546510274697824
ENSG00000167447	214.584373480457	-0.0899567388861635	0.0302665502011318	-2.97215038675929	0.00295721794221842	0.286459564440554	SMG8	0.542936672753136
ENSG00000163376	143.913358432964	0.232696150274355	0.0783542181588581	2.96979736052728	0.00297996248209138	0.286461692146301	KBTBD8	0.542933447001414
ENSG00000251136	38.6639506673923	0.225630155529096	0.0760130452517232	2.96830833157525	0.0029944378934914	0.286461692146301	RP11-37B2.1	0.542933447001414
ENSG00000156603	167.875268624311	-0.0586398193743193	0.0197869652903676	-2.96355800466611	0.00304104741837402	0.289124767517264	MED19	0.538914703433638
ENSG00000125485	51.8549284919463	-0.12810540822363	0.0433786297452691	-2.95319167470017	0.00314506613395273	0.297179807332147	DDX31	0.526980703195958
ENSG00000091732	109.302097588705	-0.0914237560141261	0.0310040337885755	-2.94876971937163	0.00319041606470966	0.298732064875862	ZC3HC1	0.524718159212879
ENSG00000196584	4.27982726688407	0.301684603796103	0.102341769251116	2.94781501242039	0.00320028507366038	0.298732064875862	XRCC2	0.524718159212879
ENSG00000123297	134.665136808834	-0.0872041216423207	0.0296287996875261	-2.94322154667082	0.00324815878412629	0.299884301813802	TSFM	0.523046267865286
ENSG00000174957	7.69411340517546	0.228634845635424	0.0776904102763434	2.94289661777011	0.00325156982228964	0.299884301813802	OR5J2	0.523046267865286
ENSG00000169860	91.9907968865354	0.233237409002577	0.0793408945680343	2.93968715972287	0.00328543781203578	0.301204245124851	P2RY1	0.521138911550666
ENSG00000164117	192.226818606781	-0.077956448778773	0.026592527266041	-2.93151711376919	0.00337310780574664	0.306351333004969	FBXO8	0.513780225612938
ENSG00000137185	19.3046408809339	-0.169829436038161	0.0579472746036159	-2.93075795539768	0.00338136129144557	0.306351333004969	ZSCAN9	0.513780225612938
ENSG00000126262	957.801607896177	0.222121940062806	0.0759832612685159	2.92330095279608	0.00346341584264778	0.311725457600483	FFAR2	0.506227728862261
ENSG00000198435	35.0339432964708	0.248462216163632	0.0850905190456517	2.91997532686727	0.00350059099515269	0.311725457600483	NRARP	0.506227728862261
ENSG00000233074	4.36285237066675	0.317875949257842	0.108928629307458	2.91820388523035	0.00352054074381461	0.311725457600483	RP11-327I22.6	0.506227728862261
ENSG00000140443	218.818940086366	0.136443109804664	0.046783004426003	2.91651020447985	0.00353971144013783	0.311725457600483	IGF1R	0.506227728862261
ENSG00000175787	62.9116174874931	-0.102103867713651	0.0350112064320813	-2.91631960503056	0.00354187476172474	0.311725457600483	ZNF169	0.506227728862261
ENSG00000135605	45.0950737875777	-0.172489642129141	0.0593299277205394	-2.90729567279462	0.00364568427569363	0.31877665080554	TEC	0.496513496553453
ENSG00000197019	338.364016661859	0.202709928413512	0.0697609274578166	2.90578029565459	0.0036633857416297	0.31877665080554	SERTAD1	0.496513496553453
ENSG00000124731	1763.92155924033	0.134772490583221	0.0464560401623762	2.90107572905818	0.0037188399341525	0.321784116100095	TREM1	0.492435397341818
ENSG00000105835	24722.3937591968	0.216087439063292	0.0747545194749237	2.89062708958725	0.00384474039574158	0.329272365388197	NAMPT	0.482444716488289
ENSG00000079785	285.892065378349	-0.08013187078017	0.0277239388496598	-2.89034942742825	0.00384813827878688	0.329272365388197	DDX1	0.482444716488289
ENSG00000234589	4.39859995836478	0.28360773638617	0.0982915475480876	2.88537258249413	0.00390950680198083	0.331007941576817	RP11-253E3.1	0.480161586461095
ENSG00000107371	67.3361501694255	-0.166016873823705	0.0575459698608781	-2.88494353688128	0.0039148386794713	0.331007941576817	EXOSC3	0.480161586461095
ENSG00000182308	7.43466621183343	-0.242135620415734	0.0840644254651388	-2.88035776222781	0.00397224141691433	0.331007941576817	DCAF4L1	0.480161586461095
ENSG00000138738	26.9097108916626	0.357994633606099	0.124299995419858	2.88008565404103	0.00397567144983372	0.331007941576817	PRDM5	0.480161586461095
ENSG00000144559	145.078222156591	-0.0843711740508392	0.0293026566303984	-2.87930118811524	0.00398557501560849	0.331007941576817	TAMM41	0.480161586461095
ENSG00000043514	70.8762082454647	-0.110516123986365	0.03839539438197	-2.87836928791287	0.00399736898670873	0.331007941576817	TRIT1	0.480161586461095
ENSG00000186431	855.853556405115	0.113275676825792	0.0394317939481318	2.87269904521193	0.00406981612823223	0.335204855652582	FCAR	0.474689698968226
ENSG00000182923	66.2743887319791	0.134127886896922	0.04673466801579	2.86998694099218	0.00410488751664382	0.3361652678845	CEP63	0.473447159264502
ENSG00000172667	230.083596943518	-0.0804049848071987	0.0280309963658663	-2.86843120942746	0.00412512892028117	0.3361652678845	ZMAT3	0.473447159264502
ENSG00000204936	61.2758168575183	0.646101182418174	0.225742385084988	2.8621172854842	0.00420821149505382	0.33951314994925	CD177	0.469143400058598
ENSG00000121542	139.693071810882	-0.0814800028453988	0.0284806252020792	-2.86089235286346	0.00422450465361708	0.33951314994925	SEC22A	0.469143400058598
ENSG00000107372	6574.57734944907	0.0739494261238335	0.025855511511059	2.8601030032689	0.00423503429910858	0.33951314994925	ZFAND5	0.469143400058598
ENSG00000112053	50.8096758790852	0.212407178437935	0.0743031350667555	2.85865701692269	0.00425438501105085	0.33951314994925	SLC26A8	0.469143400058598
ENSG00000163661	225.351328468564	0.195271288532423	0.0683845099180064	2.85549006297706	0.00429704675271543	0.341150072604758	PTX3	0.467054531955987
ENSG00000163002	49.8370537522017	-0.130899646594341	0.0458970330501267	-2.85202850588137	0.00434412047734271	0.343118685087346	NUP35	0.464555631085852
ENSG00000229644	75.703711666632	0.232991246114103	0.0818159556458319	2.84774826957574	0.00440297364576558	0.343476552104444	NAMPTL	0.464102905297976
ENSG00000188523	7.60521407502622	0.345231535272833	0.121250752958191	2.84725271266458	0.00440983401592805	0.343476552104444	C9orf171	0.464102905297976
ENSG00000145779	417.930390579661	-0.115182961430032	0.0404608966413289	-2.84677234049177	0.00441649341809566	0.343476552104444	TNFAIP8	0.464102905297976
ENSG00000221883	38.5208075843956	0.160800458679837	0.0565344102800264	2.84429355295933	0.00445100194362372	0.343476552104444	ARIH2OS	0.464102905297976
ENSG00000164902	219.036107986357	-0.0919320317128458	0.0323290094668532	-2.84363898643735	0.00446015520197953	0.343476552104444	PHAX	0.464102905297976
ENSG00000269533	25.6691225255227	-0.192494238317634	0.0678838263730075	-2.8356421345479	0.00457336598771203	0.347893636289586	AC003002.6	0.458553515344375
ENSG00000270580	13.2610843283292	0.948182337671929	0.334424286337407	2.83526758195812	0.00457873175177246	0.347893636289586	RP11-1186N24.5	0.458553515344375
ENSG00000116752	492.595386451098	0.0721037896099196	0.0254438045693709	2.8338446561061	0.00459916831342923	0.347893636289586	BCAS2	0.458553515344375
ENSG00000189060	883.493466706308	0.0758154704935044	0.0267592731053909	2.83324102993779	0.0046078627323124	0.347893636289586	H1F0	0.458553515344375
ENSG00000255150	165.672942022143	0.180001985227365	0.0635696888901644	2.83156939053725	0.00463201817991733	0.348011434180911	EID3	0.458406486742798
ENSG00000255823	57.1069419442496	-0.176015529013107	0.0623117572635385	-2.82475630190744	0.0047316588564626	0.349395917329623	MTRNR2L8	0.45668217402846
ENSG00000125775	6.31028640516779	0.20713824980088	0.0733372284594055	2.82446247495619	0.00473599936088065	0.349395917329623	SDCBP2	0.45668217402846
ENSG00000121966	3278.76846179956	0.256125102559898	0.090690927096909	2.82415353727956	0.00474056697220069	0.349395917329623	CXCR4	0.45668217402846
ENSG00000266709	137.282338267568	0.29057807846089	0.10289185075852	2.82411168930041	0.00474118599674661	0.349395917329623	RP11-214O1.2	0.45668217402846
ENSG00000185246	124.223291304469	-0.0810055354864796	0.0287395825029644	-2.81860515816902	0.00482328089782701	0.353682757145288	PRPF39	0.45138611253241
ENSG00000135821	3793.75627037206	0.0869852109022596	0.0308770937877649	2.81714372149647	0.00484528384350447	0.353682757145288	GLUL	0.45138611253241
ENSG00000171596	1.26326355230742	0.493845173651859	0.175430377705821	2.81504936664952	0.00487697415100942	0.354238684658282	NMUR1	0.450704013399357
ENSG00000106714	52.1239514787347	0.533279124843727	0.189556334619272	2.81330152281552	0.00490356470457734	0.354238684658282	CNTNAP3	0.450704013399357
ENSG00000162747	9298.83856492738	0.221879944207765	0.0789260634544988	2.81123794214924	0.00493512744389938	0.354238684658282	FCGR3B	0.450704013399357
ENSG00000111364	238.223733621375	-0.0703333086642544	0.0250242899883858	-2.81060156739301	0.00494489788349115	0.354238684658282	DDX55	0.450704013399357
ENSG00000118503	5995.25764285512	0.215756183063055	0.0768236836735605	2.80845922436949	0.00497791858960917	0.354953250542409	TNFAIP3	0.449828842348906
ENSG00000213275	3.36572491869779	0.335040480136713	0.11944008127213	2.80509253316198	0.00503021366377066	0.356940470039122	IFITM9P	0.447404208787815
ENSG00000182584	19.3440333759122	0.155208800178344	0.0553748594940718	2.80287483519412	0.00506493216732556	0.356940470039122	ACTL10	0.447404208787815
ENSG00000130561	5.76795403082581	0.233043775260119	0.0832187378902027	2.80037622737794	0.0051043077778509	0.356940470039122	SAG	0.447404208787815
ENSG00000084623	94.1465912796492	0.0694324479931233	0.024796426628808	2.80009894298471	0.00510869452100049	0.356940470039122	EIF3I	0.447404208787815
ENSG00000144445	370.112768595256	-0.0683373834216199	0.0244124814445141	-2.79928050644669	0.00512166237362979	0.356940470039122	KANSL1L	0.447404208787815
ENSG00000182885	94.2428858137156	0.47408998283415	0.169621305722304	2.79499076378004	0.00519011979900286	0.360082095244334	GPR97	0.443598472991137
ENSG00000184083	28.3986233036161	-0.125680292564074	0.0449969683830451	-2.79308355830102	0.00522082039905294	0.360587783794679	FAM120C	0.442988990648642
ENSG00000108848	1022.18783650927	-0.0913238062030014	0.0327904319156541	-2.78507481810277	0.00535153733016413	0.366853925941024	LUC7L3	0.435506828898326
ENSG00000137269	7.92646526266211	-0.193937938775864	0.0696698653333537	-2.78367035515164	0.00537476290695424	0.366853925941024	LRRC1	0.435506828898326
ENSG00000196226	9.21398674034615	0.26945268442147	0.0968149077669605	2.78317348677395	0.00538300138051367	0.366853925941024	HIST1H2BB	0.435506828898326
ENSG00000163464	326.068182033169	0.413697738709179	0.14881349191513	2.77997467423933	0.00543631379781546	0.368855088607726	CXCR1	0.433144220775449
ENSG00000099985	270.076757643946	0.311016409835832	0.111998850120215	2.77696074113262	0.00548698060341109	0.369387757899718	OSM	0.43251750187006
ENSG00000143498	71.5805902981542	-0.111361117986786	0.0401062019133072	-2.77665579571714	0.0054921306686817	0.369387757899718	TAF1A	0.43251750187006
ENSG00000198265	1691.48749643436	-0.0554795572590149	0.0200119870279167	-2.77231627132384	0.00556589295399817	0.372721231641217	HELZ	0.428615867450101
ENSG00000136630	436.661844282361	0.148011512872328	0.0534388039091425	2.7697385054497	0.0056101313219334	0.374057327361118	HLX	0.427061833498273
ENSG00000127362	10.1257221002434	-0.211213977821209	0.0763058050249086	-2.76799357207833	0.00564025680942962	0.374444980081185	TAS2R3	0.426611987317176
ENSG00000272667	24.4223231106434	0.117359471932	0.0424209342917036	2.76654613792777	0.00566535675606132	0.374497101960757	RP11-395A13.2	0.426551538731728
ENSG00000171806	25.2234317316606	-0.125262234872462	0.0453648268310697	-2.76121928865541	0.00575859965285039	0.378098462037199	METTL18	0.422395089181015
ENSG00000124216	150.366918244282	0.325404058359804	0.117872960134748	2.76063363461658	0.00576893511094285	0.378098462037199	SNAI1	0.422395089181015
ENSG00000134317	19.358576517176	0.311628246179967	0.112954800146494	2.75887563676628	0.00580006030315237	0.378527664360817	GRHL1	0.421902374974466
ENSG00000011478	58.4536679983109	0.0873220176672163	0.0316721221751713	2.75706241546613	0.00583232176041563	0.379027087569289	QPCTL	0.42132975161109
ENSG00000167434	22.6745588465824	0.579262288149955	0.210269973478632	2.7548502459331	0.00587190047035619	0.379995844724479	CA4	0.420221152391338
ENSG00000090238	1698.09249667869	0.0816884538223842	0.0296712439029892	2.7531186117261	0.00590305050080837	0.38041332139519	YPEL3	0.419744283251122
ENSG00000213793	1.66479152498274	0.756619494178466	0.275163785885802	2.74970593147921	0.00596487689410059	0.382795974678905	ZNF888	0.417032637728869
ENSG00000138772	180.366564967345	0.485414946593978	0.177072444194632	2.74133532635054	0.00611900242877909	0.391057574307285	ANXA3	0.407759297941183
ENSG00000112365	62.7932887232895	-0.0876938175147786	0.032017753401141	-2.73891226583229	0.00616428207984084	0.392099523253777	ZBTB24	0.406603685749729
ENSG00000183748	39.4637975584078	0.183191398730044	0.066913893033385	2.737718438212	0.0061867018566276	0.392099523253777	MRC1L1	0.406603685749729
ENSG00000198799	145.617849434451	-0.0615527021802511	0.022505554082882	-2.73500052269625	0.00623801770050835	0.392099523253777	LRIG2	0.406603685749729
ENSG00000144655	2510.27108803407	0.196540353279399	0.071925568874237	2.73255194718102	0.00628457602073954	0.392099523253777	CSRNP1	0.406603685749729
ENSG00000100038	5.32220146940001	-0.293425674549199	0.107386110588839	-2.73243600071027	0.00628678841569211	0.392099523253777	TOP3B	0.406603685749729
ENSG00000110756	228.030211336599	-0.108774690567973	0.0398096522158935	-2.73236977751206	0.00628805234668763	0.392099523253777	HPS5	0.406603685749729
ENSG00000163607	69.0145745627461	-0.0797953029690331	0.0292380558127439	-2.72915899333679	0.00634960819308519	0.394011960710383	GTPBP8	0.404490594439208
ENSG00000176788	106.010005247197	0.216114511477824	0.0792507733201987	2.72697038052426	0.00639187764584902	0.394011960710383	BASP1	0.404490594439208
ENSG00000213693	24.4879430710271	-0.142205520895963	0.05215134866828	-2.72678510771585	0.00639546748328761	0.394011960710383	SEC14L1P1	0.404490594439208
ENSG00000090104	92.2581485998778	0.45195310778135	0.165932275655669	2.72372030092091	0.00645511483926852	0.394105983759044	RGS1	0.404386971138443
ENSG00000183023	65.9619761401975	0.0945310303962646	0.0347292785513954	2.72194051645413	0.00648998231009372	0.394105983759044	SLC8A1	0.404386971138443
ENSG00000153975	225.40324739382	-0.0745134023134142	0.0274027895630981	-2.71919040000794	0.00654419261361408	0.394105983759044	ZUFSP	0.404386971138443
ENSG00000145632	67.0068464914321	0.184555122110417	0.0678826936342938	2.7187359874768	0.00655318909660577	0.394105983759044	PLK2	0.404386971138443
ENSG00000073756	561.099257625068	0.204758357298409	0.075333410870916	2.71802849401393	0.0065672182306	0.394105983759044	PTGS2	0.404386971138443
ENSG00000168556	337.228396612857	0.147012066108046	0.0541082624026133	2.71699846899806	0.00658769124271661	0.394105983759044	ING2	0.404386971138443
ENSG00000137267	105.265725903714	0.226330060472436	0.0833779649523549	2.71450689162021	0.0066374519299897	0.394105983759044	TUBB2A	0.404386971138443
ENSG00000179388	241.429538171981	0.250390001309965	0.0922635015514428	2.71385756121944	0.00665047546178657	0.394105983759044	EGR3	0.404386971138443
ENSG00000258441	296.741500293069	-0.159050243975121	0.0586472835728842	-2.71197972498522	0.00668826836175654	0.394105983759044	LINC00641	0.404386971138443
ENSG00000173535	957.651572448735	0.286085825992341	0.105495869707104	2.71182015738267	0.00669148866548738	0.394105983759044	TNFRSF10C	0.404386971138443
ENSG00000173928	68.6823216382751	-0.0992810639895165	0.0366135657615794	-2.71159232717228	0.00669608902267134	0.394105983759044	SWSAP1	0.404386971138443
ENSG00000023445	422.02637739263	0.0944973102190783	0.0348726907947897	2.70977971774972	0.00673279071682248	0.394105983759044	BIRC3	0.404386971138443
ENSG00000151726	2990.20682716414	0.148167268847025	0.0546933955019802	2.70905229940716	0.00674757024485581	0.394105983759044	ACSL1	0.404386971138443
ENSG00000142065	64.0225547602745	-0.116100752600165	0.0428625455534515	-2.70867609706899	0.00675522527674248	0.394105983759044	ZFP14	0.404386971138443
ENSG00000101019	178.030999631905	-0.0603472340535682	0.022293451483442	-2.7069489037348	0.00679047078816662	0.394536846232344	UQCC1	0.403912431318604
ENSG00000243896	6.0013356282391	-0.710808208132665	0.262792470935559	-2.70482714212527	0.0068339941047275	0.394536846232344	OR2A7	0.403912431318604
ENSG00000175352	55.6841896153778	0.382233487801039	0.1413931691668	2.70333772171215	0.00686469588586028	0.394536846232344	NRIP3	0.403912431318604
ENSG00000227747	1.73520344892008	0.473871034730184	0.175292285011274	2.70331939993655	0.00686507432737749	0.394536846232344	RP11-16L9.1	0.403912431318604
ENSG00000183560	1.00828904375781	0.493931916910975	0.183180635670325	2.69641993054286	0.007008924574122	0.399896495188983	FOLR4	0.398052402134933
ENSG00000198692	1.3554094059803	0.446677989722296	0.165659848139841	2.69635638773032	0.00701026189462573	0.399896495188983	EIF1AY	0.398052402134933
ENSG00000114315	13.8817015660546	0.415825811627165	0.15430665834377	2.69480148225861	0.00704305788994717	0.400284788269248	HES1	0.397630913757629
ENSG00000165416	269.378026627235	-0.0637089738046016	0.0236726795065716	-2.69124472313815	0.00711859546966081	0.403090468469544	SUGT1	0.394597471110215
ENSG00000124383	202.370902174149	-0.0667448211190213	0.0248542885037726	-2.6854448522592	0.00724333271163463	0.407565580102938	MPHOSPH10	0.389802500334299
ENSG00000188290	70.6412636590947	0.127947200773397	0.047668479651116	2.68410492027097	0.00727242796811725	0.407565580102938	HES4	0.389802500334299
ENSG00000140598	498.948851711673	-0.0722404023828354	0.026916262462516	-2.68389426219329	0.00727701172109518	0.407565580102938	EFTUD1	0.389802500334299
ENSG00000127824	793.663418334053	0.0969917891818899	0.0362872097069411	2.67289190778802	0.00752004772420943	0.411654966748269	TUBA4A	0.385466640319621
ENSG00000077984	237.961589310726	0.418355101478615	0.156522060487193	2.67281877184875	0.00752168732158042	0.411654966748269	CST7	0.385466640319621
ENSG00000169246	31.791003075254	-0.307499010626456	0.115132855921108	-2.67081892624258	0.00756664524192744	0.411654966748269	NPIPB3	0.385466640319621
ENSG00000172183	352.069215480838	0.131305610636234	0.0491668494326084	2.67061266181415	0.00757129588828124	0.411654966748269	ISG20	0.385466640319621
ENSG00000177311	246.282228221462	-0.0644796037096899	0.0241501997812737	-2.66994079940026	0.00758646215143936	0.411654966748269	ZBTB38	0.385466640319621
ENSG00000225549	9.08838538501073	-0.208982859229032	0.0782872556725935	-2.66943651854426	0.00759786340500437	0.411654966748269	RP11-210H10__A.1	0.385466640319621
ENSG00000198743	46.0075684005235	-0.13983639725097	0.0523911284484708	-2.66908542327936	0.00760581036297321	0.411654966748269	SLC5A3	0.385466640319621
ENSG00000172216	508.59060655639	0.120834064902235	0.0452728147837619	2.66902037082031	0.00760728362789247	0.411654966748269	CEBPB	0.385466640319621
ENSG00000172059	2787.01753538675	0.146732198124932	0.0549962281947569	2.66804111738922	0.00762949204136083	0.411654966748269	KLF11	0.385466640319621
ENSG00000151014	220.139401366354	0.173837822344493	0.0651566651950357	2.66799753830462	0.0076304817174276	0.411654966748269	CCRN4L	0.385466640319621
ENSG00000163739	90.5024738828391	0.35312144322204	0.13238405860615	2.66740155076071	0.00764402808011978	0.411654966748269	CXCL1	0.385466640319621
ENSG00000178440	6.65142358016348	-0.218723254084496	0.0820992353222127	-2.664132658801	0.00771871168539783	0.412064094166375	LINC00843	0.38503522673914
ENSG00000180423	50.2872398512725	-0.105700820662478	0.039681154781066	-2.6637536444104	0.00772741310600621	0.412064094166375	HARBI1	0.38503522673914
ENSG00000157551	334.933828212363	0.320074788459691	0.120168090098795	2.66355892147861	0.00773188697663177	0.412064094166375	KCNJ15	0.38503522673914
ENSG00000178665	28.5857959925261	-0.0974239391974661	0.0366160368516032	-2.66069043988305	0.00779806145956278	0.414157733104089	ZNF713	0.382834225134273
ENSG00000129245	298.985284901715	-0.0622238298135088	0.0234006047043413	-2.65906931037406	0.00783568414673119	0.414725798034206	FXR2	0.382238948490765
ENSG00000185966	13.8956584365082	0.206796601211996	0.0778184988150719	2.65742213433631	0.00787407778521079	0.415330637150057	LCE3E	0.381606031677378
ENSG00000198814	46.7011302729946	0.137098749638453	0.0516381700445404	2.65498853890832	0.00793111031421163	0.416118784098694	GK	0.380782679193161
ENSG00000187475	3.66029148789193	0.33549767776738	0.126470028291381	2.65278408093978	0.00798309195198069	0.416118784098694	HIST1H1T	0.380782679193161
ENSG00000172273	209.652646958774	-0.084750761280538	0.031956476344467	-2.6520684060091	0.00800003321668097	0.416118784098694	HINFP	0.380782679193161
ENSG00000226121	2.82973057564952	0.542142895451741	0.2044243674072	2.65204634030652	0.0080005560612635	0.416118784098694	AHCTF1P1	0.380782679193161
ENSG00000233220	48.1465229043793	0.169592202652106	0.0639716186458453	2.65105379920101	0.00802410588737256	0.416118784098694	LINC00167	0.380782679193161
ENSG00000254470	764.23585051018	0.0772765320520436	0.0291905927302845	2.64730945226306	0.00811350699022766	0.419343069340558	AP5B1	0.377430530354939
ENSG00000186529	199.98507162047	0.326764645542033	0.123496858441924	2.64593488178242	0.00814654970978024	0.419642671003462	CYP4F3	0.377120357372868
ENSG00000126822	244.24849195471	0.0870634022636118	0.0329552068501499	2.64187090857892	0.00824494745660038	0.423295602421863	PLEKHG3	0.373356243347013
ENSG00000206448	12.4746595775545	0.2334043695356	0.0884777163236949	2.63800173912369	0.00833961541796061	0.424662335125435	PPIAP30	0.371956256486537
ENSG00000204169	82.1218617165946	-0.126713336374316	0.0480382651835491	-2.63775837637263	0.00834560221287051	0.424662335125435	AGAP7	0.371956256486537
ENSG00000188042	479.551923711114	0.19223583015088	0.0728882281137322	2.63740572552981	0.00835428434898109	0.424662335125435	ARL4C	0.371956256486537
ENSG00000162551	376.654588387083	0.539831231983701	0.204822209997994	2.6356088628718	0.00839864804807941	0.424806551026358	ALPL	0.371808794533318
ENSG00000081041	144.443761511412	0.239962858881814	0.0910654847509672	2.63505827194606	0.00841228399318525	0.424806551026358	CXCL2	0.371808794533318
ENSG00000042429	177.539494311223	-0.0759059524443244	0.0288673119791786	-2.62947767700276	0.008551614612683	0.430431268838378	MED17	0.366096186712733
ENSG00000137261	5.40552169609414	0.442108871253192	0.168226735883185	2.62805355481775	0.00858749948086345	0.430829534215827	KIAA0319	0.365694532608716
ENSG00000105497	23.9554420337281	-0.154579121606112	0.0588886342484657	-2.6249398305606	0.00866642806070131	0.433377678541953	ZNF175	0.363133461118887
ENSG00000184708	236.351352122183	-0.0573436892123824	0.0218700144332543	-2.62202338216974	0.00874094337856643	0.435689352481165	EIF4ENIF1	0.360823053365092
ENSG00000228665	25.6671876500639	0.218987314332165	0.0835855027732657	2.6199198074598	0.00879504461815491	0.435856621812768	RP11-20O24.1	0.360656351548455
ENSG00000137343	36.6255525314924	-0.111039074262538	0.0424028800614501	-2.61866821549905	0.00882737573250693	0.435856621812768	ATAT1	0.360656351548455
ENSG00000255112	2032.25186976094	0.0650207752042971	0.0248303778271984	2.61859789878329	0.00882919529967431	0.435856621812768	CHMP1B	0.360656351548455
ENSG00000010361	66.602239739944	0.0744964534968853	0.0284712094093144	2.61655388170878	0.00888223444331487	0.436946894338947	FUZ	0.359571343114343
ENSG00000119820	40.8195197918878	-0.130796985593187	0.0500071804262309	-2.61556409456307	0.0089080200508005	0.436946894338947	YIPF4	0.359571343114343
ENSG00000214456	21.9229046549125	0.30877077691296	0.118104312100615	2.61439037594082	0.00893868401956022	0.437059083394497	PLIN5	0.359459849396304
ENSG00000119041	222.350937333616	-0.0609606923121195	0.0233273695540405	-2.61326902593527	0.00896806785477998	0.437108168035827	GTF3C3	0.359411077976731
ENSG00000174004	62.6758412160313	0.0933908672822423	0.0357753351617292	2.61048196641768	0.00904147388666825	0.437414192385544	NRROS	0.359107129906676
ENSG00000197162	87.5043977914208	-0.112993271889102	0.0432877992357186	-2.61027989142646	0.00904681697183302	0.437414192385544	ZNF785	0.359107129906676
ENSG00000085760	204.158652918849	-0.063210811069799	0.0242205676562911	-2.60979891003423	0.00905954599214313	0.437414192385544	MTIF2	0.359107129906676
ENSG00000163728	346.367512698349	-0.0844304726363955	0.0323836272953817	-2.60719628058579	0.00912870151844037	0.438284312277598	TTC14	0.358244073980317
ENSG00000171223	15710.2585516446	0.128210561864794	0.049196375703754	2.60609770599444	0.00915803335380405	0.438284312277598	JUNB	0.358244073980317
ENSG00000089101	20.2504604304234	0.227949894011235	0.0874740538156379	2.60591437195384	0.00916293653768255	0.438284312277598	C20orf26	0.358244073980317
ENSG00000164032	2050.01153614665	0.0452449442037684	0.0173857744061225	2.60241178488059	0.0092570627034633	0.44141572680725	H2AFZ	0.355152197807952
ENSG00000145349	12.4499640290437	-0.180715292610464	0.0695011587467837	-2.60017668581428	0.0093175773138167	0.44293001786236	CAMK2D	0.353664886095419
ENSG00000198874	386.224707575116	-0.0513213307852796	0.0197575283759958	-2.59755824760105	0.00938891948070752	0.444461053603946	TYW1	0.352166288565394
ENSG00000221962	300.858387603097	-0.161546727266867	0.0622080245344575	-2.59687923665516	0.00940749925171317	0.444461053603946	TMEM14E	0.352166288565394
ENSG00000109618	108.522505176561	-0.0761967943065411	0.02936751103587	-2.59459489820138	0.00947024659115378	0.446001299899912	SEPSECS	0.350663875506387
ENSG00000170345	18452.4467258476	0.168232647948476	0.0648962004119649	2.59233432590083	0.00953270830622138	0.446001299899912	FOS	0.350663875506387
ENSG00000198482	289.475284132705	-0.0590262709979431	0.0227908874290679	-2.58990665377338	0.00960019601296744	0.446001299899912	ZNF808	0.350663875506387
ENSG00000110046	694.841968916535	0.152972642765088	0.0590902577811739	2.58879633477965	0.00963120388146236	0.446001299899912	ATG2A	0.350663875506387
ENSG00000132300	663.817436274505	-0.0534639088555163	0.0206566434527523	-2.58821860278528	0.00964737348819114	0.446001299899912	PTCD3	0.350663875506387
ENSG00000001630	344.31371543589	0.0882695742380239	0.0341144941570721	2.58745077185104	0.00966890105248248	0.446001299899912	CYP51A1	0.350663875506387
ENSG00000105697	10.5250787195822	0.522704739513761	0.20202863127075	2.58728050685676	0.00967368054413346	0.446001299899912	HAMP	0.350663875506387
ENSG00000049883	46.8185748561613	-0.156788040720461	0.0606043974707374	-2.58707366567195	0.00967948959557972	0.446001299899912	PTCD2	0.350663875506387
ENSG00000273148	26.5052970636667	0.117638762246993	0.0455010908045248	2.58540532033344	0.00972645820756325	0.446001299899912	RP5-1068E13.7	0.350663875506387
ENSG00000161048	33.4975910626748	-0.183614119095224	0.0710577106804894	-2.58401399843634	0.00976578305908243	0.446001299899912	NAPEPLD	0.350663875506387
ENSG00000105829	129.285040106428	-0.136573101374501	0.0528865224111636	-2.58238006864433	0.00981214593861158	0.446001299899912	BET1	0.350663875506387
ENSG00000196176	84.7863382935911	0.152916876206154	0.0592245843590851	2.58198310483704	0.00982343938873008	0.446001299899912	HIST1H4A	0.350663875506387
ENSG00000156162	66.1280379250885	-0.0825364398398363	0.0319665932756517	-2.58195920747998	0.00982411962777335	0.446001299899912	DPY19L4	0.350663875506387
ENSG00000160352	64.9900736383532	-0.085412104417764	0.0330899641567618	-2.58120873184174	0.00984550330904883	0.446001299899912	ZNF714	0.350663875506387
ENSG00000124145	127.821184824622	0.271877551502813	0.105413629155526	2.57914990386764	0.00990437963924507	0.446152899531576	SDC4	0.350516280204664
ENSG00000135083	28.3646120153412	0.552116641801065	0.214076193260615	2.57906604836215	0.00990678429033886	0.446152899531576	CCNJL	0.350516280204664
ENSG00000119285	299.593325431734	-0.0669520963501239	0.0259776640033623	-2.57729472293807	0.00995770072270023	0.447138503005915	HEATR1	0.349557931511891
ENSG00000134198	103.969170302911	0.112018039779901	0.0434976595243237	2.57526591096841	0.0100163048509759	0.447664509393119	TSPAN2	0.349047334889938
ENSG00000114850	1401.87964676558	-0.036593099494753	0.0142137811713669	-2.57448029159674	0.0100390805802502	0.447664509393119	SSR3	0.349047334889938
ENSG00000188868	16.8862404531813	-0.157609786849762	0.0612343969625491	-2.57387668806726	0.0100566108459953	0.447664509393119	ZNF563	0.349047334889938
ENSG00000261799	3.76792550279147	-0.308201833695516	0.11992614363987	-2.5699303282946	0.0101718969984005	0.451377757128572	RP11-283I3.6	0.345459845777373
ENSG00000197409	18.0552554720087	0.209779010111068	0.0816571936861669	2.56902056807526	0.0101986404025934	0.451377757128572	HIST1H3D	0.345459845777373
ENSG00000170959	1.61852002861439	0.419234052287019	0.163490807729824	2.5642668117453	0.0103394029463632	0.456296516274747	DCDC1	0.340752846959159
ENSG00000087074	1960.32980131842	0.201685226550152	0.0787564230217319	2.56087337148995	0.0104409404365255	0.458186867433272	PPP1R15A	0.338957362730641
ENSG00000119121	15.2876730979468	0.426419858614805	0.166555051791461	2.56023371268686	0.0104601791857723	0.458186867433272	TRPM6	0.338957362730641
ENSG00000130349	96.9891758122351	-0.0680232070174213	0.0265798763814384	-2.55919952528162	0.0104913507286592	0.458186867433272	C6orf203	0.338957362730641
ENSG00000172171	26.146057501444	-0.178428127581341	0.0697535245422047	-2.55798009853083	0.0105282117340982	0.458186867433272	TEFM	0.338957362730641
ENSG00000196550	86.0121942863253	0.110965054304514	0.0433815025706263	2.55788867902535	0.0105309798124515	0.458186867433272	FAM72A	0.338957362730641
ENSG00000174842	88.0004908381403	-0.0707683418128568	0.0276947864054318	-2.55529473225968	0.0106097918280408	0.460315531649253	GLMN	0.336944371193868
ENSG00000130940	16.1001522217772	-0.176503751750736	0.0691477805585988	-2.55255845270636	0.0106934964586421	0.462643911393274	CASZ1	0.334753148974099
ENSG00000152503	30.924799117404	-0.101014311871977	0.0395989281755283	-2.55093550573428	0.0107434204573635	0.462895106828815	TRIM36	0.33451741003265
ENSG00000112874	17.1962323769674	-0.163105913987186	0.0639588329369309	-2.55017026573988	0.0107670320610544	0.462895106828815	NUDT12	0.33451741003265
ENSG00000162695	541.695295021735	-0.0489020545695568	0.019182074767732	-2.54936210820216	0.0107920179695279	0.462895106828815	SLC30A7	0.33451741003265
ENSG00000188295	154.703884250289	0.0940856787600651	0.0369184304246105	2.54847450657994	0.0108195194428239	0.462895106828815	ZNF669	0.33451741003265
ENSG00000103126	131.65925772159	0.0652407115604	0.0256283817184821	2.54564304047926	0.0109076664710706	0.465330576434273	AXIN1	0.332238409447411
ENSG00000196182	710.958444303553	0.0567064076574149	0.0222905869218544	2.54396207045666	0.0109602985378771	0.465330576434273	STK40	0.332238409447411
ENSG00000145491	25.1360516747374	0.301752843648403	0.118625386007672	2.54374593671616	0.0109670821481393	0.465330576434273	ROPN1L	0.332238409447411
ENSG00000156531	226.948779009725	-0.0802298433932142	0.0315811408077454	-2.54043525158336	0.0110714591417232	0.466235981728626	PHF6	0.331394212876398
ENSG00000240288	32.5430807063935	-0.110563437701534	0.0435403332802126	-2.53933374809009	0.0111063817221732	0.466235981728626	GHRLOS	0.331394212876398
ENSG00000112651	101.03772798087	-0.0658217267336073	0.0259296304237626	-2.5384753140672	0.0111336657243991	0.466235981728626	MRPL2	0.331394212876398
ENSG00000145414	140.096742524532	-0.0585052685766108	0.0230546356056017	-2.53767917122904	0.0111590230929628	0.466235981728626	NAF1	0.331394212876398
ENSG00000088451	27.3662908519493	-0.131070204834598	0.0516541495217178	-2.53745741723015	0.0111660951464526	0.466235981728626	TGDS	0.331394212876398
ENSG00000166938	231.254577513775	-0.0666596283407375	0.0262715278030813	-2.53733352854033	0.0111700478676706	0.466235981728626	DIS3L	0.331394212876398
ENSG00000156873	73.7652672970598	0.0860930272497995	0.0339740756800728	2.53408004563599	0.0112742974601387	0.469236847929012	PHKG2	0.328607891219994
ENSG00000165623	1.0977741250768	0.471943642621219	0.18636746314307	2.53232852270419	0.0113307775566725	0.469236847929012	UCMA	0.328607891219994
ENSG00000198763	4.56716101912806	-0.237185307763999	0.0937003525937158	-2.53131713167007	0.0113635054390801	0.469236847929012	MT-ND2	0.328607891219994
ENSG00000132680	157.427308789681	-0.113243981633607	0.0447373407283415	-2.53130784686685	0.011363806276946	0.469236847929012	KIAA0907	0.328607891219994
ENSG00000152433	3.56640459011826	-0.313246341988784	0.123804866595584	-2.5301617828322	0.0114009943600752	0.469513676828551	ZNF547	0.32835175231234
ENSG00000183691	1.84228760964935	0.336404865076354	0.133177817257935	2.52598271996616	0.0115375156021268	0.473013145523399	NOG	0.325126789602689
ENSG00000124762	4814.37848632964	0.182927944110223	0.072431484606001	2.52553078409589	0.0115523659812894	0.473013145523399	CDKN1A	0.325126789602689
ENSG00000205020	10.2563413116816	0.279052195753635	0.110608141724602	2.52289019056511	0.0116394740841509	0.473013145523399	CCL4L1	0.325126789602689
ENSG00000215795	4.29654880167891	-0.282448325907712	0.111954379457828	-2.52288769117878	0.0116395568093994	0.473013145523399	RP11-488L18.3	0.325126789602689
ENSG00000058804	79.8056378672238	-0.0814367877017445	0.0322862374279769	-2.5223375093927	0.0116577795499186	0.473013145523399	NDC1	0.325126789602689
ENSG00000126814	17.7569432264188	-0.133968998303892	0.0531209462030116	-2.52196182259074	0.0116702373262493	0.473013145523399	TRMT5	0.325126789602689
ENSG00000132763	19.1344370704729	-0.170647440703701	0.0677026437264678	-2.5205432359946	0.0117173842252614	0.473123910740088	MMACHC	0.325025103018708
ENSG00000111530	615.927384672096	-0.0605201702707801	0.0240156328322545	-2.52003229286125	0.0117344068239653	0.473123910740088	CAND1	0.325025103018708
ENSG00000154928	3.82531883594316	0.395856557605292	0.157145738737255	2.51904099205106	0.011767495610524	0.473219236013814	EPHB1	0.324937609934096
ENSG00000100281	120.127727513987	-0.0780695612631032	0.0310148052793071	-2.51717076925164	0.0118301474886817	0.474411818530612	HMGXB4	0.323844500380102
ENSG00000079385	45.9936470255111	0.257155152050112	0.102197629326525	2.51625359359846	0.0118609805563037	0.474411818530612	CEACAM1	0.323844500380102
ENSG00000166263	16.0634253522884	-0.148372384160244	0.0589951207800586	-2.51499415881179	0.0119034355937528	0.474411818530612	STXBP4	0.323844500380102
ENSG00000167291	2.14378935112546	0.402873212219181	0.160222307876036	2.51446391928697	0.0119213500227593	0.474411818530612	TBC1D16	0.323844500380102
ENSG00000215022	17.3452443280311	0.169414978069014	0.067429431610956	2.51247821643341	0.0119886506347005	0.474411818530612	RP1-257A7.4	0.323844500380102
ENSG00000220749	11.6782266862539	0.168150092006036	0.06694711622768	2.51168536422354	0.0120156164014044	0.474411818530612	RPL21P28	0.323844500380102
ENSG00000170647	2.59961137305684	0.392483017470754	0.156349168350704	2.51029808224104	0.0120629287371379	0.474411818530612	TMEM133	0.323844500380102
ENSG00000203668	104.899963202422	0.144200609352177	0.0574626776908069	2.5094655374065	0.0120914013458263	0.474411818530612	CHML	0.323844500380102
ENSG00000243725	176.976740607358	-0.0768453434595411	0.030626394505818	-2.50912145224744	0.0121031862680179	0.474411818530612	TTC4	0.323844500380102
ENSG00000180871	1798.12293209296	0.312172266611875	0.124417840646013	2.50906353133111	0.0121051710610655	0.474411818530612	CXCR2	0.323844500380102
ENSG00000183889	172.542706964542	-0.296689181214444	0.118366353664105	-2.50653308165913	0.012192164803265	0.476608432233219	NPIPA7	0.321838278313604
ENSG00000147416	3803.1112393119	-0.0872450887154993	0.0348604901084536	-2.50269254517287	0.0123252562632921	0.480591384727153	ATP6V1B2	0.318224018798439
ENSG00000162997	29.3155133527175	-0.141048864253132	0.0564195400713279	-2.50000024946697	0.0124193219060908	0.482625665460509	PRORSD1P	0.316389586547635
ENSG00000146834	423.22376765142	0.0668954620173784	0.0267645221771747	2.49940804377327	0.0124400979864837	0.482625665460509	MEPCE	0.316389586547635
ENSG00000080573	2.13677448007342	0.334428353547962	0.133870459042285	2.49814900120966	0.0124843707107521	0.483126325846744	COL5A3	0.31593929689877
ENSG00000185730	8.64490643559414	-0.180022721251762	0.0721265126344496	-2.49592992474419	0.0125627416404124	0.484940718660732	ZNF696	0.314311348268018
ENSG00000168564	74.9167126242707	-0.105813920989143	0.0424694595939203	-2.49152972514609	0.0127194323437212	0.486620645174805	CDKN2AIP	0.312809469808617
ENSG00000148339	353.653853921459	0.115987323064953	0.0465585238163518	2.49121564769665	0.0127306824699305	0.486620645174805	SLC25A25	0.312809469808617
ENSG00000272173	2.9640829333663	0.275191159572439	0.110489615534709	2.4906517978243	0.0127509014413532	0.486620645174805	U47924.31	0.312809469808617
ENSG00000092978	149.841768093675	-0.0723987378643844	0.0290917217013241	-2.48863709778611	0.0128233785223107	0.486620645174805	GPATCH2	0.312809469808617
ENSG00000186312	38.2456387576811	-0.109310194969862	0.0439324356161842	-2.48814329177763	0.0128411982931825	0.486620645174805	CA5BP1	0.312809469808617
ENSG00000101084	6.42959606570411	0.221680106047857	0.0891046412640662	2.4878626175139	0.0128513366314558	0.486620645174805	C20orf24	0.312809469808617
ENSG00000256294	13.3531775623733	-0.252327243400722	0.10147560090707	-2.486580430618	0.0128977411092711	0.486620645174805	ZNF225	0.312809469808617
ENSG00000206177	21.8072119923214	0.315326063359024	0.126817006125191	2.48646512793198	0.0129019213615863	0.486620645174805	HBM	0.312809469808617
ENSG00000118903	2.21756413383096	0.39117304563576	0.157338296012675	2.48619093729252	0.0129118668472855	0.486620645174805	BTF3P11	0.312809469808617
ENSG00000102678	1.84361210713251	0.413991521917522	0.166602144147523	2.48491112786004	0.0129583780637556	0.486620645174805	FGF9	0.312809469808617
ENSG00000149294	14.6671702894638	0.179249849090177	0.0721504119221296	2.48439120879362	0.0129773154135094	0.486620645174805	NCAM1	0.312809469808617
ENSG00000170234	146.931976192833	-0.0993805974628153	0.0400230292238484	-2.48308534836233	0.0130249876189647	0.486620645174805	PWWP2A	0.312809469808617
ENSG00000185404	815.489616578465	-0.0515387698745259	0.0207563090441069	-2.4830411690733	0.0130266031491319	0.486620645174805	SP140L	0.312809469808617
ENSG00000241112	399.180209167824	0.10202646041911	0.0410992573804581	2.48244048486437	0.0130485863171792	0.486620645174805	RPL29P14	0.312809469808617
ENSG00000139112	607.979803368071	0.228372024485721	0.0921069953134831	2.47942106577751	0.0131595853608999	0.489222891817631	GABARAPL1	0.310493229564053
ENSG00000141384	31.8117517539476	-0.139303820572574	0.056197702694743	-2.4788169959411	0.0131818919688558	0.489222891817631	TAF4B	0.310493229564053
ENSG00000175197	205.022201258101	0.236306066647243	0.0954970927895431	2.47448440308036	0.013342864667004	0.493072821411537	DDIT3	0.307088935486098
ENSG00000235238	4.97144886901966	0.214228747814816	0.0865815556559313	2.47430005376832	0.0133497523352191	0.493072821411537	SUMO2P1	0.307088935486098
ENSG00000166987	328.85396690572	0.0742774455880128	0.0300299328533154	2.47344694211703	0.0133816672737322	0.493072821411537	MBD6	0.307088935486098
ENSG00000249348	18.0819190546177	-0.199804367717678	0.0808159383996998	-2.4723386459919	0.0134232293704883	0.493423815666495	UGDH-AS1	0.306779892619025
ENSG00000114491	76.4924367714969	-0.123748845341002	0.0500817629278938	-2.47093628711058	0.0134759825579276	0.494157284776872	UMPS	0.306134797961566
ENSG00000196449	374.176914747014	0.101413859925992	0.0410565023699191	2.47010471111866	0.0135073507915247	0.494157284776872	YRDC	0.306134797961566
ENSG00000130595	18.9843873011606	0.28820480574075	0.116796002726409	2.46759134741846	0.0136025509824403	0.496126282840875	TNNT3	0.304407765121831
ENSG00000113070	1262.94254916401	0.259714316471997	0.105303611430448	2.46633817154063	0.0136502393608182	0.496126282840875	HBEGF	0.304407765121831
ENSG00000156170	212.330773527423	-0.0701846337905989	0.0284625435580729	-2.46585951278034	0.0136684931902432	0.496126282840875	NDUFAF6	0.304407765121831
ENSG00000112855	130.422176077354	-0.0883960643875888	0.0358561698600796	-2.46529578403198	0.0136900188421875	0.496126282840875	HARS2	0.304407765121831
ENSG00000182986	61.7136491010699	-0.113527360742443	0.0460669787718647	-2.46439779141278	0.013724370003404	0.496203630968143	ZNF320	0.304340062103997
ENSG00000159640	7.37753975729901	-0.212694897719637	0.0864674759766951	-2.45982544670279	0.0139004604320907	0.499496175980609	ACE	0.301467832276592
ENSG00000272447	112.048494040833	0.065934952329544	0.0268079161799805	2.45953291881682	0.0139117938740788	0.499496175980609	RP11-182L21.6	0.301467832276592
ENSG00000143476	3.01674227555383	0.42192979165442	0.171550431218282	2.45950877918548	0.0139127294829036	0.499496175980609	DTL	0.301467832276592
ENSG00000128016	14236.5866620267	0.180897172412291	0.0735897618196187	2.45818396390113	0.0139641622055677	0.499912903852022	ZFP36	0.301105653006559
ENSG00000166734	713.33411823141	0.0604034148372182	0.024578819945035	2.4575392542155	0.0139892521464889	0.499912903852022	CASC4	0.301105653006559
ENSG00000205929	2.10831283643601	0.345951313798918	0.140823484461343	2.45663083201073	0.0140246724294044	0.500018529531682	C21orf62	0.301013901415475
ENSG00000119508	36.9510402267747	0.328237700518728	0.133693308708494	2.45515429073881	0.0140824131480985	0.500917615027743	NR4A3	0.300233695851241
ENSG00000203760	79.6079493834058	0.113956729644549	0.0464381955576415	2.45394396307023	0.0141298998469796	0.50144865770318	CENPW	0.299773526886165
ENSG00000135842	874.872582163029	0.189796760749573	0.0774531037172348	2.45047327531872	0.0142668552928231	0.505145069471404	FAM129A	0.296583881637069
ENSG00000129353	611.188638341724	0.0651643391689066	0.0266219172873057	2.44777032644375	0.0143743251062731	0.506726440416525	SLC44A2	0.295226434119813
ENSG00000073921	3790.99103765417	0.0930376903447992	0.038019636114311	2.44709576033472	0.0144012570794244	0.506726440416525	PICALM	0.295226434119813
ENSG00000163510	318.008835376675	-0.0712639537909017	0.0291245176238075	-2.44687155720127	0.0144102182120788	0.506726440416525	CWC22	0.295226434119813
ENSG00000163870	139.136761566989	-0.0837323785554382	0.0342672894851904	-2.44350749106157	0.0145452676303324	0.509192331211513	TPRA1	0.293118145744232
ENSG00000213588	36.9927828720955	-0.170380819664683	0.0697517098837526	-2.44267588491577	0.0145788237495865	0.509192331211513	ZBTB9	0.293118145744232
ENSG00000115966	618.288055783641	-0.0421731880887643	0.017271476098162	-2.44178250017973	0.0146149487233987	0.509192331211513	ATF2	0.293118145744232
ENSG00000145386	8.37037935368293	0.194697942632213	0.0797507873787034	2.44132940917151	0.0146333000883561	0.509192331211513	CCNA2	0.293118145744232
ENSG00000188242	9.9807928844826	0.155708015625295	0.0637879660957036	2.441024932378	0.0146456435999675	0.509192331211513	CTD-2228K2.5	0.293118145744232
ENSG00000159905	3.9177182394969	-0.256179698164993	0.105053573078459	-2.43856244635931	0.0147458107179227	0.511520217741994	ZNF221	0.291137196203513
ENSG00000231006	387.811029592307	0.167480515159315	0.0687354325579962	2.43659651109349	0.0148262124692751	0.512271422169495	RPL7P32	0.290499871217696
ENSG00000136122	53.5359080242756	-0.101694071106788	0.0417512178339673	-2.43571508527479	0.0148623857995797	0.512271422169495	BORA	0.290499871217696
ENSG00000174749	5.72688973370283	-0.226720579670469	0.093086252980414	-2.43559679771591	0.0148672461829479	0.512271422169495	C4orf32	0.290499871217696
ENSG00000175182	39.8320974218927	0.0842049533642496	0.034598515986071	2.43377355832689	0.0149423396416553	0.5137096320553	FAM131A	0.28928229117804
ENSG00000153487	30.9857277403009	0.158273368272594	0.0650911206001217	2.43156619233711	0.0150337010817332	0.51569947452306	ING1	0.287603311121599
ENSG00000100207	91.1786921931821	0.0561877494151549	0.0231296546041611	2.42925155505982	0.0151300305586482	0.515940236757841	TCF20	0.287400601375608
ENSG00000174595	3.19535164772095	0.381849354692901	0.15720207909479	2.42903501589601	0.0151390701279756	0.515940236757841	KLF14	0.287400601375608
ENSG00000107938	84.7670484797509	-0.152514732744829	0.0628266682045114	-2.42754768163684	0.0152012885027348	0.515940236757841	EDRF1	0.287400601375608
ENSG00000103160	194.890783666743	0.0530337730092889	0.0218477110462129	2.42742925778863	0.0152062520896005	0.515940236757841	HSDL1	0.287400601375608
ENSG00000037749	153.139335809669	-0.0791880112406077	0.0326311567899447	-2.42676077193223	0.0152342976086895	0.515940236757841	MFAP3	0.287400601375608
ENSG00000183347	4.18478534934598	0.296863431900425	0.122337984860868	2.42658428809369	0.0152417093705245	0.515940236757841	GBP6	0.287400601375608
ENSG00000163993	195.66055906343	0.223848072591997	0.0922860749662959	2.42558882988304	0.0152835749500218	0.516222853904025	S100P	0.287162772545538
ENSG00000174010	357.88817674628	0.160007055527895	0.0660106687361292	2.42395749946885	0.0153524020735286	0.517412903143298	KLHL15	0.286162745132309
ENSG00000120800	40.266770939061	-0.0903153919639667	0.037314478265684	-2.420384691457	0.01550409556047	0.521384453760609	UTP20	0.282841922432436
ENSG00000169981	23.3688900098483	-0.132306310143478	0.0547181389927101	-2.41796070880817	0.0156077620326962	0.523727125986027	ZNF35	0.280894931615112
ENSG00000257621	146.322748403541	-0.10398236561948	0.0430533364365092	-2.41519877960732	0.015726624377355	0.526568410130482	RP11-349A22.5	0.278545198624428
ENSG00000137449	45.4502863742922	-0.108609859742082	0.0449882463488727	-2.41418300459723	0.0157705391144068	0.526893369718209	CPEB2	0.278277266435587
ENSG00000183439	2.82939966480896	-0.278840594157828	0.115782777682084	-2.40830803803539	0.0160266521099724	0.534291116445444	TRIM61	0.272222046687011
ENSG00000136891	51.2955383003583	-0.091678512281223	0.0381041996026181	-2.40599496216485	0.0161284871253505	0.536162343337712	TEX10	0.270703691388068
ENSG00000158089	22.7658627546596	0.467100391192062	0.19418391434877	2.4054535761037	0.0161524040584793	0.536162343337712	GALNT14	0.270703691388068
ENSG00000171695	1.01124763504785	0.458390972287111	0.190661710548425	2.40421095021429	0.016207417740616	0.536831501163371	C20orf201	0.270162007779406
ENSG00000135476	7.14049253864056	0.166690042053886	0.0693771112760947	2.40266622503958	0.0162760355349053	0.537939317253808	ESPL1	0.269266712564496
ENSG00000170837	209.028295976116	0.117590483820075	0.0489575287231795	2.40188765419445	0.0163107168651817	0.537939317253808	GPR27	0.269266712564496
ENSG00000134030	174.681558003821	0.0678283087390509	0.0282616294087369	2.40001408829182	0.016394440858504	0.539259236720634	CTIF	0.268202407333536
ENSG00000213995	69.0830126682192	-0.0688535845551322	0.0286958470269373	-2.39942680522718	0.0164207623699505	0.539259236720634	CARKD	0.268202407333536
ENSG00000138135	14.0428212006636	0.45705982368044	0.191018411829247	2.39275271584297	0.0167225074118885	0.547136688960094	CH25H	0.261904162066485
ENSG00000115594	41.7797962327998	0.194438149218095	0.0813461141989435	2.39025737286687	0.016836569524477	0.547136688960094	IL1R1	0.261904162066485
ENSG00000068903	491.619883620451	0.0458729603352216	0.0191944747508524	2.38990443503459	0.0168527573141957	0.547136688960094	SIRT2	0.261904162066485
ENSG00000167470	1692.01118677069	0.175754364631616	0.0735842558430027	2.3884778424151	0.0169183284761057	0.547136688960094	MIDN	0.261904162066485
ENSG00000166886	281.366938699255	0.230382529511603	0.0965112352551783	2.38710580071289	0.0169816034141692	0.547136688960094	NAB2	0.261904162066485
ENSG00000255663	599.869121114315	0.0620761581255411	0.0260139313236818	2.3862659339394	0.0170204382372814	0.547136688960094	RP11-212D19.4	0.261904162066485
ENSG00000109854	215.737490658793	0.0563141730423213	0.0236008965169449	2.38610312967938	0.0170279751976233	0.547136688960094	HTATIP2	0.261904162066485
ENSG00000214510	3.12194588738921	0.423318159236334	0.177412542104399	2.38606670202172	0.0170296620028587	0.547136688960094	SPINK13	0.261904162066485
ENSG00000110925	15.5424759459842	-0.138369904330201	0.0580193303868863	-2.38489316246015	0.0170840819841807	0.547136688960094	CSRNP2	0.261904162066485
ENSG00000204568	395.671739415913	-0.0495314662501612	0.0207710098337272	-2.38464410958652	0.0170956507996169	0.547136688960094	MRPS18B	0.261904162066485
ENSG00000244617	18.1231072668127	0.235271926297801	0.0986820828984954	2.38414025512414	0.0171190764857544	0.547136688960094	ASPRV1	0.261904162066485
ENSG00000143452	132.50667850754	-0.0779197582235572	0.0326869348770232	-2.38381966729862	0.0171339962188428	0.547136688960094	HORMAD1	0.261904162066485
ENSG00000164120	11.5488006006918	0.252124173690624	0.105784851920821	2.38336745869189	0.0171550608027652	0.547136688960094	HPGD	0.261904162066485
ENSG00000178386	41.7664724420508	-0.119336091501851	0.0500716807239957	-2.38330508935087	0.0171579678462359	0.547136688960094	ZNF223	0.261904162066485
ENSG00000166189	169.333737358156	-0.0740134007528612	0.0311026220724344	-2.37965148341811	0.0173290188392889	0.551385475742314	HPS6	0.258544677998189
ENSG00000137801	1184.82681783737	0.337566217788848	0.141912821639834	2.37868723832136	0.0173744106140549	0.551385475742314	THBS1	0.258544677998189
ENSG00000145723	26.5549166272216	-0.160754653905189	0.0676150400949794	-2.3774984630546	0.0174305156169523	0.551385475742314	GIN1	0.258544677998189
ENSG00000186446	3.04067869564154	-0.289055814935089	0.121601336652016	-2.37707761192029	0.0174504159933505	0.551385475742314	ZNF501	0.258544677998189
ENSG00000116717	47.441102572404	0.146077970346435	0.0614635666385233	2.37665951287114	0.0174702059578139	0.551385475742314	GADD45A	0.258544677998189
ENSG00000151376	8.6308210239386	0.156873292049142	0.0660345444963183	2.37562465593881	0.0175192736941904	0.551803381263641	ME3	0.25821564263965
ENSG00000188636	19.8509029899739	0.113043280527373	0.0476223031665011	2.37374660633572	0.01760863005938	0.55348595953994	LDOC1L	0.256893391536239
ENSG00000137877	7.87110135253189	-0.161146443844311	0.0679343590128306	-2.37209044415766	0.0176877603922807	0.553605153886878	SPTBN5	0.256799875389787
ENSG00000163352	2.62241058053542	-0.35719945726511	0.150587609254481	-2.37203750715951	0.0176902948188037	0.553605153886878	LENEP	0.256799875389787
ENSG00000163235	31.464999502463	0.204040192542156	0.086041636759907	2.37141226301303	0.0177202532701098	0.553605153886878	TGFA	0.256799875389787
ENSG00000256566	2.67753690893672	-0.276253107462564	0.116612960688478	-2.36897430467057	0.0178374926600958	0.556139801519829	RP4-734P14.4	0.254816022452545
ENSG00000118520	31.8303045249258	0.481334709401044	0.203266087478225	2.36800302191386	0.0178843898230355	0.556475499099784	ARG1	0.254553952335577
ENSG00000110497	221.163690213729	-0.0642483209830723	0.0271429277146453	-2.3670372503113	0.0179311279567332	0.556804904817752	AMBRA1	0.254296947740342
ENSG00000243538	1.91726323513012	0.358240482959398	0.151509273324897	2.36447891998787	0.0180554548520705	0.557246059994371	CTB-55B8.1	0.253952993513947
ENSG00000220793	26.7981122273055	0.159054411009795	0.0672797332457364	2.36407612421492	0.0180750981114281	0.557246059994371	RPL21P119	0.253952993513947
ENSG00000143774	267.273848108135	0.0774818336344742	0.0327812839256247	2.36359972386279	0.0180983550239781	0.557246059994371	GUK1	0.253952993513947
ENSG00000132313	51.4737442713552	-0.0982819362504467	0.0415908434834999	-2.36306667570802	0.0181244084313736	0.557246059994371	MRPL35	0.253952993513947
ENSG00000158109	374.995370519466	0.0604418329106747	0.0255897557808287	2.3619542690578	0.0181788845338113	0.557246059994371	TPRG1L	0.253952993513947
ENSG00000217716	6.13129884091152	0.190802621381706	0.080784239734185	2.36187927260971	0.0181825623677887	0.557246059994371	RPS10P3	0.253952993513947
ENSG00000144560	259.246667298343	-0.0755843124672399	0.032026474534046	-2.36005722037527	0.0182721164305193	0.557246059994371	VGLL4	0.253952993513947
ENSG00000160951	14.9235743498874	0.253817153841739	0.107569281846157	2.35956910268066	0.0182961729530841	0.557246059994371	PTGER1	0.253952993513947
ENSG00000132801	11.8129673996701	-0.232302132342393	0.0984719476231496	-2.35906913541924	0.0183208422137532	0.557246059994371	ZSWIM3	0.253952993513947
ENSG00000156697	164.846125353607	-0.0635702967802955	0.026951458596326	-2.35869597013059	0.0183392738155348	0.557246059994371	UTP14A	0.253952993513947
ENSG00000146416	63.9502133239478	0.0657204645532627	0.0278640165886073	2.35861417697166	0.0183433159600796	0.557246059994371	AIG1	0.253952993513947
ENSG00000254893	114.552484568292	0.0832340833586304	0.0353249042036927	2.35624371063205	0.0184608015966785	0.559711153921343	RP11-466P24.2	0.252036038388564
ENSG00000205571	84.2066270351633	-0.11442714532492	0.0485893986042713	-2.35498171642037	0.0185236170916102	0.560512279852615	SMN2	0.251414868325369
ENSG00000119138	529.888312992823	0.206072947801673	0.0875408814271108	2.35401956711226	0.0185716334537688	0.560863330303816	KLF9	0.251142953585248
ENSG00000132436	42.1371687222734	-0.12709039594107	0.0540209917203275	-2.35261130708281	0.0186421094694466	0.561889960955806	FIGNL1	0.250348727186903
ENSG00000132467	725.300525614161	-0.0599950853827987	0.0255345299591588	-2.34956686019903	0.0187952682205789	0.565399845963585	UTP3	0.247644314164812
ENSG00000198046	2.00574591587776	-0.474253455089103	0.202096234408433	-2.34667140868465	0.0189419513723921	0.56767256519107	ZNF667	0.245902094102996
ENSG00000105732	203.157825240858	0.0877493949489278	0.0373939562558286	2.34661971438901	0.0189445792680394	0.56767256519107	ZNF574	0.245902094102996
ENSG00000163026	7.25996518878816	-0.192071914697234	0.0818757072057004	-2.34589625240955	0.0189813901489028	0.56767256519107	C2orf44	0.245902094102996
ENSG00000139289	192.922064183804	0.320785104050021	0.136929650032185	2.34270009435225	0.0191447651793749	0.571448979249482	PHLDA1	0.243022538706236
ENSG00000137806	23.4761743393584	-0.184138078824696	0.078670247316112	-2.34063175224039	0.019251144632824	0.573045949765832	NDUFAF1	0.241810552675459
ENSG00000197734	124.127058882726	0.0848723417155761	0.0362669105320182	2.3402142744044	0.019272679001344	0.573045949765832	C14orf178	0.241810552675459
ENSG00000128594	94.5291370537637	0.145285029303176	0.0621072820481216	2.33925917399842	0.0193220242419813	0.57340619918111	LRRC4	0.241537616140851
ENSG00000140379	1889.78669420787	0.148907383163747	0.0637045228616386	2.33746956220303	0.0194147818092361	0.573864019754677	BCL2A1	0.241191003884951
ENSG00000152582	1.48696038195778	-0.399646592094688	0.170990938885346	-2.33723842152046	0.0194267904127968	0.573864019754677	SPEF2	0.241191003884951
ENSG00000181007	22.2948742217043	-0.120229369195358	0.0514502806532209	-2.3368068680852	0.0194492285620011	0.573864019754677	ZFP82	0.241191003884951
ENSG00000152672	25.0886687719212	-0.175786620781993	0.0753442552393816	-2.33311246124192	0.0196422436095289	0.576469299023189	CLEC4F	0.239223816937983
ENSG00000260804	15.0375282716628	-0.115318166527285	0.0494280539018838	-2.33305091793004	0.0196454730689072	0.576469299023189	RP11-566E18.3	0.239223816937983
ENSG00000178074	201.5958881678	0.0936489606708131	0.0401415491777772	2.33296827324886	0.0196498105432525	0.576469299023189	C2orf69	0.239223816937983
ENSG00000164244	458.18302093642	-0.0537538087091466	0.0230587597991799	-2.33116651447396	0.019744581087565	0.577680395095848	PRRC1	0.238312370984061
ENSG00000083750	147.709568968382	-0.0433147136534349	0.0185856683760145	-2.33054377045348	0.0197774294345545	0.577680395095848	RRAGB	0.238312370984061
ENSG00000214770	7.02334716176386	0.213597144942316	0.091681396283226	2.32977630797052	0.0198179769881442	0.577680395095848	RP11-544I20.2	0.238312370984061
ENSG00000270607	1.15463362433473	0.461481514121905	0.198226287886787	2.32805405903313	0.0199092333277886	0.577680395095848	RP11-359E10.1	0.238312370984061
ENSG00000006634	115.746599053579	0.124139878553514	0.0533333011092621	2.327624129232	0.0199320710396707	0.577680395095848	DBF4	0.238312370984061
ENSG00000249855	16.4718811921273	-0.114479273593658	0.049186041740966	-2.32747481890396	0.0199400076974567	0.577680395095848	EEF1A1P19	0.238312370984061
ENSG00000144214	18.6133620527809	-0.115399325035516	0.0495868035168227	-2.32721847046193	0.0199536404487074	0.577680395095848	LYG1	0.238312370984061
ENSG00000162616	79.4368357670629	0.184231345044076	0.0792482220887405	2.32473789554266	0.0200859796268986	0.580420747117247	DNAJB4	0.23625707211732
ENSG00000118096	103.014555310445	-0.0444939475028519	0.0191538127746293	-2.32298122709999	0.0201801609550182	0.581822399972901	IFT46	0.235209562570985
ENSG00000238083	364.223035731516	-0.0604150897704333	0.0260195596984184	-2.32191053463928	0.0202377534520945	0.581822399972901	LRRC37A2	0.235209562570985
ENSG00000163161	363.243854002717	-0.0406335651814087	0.0175014638352418	-2.32172380344477	0.0202478123870585	0.581822399972901	ERCC3	0.235209562570985
ENSG00000204954	25.6050967380927	-0.0957975427149553	0.0412887219386697	-2.32018668093561	0.0203307807950013	0.583118595539312	C12orf73	0.23424310879103
ENSG00000128590	262.991991299106	0.125033634618705	0.0539062026298625	2.31946656449215	0.0203697520330553	0.583150410433304	DNAJB9	0.234219414372614
ENSG00000164535	340.750186192979	-0.0616534327641058	0.0265948350093443	-2.31824836448293	0.0204358269097055	0.583956597520006	DAGLB	0.233619430555471
ENSG00000136286	1278.23025084427	0.0473314854113843	0.0204493105831803	2.31457609384225	0.0206361424341594	0.587972805571312	MYO1G	0.230642760086167
ENSG00000133048	175.283169524027	0.326548140852177	0.141114295106509	2.31406846914912	0.0206639666652853	0.587972805571312	CHI3L1	0.230642760086167
ENSG00000116299	45.8861788682047	0.308788109185351	0.133516713567965	2.31273000161262	0.0207374884365541	0.587972805571312	KIAA1324	0.230642760086167
ENSG00000234851	1.21034554730983	0.354616364425328	0.153351851419691	2.31243614695476	0.0207536603129611	0.587972805571312	RP11-3P17.3	0.230642760086167
ENSG00000119326	16.3316630475792	0.261528489239443	0.11311399508559	2.312078969906	0.0207733318497109	0.587972805571312	CTNNAL1	0.230642760086167
ENSG00000171766	18.2132951839149	0.107976166628676	0.0467126599152758	2.31149685812188	0.0208054265054126	0.587972805571312	GATM	0.230642760086167
ENSG00000069943	175.486433566576	-0.0555791451572768	0.0240530567473218	-2.3106894787277	0.0208500128053515	0.588153657926784	PIGB	0.230509197611251
ENSG00000127423	16.6519123479751	0.161213343087549	0.0697952178690231	2.30980499824615	0.0208989524640155	0.588456427515112	AUNIP	0.230285689133755
ENSG00000065183	69.8894211950507	-0.122287484828594	0.0529620522989825	-2.30896423987224	0.0209455656949389	0.588692705900455	WDR3	0.230111345208398
ENSG00000244486	7.91493379970172	0.233501448761621	0.101162428915191	2.30818349525173	0.0209889327569144	0.588837053409827	SCARF2	0.230004869212161
ENSG00000139168	340.665794462205	0.0458250788807992	0.019866968107742	2.30659648881913	0.0210773254746137	0.590241758109092	ZCRB1	0.228970068514771
ENSG00000175203	504.733782481502	0.0428789351096824	0.0186019104579336	2.30508233047615	0.0211619628858936	0.591536392683363	DCTN2	0.228018531415811
ENSG00000199477	1665.16893659766	0.106194950254278	0.0460957690610843	2.30378953247428	0.0212344610043048	0.592097451492971	SNORA31	0.22760680820515
ENSG00000059728	2719.89245505322	0.122818527959198	0.0533263136097874	2.30315053948632	0.0212703745699822	0.592097451492971	MXD1	0.22760680820515
ENSG00000156469	53.204808021358	-0.167593612367746	0.072782266836952	-2.30267096163948	0.021297363207837	0.592097451492971	MTERFD1	0.22760680820515
ENSG00000198756	0.98253394815121	0.447801578203198	0.194599241988776	2.30114759763055	0.021383289703514	0.593106801215466	COLGALT2	0.226867095839517
ENSG00000134321	1517.70855472518	0.122981318059813	0.0534669228220417	2.30013832045547	0.0214403848722467	0.593106801215466	RSAD2	0.226867095839517
ENSG00000171105	272.705407197922	0.0765856307375509	0.0332983492413753	2.29998280642659	0.021449194148618	0.593106801215466	INSR	0.226867095839517
ENSG00000149346	201.308074105859	-0.0476523469452118	0.0207335742098633	-2.2983180064797	0.0215436963462649	0.594517448598212	SLX4IP	0.225835394672342
ENSG00000131931	227.888865158114	-0.0413895891949126	0.0180176031237566	-2.29717509652211	0.0216087831718157	0.594517448598212	THAP1	0.225835394672342
ENSG00000180229	271.148435003001	-0.0866534990969698	0.0377238456172856	-2.29704839681731	0.0216160090387611	0.594517448598212	HERC2P3	0.225835394672342
ENSG00000261592	1.80239965859524	0.479179070752498	0.208719725638552	2.29580155534657	0.0216872304788458	0.595413054964677	RP11-178L8.3	0.225181647289288
ENSG00000198576	0.825209524095597	0.526773074336064	0.229508556331271	2.29522194185964	0.021720408349021	NA	ARC	NA
ENSG00000136709	734.109918839868	-0.0577442284851055	0.0251813648746836	-2.29313338544089	0.0218403268368154	0.59854931306162	WDR33	0.222900063288815
ENSG00000133028	134.245110350154	-0.0607560608521981	0.026509616041656	-2.29184989917353	0.0219143061331883	0.599510023203136	SCO1	0.222203551538571
ENSG00000257028	47.1648063229046	0.101838991759875	0.0444866629970388	2.28920276098601	0.0220675742613149	0.602632586476546	C15ORF37	0.219947388188194
ENSG00000264112	17.5135639916188	-0.146965860536918	0.0642724291495928	-2.28660815347212	0.0222187049093686	0.602662427618858	RP11-159D12.2	0.219925883339521
ENSG00000257743	9.97801349484125	0.444165465675864	0.19430903829376	2.28587136026255	0.022261785385256	0.602662427618858	RP11-1220K2.2	0.219925883339521
ENSG00000103978	330.530544025986	-0.0576563065003491	0.0252265313822222	-2.28554237706183	0.0222810445571538	0.602662427618858	TMEM87A	0.219925883339521
ENSG00000227165	2.25122708787272	0.375217743814117	0.164170175400715	2.28554146877328	0.0222810977497824	0.602662427618858	WDR11-AS1	0.219925883339521
ENSG00000260941	19.1636546752255	-0.19749843538707	0.0864621417134421	-2.28421863573113	0.0223586848739885	0.602662427618858	LINC00622	0.219925883339521
ENSG00000180917	44.8770777145066	-0.14588793911325	0.063868526062775	-2.28419141800548	0.0223602837178547	0.602662427618858	CMTR2	0.219925883339521
ENSG00000213549	0.995545807803072	0.446434153695337	0.195507307996774	2.28346529994011	0.0224029746006357	0.602662427618858	AC005077.8	0.219925883339521
ENSG00000013503	41.6642715757444	-0.0888129634982363	0.0388986301836714	-2.2831900012643	0.0224191788365266	0.602662427618858	POLR3B	0.219925883339521
ENSG00000112195	93.8613810660084	0.189505250329327	0.083015135630454	2.28277950629291	0.0224433597267926	0.602662427618858	TREML2	0.219925883339521
ENSG00000162881	89.8588489469137	0.0576804806385895	0.02527428612696	2.28218040853237	0.0224786912694046	0.602662427618858	OXER1	0.219925883339521
ENSG00000089280	1101.99130755756	0.0591229912989405	0.0259102834380123	2.28183498804195	0.0224990842670331	0.602662427618858	FUS	0.219925883339521
ENSG00000183309	68.443473470325	-0.14928209224236	0.0654784560678973	-2.27986579414094	0.022615649333057	0.604733039978723	ZNF623	0.218436302787396
ENSG00000268852	42.9044335321765	0.181802540155236	0.0797680913593405	2.27913865127158	0.0226588245446754	0.604837462109342	AC132872.2	0.218361317567186
ENSG00000240929	1.99866806735933	0.531785777178821	0.2334780499507	2.27766925966321	0.022746290571622	0.605374419262429	HIST2H2BB	0.217975934565257
ENSG00000140941	2250.28286025878	0.108470745913134	0.047627519913755	2.27748045897739	0.0227575502371735	0.605374419262429	MAP1LC3B	0.217975934565257
ENSG00000257335	238.510632286	0.288611017510473	0.126917726348201	2.2740008493271	0.0229659354580238	0.609044042921248	MGAM	0.215351300296446
ENSG00000103671	263.545449828432	-0.0536860521515549	0.0236156061538524	-2.27332941622577	0.0230063361350524	0.609044042921248	TRIP4	0.215351300296446
ENSG00000183628	49.3050472885777	0.114040449598328	0.0501771557598798	2.27275635438689	0.0230408665440934	0.609044042921248	DGCR6	0.215351300296446
ENSG00000092208	65.5395603001479	-0.0976803389821285	0.0429925936238949	-2.27202712719892	0.0230848719265312	0.609044042921248	GEMIN2	0.215351300296446
ENSG00000147536	9.497152360937	0.151467403772884	0.0666945185315862	2.27106225680525	0.0231432094171277	0.609044042921248	GINS4	0.215351300296446
ENSG00000151725	47.631795661277	0.0745869660504616	0.0328447000345006	2.27089807403064	0.0231531488849746	0.609044042921248	CENPU	0.215351300296446
ENSG00000122481	47.815962986762	-0.122858916451093	0.0541136717241192	-2.27038588468824	0.0231841801597492	0.609044042921248	RWDD3	0.215351300296446
ENSG00000160401	1.6704200141137	0.362910606680324	0.159915357270212	2.26939183875322	0.0232445080495313	0.609044042921248	C9orf117	0.215351300296446
ENSG00000117222	16.5990361528397	-0.111060695541257	0.0489484987124635	-2.2689295578534	0.0232726099234478	0.609044042921248	RBBP5	0.215351300296446
ENSG00000119004	608.216161539484	-0.0293178085100507	0.0129231426255622	-2.26862841024903	0.0232909324295945	0.609044042921248	CYP20A1	0.215351300296446
ENSG00000176624	172.820146746605	0.118453423019132	0.0522710516372916	2.26613812633959	0.0234429275286886	0.610039902194723	MEX3C	0.214641757224931
ENSG00000184281	209.625706591653	0.0662684779396926	0.0292437645974509	2.2660720619215	0.0234469714821662	0.610039902194723	TSSC4	0.214641757224931
ENSG00000129757	471.696322511029	0.102691273476725	0.0453171448830866	2.26605788475107	0.0234478393779559	0.610039902194723	CDKN1C	0.214641757224931
ENSG00000137713	248.064235507426	-0.049089424104096	0.0216711127189878	-2.26520090318596	0.0235003537510751	0.61037512390229	PPP2R1B	0.214403174548778
ENSG00000169247	1.56808283220058	0.496332583736533	0.219240761993538	2.26386999946279	0.0235821116173297	0.611467480017025	SH3TC2	0.213626635315698
ENSG00000237765	259.917935202801	-0.0471032065287747	0.0208231573839329	-2.26205880598681	0.0236937702788373	0.612578950164765	FAM200B	0.212837930781739
ENSG00000183723	4.34237113023384	-0.207062849814893	0.09154438406638	-2.26188478874629	0.0237045224190495	0.612578950164765	CMTM4	0.212837930781739
ENSG00000067182	2301.08912104403	-0.102795571787289	0.0454758251583433	-2.26044434442613	0.0237936869481763	0.613853210009735	TNFRSF1A	0.211935468768285
ENSG00000138166	374.524592140485	0.124616944557871	0.0551477584227493	2.25969192804879	0.0238403776302776	0.614029257962435	DUSP5	0.211810934609803
ENSG00000137414	485.425201930416	0.0850940617832054	0.037699638724041	2.25715854748871	0.0239981695728619	0.617061448683169	FAM8A1	0.209671585569347
ENSG00000182230	14.3884391036037	-0.345437477911226	0.153116294894591	-2.25604647858697	0.0240677204717192	0.617818384509033	FAM153B	0.209139172479972
ENSG00000102974	895.908691928834	-0.0599779411313316	0.0266134909378195	-2.25366680648795	0.0242171370684153	0.619881954337077	CTCF	0.207691006406781
ENSG00000176261	388.296108444723	-0.0350072420401322	0.0155347145668404	-2.25348472863845	0.0242286025523257	0.619881954337077	ZBTB8OS	0.207691006406781
ENSG00000241975	85.360095179776	0.0986261495377656	0.0437971211342709	2.25188658486029	0.0243294401060461	0.619993336819388	TCEB1P19	0.207612977918071
ENSG00000146215	15.1100640539511	-0.141029976971152	0.0626321685652755	-2.25171793028642	0.0243401028376102	0.619993336819388	CRIP3	0.207612977918071
ENSG00000090470	167.438111011837	-0.0662380029251649	0.0294194645847044	-2.25150266533413	0.0243537182687787	0.619993336819388	PDCD7	0.207612977918071
ENSG00000105136	8.92855873690776	-0.274919540425671	0.122157736040995	-2.25052910552804	0.0244153780458352	0.620537380630286	ZNF419	0.207232051856651
ENSG00000121104	304.144262734479	0.085357468591979	0.0379721304429068	2.24789780284566	0.024582707317216	0.622318145549258	FAM117A	0.20598753567466
ENSG00000179772	1.2976820335554	0.437504607123053	0.19465663506331	2.24757099587568	0.0246035587651492	0.622318145549258	FOXS1	0.20598753567466
ENSG00000188026	38.626377066085	0.205964813597521	0.0916408264310933	2.24752243752832	0.0246066582677249	0.622318145549258	RILPL1	0.20598753567466
ENSG00000243147	361.169693425872	-0.0497399917632004	0.0221509897360077	-2.24549748593605	0.0247362134500713	0.624569114029505	MRPL33	0.204419496151628
ENSG00000270419	134.3430357387	0.145068505282686	0.0647011029414234	2.24213342103337	0.024952750566114	0.627054665411262	CAHM	0.202694596567067
ENSG00000260231	50.1468130724438	0.117502745576761	0.0524107639760791	2.24195826701536	0.0249640696434153	0.627054665411262	JHDM1D-AS1	0.202694596567067
ENSG00000166855	356.251548356954	-0.0542239817557915	0.024194988794161	-2.24112448313584	0.0250180127078142	0.627054665411262	CLPX	0.202694596567067
ENSG00000184154	3.09049024655649	-0.236839256125355	0.105714263044765	-2.24037182215482	0.0250667940302432	0.627054665411262	LRTOMT	0.202694596567067
ENSG00000189157	3.09056967344724	0.271858288970166	0.121347919753368	2.24032096736969	0.0250700929889801	0.627054665411262	FAM47E	0.202694596567067
ENSG00000232528	30.3462330797088	0.139525769467998	0.0622994585601386	2.23959842818395	0.0251170048557258	0.627054665411262	RP4-673D20.3	0.202694596567067
ENSG00000107651	604.572047407864	-0.0760350457475446	0.0339520413730924	-2.23948377395074	0.0251244559239612	0.627054665411262	SEC23IP	0.202694596567067
ENSG00000163882	160.827273584459	-0.0720538855349845	0.0321889670140993	-2.23846529475219	0.0251907281668282	0.627054665411262	POLR2H	0.202694596567067
ENSG00000167680	243.283001833613	0.344672955858968	0.153988266872154	2.23830661166625	0.0252010672568219	0.627054665411262	SEMA6B	0.202694596567067
ENSG00000248099	4.77065513081166	0.231696063105938	0.103588503441367	2.23669669324918	0.0253061702799436	0.628654249438213	INSL3	0.201588144452589
ENSG00000124444	128.813103968341	-0.0711576211434225	0.0318300748935028	-2.23554677082922	0.0253814746693747	0.629509618128356	ZNF576	0.200997630022901
ENSG00000139133	21.1277466954344	-0.144483841154023	0.0646953223452881	-2.23329656482569	0.0255293939084661	0.631685791550789	ALG10	0.199498891540785
ENSG00000238205	9.63675591277116	-0.146586298903126	0.0656486132494817	-2.23289254178242	0.0255560315403	0.631685791550789	MPC1L	0.199498891540785
ENSG00000163421	322.295917437235	0.214574312367812	0.0961206437102207	2.2323436889863	0.0255922564555053	0.631685791550789	PROK2	0.199498891540785
ENSG00000237350	19.1845426493883	0.100926523444516	0.0452559026430257	2.2301294980373	0.0257388470233003	0.634287554964594	CDC42P6	0.197713809591384
ENSG00000178075	6.17480726968166	0.279465980888158	0.12538137022786	2.22892747447467	0.0258187307346199	0.635239761620793	GRAMD1C	0.197062325895737
ENSG00000108264	98.5405674982785	-0.0795955628395503	0.0357321052382595	-2.22756432370306	0.0259095819437639	0.636011569024961	TADA2A	0.196534984480509
ENSG00000151881	62.3561845691334	-0.0761277503614835	0.034180641697969	-2.22721829022909	0.0259326883098088	0.636011569024961	C5orf28	0.196534984480509
ENSG00000004779	636.273486209628	-0.0319262974762764	0.0143427043895852	-2.22596078180761	0.0260168084507341	0.636112418095232	NDUFAB1	0.196466126106233
ENSG00000116688	916.388792027306	0.0498906779631193	0.0224224130280252	2.22503607888956	0.0260788162190549	0.636112418095232	MFN2	0.196466126106233
ENSG00000152359	83.9609645732817	-0.123881707212477	0.0557007994912843	-2.22405617771898	0.026144664794004	0.636112418095232	POC5	0.196466126106233
ENSG00000155380	125.114359554693	-0.0778510942822687	0.0350356379696365	-2.22205442212121	0.0262796279396075	0.636112418095232	SLC16A1	0.196466126106233
ENSG00000263666	14.430573337236	0.119151215944357	0.0536412003119315	2.22126304503768	0.0263331503021209	0.636112418095232	SNORA70D	0.196466126106233
ENSG00000254618	26.8915804943212	-0.101011461439428	0.0454808618998697	-2.22096629702872	0.0263532442123371	0.636112418095232	TMED10P1	0.196466126106233
ENSG00000174206	47.5141031234849	-0.0953965230982149	0.0429552082100331	-2.22083717140342	0.0263619919241894	0.636112418095232	C12orf66	0.196466126106233
ENSG00000131089	105.333604806493	0.0586355088602152	0.0264095154271162	2.22024175422813	0.0264023613716251	0.636112418095232	ARHGEF9	0.196466126106233
ENSG00000067064	1575.50461225783	0.110551184517808	0.0497976409954995	2.220008464413	0.026418193042637	0.636112418095232	IDI1	0.196466126106233
ENSG00000231177	104.112444636996	-0.0949168800535941	0.0427575388833347	-2.21988642313062	0.0264264783578046	0.636112418095232	LINC00852	0.196466126106233
ENSG00000137642	1645.59301045306	0.0757222347469215	0.0341211841827685	2.21921473596341	0.0264721190203073	0.636112418095232	SORL1	0.196466126106233
ENSG00000100258	196.042182739658	0.0428273150692031	0.019301700832728	2.21883633159338	0.0264978613034087	0.636112418095232	LMF2	0.196466126106233
ENSG00000021776	709.26586505905	-0.0507920639348729	0.0228935234247197	-2.21862152856861	0.0265124836517494	0.636112418095232	AQR	0.196466126106233
ENSG00000229186	61.6115359193292	-0.141622884041432	0.0638347955693058	-2.21858443781921	0.0265150092466653	0.636112418095232	ADAM1A	0.196466126106233
ENSG00000062725	535.054407221505	-0.0682673286604995	0.0307840698678881	-2.21761868893468	0.0265808425192875	0.636370871804881	APPBP2	0.196289707252858
ENSG00000186480	485.805349629704	0.139605542440643	0.0629741908611496	2.21686917341195	0.0266320328387904	0.636370871804881	INSIG1	0.196289707252858
ENSG00000060642	69.737872628917	-0.0845010299938437	0.0381217351652025	-2.21661027830067	0.0266497346003213	0.636370871804881	PIGV	0.196289707252858
ENSG00000176597	299.717018782845	0.25567745828909	0.115382233798401	2.21591704261695	0.026697184122389	0.636517074075905	B3GNT5	0.196189942242069
ENSG00000259856	4.50419604975222	0.20148691022274	0.0911605874289834	2.21024146405051	0.0270884087050031	0.644846477394833	RAB43P1	0.190543668242857
ENSG00000072694	279.497789932097	-0.248284957975345	0.112428483962688	-2.20838126802229	0.0272177064704299	0.646924560274014	FCGR2B	0.189146360702141
ENSG00000121931	28.8481109424683	-0.169444796515054	0.0768093530244969	-2.20604379340382	0.0273809335493667	0.649226027553333	LRIF1	0.187604077576235
ENSG00000163481	135.847139334747	-0.0736420593105262	0.0333858265318035	-2.20578811311963	0.0273988389760854	0.649226027553333	RNF25	0.187604077576235
ENSG00000198082	4.09770998767876	0.610829606571853	0.277157260479253	2.20390981465044	0.0275306871831784	0.651348147458239	H2AFB1	0.18618681772247
ENSG00000113161	174.08333513269	-0.126259237350827	0.057348628534145	-2.20160866228306	0.0276929635211053	0.654182552380466	HMGCR	0.184301043069388
ENSG00000221859	0.899901161803446	0.496525349053296	0.225817023535955	2.19879503005777	0.027892500058988	NA	KRTAP10-10	NA
ENSG00000236018	122.688075750407	-0.132272960236185	0.0601600277287219	-2.19868516072899	0.0279003168286712	0.656141102056275	RP4-814D15.1	0.183002756272376
ENSG00000060688	369.066245800267	-0.0603759398034936	0.0274685801148818	-2.19800002588351	0.0279491040937421	0.656141102056275	SNRNP40	0.183002756272376
ENSG00000225093	5.97007221859302	0.177320727751227	0.0806784653637304	2.19786936888047	0.0279584162975299	0.656141102056275	RPL3P7	0.183002756272376
ENSG00000151929	190.573110327688	0.155026219145842	0.0705631350501808	2.1969859904268	0.0280214467685734	0.656141102056275	BAG3	0.183002756272376
ENSG00000196329	70.172758916954	-0.183001444487823	0.083314799277093	-2.19650585581065	0.0280557564946701	0.656141102056275	GIMAP5	0.183002756272376
ENSG00000117475	306.450310589641	-0.0550422215152989	0.0250675801537872	-2.19575328681988	0.0281096068426214	0.656141102056275	BLZF1	0.183002756272376
ENSG00000147383	155.286965539546	-0.0672118271298236	0.03061065471406	-2.1957004107773	0.0281133937542208	0.656141102056275	NSDHL	0.183002756272376
ENSG00000228264	3.4654036665016	0.272321257296082	0.124027371335206	2.19565451048774	0.0281166814282003	0.656141102056275	RP11-350G8.7	0.183002756272376
ENSG00000249859	6.08665303693026	-0.179661709754855	0.0818885596908538	-2.19397813849841	0.0282369812272156	0.657186507609408	PVT1	0.182311361443507
ENSG00000141664	1032.66209814681	0.0818975227542845	0.0373306495076793	2.19384135648208	0.0282468165197655	0.657186507609408	ZCCHC2	0.182311361443507
ENSG00000100906	18105.1410680987	0.154439496382562	0.0704194834396224	2.19313588852122	0.0282975899867537	0.657374782769202	NFKBIA	0.182186959691933
ENSG00000092201	382.754030009449	-0.0700859435675716	0.0320042738928932	-2.18989325619834	0.0285319791857341	0.658498601600779	SUPT16H	0.181445142976624
ENSG00000100360	32.0690958191804	0.0935211886996505	0.0427118561774009	2.18958380809338	0.0285544343730239	0.658498601600779	IFT27	0.181445142976624
ENSG00000240418	2.07286452562053	-0.288086253462986	0.131596946623065	-2.18915606217031	0.0285854989355682	0.658498601600779	CTD-2013N17.1	0.181445142976624
ENSG00000115604	13.6796494149607	0.281647084474545	0.128669786915258	2.18891389522576	0.0286030989360512	0.658498601600779	IL18R1	0.181445142976624
ENSG00000105204	101.47536050759	-0.0763741124028575	0.0348924491636947	-2.18884355307234	0.0286082129512796	0.658498601600779	DYRK1B	0.181445142976624
ENSG00000083838	20.1562109226792	0.0933899101167916	0.0426873263664275	2.1877666761121	0.0286866024223469	0.658498601600779	ZNF446	0.181445142976624
ENSG00000121210	1650.49971689389	-0.0811370947676271	0.0371163773103418	-2.18601869706232	0.028814237455596	0.658498601600779	KIAA0922	0.181445142976624
ENSG00000057468	20.4032624382149	-0.11514367679448	0.0527054388652222	-2.18466403607651	0.0289134889522287	0.658498601600779	MSH4	0.181445142976624
ENSG00000164305	159.62801820058	-0.116284244778707	0.0532276262471779	-2.1846596021154	0.0289138142964081	0.658498601600779	CASP3	0.181445142976624
ENSG00000159884	133.794864996256	-0.0457344436273363	0.0209414313577825	-2.18392156896858	0.028968011796839	0.658498601600779	CCDC107	0.181445142976624
ENSG00000143353	177.070172219308	-0.0522433430556448	0.0239238704274494	-2.18373290450957	0.0289818804072285	0.658498601600779	LYPLAL1	0.181445142976624
ENSG00000076641	730.288932610164	0.0847233689390551	0.0388070219066251	2.18319687459942	0.0290213148332835	0.658498601600779	PAG1	0.181445142976624
ENSG00000146122	5.86066662570152	0.429094345391319	0.196544448084703	2.1831924003592	0.029021644186594	0.658498601600779	DAAM2	0.181445142976624
ENSG00000070367	572.006677988925	-0.0503901544956715	0.0230819990774041	-2.1830931682603	0.029028949587905	0.658498601600779	EXOC5	0.181445142976624
ENSG00000047249	320.926041384595	-0.0658987821210996	0.030190088597464	-2.18279525442119	0.0290508913169707	0.658498601600779	ATP6V1H	0.181445142976624
ENSG00000196417	19.1837854037101	-0.111611754378095	0.0511727410467869	-2.18107828689594	0.029177626536035	0.658498601600779	ZNF765	0.181445142976624
ENSG00000214249	1.81271865145964	0.459287415800692	0.210590521272085	2.18095008752691	0.0291871084276158	0.658498601600779	CTAGE11P	0.181445142976624
ENSG00000168228	95.1601184962192	-0.0727463744009752	0.0333693340125318	-2.18003674792117	0.0292547376912771	0.658498601600779	ZCCHC4	0.181445142976624
ENSG00000118058	626.882958256264	-0.0442539547737369	0.0203078491378318	-2.17915518641979	0.0293201417454637	0.658498601600779	KMT2A	0.181445142976624
ENSG00000075856	353.480184605541	-0.0890560024042379	0.0408754159650573	-2.17871794822512	0.0293526275922022	0.658498601600779	SART3	0.181445142976624
ENSG00000253710	218.898937925175	-0.0556464588484949	0.0255420437685099	-2.17862201446463	0.0293597594029452	0.658498601600779	ALG11	0.181445142976624
ENSG00000165269	2.07146103822896	0.372678024457752	0.171065539279761	2.17856867038704	0.0293637256993982	0.658498601600779	AQP7	0.181445142976624
ENSG00000099377	16.7609110342496	0.165038204072926	0.0757728617849572	2.17806481351204	0.0294012117553452	0.658498601600779	HSD3B7	0.181445142976624
ENSG00000136381	850.599165687671	-0.0771538482734633	0.0354265250465538	-2.17785538299553	0.0294168051215463	0.658498601600779	IREB2	0.181445142976624
ENSG00000151239	711.16701894737	0.112067515606448	0.0514662283737331	2.17749617851625	0.0294435666291317	0.658498601600779	TWF1	0.181445142976624
ENSG00000131504	3013.04266675595	0.0422191662400554	0.0193905320473349	2.17730829339766	0.0294575728154095	0.658498601600779	DIAPH1	0.181445142976624
ENSG00000118785	1.709293087706	0.474973382448713	0.218275235009986	2.17602964636361	0.0295530438399038	0.659422376370162	SPP1	0.180836319902596
ENSG00000197024	123.407399975283	-0.0675351202919814	0.0310484943359458	-2.17514960826277	0.0296189069736349	0.659422376370162	ZNF398	0.180836319902596
ENSG00000179144	713.984157652184	-0.230943863224873	0.106179277521198	-2.17503705634809	0.0296273395953871	0.659422376370162	GIMAP7	0.180836319902596
ENSG00000227124	25.3806329652836	-0.0902086183241685	0.0415115101902038	-2.17309892872692	0.0297728723319416	0.661705309749732	ZNF717	0.179335380414956
ENSG00000273312	0.799057845905443	0.454630891140381	0.20947252790729	2.17036045577106	0.0299795500389929	NA	RP11-425A6.5	NA
ENSG00000170442	2.27715142016398	0.34870024633021	0.160738825780457	2.16935917403352	0.0300554259449853	0.666121437414968	KRT86	0.176446589460971
ENSG00000129911	137.870073078584	0.0922081444431972	0.0425055635833547	2.16931941773632	0.0300584420323171	0.666121437414968	KLF16	0.176446589460971
ENSG00000146021	7.19081667325065	-0.295070326455133	0.136060238975012	-2.16867417460089	0.0301074293950115	0.666121437414968	KLHL3	0.176446589460971
ENSG00000086712	306.239054336097	-0.0427922280001331	0.0197364229776608	-2.16818559515919	0.0301445683598385	0.666121437414968	TXLNG	0.176446589460971
ENSG00000076513	1583.93468395945	0.0514818304039878	0.0237698059498801	2.16584983960492	0.0303226633907619	0.668274707910152	ANKRD13A	0.175044975241582
ENSG00000164366	40.0954656977188	-0.116276052724019	0.0536953746664728	-2.16547614103197	0.0303512406163586	0.668274707910152	CCDC127	0.175044975241582
ENSG00000081320	3219.85229509165	0.068404970479867	0.0315957041425482	2.16500857747145	0.0303870284052076	0.668274707910152	STK17B	0.175044975241582
ENSG00000113615	278.695611750793	-0.0728401000535282	0.0336500446958449	-2.16463605656139	0.0304155674746797	0.668274707910152	SEC24A	0.175044975241582
ENSG00000141298	3639.81130854427	0.0724327213040814	0.0334864264901478	2.16304720736302	0.0305375489253043	0.668403340179307	SSH2	0.174961388494659
ENSG00000178694	270.863720195031	-0.0553274447958771	0.0255792086227253	-2.16298500911098	0.0305423326343803	0.668403340179307	NSUN3	0.174961388494659
ENSG00000117597	46.19581454607	-0.133064843815255	0.0615431628754881	-2.16213853169144	0.0306074997889576	0.668403340179307	DIEXF	0.174961388494659
ENSG00000235812	1.22193320058133	0.462917741736008	0.214110214013397	2.16205351934795	0.0306140511675536	0.668403340179307	ADAM21P1	0.174961388494659
ENSG00000013561	188.907396645092	-0.0847679566013009	0.0392159403380724	-2.16156888934791	0.0306514216276358	0.668403340179307	RNF14	0.174961388494659
ENSG00000163874	462.184116106418	0.188949523236044	0.0874290615085443	2.16117524282904	0.0306818050582243	0.668403340179307	ZC3H12A	0.174961388494659
ENSG00000128487	256.839190577786	-0.0641018452777065	0.0296829549771906	-2.15955066896017	0.0308074708360641	0.670193030815055	SPECC1	0.173800092606838
ENSG00000028203	295.393066432314	-0.0597881316533724	0.0276997219489618	-2.15843797145456	0.0308937961716123	0.670603561321794	VEZT	0.173534144527395
ENSG00000170006	1811.3554206729	0.0840663895930063	0.0389523488825111	2.15818537276325	0.0309134221879284	0.670603561321794	TMEM154	0.173534144527395
ENSG00000196549	5.0636136212242	0.34884701634671	0.161691345347492	2.15748725200474	0.0309677193542696	0.670836587193334	MME	0.17338325915054
ENSG00000149657	672.534073850754	0.0297508163461608	0.0137950292897781	2.1566330684202	0.0310342658330062	0.671333935898822	LSM14B	0.173061398694592
ENSG00000133773	1026.55474601688	0.107886692660532	0.0500718788029357	2.15463639950747	0.0311902983187219	0.673109352498024	CCDC59	0.171914375109476
ENSG00000198901	26.9243520549012	0.164424069850931	0.0763275214501877	2.15419113220172	0.0312251860116584	0.673109352498024	PRC1	0.171914375109476
ENSG00000124466	21.0011087211268	0.210462186013494	0.0977118153841408	2.15390723410562	0.0312474475416236	0.673109352498024	LYPD3	0.171914375109476
ENSG00000133805	509.477076194533	-0.0913567912413987	0.0424490994485501	-2.15214910158757	0.0313856129287784	0.674441516692891	AMPD3	0.17105570363292
ENSG00000167378	125.440451245087	0.0989679289849299	0.0459886827323635	2.152006169885	0.0313968684241529	0.674441516692891	IRGQ	0.17105570363292
ENSG00000127364	7.65139424801501	-0.245138232563614	0.113977860140991	-2.15075306959068	0.0314956951176825	0.675550499480178	TAS2R4	0.170342180578544
ENSG00000109519	689.249771011274	0.112172072901204	0.0521765911672782	2.14985437706308	0.0315667353719564	0.675550499480178	GRPEL1	0.170342180578544
ENSG00000176125	18.9033603115082	-0.0995010687205815	0.046291332037408	-2.14945356595431	0.0315984631583351	0.675550499480178	UFSP1	0.170342180578544
ENSG00000134851	1821.11147570189	-0.0591958812873597	0.0275440883847859	-2.14913198289245	0.0316239391069477	0.675550499480178	TMEM165	0.170342180578544
ENSG00000165832	83.0415925262533	-0.0700877039994278	0.0326260204954028	-2.14821491972346	0.031696686009633	0.67616670072073	TRUB1	0.169946220806764
ENSG00000134602	241.280102096726	0.0449057164280198	0.0209268474622307	2.14584239260437	0.031885555156336	0.678244975615748	MST4	0.168613414773057
ENSG00000115607	35.0138055681525	0.310895128089214	0.1449879312801	2.14428280577782	0.032010233659013	0.678244975615748	IL18RAP	0.168613414773057
ENSG00000108106	348.345675274756	0.0837190260572237	0.0390456319105741	2.14413295318065	0.0320222353440651	0.678244975615748	UBE2S	0.168613414773057
ENSG00000003756	1052.12909442791	-0.0639667518787074	0.0298370178849836	-2.14387215657033	0.0320431317256191	0.678244975615748	RBM5	0.168613414773057
ENSG00000183049	573.686445017151	0.0505057632509081	0.0235637519102077	2.14336678825027	0.0320836577349812	0.678244975615748	CAMK1D	0.168613414773057
ENSG00000112303	1379.64074976106	0.127959306975114	0.059703387215921	2.14325037392503	0.0320929993430661	0.678244975615748	2	0.168613414773057
ENSG00000163348	120.085629450001	-0.0760623473851345	0.0354937624898046	-2.14297786567381	0.0321148757443	0.678244975615748	PYGO2	0.168613414773057
ENSG00000198366	332.334582314688	0.117520487696869	0.0548498480796059	2.14258547309569	0.0321463986624786	0.678244975615748	HIST1H3A	0.168613414773057
ENSG00000186825	1.45378494208381	0.361460429072414	0.168938106509887	2.13960270148558	0.0323868881189406	0.679787350811849	C2orf27B	0.167626920841109
ENSG00000115474	2.11128591520931	0.305422870880843	0.142879813775405	2.13762086337081	0.0325475270348752	0.679787350811849	KCNJ13	0.167626920841109
ENSG00000198040	55.2770807579335	-0.0908940074212713	0.0425212986047551	-2.13761127726016	0.0325483056975571	0.679787350811849	ZNF84	0.167626920841109
ENSG00000198216	5.41123721233187	0.426279325169025	0.199496534373046	2.13677559115844	0.0326162483450262	0.679787350811849	CACNA1E	0.167626920841109
ENSG00000079999	102.16175453102	-0.0754255546167991	0.0353038782199004	-2.13646654191897	0.0326414053022073	0.679787350811849	KEAP1	0.167626920841109
ENSG00000102393	717.256001302944	0.0509677284339021	0.0238642159922935	2.13573864946416	0.0327007222395625	0.679787350811849	GLA	0.167626920841109
ENSG00000175602	328.655992186873	0.0931941566483366	0.0436571595625745	2.13468209068343	0.0327869868659989	0.679787350811849	CCDC85B	0.167626920841109
ENSG00000178860	3.53798210297966	0.309367871974639	0.144940151089451	2.13445252850405	0.0328057556259412	0.679787350811849	MSC	0.167626920841109
ENSG00000065833	47.5375395417762	0.103239515062482	0.0483730360401385	2.13423682931163	0.0328233993450024	0.679787350811849	ME1	0.167626920841109
ENSG00000197779	208.909183228324	-0.0405900328192285	0.0190202471190413	-2.13404339939377	0.0328392283957121	0.679787350811849	ZNF81	0.167626920841109
ENSG00000189042	38.8992949308759	-0.108532970885537	0.0508671656079628	-2.1336547768753	0.0328710505011298	0.679787350811849	ZNF567	0.167626920841109
ENSG00000259863	82.0106247585399	0.196431834568631	0.0920665641547141	2.13358493794267	0.0328767720149735	0.679787350811849	SH3RF3-AS1	0.167626920841109
ENSG00000160445	244.711852441213	0.0617190986912677	0.0289317217570327	2.13326739450842	0.0329027973286853	0.679787350811849	ZER1	0.167626920841109
ENSG00000197852	103.608796273257	0.0877250621709615	0.0411240574894296	2.13318109949414	0.0329098729667761	0.679787350811849	FAM212B	0.167626920841109
ENSG00000127507	1326.85110503171	0.0692783418055176	0.0324789968474474	2.13301975214676	0.0329231059099571	0.679787350811849	EMR2	0.167626920841109
ENSG00000231784	3.05746822132833	0.230340155907007	0.107999755145825	2.13278405674156	0.0329424447150534	0.679787350811849	DBIL5P	0.167626920841109
ENSG00000250966	31.9390304676644	0.0810886334434569	0.0380260308373326	2.13245063073601	0.032969818923286	0.679787350811849	RP11-402J6.3	0.167626920841109
ENSG00000162604	481.977990010456	-0.0452709512247512	0.0212405915454191	-2.13134135779352	0.0330610302090521	0.679954752728537	TM2D1	0.167519986255711
ENSG00000128059	20.078218031688	-0.133939486540967	0.0628592897921956	-2.13078268914194	0.033107049126683	0.679954752728537	PPAT	0.167519986255711
ENSG00000214174	60.444182808252	0.0665961785495487	0.0312585730267671	2.13049324076699	0.0331309132579325	0.679954752728537	AMZ2P1	0.167519986255711
ENSG00000197483	4.0320740872504	0.243271236761266	0.114208708946218	2.13005854812548	0.0331667799903441	0.679954752728537	ZNF628	0.167519986255711
ENSG00000198668	4435.35415061537	0.0424599184503928	0.0199373009551004	2.12967234361432	0.0331986738119634	0.679954752728537	CALM1	0.167519986255711
ENSG00000251474	104.341969178357	-0.0661013074301065	0.0310556249495179	-2.12848099297814	0.0332972242085126	0.681067526241051	RPL32P3	0.16680982667751
ENSG00000100767	3.35431966805024	-0.212916549881988	0.100128244813344	-2.1264384517965	0.0334667689432942	0.683627553401349	PAPLN	0.165180441491074
ENSG00000128591	1.55401597844314	0.375670201997408	0.176855338342474	2.12416659580801	0.0336562153911139	0.686227602936861	FLNC	0.163531816792728
ENSG00000154518	1910.53815013427	-0.0410648316241381	0.0193369381731488	-2.1236470456921	0.0336996684769958	0.686227602936861	ATP5G3	0.163531816792728
ENSG00000158417	409.411660576571	-0.0773310458339456	0.0364200109582487	-2.1233119869897	0.0337277168824311	0.686227602936861	EIF5B	0.163531816792728
ENSG00000124102	137.840369154728	0.430172729874645	0.202755138859829	2.12163663172077	0.0338682637461751	0.687868772310635	PI3	0.162494406091919
ENSG00000128731	142.545696388327	0.0475949174036665	0.0224368174055252	2.12128647942493	0.0338977014792736	0.687868772310635	HERC2	0.162494406091919
ENSG00000117322	2.59391648693525	0.342751222123313	0.161617810769181	2.12075154645439	0.0339427161887128	0.687875940445467	CR2	0.162489880424657
ENSG00000180747	1635.47686089166	-0.152065759754315	0.0717315355329564	-2.11992896324448	0.0340120364332383	0.688362875902408	CTD-2547E10.2	0.162182559648198
ENSG00000176700	18.9939993303179	-0.115098135454049	0.0543067772259907	-2.11940647803648	0.0340561298167533	0.688362875902408	SCAND2P	0.162182559648198
ENSG00000160563	72.6539170728492	0.0538712030027885	0.0254301390298626	2.11839986165736	0.0341412175890557	0.689178287426784	MED27	0.161668413463235
ENSG00000179299	12.1581215566593	0.258999468933826	0.122375606635014	2.11643052120912	0.0343082085411105	0.691299879814944	NSUN7	0.160333518621271
ENSG00000127989	39.408721374007	-0.0925218504190191	0.0437227630853975	-2.11610254910719	0.0343360867457754	0.691299879814944	MTERF	0.160333518621271
ENSG00000067646	1.21686794841714	0.388219151922866	0.183579195670904	2.1147230246003	0.0344535607950621	0.692002938312805	ZFY	0.159892061482074
ENSG00000170892	407.281082459225	0.0666672347525875	0.0315265565478208	2.11463737409646	0.0344608657113311	0.692002938312805	TSEN34	0.159892061482074
ENSG00000132294	725.545210762985	-0.0634994225233216	0.0300411221763302	-2.11375001741292	0.0345366240329404	0.69226809073918	EFR3A	0.159725686206382
ENSG00000173653	123.351532280184	0.0656157553985456	0.0310539672465278	2.11295886537274	0.0346042887854673	0.69226809073918	RCE1	0.159725686206382
ENSG00000163660	5236.15402545822	0.117199922503323	0.0554686221134382	2.11290488275765	0.0346089098733391	0.69226809073918	CCNL1	0.159725686206382
ENSG00000135365	413.588265899819	0.0690403319198518	0.0326884501574992	2.11207113176679	0.034680348645034	0.69279731495566	PHF21A	0.159393804163632
ENSG00000140854	72.5764310433829	0.0589380756469578	0.0279140047493392	2.11141597833084	0.0347365728720468	0.693021626133763	KATNB1	0.159253212770569
ENSG00000228486	3.0591280578911	0.273459052724321	0.129566919748849	2.11056227356791	0.0348099532544754	0.693587192788396	LINC01125	0.158898934783116
ENSG00000132661	22.9053709974768	0.200215392578633	0.0949302710901683	2.1090784876034	0.0349378074004134	0.694252024503231	NXT1	0.158482845132908
ENSG00000267343	3.37991147095616	0.281427820374994	0.133441727038822	2.10899414013967	0.0349450874400145	0.694252024503231	CTC-499B15.4	0.158482845132908
ENSG00000182676	1.05348144166074	0.38426174065792	0.182256419812127	2.10835777995653	0.0350000535208002	0.694252024503231	PPP1R27	0.158482845132908
ENSG00000103550	39.9041743364505	-0.0861205257344057	0.0408524885068703	-2.10808518359714	0.0350236218048962	0.694252024503231	KNOP1	0.158482845132908
ENSG00000136925	77.8445557776041	-0.0591162458320604	0.0280629518631822	-2.10655835923017	0.0351558794315691	0.695977962731398	TSTD2	0.157404511561377
ENSG00000007062	1.74814398421404	-0.40165778757081	0.190722171960156	-2.1059837115043	0.0352057672603009	0.696070895177349	PROM1	0.157346525021183
ENSG00000165617	7.63950438756635	0.274971773700887	0.130669890673511	2.10432389805794	0.0353502027924512	0.696353859442586	DACT1	0.157170013047732
ENSG00000183773	73.5281203121286	-0.0603529360307377	0.0286843886119475	-2.10403424828793	0.035375459616457	0.696353859442586	AIFM3	0.157170013047732
ENSG00000163900	108.043461353213	0.0424398787325277	0.0201710497322472	2.10399950899331	0.0353784898405977	0.696353859442586	TMEM41A	0.157170013047732
ENSG00000204977	15.1804974423002	-0.135479864753795	0.0644174264906711	-2.1031554989769	0.0354521788715004	0.696353859442586	TRIM13	0.157170013047732
ENSG00000108384	58.9156524389869	-0.0783556569268562	0.0372645614321982	-2.10268560571743	0.0354932611486456	0.696353859442586	RAD51C	0.157170013047732
ENSG00000139131	114.708456447689	-0.053391161561058	0.0254080107614743	-2.10135150139396	0.035610121930549	0.696353859442586	YARS2	0.157170013047732
ENSG00000143226	5602.18091011002	0.0908254124373731	0.043226244483867	2.10116362228209	0.035626605526735	0.696353859442586	FCGR2A	0.157170013047732
ENSG00000215840	3.4185065253049	-0.244996905884333	0.11664016537467	-2.10045060462111	0.0356892214521749	0.696353859442586	RP11-122G18.7	0.157170013047732
ENSG00000186666	8.66383114580312	-0.183492811748757	0.087365156409807	-2.10029741019452	0.0357026869546397	0.696353859442586	BCDIN3D	0.157170013047732
ENSG00000198169	23.2121461171833	0.0771909025089378	0.0367543814552431	2.10018233072254	0.0357128050743057	0.696353859442586	ZNF251	0.157170013047732
ENSG00000029993	141.110475792289	0.12472231216314	0.0593879018098306	2.100129965233	0.0357174100090666	0.696353859442586	HMGB3	0.157170013047732
ENSG00000084731	32.7349467479698	0.124750443393615	0.0594300224667137	2.09911486174327	0.0358067766528654	0.697213620742647	KIF3C	0.156634137116277
ENSG00000181649	53.4845839064082	0.200394006082503	0.0955571578342933	2.09711141084804	0.0359837141010922	0.69803096617471	PHLDA2	0.15612531069991
ENSG00000181961	2.4822641991974	0.380539963078309	0.181557647973481	2.09597319267924	0.0360845690492671	0.69803096617471	OR4A16	0.15612531069991
ENSG00000182347	80.9649042901941	-0.213670516481789	0.101970036764143	-2.09542453118861	0.0361332707274263	0.69803096617471	RP11-39K24.9	0.15612531069991
ENSG00000172243	1907.37496088937	0.0969559734774289	0.04630711774606	2.09375962479717	0.0362813985002886	0.69803096617471	CLEC7A	0.15612531069991
ENSG00000183605	135.221491439509	-0.0422009082214191	0.0201647947891046	-2.09280127384291	0.03636689806702	0.69803096617471	SFXN4	0.15612531069991
ENSG00000085788	185.185927913125	-0.0580284921365492	0.0277312557305524	-2.09253027343501	0.0363911065707118	0.69803096617471	DDHD2	0.15612531069991
ENSG00000026297	4551.71342186992	0.0431394346077044	0.0206168175196735	2.09243907632877	0.0363992563085366	0.69803096617471	RNASET2	0.15612531069991
ENSG00000163406	31.0979027739658	-0.146406843218529	0.0699730887028165	-2.09233072217713	0.036408941290261	0.69803096617471	SLC15A2	0.15612531069991
ENSG00000100241	182.41256608083	0.0606932364862202	0.029021200121039	2.09134137227566	0.036497473622652	0.69803096617471	SBF1	0.15612531069991
ENSG00000165802	421.038799317441	0.0661392907932349	0.0316274278064517	2.091200435204	0.0365101003419033	0.69803096617471	NSMF	0.15612531069991
ENSG00000130590	5.048218077791	0.184281241667691	0.0881826678609729	2.08976714061572	0.036638722446476	0.69803096617471	SAMD10	0.15612531069991
ENSG00000213553	2.34883204694338	0.309158562503369	0.147942859705182	2.08971601008292	0.0366433179602054	0.69803096617471	RPLP0P6	0.15612531069991
ENSG00000144161	97.3328030259468	-0.0590646298866432	0.0282734057541717	-2.08905253226977	0.0367029946093249	0.69803096617471	ZC3H8	0.15612531069991
ENSG00000166704	12.773168910208	-0.108523290533909	0.0519489465428672	-2.0890373675693	0.0367043595686585	0.69803096617471	ZNF606	0.15612531069991
ENSG00000270316	80.3319649335958	-0.0844563379328376	0.0404354331935506	-2.08867152550521	0.0367373017497974	0.69803096617471	C10orf32-ASMT	0.15612531069991
ENSG00000204370	379.081471042218	-0.0640730782757155	0.0306801706311269	-2.08841988025678	0.0367599757166376	0.69803096617471	SDHD	0.15612531069991
ENSG00000132470	4.93292937179972	0.36691578080682	0.175713263190962	2.08815074140455	0.0367842390989597	0.69803096617471	ITGB4	0.15612531069991
ENSG00000212998	164.570315189621	0.0782704944914554	0.0374955908834579	2.08745862239462	0.0368466976054434	0.69803096617471	RBM12B-AS1	0.15612531069991
ENSG00000106868	974.38745695094	-0.0352286257116376	0.0168836742337461	-2.08654971802433	0.0369288565274657	0.69803096617471	SUSD1	0.15612531069991
ENSG00000189306	377.701790951303	-0.0561397089684182	0.0269059420957318	-2.08651712579593	0.0369318055437577	0.69803096617471	RRP7A	0.15612531069991
ENSG00000164934	145.266761732387	-0.0795721220665701	0.0381403964443643	-2.08629509613626	0.0369519006115079	0.69803096617471	DCAF13	0.15612531069991
ENSG00000167881	221.236721900546	-0.0497959092418197	0.0238793062674692	-2.0853164109569	0.0370405887343192	0.69803096617471	SRP68	0.15612531069991
ENSG00000112312	34.4448348779227	0.0833008754096064	0.0399495518372041	2.0851516870342	0.0370555337673877	0.69803096617471	GMNN	0.15612531069991
ENSG00000111203	483.551475845091	-0.0508257435904677	0.024375171248821	-2.08514406203099	0.0370562256911917	0.69803096617471	ITFG2	0.15612531069991
ENSG00000059588	230.449542752876	-0.0682456788491201	0.0327305076229587	-2.08507853392562	0.0370621724315217	0.69803096617471	TARBP1	0.15612531069991
ENSG00000260727	245.107779861966	0.142432252043105	0.0683227776886709	2.08469644914221	0.0370968631881408	0.69803096617471	SLC7A5P1	0.15612531069991
ENSG00000177483	18.8955096109378	-0.102802519317444	0.0493158338952406	-2.08457428775965	0.0371079604602064	0.69803096617471	RBM44	0.15612531069991
ENSG00000057657	132.6304583701	0.165421557789646	0.0794335629563914	2.08251464032228	0.0372954870357002	0.69803096617471	PRDM1	0.15612531069991
ENSG00000140259	224.784495960122	-0.0882769422874847	0.0424052403909818	-2.0817460642496	0.0373656706503391	0.69803096617471	MFAP1	0.15612531069991
ENSG00000124257	8.14324451350101	-0.141823113059107	0.0681504919957975	-2.08102845490612	0.0374313016137499	0.69803096617471	NEURL2	0.15612531069991
ENSG00000165795	60.1206148103949	0.0691691534249419	0.0332533244389576	2.08006731934169	0.0375193586272347	0.69803096617471	NDRG2	0.15612531069991
ENSG00000059804	10712.1966979568	0.11238532949177	0.0540312237153355	2.08000711003464	0.0375248807270162	0.69803096617471	SLC2A3	0.15612531069991
ENSG00000260528	187.91031414342	0.213638160411002	0.102714756364488	2.07991692695931	0.0375331531663206	0.69803096617471	FAM157C	0.15612531069991
ENSG00000198930	3.49047585330723	0.269516628660096	0.129627111459143	2.07916866792981	0.0376018503920393	0.69803096617471	CSAG1	0.15612531069991
ENSG00000080608	331.515094784731	-0.0626433268407431	0.0301403591508935	-2.07838687412874	0.0376737406848166	0.69803096617471	KIAA0020	0.15612531069991
ENSG00000131023	344.302137866985	-0.0604267220870615	0.0290742153569339	-2.07836123332045	0.0376761004791061	0.69803096617471	LATS1	0.15612531069991
ENSG00000124875	1.22003299617862	0.534285260195455	0.257113682615751	2.07801177580241	0.037708274557	0.69803096617471	CXCL6	0.15612531069991
ENSG00000185158	199.567319128104	-0.0487377511398692	0.0234668095941006	-2.0768801546897	0.0378126218249597	0.69803096617471	LRRC37B	0.15612531069991
ENSG00000154743	190.953373783908	-0.0565021841885051	0.0272069412114238	-2.07675621266755	0.037824065482597	0.69803096617471	TSEN2	0.15612531069991
ENSG00000178021	7.08577180274978	-0.236000076488287	0.113667367418288	-2.07623420730615	0.0378722949583897	0.69803096617471	TSPYL6	0.15612531069991
ENSG00000157216	586.337965097265	0.0521475354899339	0.0251226343780241	2.07571923808873	0.037919925592797	0.69803096617471	SSBP3	0.15612531069991
ENSG00000004799	680.951715931208	0.234071341771276	0.112767565475295	2.07569739388013	0.0379219471376031	0.69803096617471	PDK4	0.15612531069991
ENSG00000254759	8.00378364341362	0.156226235846369	0.0752965245914472	2.07481336879809	0.0380038350787866	0.69803096617471	NAP1L1P1	0.15612531069991
ENSG00000100505	2.71313799138731	0.445369414726639	0.214677613259557	2.07459645169505	0.0380239512431384	0.69803096617471	TRIM9	0.15612531069991
ENSG00000165733	243.787474439103	-0.0531149735109804	0.0256059662027188	-2.07432022250114	0.038049580919052	0.69803096617471	BMS1	0.15612531069991
ENSG00000173338	32.3834588176194	0.201331494038653	0.0970765867639083	2.07394492070775	0.0380844264951923	0.69803096617471	KCNK7	0.15612531069991
ENSG00000132823	738.556409255423	0.0778557250558963	0.037563349722936	2.07265128456736	0.0382047445402089	0.69803096617471	OSER1	0.15612531069991
ENSG00000022277	1045.86265404733	0.033120188226938	0.0159809320946549	2.07248163190779	0.0382205474795557	0.69803096617471	RTFDC1	0.15612531069991
ENSG00000119457	378.605517962371	-0.0878922507985582	0.0424096187163248	-2.07246029223851	0.0382225356372957	0.69803096617471	SLC46A2	0.15612531069991
ENSG00000118873	282.450619284523	-0.0491869994022751	0.0237406753881021	-2.07184499169412	0.0382798993116499	0.69803096617471	RAB3GAP2	0.15612531069991
ENSG00000115828	1267.28581265296	0.0585117251818239	0.0282452399545373	2.07156056298345	0.038306440959179	0.69803096617471	QPCT	0.15612531069991
ENSG00000080947	17.044649838676	-0.144183236410728	0.0696065597680329	-2.07140299551113	0.0383211512018589	0.69803096617471	CROCCP3	0.15612531069991
ENSG00000250334	3.87085383280655	0.335752843288035	0.162089860420855	2.07139942261827	0.0383214848169922	0.69803096617471	LINC00989	0.15612531069991
ENSG00000010244	456.37180250659	-0.127675179457041	0.0616455628621148	-2.07111710120349	0.038347854090635	0.69803096617471	ZNF207	0.15612531069991
ENSG00000185015	29.2293787370828	-0.0805704313384801	0.0389065022814117	-2.07087316037078	0.0383706509766104	0.69803096617471	CA13	0.15612531069991
ENSG00000260078	312.733190497248	0.0707378860564899	0.0341613180783835	2.07070130883654	0.0383867178515764	0.69803096617471	RP11-44F14.1	0.15612531069991
ENSG00000183474	147.724335880183	-0.0676388057208823	0.0326752672765091	-2.07003067942796	0.0384494715629275	0.698347595533266	GTF2H2C	0.155928357825729
ENSG00000169359	144.606092655999	-0.0748163643635183	0.0361653833512418	-2.06872864133346	0.0385715579482527	0.699739853379257	SLC33A1	0.155063390329964
ENSG00000196911	103.529894198833	-0.0749736790825967	0.036259975538585	-2.06767042638558	0.0386710246468307	0.699916964869406	KPNA5	0.15495347975437
ENSG00000105173	13.2553353860794	0.126523429903542	0.061205953389045	2.0671752157722	0.038717646681386	0.699916964869406	CCNE1	0.15495347975437
ENSG00000089916	465.852479655526	-0.050973806408038	0.0246586777148468	-2.06717517449637	0.0387176505693244	0.699916964869406	GPATCH2L	0.15495347975437
ENSG00000125484	269.255838132666	-0.0737729752011677	0.0357076576921334	-2.06602672841854	0.0388259558759113	0.701052019227181	GTF3C4	0.154249755463973
ENSG00000124107	36.0692779868216	0.342627556377357	0.165892872029162	2.06535429874965	0.0388894893923371	0.701376950375617	SLPI	0.154048510609014
ENSG00000205352	2957.58870690468	0.0383767763567313	0.0185890310857601	2.06448502773925	0.0389717520346372	0.70203850858185	PRR13	0.153639065069744
ENSG00000186815	1031.19676129697	-0.0501174110512049	0.0242838293351356	-2.06381828662794	0.0390349485717687	0.702355464839231	TPCN1	0.153443034100475
ENSG00000133318	12.6346816890843	0.108379925302215	0.0525426556336534	2.06270360710124	0.039140797002401	0.703438221039651	RTN3	0.15277403815776
ENSG00000116473	3156.46456179168	0.0556653785837421	0.0269993922148307	2.06172709892208	0.0392337250787889	0.704286519421336	RAP1A	0.152250624254206
ENSG00000238323	2.41937013652576	0.301909718341548	0.146502348234691	2.06078415792967	0.0393236365102754	0.704466441343723	AC068587.1	0.152139690540962
ENSG00000120942	100.110256822012	-0.0631805347566639	0.0306657700171223	-2.06029506910757	0.0393703410347372	0.704466441343723	UBIAD1	0.152139690540962
ENSG00000114626	1879.73127319191	0.0669990755055076	0.0325283722826699	2.05971190083811	0.0394260910277968	0.704466441343723	ABTB1	0.152139690540962
ENSG00000163166	375.567644562605	-0.0718997479450727	0.0349103615201171	-2.05955323331844	0.0394412709923474	0.704466441343723	IWS1	0.152139690540962
ENSG00000141378	8.72764579217686	-0.174193872561263	0.0845918504906906	-2.05922759167484	0.0394724411686555	0.704466441343723	PTRH2	0.152139690540962
ENSG00000225224	130.62641583082	-0.131587910801506	0.0639385509235298	-2.05803711377327	0.039586570850302	0.704755182754828	RP4-814D15.2	0.151961721652108
ENSG00000146223	385.814878985178	-0.0467973167030383	0.0227411689992912	-2.05782370750144	0.0396070594290045	0.704755182754828	RPL7L1	0.151961721652108
ENSG00000127418	13.3357459545135	0.140679113268349	0.0684145330258712	2.05627528313539	0.039755989341887	0.704755182754828	FGFRL1	0.151961721652108
ENSG00000078804	154.520971741483	0.193780786211173	0.0942669261693243	2.05566038997707	0.0398152624285312	0.704755182754828	TP53INP2	0.151961721652108
ENSG00000164924	1943.69048159312	0.0498057092926605	0.0242314599615904	2.05541512445425	0.0398389258938275	0.704755182754828	YWHAZ	0.151961721652108
ENSG00000172340	195.291791991525	0.0534506108961353	0.0260111833423474	2.05490885180588	0.0398878093313433	0.704755182754828	SUCLG2	0.151961721652108
ENSG00000159459	336.003329766385	-0.0447973020337834	0.0218104857570379	-2.05393417335183	0.0399820632615305	0.704755182754828	UBR1	0.151961721652108
ENSG00000169951	24.1743719687176	-0.0785674896417937	0.0382585086287498	-2.05359519902334	0.0400148872087442	0.704755182754828	ZNF764	0.151961721652108
ENSG00000243646	5.29645341870586	0.224577862867907	0.109358642630761	2.05359043844548	0.0400153483531571	0.704755182754828	IL10RB	0.151961721652108
ENSG00000102543	46.8395123308146	-0.110422021517865	0.0537853214846214	-2.05301406536052	0.0400712133936593	0.704755182754828	CDADC1	0.151961721652108
ENSG00000119929	78.7584007789405	0.066432764558877	0.0323689907631101	2.05235822905508	0.0401348608727799	0.704755182754828	CUTC	0.151961721652108
ENSG00000167555	8.72378377461895	-0.142709281924416	0.0695532679298381	-2.05179837226878	0.0401892615730042	0.704755182754828	ZNF528	0.151961721652108
ENSG00000170293	9.51673189715423	0.127202944771232	0.0620205921777855	2.05097920391663	0.0402689719978252	0.704755182754828	CMTM8	0.151961721652108
ENSG00000103326	139.483465771204	0.0444884370402085	0.0216936936657263	2.05075436786938	0.0402908734473955	0.704755182754828	CAPN15	0.151961721652108
ENSG00000179381	4.07349073743992	0.362434883213741	0.176857492385838	2.04930465949976	0.0404323333234055	0.704755182754828	OR4K11P	0.151961721652108
ENSG00000114450	471.03129934146	-0.0806288343896887	0.039345485725097	-2.04925248484754	0.0404374322706803	0.704755182754828	GNB4	0.151961721652108
ENSG00000173848	116.075071082717	0.185302538745377	0.0904576359006672	2.04850079156237	0.040510954614579	0.704755182754828	NET1	0.151961721652108
ENSG00000203326	18.9756778897703	-0.108772154305615	0.0530994405188945	-2.04846140077334	0.0405148105099986	0.704755182754828	ZNF525	0.151961721652108
ENSG00000105287	345.833497605033	0.0967106406976232	0.0472297618660136	2.0476631021766	0.0405930216386909	0.704755182754828	PRKD2	0.151961721652108
ENSG00000148773	11.2869782673841	0.197951912167645	0.0966761538799828	2.04757744514112	0.0406014212515731	0.704755182754828	MKI67	0.151961721652108
ENSG00000141391	2.09107107494778	-0.284694833654605	0.139053607012292	-2.04737467636807	0.040621310828539	0.704755182754828	SLMO1	0.151961721652108
ENSG00000268400	297.734677180391	0.0698045514420155	0.0340995994249075	2.04707834166016	0.0406503931376467	0.704755182754828	CTD-3214H19.4	0.151961721652108
ENSG00000125459	74.68319983262	-0.073991018880472	0.0361478879370008	-2.04689742895698	0.0406681565980742	0.704755182754828	MSTO1	0.151961721652108
ENSG00000167397	522.411489189794	-0.0387440228110839	0.0189335749723014	-2.0463131166599	0.0407255740166355	0.704755182754828	VKORC1	0.151961721652108
ENSG00000233838	31.671115174642	-0.0869161287217626	0.0424845771390153	-2.04582779386885	0.0407733164572564	0.704755182754828	DPH3P1	0.151961721652108
ENSG00000112149	502.475157264508	0.191124796286805	0.0934351434413331	2.04553435942238	0.0408022053558149	0.704755182754828	CD83	0.151961721652108
ENSG00000118900	711.714883144118	0.0802098544801987	0.0392147178745213	2.04540179880557	0.0408152617611613	0.704755182754828	UBN1	0.151961721652108
ENSG00000237872	36.5240638902346	-0.165703957379716	0.0810148864585826	-2.04535196706631	0.0408201707965629	0.704755182754828	POU5F1P4	0.151961721652108
ENSG00000121314	3.41926380336139	0.294841554889532	0.144169343853184	2.04510575556053	0.0408444329837111	0.704755182754828	TAS2R8	0.151961721652108
ENSG00000267717	3.7225478573812	0.230007705618463	0.112562938340275	2.0433697717019	0.0410158474882588	0.704755182754828	SRSF10P1	0.151961721652108
ENSG00000161956	517.111762849473	-0.0579784900468825	0.0283816267824834	-2.04281771764632	0.041070485981084	0.704755182754828	SENP3	0.151961721652108
ENSG00000177173	2.04793277748669	0.266229330262657	0.130333993178778	2.04266994181229	0.0410851222696614	0.704755182754828	NAP1L4P1	0.151961721652108
ENSG00000138399	128.694644435123	-0.112355374978096	0.0550063350252428	-2.04258972946545	0.0410930686599926	0.704755182754828	FASTKD1	0.151961721652108
ENSG00000076650	35.9326252084845	-0.0982910808805454	0.0481218134011632	-2.042547317599	0.0410972707992941	0.704755182754828	GPATCH1	0.151961721652108
ENSG00000132670	668.848456016016	0.0309570890031048	0.0151590881455642	2.04214717309124	0.041136934771894	0.704755182754828	PTPRA	0.151961721652108
ENSG00000176102	63.6338423354027	-0.13221136766067	0.0647473419479485	-2.04195822844677	0.0411556750126043	0.704755182754828	CSTF3	0.151961721652108
ENSG00000236745	10.1287067121691	-0.156928889955774	0.076862005419925	-2.04169653261601	0.0411816429346413	0.704755182754828	YRDCP2	0.151961721652108
ENSG00000087589	95.6782168807722	0.123182213181563	0.0603516989326357	2.04107283407312	0.0412435881352638	0.705031902840547	CASS4	0.151791230648139
ENSG00000180539	8.97102088991383	-0.178478115301587	0.0874833312081786	-2.04013853652731	0.0413365294193663	0.705837279508958	C9orf139	0.151295407668501
ENSG00000177374	17.2460432477448	0.273583059856732	0.134251293738104	2.0378430050025	0.0415656360098488	0.708963373005196	HIC1	0.149376201082973
ENSG00000225614	3.01793561428457	0.26444025117469	0.129828299659397	2.03684598711103	0.0416654782353613	0.709880194448047	ZNF469	0.148814940408333
ENSG00000228696	626.549068236075	-0.0821929002235828	0.040365386707409	-2.03622229162235	0.0417280388110456	0.7101605014008	ARL17B	0.14864348649894
ENSG00000177340	25.5572782211942	0.113741359558649	0.055890529136672	2.03507394393264	0.0418434332988598	0.710549469263916	AC024940.1	0.1484056806071
ENSG00000139719	350.151668601853	-0.0816066730234823	0.0401032235810259	-2.03491554384902	0.0418593716918809	0.710549469263916	VPS33A	0.1484056806071
ENSG00000133561	246.737960121187	-0.116770907968584	0.0573920465008738	-2.03461829796932	0.041889294772863	0.710549469263916	GIMAP6	0.1484056806071
ENSG00000270141	54.3535723555612	0.0902873388174564	0.0443968047335407	2.03364497421245	0.0419874038392797	0.711430136339479	TERC	0.147867741949324
ENSG00000215769	0.638219434703696	0.590783675021019	0.290566360213881	2.03321428738741	0.0420308782211381	NA	hsa-mir-6080	NA
ENSG00000217241	5.83685221490696	0.16110466862493	0.079270634934028	2.03233730572497	0.0421195202499477	0.712516334706508	CBX3P9	0.147205174840039
ENSG00000122644	383.557668714653	0.17085399225024	0.0840777552430436	2.03209507385577	0.0421440320034819	0.712516334706508	ARL4A	0.147205174840039
ENSG00000170430	149.277384470024	0.0603800319563259	0.0297419429215777	2.03013071861288	0.0423432537883629	0.715099555754787	MGMT	0.145633491758186
ENSG00000153531	3.90604356288462	0.200359309689467	0.0988743848963447	2.02640259051436	0.0427235457113053	0.720611921837483	ADPRHL1	0.142298557165707
ENSG00000196428	143.686015351595	0.144768529165739	0.0714589917273218	2.02589661099834	0.0427753806163276	0.720611921837483	TSC22D2	0.142298557165707
ENSG00000179101	34.4040289558861	0.168973952676698	0.083424541602456	2.02547055615734	0.0428190688910515	0.720611921837483	RP11-349N19.2	0.142298557165707
ENSG00000104524	4.62988102673435	-0.171530819275461	0.084702275912888	-2.02510283728234	0.0428568056358352	0.720611921837483	PYCRL	0.142298557165707
ENSG00000219607	17.6487477544354	0.128143294142199	0.063310976674525	2.02402965288263	0.0429671008060865	0.721678611358064	PPP1R3G	0.141656165849264
ENSG00000242013	83.6819775388028	0.0672070870251367	0.0332322082670652	2.02234791275494	0.0431404220741305	0.721986611693506	USP27X	0.141470855784299
ENSG00000198824	151.039812184176	-0.0723727540705783	0.035789623334224	-2.02217143764605	0.0431586439236067	0.721986611693506	CHAMP1	0.141470855784299
ENSG00000041880	49.1512579832184	0.0617752697517425	0.0305560337756467	2.02170445959441	0.043206892889694	0.721986611693506	PARP3	0.141470855784299
ENSG00000124535	289.067682025872	-0.0436774465451962	0.0216067508218815	-2.02147221973622	0.0432309052726994	0.721986611693506	WRNIP1	0.141470855784299
ENSG00000182319	12.0269847496925	-0.170481755830321	0.0843421638439334	-2.02131114570145	0.0432475661048713	0.721986611693506	SGK223	0.141470855784299
ENSG00000163872	625.281435463237	-0.0406200198599548	0.0200987453866061	-2.02102265980364	0.0432774194541549	0.721986611693506	YEATS2	0.141470855784299
ENSG00000139531	69.7480025764797	-0.0795383256783666	0.0393622841330461	-2.02067353127994	0.0433135715624464	0.721986611693506	SUOX	0.141470855784299
ENSG00000239392	19.223877612449	0.0971464405712707	0.048123786951444	2.01867821976042	0.0435206751941677	0.724654529016834	RP11-537H15.4	0.139868989153138
ENSG00000235194	20.0069783755431	-0.117878868795432	0.0584337129610425	-2.01730923506472	0.0436632524774287	0.725888197922219	PPP1R3E	0.13913026465046
ENSG00000188394	66.6671872176968	-0.174562571881327	0.0865429799798297	-2.01706218022549	0.0436890247678157	0.725888197922219	GPR21	0.13913026465046
ENSG00000137074	157.934707951114	-0.0322882199221357	0.0160174558358018	-2.01581451218775	0.0438193754745709	0.726087478401071	APTX	0.139011052718372
ENSG00000221990	18.1569467592652	0.0843294203116139	0.0418463552788213	2.0152154172025	0.0438820828182768	0.726087478401071	C5orf55	0.139011052718372
ENSG00000196151	237.049288184788	-0.041446717583851	0.0205736607345501	-2.01455239874973	0.0439515693498942	0.726087478401071	WDSUB1	0.139011052718372
ENSG00000110060	52.4272498571909	-0.0852182421292035	0.0423019763875	-2.01452152846421	0.043954806920211	0.726087478401071	PUS3	0.139011052718372
ENSG00000170748	0.917168833131866	0.522558747497268	0.259417998521161	2.01435039386692	0.0439727585857051	NA	RBMXL2	NA
ENSG00000159208	0.94362201449324	0.418840827987258	0.207961981998112	2.01402594821904	0.0440068092551734	0.726087478401071	C1orf51	0.139011052718372
ENSG00000184106	114.641982958766	0.150858055831971	0.0749060973709573	2.01396229581788	0.0440134922053597	0.726087478401071	TREML3P	0.139011052718372
ENSG00000204161	94.1708792681274	-0.09177617001132	0.045573730408187	-2.01379542972047	0.0440310157659136	0.726087478401071	C10orf128	0.139011052718372
ENSG00000188739	350.375851225833	-0.0580081533055013	0.0288245827505892	-2.01245422379325	0.0441720774860448	0.727634585497392	RBM34	0.138086666489123
ENSG00000167637	4.25511610951407	-0.180131199512293	0.0896990102803913	-2.0081737685758	0.0446248294477981	0.734307289695498	ZNF283	0.134122160395188
ENSG00000178429	5.58131712903042	-0.173260562272641	0.0863143135913564	-2.00732132439725	0.0447154599985723	0.73501335634793	RPS3AP5	0.133704769030769
ENSG00000163141	3.01164716891832	-0.266745920915604	0.132965049722519	-2.00613560835926	0.0448417816418035	0.736011469568047	BNIPL	0.13311541782106
ENSG00000096063	387.538431466321	0.101473358003625	0.050588589055324	2.00585467787316	0.0448717549619787	0.736011469568047	SRPK1	0.13311541782106
ENSG00000197992	5.68972476735764	0.149571939305074	0.074595714474364	2.00510096805195	0.0449522540222834	0.736547464309796	CLEC9A	0.132799261280774
ENSG00000256073	22.3861459839596	0.0898465196812139	0.0448243279761822	2.0044142040223	0.0450257090220837	0.73696154870408	C21orf119	0.132555171057198
ENSG00000254802	30.2078523404539	-0.104174445489768	0.0519908424723808	-2.00370758648715	0.0451013931316401	0.73696154870408	AC022182.3	0.132555171057198
ENSG00000111669	1196.4145859028	0.0387330080544762	0.0193324400094282	2.00352402674399	0.0451210713172281	0.73696154870408	TPI1	0.132555171057198
ENSG00000199523	0.909558694990651	-0.358235638042335	0.178829783564599	-2.00322133652266	0.0451535364773723	NA	RNA5SP226	NA
ENSG00000196388	4.30958351734624	0.184901875510334	0.0923640620425226	2.00188115833633	0.0452975145453568	0.737674973739218	INCA1	0.132134950107195
ENSG00000107864	42.6300072431688	-0.0682083476552344	0.0340728415683568	-2.00183913391535	0.0453020355648796	0.737674973739218	CPEB3	0.132134950107195
ENSG00000156052	1435.14849703791	0.0559892868219027	0.0279821666541608	2.00089176488331	0.0454040552342203	0.737674973739218	GNAQ	0.132134950107195
ENSG00000239883	108.613280849677	-0.0640845309745108	0.0320311353701337	-2.00069495614146	0.045425273322106	0.737674973739218	RP11-175I17.2	0.132134950107195
ENSG00000167380	34.0221895830671	-0.128354437132199	0.0641793205599847	-1.99993449622505	0.0455073375839366	0.737674973739218	ZNF226	0.132134950107195
ENSG00000162783	4543.15730091413	0.117568095062735	0.0587877949054693	1.99987251183318	0.0455140320702171	0.737674973739218	IER5	0.132134950107195
ENSG00000198553	2.14639950931288	0.389819917950585	0.194942225802642	1.99966896010122	0.0455360220599576	0.737674973739218	KCNRG	0.132134950107195
ENSG00000144029	324.031473282173	-0.0457624924341285	0.0228918144466282	-1.99907668047995	0.0456000578220826	0.737674973739218	MRPS5	0.132134950107195
ENSG00000254531	7.06321955584586	0.140980129134346	0.0705947368957903	1.99703455715766	0.045821429132464	0.737674973739218	AP001816.1	0.132134950107195
ENSG00000034693	106.052424679662	-0.0608959474427238	0.0304945742637779	-1.99694368302945	0.0458313011201315	0.737674973739218	PEX3	0.132134950107195
ENSG00000182952	197.959762546107	0.0395843974752565	0.0198229075380771	1.99690168554841	0.045835864064844	0.737674973739218	HMGN4	0.132134950107195
ENSG00000163909	1.71586421990412	0.274621574895268	0.13752668519142	1.99686027851997	0.0458403632326822	0.737674973739218	HEYL	0.132134950107195
ENSG00000100897	431.144969388198	0.0434576301807301	0.0217638839830846	1.99677733140401	0.0458493771452616	0.737674973739218	DCAF11	0.132134950107195
ENSG00000119669	712.747027566827	0.0995617828803004	0.0498698637913805	1.99643181895974	0.045886940253621	0.737674973739218	IRF2BPL	0.132134950107195
ENSG00000183397	3.76142148962207	0.210610644450841	0.105526750668442	1.9958033684991	0.0459553300184094	0.737674973739218	C19orf71	0.132134950107195
ENSG00000147168	1060.99819900803	0.0684002309568975	0.0342741498061475	1.99567987371722	0.0459687791594827	0.737674973739218	IL2RG	0.132134950107195
ENSG00000214203	10.0693476219473	-0.175001529436608	0.0876942889014257	-1.9955863902759	0.0459789621341157	0.737674973739218	RPS4XP1	0.132134950107195
ENSG00000200434	5.21506747845542	0.171418563941658	0.0859300773115649	1.99486104638461	0.046058037053114	0.73817469999174	RNA5-8SP2	0.131840843781748
ENSG00000179743	6.32352695809321	0.177864287387543	0.0891967706130554	1.99406644618488	0.0461447935235162	0.738449673884566	RP11-169K16.9	0.131679096965408
ENSG00000100368	1540.89779314691	0.0789541221683578	0.0395993061083984	1.99382590069205	0.046171084011871	0.738449673884566	CSF2RB	0.131679096965408
ENSG00000162600	321.417905760225	-0.0490847683112798	0.0246332968199546	-1.9926187172607	0.0463032140300325	0.739754962653298	OMA1	0.130912112688838
ENSG00000158062	87.8985399999691	-0.0575793892653993	0.0289084397543062	-1.99178474365163	0.0463946808811736	0.739754962653298	UBXN11	0.130912112688838
ENSG00000100934	629.785429419604	-0.0556862115683628	0.0279603642643171	-1.99161252127996	0.0464135884711985	0.739754962653298	SEC23A	0.130912112688838
ENSG00000226082	0.914640672057523	-0.386681123287367	0.194161294184832	-1.99154586865942	0.0464209077307364	NA	RP11-24H1.1	NA
ENSG00000272054	1.9678461924781	0.276202480578746	0.138712510774696	1.99118651256603	0.0464603860961656	0.739754962653298	RP11-423P10.2	0.130912112688838
ENSG00000060749	896.723491058477	-0.0485089973734742	0.0243654682718445	-1.99089124133636	0.0464928453349171	0.739754962653298	QSER1	0.130912112688838
ENSG00000174365	86.5605944624023	0.0555513732759169	0.0279171985677842	1.98986202505368	0.0466061366043604	0.740579071796481	SNHG11	0.130428564946214
ENSG00000180509	76.267104234938	0.141508436668901	0.0711361760761393	1.98926122367668	0.0466723773227769	0.740579071796481	KCNE1	0.130428564946214
ENSG00000117425	3.845447941856	-0.214782729886367	0.107979227130128	-1.98911156890878	0.0466888896711065	0.740579071796481	PTCH2	0.130428564946214
ENSG00000168116	172.642181796842	-0.0611906366437904	0.0307705889807327	-1.98860791004376	0.0467444976296744	0.740698305033174	KIAA1586	0.1303586491591
ENSG00000168781	85.6826834551223	-0.0621186307194883	0.0313060490672288	-1.98423731420373	0.0472293906168953	0.744319336231591	PPIP5K1	0.128240698582223
ENSG00000129355	1891.39101003268	0.122718110959549	0.0618904527793581	1.98282781024472	0.0473866664711306	0.744319336231591	CDKN2D	0.128240698582223
ENSG00000137574	211.53564668714	-0.0370938918593057	0.0187079290437756	-1.98278985196639	0.0473909080298954	0.744319336231591	TGS1	0.128240698582223
ENSG00000177200	757.668875526894	-0.039968488650746	0.020157947540279	-1.98276578361374	0.0473935976568881	0.744319336231591	CHD9	0.128240698582223
ENSG00000011258	142.109659033837	-0.0562324036778092	0.0283717306353326	-1.98198708427678	0.0474806862201636	0.744319336231591	MBTD1	0.128240698582223
ENSG00000011422	3697.6250116554	0.105579133600043	0.0532734421403137	1.98183427535928	0.0474977919231253	0.744319336231591	PLAUR	0.128240698582223
ENSG00000169895	728.320081360173	0.0815889674385536	0.0411747563706567	1.98152884510322	0.0475319978597259	0.744319336231591	SYAP1	0.128240698582223
ENSG00000126368	76.8533914530418	0.200515909327896	0.101206405048333	1.98125710751345	0.0475624478736121	0.744319336231591	NR1D1	0.128240698582223
ENSG00000253816	134.844265180597	-0.445485379134187	0.224930624537462	-1.98054569070026	0.0476422445636774	0.744319336231591	RP11-1415C14.3	0.128240698582223
ENSG00000170606	1020.48427179524	-0.0328752260405461	0.016602230569291	-1.98016922505311	0.0476845166780752	0.744319336231591	HSPA4	0.128240698582223
ENSG00000128276	1.51022297832006	0.370906084856763	0.187336237872346	1.97989502228343	0.0477153258649033	0.744319336231591	RFPL3	0.128240698582223
ENSG00000254503	1.93483802858676	-0.282971213274085	0.142943442851651	-1.97960261505494	0.0477481989228222	0.744319336231591	CTD-2521M24.4	0.128240698582223
ENSG00000213029	50.1380596627816	-0.109383778366549	0.0552598343397643	-1.97944455812162	0.0477659759522275	0.744319336231591	SPHAR	0.128240698582223
ENSG00000177369	1.27734071496856	0.38842118967824	0.19622779332181	1.97944023679274	0.0477664620602128	0.744319336231591	RP1-62O9.3	0.128240698582223
ENSG00000154380	3.64410279900262	-0.221197880119681	0.111784545829734	-1.97878766226417	0.0478399181668491	0.744319336231591	ENAH	0.128240698582223
ENSG00000172264	2.31380736154805	0.360791061190605	0.182331294843354	1.978766516744	0.0478422999688234	0.744319336231591	MACROD2	0.128240698582223
ENSG00000170734	87.0348981324426	-0.0718772095499507	0.0363246127670006	-1.97874675253932	0.0478445262714508	0.744319336231591	POLH	0.128240698582223
ENSG00000083093	114.335358925519	-0.074383264297708	0.0376036994426918	-1.9780836832575	0.047919266971892	0.744319336231591	PALB2	0.128240698582223
ENSG00000072756	80.906661204644	-0.0937159397974547	0.0473814360229571	-1.97790416803846	0.0479395186701855	0.744319336231591	TRNT1	0.128240698582223
ENSG00000259630	51.4926758568458	0.171488338888537	0.086713234187373	1.97764897706363	0.0479683199768258	0.744319336231591	CTD-2262B20.1	0.128240698582223
ENSG00000238835	1913.10815138318	-0.0743848676358905	0.0376160683996372	-1.9774758713648	0.0479878652693137	0.744319336231591	SCARNA18	0.128240698582223
ENSG00000196782	187.396795534167	0.0666402071341208	0.0337075250215311	1.97701276173654	0.0480401876879502	0.744381258319727	MAML3	0.128204569865275
ENSG00000264575	11.3029355854074	0.12260281056042	0.0620453424156802	1.9760195654821	0.0481525612814684	0.74475855927901	LINC00526	0.127984496872526
ENSG00000154642	229.794973377306	-0.080976523157808	0.0409812064808879	-1.97594287995334	0.048161246918705	0.74475855927901	C21orf91	0.127984496872526
ENSG00000165943	256.232511987561	0.099242211338554	0.0502418835224875	1.97528843229245	0.0482354252222881	0.74500151723159	MOAP1	0.127842842789108
ENSG00000121644	140.830949418935	-0.0491599894752054	0.0248953057495835	-1.97466903880174	0.0483057186952662	0.74500151723159	DESI2	0.127842842789108
ENSG00000116679	1126.75029678732	0.0665974910744166	0.0337283593181688	1.97452507091093	0.0483220695828047	0.74500151723159	IVNS1ABP	0.127842842789108
ENSG00000135973	2.42961572070898	-0.245321087389146	0.124290252297522	-1.97377576160923	0.048407246087836	0.745457269843493	GPR45	0.127577245575219
ENSG00000185669	29.4216348202667	0.118197044023055	0.0598947067348048	1.97341385352123	0.0484484305358614	0.745457269843493	SNAI3	0.127577245575219
ENSG00000064115	294.396453165662	-0.0502761759672881	0.0255002955336234	-1.97159189394478	0.0486562133029517	0.747732193719588	TM7SF3	0.126253920337973
ENSG00000084676	1166.65142047431	0.0481328433629967	0.0244172151254031	1.97126671144902	0.0486933768537038	0.747732193719588	NCOA1	0.126253920337973
ENSG00000125703	332.270768587606	-0.0682719193266868	0.0346680110142272	-1.9693059200503	0.048917971784384	0.750237007098074	ATG4C	0.124801517121999
ENSG00000188223	38.1282067988152	0.944267686675361	0.479659487948543	1.96862088710869	0.0489966422013364	0.750237007098074	AC002398.9	0.124801517121999
ENSG00000140563	131.349292545626	0.214832616555039	0.109131371651214	1.96856882951722	0.0490026249279745	0.750237007098074	MCTP2	0.124801517121999
ENSG00000151651	462.189989671217	0.0802440297953445	0.0407851489686453	1.96748159132713	0.0491277161395321	0.751405247250321	ADAM8	0.124125776475319
ENSG00000179094	2130.12545017868	0.160793209077681	0.0817635003361177	1.96656464579774	0.0492334226878638	0.752274976427061	PER1	0.123623384253379
ENSG00000132334	2837.91084000097	0.0683906689333976	0.0347856676773494	1.96605882536876	0.0492918158899266	0.7524207614833	PTPRE	0.123539229504919
ENSG00000189067	1620.09258503325	0.161083313345256	0.0819540340743828	1.96553244955647	0.0493526437473872	0.7526033851458	LITAF	0.123433832592244
ENSG00000150782	597.67920786424	-0.0555419174901268	0.028293002689626	-1.96309731064678	0.0496348679953679	0.755547132007966	IL18	0.121738438628039
ENSG00000139324	30.3816203854075	-0.12064683877573	0.0614650619213232	-1.96285230998646	0.0496633375286325	0.755547132007966	TMTC3	0.121738438628039
ENSG00000168234	369.334334354319	-0.0465707743037625	0.0237291401579201	-1.96259847570661	0.0496928479888371	0.755547132007966	TTC39C	0.121738438628039
ENSG00000126953	24.1876266486228	-0.0781150676501892	0.0398238789942647	-1.96151328356133	0.0498191769733577	0.755668060553963	TIMM8A	0.121668933503154
ENSG00000231171	0.631318620750339	0.450452046558345	0.229661899546993	1.96137037726701	0.0498358329773854	NA	LINC01098	NA
ENSG00000108055	164.423035773243	-0.060467415604992	0.030841144858612	-1.96060865711045	0.0499246917258024	0.755668060553963	SMC3	0.121668933503154
ENSG00000104823	1.53048186110035	0.315945346588028	0.161183150860123	1.9601636083055	0.0499766705145331	0.755668060553963	ECH1	0.121668933503154
ENSG00000113456	103.616743485024	-0.0555112993702141	0.028321774647464	-1.96002192875243	0.0499932272775209	0.755668060553963	RAD1	0.121668933503154
ENSG00000213672	45.330860749515	-0.0868248259351465	0.0443185898787321	-1.95910623900091	0.0501003463085042	0.755668060553963	NCKIPSD	0.121668933503154
ENSG00000160124	94.7365356819931	-0.0584507034724251	0.029838912241173	-1.95887514263246	0.0501274107621496	0.755668060553963	CCDC58	0.121668933503154
ENSG00000170956	262.722585491006	0.147304247962757	0.0752016306473864	1.95879060991979	0.0501373137262974	0.755668060553963	CEACAM3	0.121668933503154
ENSG00000184117	128.10127350874	0.0412911672859711	0.0210821440112193	1.9585848224923	0.050161428474168	0.755668060553963	NIPSNAP1	0.121668933503154
ENSG00000171295	67.1521552335871	-0.0599255875545314	0.030598195414093	-1.95846803197194	0.0501751186388927	0.755668060553963	ZNF440	0.121668933503154
ENSG00000166454	613.356803381974	0.0364655844493918	0.0186207660973203	1.95832890326888	0.0501914313690887	0.755668060553963	ATMIN	0.121668933503154
ENSG00000265545	20.43880230771	0.106454481909789	0.0544004692260329	1.95686697972168	0.0503631096722219	0.757512319503478	RP11-183C12.1	0.120610299790841
ENSG00000163399	4378.13397045858	0.0461561321577363	0.0235958867011637	1.95610924659424	0.0504522861315229	0.757695046341727	ATP1A1	0.120505552071524
ENSG00000163393	179.080228240556	-0.103979724203304	0.0531771392794806	-1.95534633137789	0.0505422060994851	0.757695046341727	SLC22A15	0.120505552071524
ENSG00000136048	386.771562756853	-0.0423324861983771	0.021657192082448	-1.95466180644375	0.0506230009569763	0.757695046341727	DRAM1	0.120505552071524
ENSG00000240695	58.1697816246608	0.134947253147722	0.0690588956594609	1.95408935893163	0.0506906503089924	0.757695046341727	RP11-102M11.1	0.120505552071524
ENSG00000102387	3.11165288236715	0.231028020383084	0.118238185507585	1.95392054936655	0.0507106139409467	0.757695046341727	TAF7L	0.120505552071524
ENSG00000085377	456.422239469205	-0.0363378310384275	0.0186002081058571	-1.9536249719155	0.0507455851652898	0.757695046341727	PREP	0.120505552071524
ENSG00000149480	812.607155388538	0.0325087776584753	0.0166403055210117	1.95361663386688	0.0507465719738073	0.757695046341727	MTA2	0.120505552071524
ENSG00000112096	7843.14510933559	0.077081526572678	0.0394596052988171	1.95342872765605	0.0507688149477121	0.757695046341727	SOD2	0.120505552071524
ENSG00000170266	844.12916988591	-0.0419997647206598	0.0215120763851838	-1.95238079154399	0.0508930118437222	0.758813328574066	GLB1	0.11986504932353
ENSG00000177613	371.635017912052	-0.0421780804023829	0.0216181343872904	-1.95105089304931	0.0510509919931098	0.759898124739954	CSTF2T	0.119244627230933
ENSG00000261455	48.9857667388665	0.0657679127910854	0.0337109221356193	1.95093781553944	0.051064443520702	0.759898124739954	LINC01003	0.119244627230933
ENSG00000169432	6.81426836933232	0.16693703326305	0.0856279028656381	1.94956349129556	0.0512281684063577	0.761598696713051	SCN9A	0.118273807810051
ENSG00000179387	253.667560346044	-0.0363373291776142	0.0186446246020569	-1.94894399609448	0.0513021131841121	0.761962533521403	ELMOD2	0.11806638284012
ENSG00000150991	2.37251491525976	0.279264104800959	0.143365538379654	1.94791654924369	0.0514249492569023	0.762412509115137	UBC	0.11780998672032
ENSG00000124596	24.5463819877607	0.0745947006157914	0.0382989116462261	1.94769766057156	0.0514511502063374	0.762412509115137	OARD1	0.11780998672032
ENSG00000101236	160.289902610394	0.0812118867242039	0.0417047053282785	1.94730753004834	0.0514978764908439	0.762412509115137	RNF24	0.11780998672032
ENSG00000235700	148.937749799346	0.118529760166102	0.0608770239627697	1.94703604825675	0.0515304130625151	0.762412509115137	CYCSP52	0.11780998672032
ENSG00000151093	33.7139174399342	-0.0956649588989304	0.0491570784733156	-1.9461074960112	0.0516418283516546	0.762788320090987	OXSM	0.117595965545891
ENSG00000196295	11.4238769192278	-0.14649405229238	0.0753009526843872	-1.94544752848465	0.0517211391480784	0.762788320090987	AC005154.6	0.117595965545891
ENSG00000117360	44.7731105599816	0.113818202832377	0.058517199798203	1.94503843698742	0.0517703523725007	0.762788320090987	PRPF3	0.117595965545891
ENSG00000126254	405.279838281091	0.0523179384506415	0.0269008330996465	1.94484454280076	0.051793691296691	0.762788320090987	RBM42	0.117595965545891
ENSG00000183134	30.0426431667661	0.140728957840291	0.0723630160905023	1.94476357459017	0.051803439995791	0.762788320090987	PTGDR2	0.117595965545891
ENSG00000099251	13.0401583702466	-0.170795341700481	0.0878602242002087	-1.94394384097275	0.0519022236833459	0.76311024804869	HSD17B7P2	0.117412714128538
ENSG00000272143	3.29738384879484	0.254017183938086	0.130687140464902	1.94370450707279	0.05193109481214	0.76311024804869	FGF14-AS2	0.117412714128538
ENSG00000213965	195.823097341483	0.0452584507598169	0.0232895589480425	1.94329359610397	0.0519806948181698	0.76311024804869	NUDT19	0.117412714128538
ENSG00000178502	178.380313430156	0.0708846959177315	0.0364832264369692	1.94293934063635	0.0520234878880096	0.76311024804869	KLHL11	0.117412714128538
ENSG00000155868	185.296100757321	-0.0631988141066803	0.0325366366969541	-1.94238927321571	0.0520899928945613	0.763358773132287	MED7	0.117271298781253
ENSG00000184867	3.05350277800108	-0.205103228724301	0.105651858780113	-1.94131207053508	0.0522204363204714	0.764542927954278	ARMCX2	0.116598124574416
ENSG00000025423	0.817829998820554	0.436372786529222	0.224788958538783	1.94125543071963	0.0522273026489734	NA	HSD17B6	NA
ENSG00000229914	5.48042489614143	0.159104324545572	0.0820399420672664	1.93935198558672	0.0524584928091	0.767120146302435	RP11-404O13.4	0.115136611553197
ENSG00000198954	31.2087668468331	-0.105312915777491	0.054311795078304	-1.93904317884644	0.052496080652043	0.767120146302435	KIAA1279	0.115136611553197
ENSG00000170085	206.111922152094	-0.0479072941938174	0.0247139574839767	-1.93847117463394	0.0525657642764105	0.76741033306661	SIMC1	0.11497235738738
ENSG00000095585	34.2010503003689	-0.123836287458938	0.0639110846488368	-1.93763395097053	0.0526678972998377	0.767817590382718	BLNK	0.114741942598087
ENSG00000110852	1967.76012144115	0.0889979100221625	0.0459361738241486	1.93742540166409	0.0526933640458728	0.767817590382718	CLEC2B	0.114741942598087
ENSG00000175745	0.617184717902197	0.431249557539324	0.222631317611685	1.93705702398758	0.0527383731872715	NA	NR2F1	NA
ENSG00000171763	218.510641356295	0.06209810600525	0.0320618382364149	1.93682300894154	0.0527669823131203	0.768163574278525	SPATA5L1	0.1145462905904
ENSG00000132604	313.377437619972	-0.04787497873524	0.0247315614626359	-1.93578471814522	0.0528940733454832	0.768868998866415	TERF2	0.114147649686124
ENSG00000230259	405.767023878493	0.0552393387213258	0.0285408218668939	1.93545017655574	0.052935077049891	0.768868998866415	AC008738.1	0.114147649686124
ENSG00000116885	3.81889392651304	0.298759667009164	0.15438170241329	1.93520127281253	0.0529656016241446	0.768868998866415	OSCP1	0.114147649686124
ENSG00000172967	1.0289852102393	0.475700485451946	0.24586574313645	1.93479774523913	0.0530151199062546	0.768868998866415	XKR3	0.114147649686124
ENSG00000197324	727.982838835031	0.060237699236503	0.0311454009554442	1.93408006924289	0.0531032840169301	0.76942312363947	LRP10	0.113834765887121
ENSG00000178338	54.4760509910944	-0.0798116928075392	0.0412875984999409	-1.93306696701319	0.0532279487385191	0.769744176713992	ZNF354B	0.113653587946747
ENSG00000196664	389.129277891285	-0.114896462705118	0.0594375377583161	-1.93306228754476	0.0532285251253525	0.769744176713992	TLR7	0.113653587946747
ENSG00000136250	221.067183970711	0.0609832958974983	0.0315537129524718	1.93268209003978	0.053275372833211	0.769744176713992	AOAH	0.113653587946747
ENSG00000170471	395.769084285432	-0.0392661785237196	0.0203266610571238	-1.93175742997683	0.0533894526458957	0.769959864069245	RALGAPB	0.113531912837331
ENSG00000234981	37.7962470283225	0.163427780468944	0.0846177714769747	1.93136474308371	0.053437962023606	0.769959864069245	RP11-534L20.4	0.113531912837331
ENSG00000103855	1.02376431602789	0.356643732098983	0.184660710781139	1.9313460377702	0.0534402736456319	0.769959864069245	CD276	0.113531912837331
ENSG00000183305	0.701895664255538	0.493703762564773	0.255838232286482	1.92974974128157	0.0536378535122602	NA	MAGEA2B	NA
ENSG00000169891	213.001198241953	0.091540587573914	0.0474368574624042	1.92973549410317	0.0536396196838185	0.770714798207939	REPS2	0.113106302207256
ENSG00000089775	152.834156269271	-0.0595609691755943	0.0308690001087775	-1.92947516815287	0.0536718999080211	0.770714798207939	ZBTB25	0.113106302207256
ENSG00000168229	4.58608705584143	0.251378091778784	0.130317870720934	1.92896101193283	0.0537357025504689	0.770714798207939	PTGDR	0.113106302207256
ENSG00000172404	68.378667251689	-0.0961534057712074	0.0498502811246408	-1.92884380191949	0.053750256227997	0.770714798207939	DNAJB7	0.113106302207256
ENSG00000187824	26.4986362034884	-0.0918193393533682	0.0476042691724649	-1.92880472591055	0.0537551089307752	0.770714798207939	TMEM220	0.113106302207256
ENSG00000236438	6.61440297538273	0.276565432495514	0.1434271223911	1.92826452824849	0.0538222315369453	0.770714798207939	FAM157A	0.113106302207256
ENSG00000242358	12.8904297237941	0.125729036037001	0.0652088445276337	1.92809789757462	0.0538429504526518	0.770714798207939	RPS21P4	0.113106302207256
ENSG00000175110	230.310874924697	-0.0632656903230685	0.0328370537028212	-1.9266555061739	0.0540225763099888	0.771493549653354	MRPS22	0.112667700659375
ENSG00000158792	94.1041467979047	0.110424926820322	0.0573277478890877	1.92620381728515	0.0540789293784834	0.771493549653354	SPATA2L	0.112667700659375
ENSG00000242550	80.442578238181	0.152552945291686	0.0792746431197102	1.924359912429	0.0543094855916398	0.771493549653354	SERPINB10	0.112667700659375
ENSG00000153234	291.026412367024	0.235015211564317	0.122132480200936	1.92426462786691	0.054321421932456	0.771493549653354	NR4A2	0.112667700659375
ENSG00000184988	469.501253249471	-0.0880483001987663	0.0457613694736403	-1.92407485203179	0.0543452017594941	0.771493549653354	TMEM106A	0.112667700659375
ENSG00000161911	7.89632433485498	0.273812916509287	0.142431382071569	1.92241985247115	0.054552949548006	0.771493549653354	TREML1	0.112667700659375
ENSG00000128000	187.866877145472	-0.098769351487359	0.0513889950018362	-1.92199422237835	0.0546064847469977	0.771493549653354	ZNF780B	0.112667700659375
ENSG00000100298	1.03384188013512	-0.402300560262677	0.209329688329878	-1.92185142715495	0.0546244551580911	0.771493549653354	APOBEC3H	0.112667700659375
ENSG00000163743	263.200402377594	-0.0871645123995521	0.0453610447015843	-1.92157197818038	0.05465963736391	0.771493549653354	RCHY1	0.112667700659375
ENSG00000170633	270.103095616436	-0.0614727777352405	0.0319920191940738	-1.92150352756189	0.0546682580749408	0.771493549653354	RNF34	0.112667700659375
ENSG00000092203	767.991016702142	0.0414758215538215	0.0215869898544773	1.92133418477607	0.0546895900776394	0.771493549653354	TOX4	0.112667700659375
ENSG00000182108	7.35991240687572	0.128579361058567	0.0669315328111137	1.92105806722563	0.0547243873172145	0.771493549653354	DEXI	0.112667700659375
ENSG00000108950	62.2287589050645	0.330424992829027	0.172033420272202	1.92070233973264	0.0547692444786969	0.771493549653354	FAM20A	0.112667700659375
ENSG00000172775	915.946310007647	0.0298469564192177	0.0155419428619872	1.92041346981257	0.05480569347082	0.771493549653354	FAM192A	0.112667700659375
ENSG00000120709	1102.26145739602	0.100183686339544	0.0521994800775708	1.91924682373592	0.0549531042658699	0.771493549653354	FAM53C	0.112667700659375
ENSG00000185522	36.9987907047452	0.0768039175240235	0.0400194072103517	1.91916679625771	0.0549632281896259	0.771493549653354	C11orf35	0.112667700659375
ENSG00000103257	578.236232549346	0.218722576247931	0.113972536708763	1.91908140824169	0.0549740319661545	0.771493549653354	SLC7A5	0.112667700659375
ENSG00000227376	4.16770926241983	0.165866856154306	0.0864431920213613	1.91879605872627	0.0550101488525733	0.771493549653354	FTH1P16	0.112667700659375
ENSG00000136897	122.429635321878	-0.0696714489258173	0.0363121179688989	-1.91868315104865	0.0550244451171631	0.771493549653354	MRPL50	0.112667700659375
ENSG00000139977	137.602508414689	-0.0670057094110265	0.0349280397058399	-1.91839307259558	0.055061188782086	0.771493549653354	NAA30	0.112667700659375
ENSG00000103569	2228.32650081675	0.14291608688639	0.0744987659805013	1.9183685126247	0.0550643006841404	0.771493549653354	AQP9	0.112667700659375
ENSG00000150977	1413.50174416931	0.0516416363603661	0.0269241814547466	1.91803923351073	0.055106036571713	0.771493549653354	RILPL2	0.112667700659375
ENSG00000118263	609.659305175601	0.064216953600517	0.0334822702009468	1.91793905297082	0.055118739612909	0.771493549653354	KLF7	0.112667700659375
ENSG00000171631	11.0744382458787	-0.151431894841889	0.0789848862672367	-1.9172262188178	0.0552091985406145	0.771493549653354	P2RY6	0.112667700659375
ENSG00000184831	21.8429001469485	0.0907521484709052	0.0473411992062115	1.91698034677157	0.0552404284858909	0.771493549653354	APOO	0.112667700659375
ENSG00000151491	58.6608923547361	0.0915431051950739	0.0477555331560375	1.91691096602281	0.0552492436881173	0.771493549653354	EPS8	0.112667700659375
ENSG00000247626	49.1373358654299	0.0683927493396981	0.0356787071147883	1.91690660537837	0.0552497977709161	0.771493549653354	MARS2	0.112667700659375
ENSG00000176020	36.8167260463581	-0.0914910632944895	0.0477395142574253	-1.91646405954495	0.0553060536962481	0.771579564338418	AMIGO3	0.112619283377283
ENSG00000143379	219.660292599518	-0.0901481200229043	0.0470561735375548	-1.91575543113293	0.055396233158758	0.771936961687741	SETDB1	0.112418163795064
ENSG00000018869	27.8419214181726	-0.0876586835673626	0.0457685349784282	-1.91526085789458	0.0554592447183197	0.771936961687741	ZNF582	0.112418163795064
ENSG00000198715	440.163800247716	-0.0378422610709849	0.0197635126995786	-1.91475380142275	0.055523908711132	0.771936961687741	C1orf85	0.112418163795064
ENSG00000068354	218.79861210603	0.0580997243361755	0.0303442060497029	1.91468922406505	0.0555321486527734	0.771936961687741	TBC1D25	0.112418163795064
ENSG00000250848	3.64277451407426	-0.236165503130706	0.123435766342222	-1.91326639052043	0.0557139580671928	0.772062475554568	CTD-2083E4.5	0.112347554987093
ENSG00000196781	45.821170570366	0.192088748139318	0.100416004981654	1.91292959896596	0.0557570657353785	0.772062475554568	TLE1	0.112347554987093
ENSG00000166900	486.430987095466	0.0524747046096595	0.0274384628790616	1.91245059320372	0.0558184239830202	0.772062475554568	STX3	0.112347554987093
ENSG00000117143	170.020118310558	0.132218281892371	0.069148596981809	1.91208914805826	0.055864760526295	0.772062475554568	UAP1	0.112347554987093
ENSG00000136861	241.45663701075	-0.0337732260016749	0.0176645514562489	-1.91192095000677	0.0558863341007242	0.772062475554568	CDK5RAP2	0.112347554987093
ENSG00000123545	101.698039844201	-0.068536663130496	0.0358476829194788	-1.9118854427619	0.0558908892508468	0.772062475554568	NDUFAF4	0.112347554987093
ENSG00000007516	6.51858380548615	0.215446663551133	0.112688603487728	1.91187624021444	0.0558920698768565	0.772062475554568	BAIAP3	0.112347554987093
ENSG00000162390	22.1895551830698	0.0825616272508913	0.0432053355732959	1.91091276471697	0.0560157923991524	0.772448571556315	ACOT11	0.112130425602554
ENSG00000166595	342.95340789626	-0.0317662505354357	0.0166239073872043	-1.91087749682044	0.0560203255699522	0.772448571556315	FAM96B	0.112130425602554
ENSG00000213694	108.043909680513	0.084021634939085	0.0440109258416274	1.90910855275882	0.05624808965702	0.774895417618446	S1PR3	0.110756907320864
ENSG00000166592	53.3292119108654	0.366234030902428	0.191941234474802	1.90805290955086	0.0563843781760851	0.775536628487494	RRAD	0.110397685697781
ENSG00000100888	494.092023660314	-0.038088988573896	0.0199713390978681	-1.9071825072542	0.0564969578951571	0.775536628487494	CHD8	0.110397685697781
ENSG00000114648	443.219780064089	-0.060901119647433	0.0319411547783823	-1.90666618254675	0.0565638288218198	0.775536628487494	KLHL18	0.110397685697781
ENSG00000126457	329.252857259408	0.0348610063619436	0.0182840008528372	1.90663994398874	0.056567228822746	0.775536628487494	PRMT1	0.110397685697781
ENSG00000206168	3.43537093009403	0.225633313289444	0.118354911577538	1.90641275703734	0.0565966748953593	0.775536628487494	Z69890.1	0.110397685697781
ENSG00000173214	478.061633335713	-0.0568664684476549	0.0298290524551203	-1.90641216422191	0.0565967517478213	0.775536628487494	KIAA1919	0.110397685697781
ENSG00000169413	2226.60198972497	-0.048981828395314	0.0257042006480414	-1.9055962512122	0.0567026088872658	0.776296517405927	RNASE6	0.109972362148809
ENSG00000131355	97.2874665124555	0.126288264278701	0.0663411353450557	1.90361927967989	0.0569597860325677	0.777471488159132	EMR3	0.109315528683381
ENSG00000254087	12098.9805563753	0.0520744465005546	0.0273630449848985	1.90309399152375	0.057028281831725	0.777471488159132	LYN	0.109315528683381
ENSG00000095951	324.495988656029	0.0643925447194061	0.033836252545976	1.90306372231709	0.0570322309210185	0.777471488159132	HIVEP1	0.109315528683381
ENSG00000183161	86.6230439051385	-0.062654148595515	0.0329329854344251	-1.90247400194767	0.0571092145268871	0.777471488159132	FANCF	0.109315528683381
ENSG00000162771	23.9468464273244	0.204006790601521	0.107239240519697	1.9023520645323	0.0571251433285958	0.777471488159132	FAM71A	0.109315528683381
ENSG00000179950	246.260411384875	0.0462978819018279	0.0243386784795878	1.90223482925158	0.0571404613703249	0.777471488159132	PUF60	0.109315528683381
ENSG00000198658	31.0741695224881	0.100003705167598	0.0525719721251769	1.90222472403134	0.0571417818852187	0.777471488159132	ABHD17AP2	0.109315528683381
ENSG00000117528	264.281522039945	-0.062852461216972	0.0330611230516586	-1.90109879566898	0.0572890733307218	0.778787561729724	ABCD3	0.108580993355502
ENSG00000063587	12.0841675888072	0.118302840428084	0.0622620644507486	1.9000789882524	0.0574227546527321	0.779692386543382	ZNF275	0.108076706510812
ENSG00000186704	419.46469792236	-0.0451347918964525	0.0237574171126763	-1.89981897789595	0.057456879543354	0.779692386543382	DTX2P1	0.108076706510812
ENSG00000168395	146.406189542189	0.0872928085228978	0.0459818013653665	1.89842080846895	0.0576406706427387	0.781433043250631	ING5	0.107108228383822
ENSG00000030066	149.052253887121	-0.0879717300270122	0.0463535915643951	-1.89784064315277	0.0577170774390036	0.781433043250631	NUP160	0.107108228383822
ENSG00000119862	48.2064608391727	0.248269116569338	0.130844493129444	1.89743649603753	0.0577703526720808	0.781433043250631	LGALSL	0.107108228383822
ENSG00000261556	162.460706702621	-0.0498249083375834	0.0262617677145634	-1.89724122454838	0.0577961082730904	0.781433043250631	RP11-296I10.6	0.107108228383822
ENSG00000135414	4.15333085793219	-0.274706343352425	0.144910801582226	-1.8956926630245	0.0580006960688078	0.781433043250631	GDF11	0.107108228383822
ENSG00000096654	12.8442250938526	-0.131745841343019	0.0695258187428358	-1.89491966761765	0.0581030451247593	0.781433043250631	ZNF184	0.107108228383822
ENSG00000246859	3.69138303922839	0.234652569536266	0.123861091313538	1.89448168951034	0.0581611025298025	0.781433043250631	STARD4-AS1	0.107108228383822
ENSG00000232973	2.27549930738861	0.383244614550753	0.202306546005418	1.89437574867444	0.0581751530490065	0.781433043250631	CYP1B1-AS1	0.107108228383822
ENSG00000159147	38.621772575027	0.079886103399263	0.0421745632711701	1.89417737145537	0.0582014706294454	0.781433043250631	DONSON	0.107108228383822
ENSG00000198374	134.181323826148	0.135158719117342	0.0713600776435916	1.89403828555782	0.0582199282648257	0.781433043250631	HIST1H2AL	0.107108228383822
ENSG00000125812	174.697411967903	0.107033325739145	0.0565109166120929	1.89402919216215	0.058221135189033	0.781433043250631	GZF1	0.107108228383822
ENSG00000105669	1472.16688217206	0.0332550264505555	0.0175606064686332	1.8937288134072	0.0582610147530769	0.781433043250631	COPE	0.107108228383822
ENSG00000163659	809.68397737474	0.139120765129415	0.0734743269482621	1.89346089862625	0.058296603406541	0.781433043250631	TIPARP	0.107108228383822
ENSG00000167703	1948.69187286313	0.0555505121682828	0.0293444842335921	1.89304782888947	0.0583515092101707	0.781433043250631	SLC43A2	0.107108228383822
ENSG00000204304	1653.51311415119	0.0482538697896517	0.0254979874740133	1.8924579768827	0.0584299876220099	0.781433043250631	PBX2	0.107108228383822
ENSG00000171488	491.394382462279	-0.131797791373909	0.0696461119889567	-1.8923926635676	0.0584386827926575	0.781433043250631	LRRC8C	0.107108228383822
ENSG00000185978	3.55718679807845	-0.529302806895435	0.279751373967018	-1.8920472110276	0.0584846908151032	0.781433043250631	H2AFB3	0.107108228383822
ENSG00000198718	72.2480397119099	-0.0492271593311778	0.0260239652191957	-1.89160871206772	0.0585431342633351	0.781433043250631	FAM179B	0.107108228383822
ENSG00000079739	217.645928981305	0.0398385362653794	0.0210671940952663	1.89102241547824	0.0586213520592032	0.781433043250631	PGM1	0.107108228383822
ENSG00000167553	1957.85825203611	0.100306568502209	0.0530468430647041	1.89090552249943	0.0586369571171335	0.781433043250631	TUBA1C	0.107108228383822
ENSG00000161896	1.06454015644411	0.369383047710692	0.1953577315936	1.89080332115605	0.0586506036876853	0.781433043250631	IP6K3	0.107108228383822
ENSG00000130305	424.475539071238	-0.0511619177828595	0.0270687222828161	-1.89007509288085	0.0587479177077962	0.781581617577566	NSUN5	0.107025663565779
ENSG00000223908	1.79938728885324	0.289544769777869	0.153201494410622	1.88996047911784	0.0587632458872109	0.781581617577566	AC068657.2	0.107025663565779
ENSG00000138134	14.6164950445323	-0.152231923196706	0.0805877808361991	-1.88901991861681	0.0588891597584397	0.782580533735538	STAMBPL1	0.106470959139637
ENSG00000104312	2449.70804549798	0.0976566946470878	0.0517109534389555	1.88851081158987	0.0589574078612729	0.782812065413212	RIPK2	0.106342489219966
ENSG00000213744	9.88387148378667	-0.187036046267439	0.0990854239051584	-1.88762422257449	0.0590764158698072	0.783012168107652	RPS10P14	0.106231488898701
ENSG00000140682	2.1911671903169	0.348936654991927	0.184865609389242	1.8875152395556	0.0590910585561335	0.783012168107652	TGFB1I1	0.106231488898701
ENSG00000169180	1439.29391097292	0.088944577578519	0.0471288788172808	1.88726275291543	0.059124993605324	0.783012168107652	XPO6	0.106231488898701
ENSG00000163682	215.180588023048	-0.0419469130721947	0.0222436863843865	-1.88578962800152	0.0593233091774073	0.783371869165877	RPL9	0.106032027995436
ENSG00000180257	52.9584157300472	-0.0906775546901048	0.0480983716770999	-1.88525206838296	0.0593958140607286	0.783371869165877	ZNF816	0.106032027995436
ENSG00000233429	17.8316354753272	0.103249421435731	0.0547759819469946	1.88493967183725	0.0594379832059871	0.783371869165877	HOTAIRM1	0.106032027995436
ENSG00000104164	578.221232685926	0.0453381232566754	0.0240535461527173	1.88488312570717	0.0594456187937911	0.783371869165877	BLOC1S6	0.106032027995436
ENSG00000076321	181.437730148383	-0.0488133725635084	0.0258981655360284	-1.88481969873895	0.0594541844895556	0.783371869165877	KLHL20	0.106032027995436
ENSG00000166387	143.815005583055	-0.0538347541001124	0.0285626355855366	-1.88479644810415	0.0594573247016563	0.783371869165877	PPFIBP2	0.106032027995436
ENSG00000037637	665.022653650721	-0.04345154240799	0.0230620167171976	-1.88411720192656	0.059549123899051	0.783910774609558	FBXO42	0.105733366269535
ENSG00000225934	12.8541316883759	-0.168265403983745	0.0893507341238361	-1.88320113576836	0.0596731151977601	0.784872177861572	RP4-566D2.1	0.105201065508813
ENSG00000106686	22.9911950125063	-0.0963198251995055	0.0511861414029743	-1.88175593157543	0.0598691617327379	0.785715965710132	SPATA6L	0.104734421922737
ENSG00000241839	0.98679439303744	0.379962399303498	0.201967601050007	1.88130372063695	0.0599306151948511	0.785715965710132	PLEKHO2	0.104734421922737
ENSG00000125817	1011.52777986854	0.0394931840789453	0.0210098542175615	1.87974574549566	0.0601427378223022	0.785715965710132	CENPB	0.104734421922737
ENSG00000108506	78.6173169314014	-0.0702509629264069	0.0373887660169561	-1.87893237488896	0.0602537275797759	0.785715965710132	INTS2	0.104734421922737
ENSG00000168301	315.842222643075	0.0765047854397297	0.0407180330939255	1.87889197062279	0.060259245431194	0.785715965710132	KCTD6	0.104734421922737
ENSG00000167315	390.81662878442	0.050110298540348	0.0266739748405261	1.87862134683484	0.0602962142559657	0.785715965710132	ACAA2	0.104734421922737
ENSG00000092020	484.633419352039	-0.0401242950301968	0.0213623690401793	-1.87826991260796	0.0603442503285553	0.785715965710132	PPP2R3C	0.104734421922737
ENSG00000251667	17.10487412671	-0.121795858491273	0.0648454291383734	-1.87824893920237	0.0603471180983326	0.785715965710132	RP11-844P9.3	0.104734421922737
ENSG00000161547	644.797237714184	0.0499667147290301	0.0266035242866966	1.87819907582758	0.0603539365519076	0.785715965710132	SRSF2	0.104734421922737
ENSG00000112624	312.495360084239	0.0512291231534644	0.02728218452559	1.8777500425383	0.0604153673601392	0.785715965710132	GLTSCR1L	0.104734421922737
ENSG00000139372	307.954469199855	-0.0558018455132756	0.029723707747633	-1.87735143902831	0.0604699424465355	0.785715965710132	TDG	0.104734421922737
ENSG00000145907	1406.62540471125	-0.0657264182040544	0.0350240589927179	-1.87660768324197	0.0605718835577815	0.785715965710132	G3BP1	0.104734421922737
ENSG00000182223	0.975740967498137	0.361392290428019	0.192588143780395	1.87650331600946	0.0605861997917825	0.785715965710132	1	0.104734421922737
ENSG00000075884	536.508883079895	0.0636387765210469	0.0339148608987577	1.87642746673857	0.0605966059270181	0.785715965710132	ARHGAP15	0.104734421922737
ENSG00000115806	555.250948421143	-0.0538584950320726	0.0287041019681499	-1.87633443790835	0.060609371033043	0.785715965710132	GORASP2	0.104734421922737
ENSG00000156273	1753.86314435489	0.0581907930721836	0.0310234829256525	1.87570148753566	0.0606962815466508	0.785715965710132	BACH1	0.104734421922737
ENSG00000107960	242.639456363628	0.0375195681998373	0.0200036587879712	1.87563528240138	0.0607053781466722	0.785715965710132	OBFC1	0.104734421922737
ENSG00000110203	46.8276460343588	0.0761872358399522	0.0406324629204355	1.87503366431757	0.0607880923906171	0.785715965710132	FOLR3	0.104734421922737
ENSG00000161921	1361.11804510415	0.0918572876891741	0.048989850304629	1.87502691104354	0.0607890214029974	0.785715965710132	CXCL16	0.104734421922737
ENSG00000136169	152.44695381243	-0.0732096220478338	0.0390446914681545	-1.87502114359246	0.0607898148102146	0.785715965710132	SETDB2	0.104734421922737
ENSG00000163635	234.78984907061	0.096454701792237	0.0514470163782814	1.87483567721443	0.0608153333182447	0.785715965710132	ATXN7	0.104734421922737
ENSG00000110074	116.396125855755	0.0834988574037982	0.0445458930183411	1.87444569512657	0.060869020304024	0.785715965710132	FOXRED1	0.104734421922737
ENSG00000107815	9.49272343681529	-0.191285782413122	0.102134548484	-1.87288028637134	0.0610849179980189	0.785715965710132	C10orf2	0.104734421922737
ENSG00000083814	29.7170209101363	-0.10812987626769	0.0577436498922708	-1.87258471657787	0.0611257534302722	0.785715965710132	ZNF671	0.104734421922737
ENSG00000115816	320.838493033939	-0.0535252851743252	0.0285837025210834	-1.87258054252575	0.061126330272255	0.785715965710132	CEBPZ	0.104734421922737
ENSG00000033867	145.164523007365	-0.0738412403997479	0.0394384898546267	-1.87231409397095	0.0611631620264855	0.785715965710132	SLC4A7	0.104734421922737
ENSG00000259494	78.1426494269759	-0.132835733093333	0.0709507046170886	-1.87222570671046	0.0611753840460288	0.785715965710132	MRPL46	0.104734421922737
ENSG00000145604	157.797759216317	-0.086922402450105	0.0464347505982844	-1.87192568776964	0.0612168851719452	0.785715965710132	SKP2	0.104734421922737
ENSG00000137393	774.446095175919	0.104101005178809	0.0556184791850133	1.87169816047145	0.0612483741926604	0.785715965710132	RNF144B	0.104734421922737
ENSG00000035664	37.9332280094376	0.184746266195902	0.0987213579099421	1.87139105566635	0.0612908977461087	0.785715965710132	DAPK2	0.104734421922737
ENSG00000108509	1123.68766362336	0.0280131280016093	0.0149738577476235	1.87080233255556	0.0613724841995713	0.785715965710132	CAMTA2	0.104734421922737
ENSG00000242457	1.49450992615339	0.27031076702784	0.144499965451407	1.87066319485552	0.0613917793193621	0.785715965710132	RBBP4P2	0.104734421922737
ENSG00000260006	7.12607857628426	0.20319030501114	0.10863151286716	1.87045452694386	0.0614207260560316	0.785715965710132	RP11-469M7.1	0.104734421922737
ENSG00000238244	2.69109565373258	0.298424277261959	0.159587915409504	1.86996788883544	0.0614882771618011	0.785927340121213	GABARAPL3	0.104617603124781
ENSG00000167414	1.15314238223247	-0.507780273100804	0.271650778589379	-1.86923915969463	0.0615895483699866	0.786006634887107	GNG8	0.104573787952072
ENSG00000240489	54.0549675363141	0.072701621606474	0.0388947441105915	1.86918883949352	0.0615965464425879	0.786006634887107	SETP14	0.104573787952072
ENSG00000143772	252.427284091621	0.0549351607419401	0.0294041620475276	1.8682783972264	0.0617232761530629	0.786452869328706	ITPKB	0.10432729872891
ENSG00000101493	358.448044114215	0.0441977495207692	0.0236578817009556	1.86820401249128	0.061733639723309	0.786452869328706	ZNF516	0.10432729872891
ENSG00000100908	42.8778085640438	-0.0512628698357394	0.0274547998052029	-1.86717332486339	0.0618773874311808	0.787632662161196	EMC9	0.103676282500587
ENSG00000167874	34.1379182230469	0.104761406479736	0.0561216468595129	1.86668446743876	0.0619456640790096	0.787850634306281	TMEM88	0.103556110994312
ENSG00000163634	444.21914562704	0.0297018007220467	0.0159183002148542	1.8658902220182	0.0620567259001482	0.78843562153985	THOC7	0.103233762514467
ENSG00000124207	115.548801219969	-0.0575256307494006	0.0308396128335367	-1.8653162431029	0.0621370896846715	0.78843562153985	CSE1L	0.103233762514467
ENSG00000188786	672.658965014434	-0.0589166799086982	0.03158683275454	-1.86522910880421	0.0621492970338478	0.78843562153985	MTF1	0.103233762514467
ENSG00000181803	2.68225542079529	0.249633306845023	0.133859877263072	1.8648852213903	0.0621974943753354	0.78843562153985	OR6S1	0.103233762514467
ENSG00000129646	7.25581158481623	-0.14358527169707	0.077033094699934	-1.86394266329784	0.0623297566153818	0.78843562153985	QRICH2	0.103233762514467
ENSG00000167604	505.604876666494	0.117116829947839	0.0628408344889831	1.86370583554824	0.0623630254585614	0.78843562153985	NFKBID	0.103233762514467
ENSG00000198315	130.657405588871	-0.0583957343144831	0.031339568757487	-1.86332284168819	0.0624168583569876	0.78843562153985	ZKSCAN8	0.103233762514467
ENSG00000227825	46.9930699904421	0.120180160508858	0.0645113915153284	1.86292928560225	0.0624722158977379	0.78843562153985	SLC9A7P1	0.103233762514467
ENSG00000141562	292.870863038716	0.0607101620723901	0.032588744102964	1.86291812536797	0.0624737862865367	0.78843562153985	NARF	0.103233762514467
ENSG00000162775	8.43396553669805	-0.143478024342412	0.0770271386326513	-1.8626944592434	0.0625052658776852	0.78843562153985	RBM15	0.103233762514467
ENSG00000118804	9.24035863202178	-0.190761408133332	0.102432486949274	-1.86231354733971	0.0625589070120326	0.78843562153985	FAM47E-STBD1	0.103233762514467
ENSG00000215301	8828.76996351586	0.0657425797953269	0.035307891985681	1.86197974724712	0.0626059450164418	0.78843562153985	DDX3X	0.103233762514467
ENSG00000176142	209.664919967909	-0.0780780364301164	0.0419629499252098	-1.86064222294367	0.0627947180077272	0.790166868263901	TMEM39A	0.102281184262044
ENSG00000253729	455.277151412983	0.0669754802383814	0.0360065989278991	1.86008904569119	0.0628729287502961	0.790296910944553	PRKDC	0.10220971559634
ENSG00000106261	1511.9024087901	-0.0573018633826784	0.0308109366528712	-1.85978972428735	0.0629152817531372	0.790296910944553	ZKSCAN1	0.10220971559634
ENSG00000176845	1102.15509903986	0.106635960379355	0.0573471624487664	1.8594810244469	0.0629589864776631	0.790296910944553	METRNL	0.10220971559634
ENSG00000254389	4.51506728488911	0.177811262384107	0.0956498451021952	1.8589811849055	0.0630298053591167	0.790458860187779	RHPN1-AS1	0.102120728209152
ENSG00000105701	1084.3570711677	0.0679842854872947	0.0365769292733369	1.85866574471719	0.0630745318251383	0.790458860187779	FKBP8	0.102120728209152
ENSG00000188917	20.8382337593353	-0.0861706004385232	0.0463947070376953	-1.85733688044436	0.0632632404796538	0.790794547063308	TRMT2B	0.101936334032721
ENSG00000204444	62.7818968463711	0.0886367813926147	0.0477241421460043	1.8572734345113	0.063272261933661	0.790794547063308	APOM	0.101936334032721
ENSG00000182541	493.138111159824	0.136896158489607	0.0737508489792364	1.85619773039018	0.0634253794912052	0.790794547063308	LIMK2	0.101936334032721
ENSG00000105609	11.5264455465842	-0.118509070615555	0.0638593228194493	-1.85578339047876	0.0634844389589202	0.790794547063308	LILRB5	0.101936334032721
ENSG00000235655	1.68973077885649	-0.446320511099557	0.24052446900433	-1.85561374668921	0.0635086328688256	0.790794547063308	H3F3AP4	0.101936334032721
ENSG00000140406	46.6173331625801	0.0848078013867715	0.0457054674922285	1.8555285842157	0.0635207812674189	0.790794547063308	MESDC1	0.101936334032721
ENSG00000165355	321.732000938528	0.0884322446127747	0.0476619489726528	1.85540554926772	0.0635383355523545	0.790794547063308	FBXO33	0.101936334032721
ENSG00000091651	24.1459433653249	0.11308733942109	0.0609512410152313	1.85537386175337	0.0635428572879523	0.790794547063308	ORC6	0.101936334032721
ENSG00000113658	297.5898061388	-0.0637544131708533	0.0343646977833841	-1.85522985165548	0.0635634105482649	0.790794547063308	SMAD5	0.101936334032721
ENSG00000266777	71.3222747873798	-0.0770655530976996	0.0415506269911958	-1.8547386328016	0.0636335591000547	0.791028310943537	SH3GL1P1	0.10180797280254
ENSG00000181817	194.92561752292	0.0448617290570441	0.0241976012521415	1.85397422618797	0.0637428474375054	0.791747851800369	10	0.101413106298345
ENSG00000012223	141.640187213757	-0.356551990823134	0.192478647896365	-1.8524236050074	0.063965018285653	0.793027066148288	LTF	0.100711989885106
ENSG00000178229	47.469825283478	-0.0828965087323071	0.0447563062546308	-1.85217493733031	0.0640007064725042	0.793027066148288	ZNF543	0.100711989885106
ENSG00000068912	390.06824124208	-0.0437522547552677	0.0236244448476666	-1.85199081025555	0.0640271425409842	0.793027066148288	ERLEC1	0.100711989885106
ENSG00000174428	490.476800846169	-0.0452812706123481	0.0244529081149997	-1.85177445559418	0.0640582172110815	0.793027066148288	GTF2IRD2B	0.100711989885106
ENSG00000081665	242.779625922973	-0.0490815852512298	0.0265105873904063	-1.85139561520962	0.0641126594366274	0.793027066148288	ZNF506	0.100711989885106
ENSG00000091436	214.349583760664	-0.0700154071580272	0.0378411331977234	-1.85024604818757	0.0642780947980799	0.793027066148288	MLTK	0.100711989885106
ENSG00000229927	60.5195005114829	0.12204162866283	0.0659624012215659	1.85016958756392	0.0642891108122536	0.793027066148288	RHEBP1	0.100711989885106
ENSG00000169918	34.1446397425597	-0.0742357801694001	0.0401248786242192	-1.85011849791844	0.0642964723879752	0.793027066148288	OTUD7A	0.100711989885106
ENSG00000133997	353.882493591333	-0.0584997506989309	0.0316209749353349	-1.85002995064394	0.0643092329320356	0.793027066148288	MED6	0.100711989885106
ENSG00000072571	7.03311492931696	-0.139841958617407	0.075648935517294	-1.84856479025324	0.0645206807995479	0.79499802053971	HMMR	0.099633952689129
ENSG00000125968	740.950193275264	0.235234244880839	0.127305612375893	1.84779162906242	0.0646324923549672	0.795430290161052	ID1	0.0993978750053967
ENSG00000214331	587.586747046373	-0.054155964641908	0.0293113911280605	-1.84760813314191	0.0646590522842253	0.795430290161052	RP11-252A24.2	0.0993978750053967
ENSG00000152217	34.8526203216623	0.0841362161795009	0.0455588083459607	1.84676068655252	0.0647818319499501	0.796304689300185	SETBP1	0.0989207267813453
ENSG00000167393	33.3527581260419	0.0741312257173603	0.0401591728319659	1.8459350750958	0.0649016330345099	0.79647732571316	PPP2R3B	0.0988265832750559
ENSG00000124831	4344.07253070995	0.0352561838173078	0.019102771794337	1.84560566376861	0.0649494835425114	0.79647732571316	LRRFIP1	0.0988265832750559
ENSG00000116824	129.834692450256	-0.107762178389312	0.0583888506541269	-1.84559512958482	0.0649510142251479	0.79647732571316	CD2	0.0988265832750559
ENSG00000164430	546.435881753069	-0.0626769517993153	0.0339757579757966	-1.84475507048186	0.0650731759026964	0.796904884260864	MB21D1	0.0985935113589107
ENSG00000047579	872.108306217214	-0.0424161323982658	0.0229980623085729	-1.84433505002091	0.0651343264524297	0.796904884260864	DTNBP1	0.0985935113589107
ENSG00000107798	2000.99893485508	-0.0459194750711154	0.0248982055953663	-1.84428853297208	0.0651411017585007	0.796904884260864	LIPA	0.0985935113589107
ENSG00000212643	67.1713104933896	-0.257734887142799	0.139830885185904	-1.84318998481732	0.0653012766465029	0.797812816999236	ZRSR1	0.0980989909550706
ENSG00000104883	2.80095179731943	0.217383934350709	0.11794670655034	1.84306913443089	0.0653189171689415	0.797812816999236	PEX11G	0.0980989909550706
ENSG00000085231	85.217325122534	-0.0899842561000112	0.0488832905711717	-1.84079784827493	0.065651188270589	0.801161733125566	TAF9	0.0962798026252152
ENSG00000139890	45.0475844706289	0.216002791667016	0.117361917032498	1.84048452111773	0.0656971347187112	0.801161733125566	REM2	0.0962798026252152
ENSG00000180543	18.0473169485317	0.0787542044609159	0.0428030124255105	1.83992200544228	0.0657796888037601	0.801533834616704	TSPYL5	0.0960781403376725
ENSG00000213839	128.190348279812	0.0425109837443115	0.0231176855454439	1.838894454237	0.0659307116634695	0.80221728511457	RP11-3J10.4	0.0957079846518005
ENSG00000174903	1415.57728976553	0.0438704531822319	0.0238616523403349	1.83853375099573	0.0659837932160368	0.80221728511457	RAB1B	0.0957079846518005
ENSG00000141933	1.23623270166323	0.310932889972698	0.169196252385142	1.83770553773804	0.0661058074220466	0.80221728511457	TPGS1	0.0957079846518005
ENSG00000182481	449.308754821317	0.0496151836467547	0.0270028930011603	1.83740251996787	0.0661504950955558	0.80221728511457	KPNA2	0.0957079846518005
ENSG00000124196	1.59560295409235	0.379345720413311	0.206583066805613	1.83628661477013	0.0663152783464306	0.80221728511457	GTSF1L	0.0957079846518005
ENSG00000187210	347.329506092447	-0.0856093258424144	0.0466226551562584	-1.83621729726653	0.0663255254539883	0.80221728511457	GCNT1	0.0957079846518005
ENSG00000047644	170.984550365858	0.0613425114365547	0.0334146316559896	1.83579792433711	0.0663875485766511	0.80221728511457	WWC3	0.0957079846518005
ENSG00000175137	120.589264209964	-0.051453155917553	0.0280331136127817	-1.83544206427691	0.0664402159331503	0.80221728511457	SH3BP5L	0.0957079846518005
ENSG00000205758	314.012292169319	-0.0400219510242983	0.021805500964355	-1.83540617065947	0.0664455301055763	0.80221728511457	CRYZL1	0.0957079846518005
ENSG00000174282	308.311671545753	0.0381065699978919	0.0207627300208002	1.835335235767	0.0664560332878783	0.80221728511457	ZBTB4	0.0957079846518005
ENSG00000176438	593.193320577906	0.0504286634960023	0.0274961055290626	1.83402931163108	0.0666496432270148	0.80221728511457	SYNE3	0.0957079846518005
ENSG00000157992	7.67463673695413	-0.135433567760078	0.0738477197697699	-1.83395734062352	0.0666603267885284	0.80221728511457	KRTCAP3	0.0957079846518005
ENSG00000164051	18.9369305089338	-0.0940616740828172	0.051290538287573	-1.83389914052836	0.0666689671916693	0.80221728511457	CCDC51	0.0957079846518005
ENSG00000164342	1.55454274942946	-0.307769784925977	0.167838688478026	-1.83372372435019	0.0666950151079843	0.80221728511457	TLR3	0.0957079846518005
ENSG00000066379	135.391031233682	-0.0515677334138944	0.028125283357559	-1.83350093786824	0.0667281092204208	0.80221728511457	ZNRD1	0.0957079846518005
ENSG00000006652	4.77601503318217	0.274387859365545	0.149667619652776	1.83331478112711	0.0667557724885876	0.80221728511457	IFRD1	0.0957079846518005
ENSG00000140044	216.419549881192	0.149672768242097	0.0816775511651623	1.83248354176828	0.0668794115885515	0.80221728511457	JDP2	0.0957079846518005
ENSG00000041353	27.4484275785858	0.226629727298772	0.123684326768716	1.83232373267924	0.066903203294118	0.80221728511457	RAB27B	0.0957079846518005
ENSG00000230596	10.7372386482825	-0.146479910395624	0.079962666050746	-1.83185375913636	0.0669732113615179	0.80221728511457	AC112229.4	0.0957079846518005
ENSG00000167822	3.05678208539592	0.337687735104752	0.184376311625253	1.83151366966873	0.0670239092755789	0.80221728511457	OR8J3	0.0957079846518005
ENSG00000163412	1733.37813146935	0.0521141175412922	0.0284577223490211	1.83128209988615	0.06705844798859	0.80221728511457	EIF4E3	0.0957079846518005
ENSG00000108960	161.663563822144	0.108064965358141	0.0590137204456005	1.83118374069902	0.0670731227278392	0.80221728511457	MMD	0.0957079846518005
ENSG00000257764	28.7164766315149	0.110260656598971	0.0602135650594683	1.83115974764283	0.0670767027827273	0.80221728511457	RP11-1143G9.4	0.0957079846518005
ENSG00000155926	1524.33305021491	0.104482024969545	0.0570661842041487	1.83089208480754	0.0671166519893442	0.80221728511457	SLA	0.0957079846518005
ENSG00000116704	63.2439371252338	-0.0836284904802804	0.0456868721247636	-1.8304709119045	0.0671795525285408	0.80221728511457	SLC35D1	0.0957079846518005
ENSG00000166582	14.139543495763	0.245760080358347	0.134265703031954	1.83040102430223	0.0671899946628877	0.80221728511457	CENPV	0.0957079846518005
ENSG00000173041	129.960560546022	-0.0467055566209985	0.0255373664019178	-1.82891046343334	0.0674130224889746	0.803620432385579	ZNF680	0.0949490296645801
ENSG00000111052	42.0897726055842	0.0884489569546552	0.0483816215739749	1.82815197335662	0.0675267465743667	0.803620432385579	LIN7A	0.0949490296645801
ENSG00000205209	0.973611945114734	0.346281897940819	0.189439915498486	1.82792468540552	0.0675608556776178	0.803620432385579	SCGB2B2	0.0949490296645801
ENSG00000175445	32.7061915810631	0.154154949665193	0.0843632486988908	1.82727611895794	0.0676582639885986	0.803620432385579	LPL	0.0949490296645801
ENSG00000221420	1430.49103143355	0.0696759574142664	0.0381361336836909	1.82703254588347	0.0676948761027679	0.803620432385579	SNORA81	0.0949490296645801
ENSG00000241697	20.1812221238999	0.14507658945883	0.0794070481285607	1.82699889843468	0.0676999350209382	0.803620432385579	TMEFF1	0.0949490296645801
ENSG00000232818	1.44935116103409	0.286793210443083	0.156976717649513	1.82697927907638	0.0677028849491341	0.803620432385579	RPS2P32	0.0949490296645801
ENSG00000145220	452.605352145885	0.0626979761624198	0.0343205899212812	1.82683270614596	0.0677249267131854	0.803620432385579	LYAR	0.0949490296645801
ENSG00000116221	309.607715805211	-0.0293877995058166	0.016104476825939	-1.82482174512385	0.0680279332924076	0.804560219802546	MRPL37	0.09444144423224
ENSG00000143337	957.90383640482	-0.0434625940132652	0.0238215833136828	-1.82450483836231	0.0680757855451455	0.804560219802546	TOR1AIP1	0.09444144423224
ENSG00000133317	67.1672553739625	-0.0756824945544928	0.0414824831871105	-1.82444465084503	0.0680848768602843	0.804560219802546	LGALS12	0.09444144423224
ENSG00000151694	889.739203396379	0.076950546567018	0.0421895176505292	1.82392572497336	0.0681633019515173	0.804560219802546	ADAM17	0.09444144423224
ENSG00000170921	106.291336881116	0.0672051519371261	0.0368469705606735	1.82389897770466	0.0681673462692959	0.804560219802546	TANC2	0.09444144423224
ENSG00000228218	1.61013682164472	0.335427185492072	0.183917053257331	1.82379599689841	0.0681829193128723	0.804560219802546	ATF4P3	0.09444144423224
ENSG00000183722	11.3140029617495	0.16159848768558	0.0886247161666741	1.82340203360049	0.0682425225406921	0.804560219802546	LHFP	0.09444144423224
ENSG00000134697	414.362211522443	-0.0375850675891022	0.0206200437198463	-1.82274432099906	0.0683421242020061	0.804560219802546	GNL2	0.09444144423224
ENSG00000129682	2.57171446396468	0.321962051306453	0.176691973124556	1.82216569102147	0.0684298486612324	0.804560219802546	FGF13	0.09444144423224
ENSG00000008513	517.065985662867	0.0554626703178674	0.0304405928967763	1.8219970453907	0.0684554339632849	0.804560219802546	ST3GAL1	0.09444144423224
ENSG00000124126	1514.84541993723	0.0485132313750865	0.0266300174393285	1.82174989128771	0.068492944025651	0.804560219802546	PREX1	0.09444144423224
ENSG00000148180	825.96255485379	0.0602090368314831	0.0330504171289005	1.82173303884973	0.0684955023001267	0.804560219802546	GSN	0.09444144423224
ENSG00000104356	6.5613278802637	-0.158305928817472	0.0869233813932823	-1.82121227085289	0.0685745959029026	0.804560219802546	POP1	0.09444144423224
ENSG00000189159	471.085325294155	0.0542876318203041	0.0298105651291989	1.82108697319295	0.0685936371563986	0.804560219802546	HN1	0.09444144423224
ENSG00000102409	168.068447288387	0.110823930342417	0.0608837510939748	1.82025463857112	0.0687202358476695	0.804560219802546	BEX4	0.09444144423224
ENSG00000173451	18.7875763175069	-0.123626236751521	0.0679188929849002	-1.82020394206081	0.0687279530228751	0.804560219802546	THAP2	0.09444144423224
ENSG00000260091	0.901446316256016	0.438080289719041	0.240681882738454	1.82016313290643	0.0687341656323984	NA	RP11-33B1.4	NA
ENSG00000176390	1870.50321835421	-0.0465420148593431	0.0255779273619977	-1.81961635126436	0.068817449833653	0.804560219802546	CRLF3	0.09444144423224
ENSG00000226781	2.14943593564983	0.282206995940481	0.155101786048659	1.81949546249549	0.0688358744507635	0.804560219802546	TBCAP1	0.09444144423224
ENSG00000153443	435.393272421623	-0.0533746299480262	0.0293441012905806	-1.81892195025783	0.0689233384958159	0.804560219802546	UBALD1	0.09444144423224
ENSG00000112715	508.843152097297	0.139897836041799	0.0769305795316942	1.81849450366045	0.0689885860276811	0.804560219802546	VEGFA	0.09444144423224
ENSG00000115267	528.226232923707	-0.0938937036935615	0.0516340193169357	-1.81844653845812	0.0689959108355583	0.804560219802546	IFIH1	0.09444144423224
ENSG00000143971	50.2653465632537	-0.0688528334703261	0.0378711547413647	-1.81808117393161	0.0690517269430682	0.804560219802546	ETAA1	0.09444144423224
ENSG00000126106	26.7832906251659	-0.0703012844209653	0.0386682789968062	-1.8180608562065	0.0690548319352666	0.804560219802546	TMEM53	0.09444144423224
ENSG00000117586	9.59703567099516	0.248412912349811	0.136637663647231	1.81804127587514	0.0690578243461216	0.804560219802546	TNFSF4	0.09444144423224
ENSG00000144567	867.460699815014	0.0407842271737209	0.0224475416372034	1.81686831604434	0.0692372791549686	0.806041249844917	FAM134A	0.0936427322375617
ENSG00000198642	265.233134567811	-0.0421306850339299	0.0232020089040514	-1.81582057002716	0.0693979008163292	0.806846533734675	KLHL9	0.0932090624158815
ENSG00000132109	473.671647838069	-0.0794493110752742	0.0437663770674402	-1.81530472473994	0.0694770933243839	0.806846533734675	TRIM21	0.0932090624158815
ENSG00000059769	713.43014627381	0.0797219992184231	0.0439168561023005	1.81529385966786	0.0694787621266037	0.806846533734675	DNAJC25	0.0932090624158815
ENSG00000136514	129.306222907973	-0.1076828394385	0.0593277045449233	-1.8150515052704	0.069515994693281	0.806846533734675	RTP4	0.0932090624158815
ENSG00000127954	543.619831613234	0.134781960561131	0.0743049938298768	1.8139017798685	0.0696928486771608	0.806998007332904	STEAP4	0.0931275376514023
ENSG00000105339	1030.84052806158	0.0695704587357522	0.0383723235844244	1.81303742481707	0.0698260492878476	0.806998007332904	DENND3	0.0931275376514023
ENSG00000103005	641.874997106421	0.0439470971905788	0.0242426708463869	1.81279931856719	0.0698627791146232	0.806998007332904	USB1	0.0931275376514023
ENSG00000130522	3138.05518579614	0.112077830418349	0.06183522227088	1.812524097146	0.0699052540167227	0.806998007332904	JUND	0.0931275376514023
ENSG00000184100	2.1114689284727	0.256517834941257	0.141538275836736	1.81235664646042	0.0699311070385539	0.806998007332904	BRD7P2	0.0931275376514023
ENSG00000213139	33.4873692938308	-0.0985247219981922	0.0543655005708744	-1.81226551698442	0.0699451799845164	0.806998007332904	CRYGS	0.0931275376514023
ENSG00000180658	7.31447515607884	0.52437383881642	0.289354680917556	1.81221826843654	0.0699524773999071	0.806998007332904	OR2A4	0.0931275376514023
ENSG00000099194	68.7041098799653	0.1525649147393	0.0841931106003039	1.81208312237783	0.0699733538072826	0.806998007332904	SCD	0.0931275376514023
ENSG00000122877	262.111805245856	0.159888655152289	0.0882542106140407	1.81168302384489	0.0700351881783732	0.806998007332904	EGR2	0.0931275376514023
ENSG00000153317	1957.44329830994	0.0488675378933209	0.0269752738579103	1.81156781394421	0.0700530019350794	0.806998007332904	ASAP1	0.0931275376514023
ENSG00000124177	203.683939286545	0.0506930333520617	0.0280015721777813	1.81036382636706	0.070239385083367	0.808090003581269	CHD6	0.092540265609278
ENSG00000138303	23.7578027416889	0.0884681670758589	0.0488810854449619	1.80986502796609	0.0703167206188983	0.808090003581269	ASCC1	0.092540265609278
ENSG00000198804	9.36133658527749	-0.105432842864133	0.0582705364946985	-1.80936797919691	0.070393854364747	0.808090003581269	MT-CO1	0.092540265609278
ENSG00000157538	981.829895446329	-0.0248253086852591	0.0137218351789298	-1.80918283608149	0.070422603250875	0.808090003581269	DSCR3	0.092540265609278
ENSG00000204978	1.46049171053397	0.272592029173084	0.150702805294316	1.8088052749962	0.070481260506928	0.808090003581269	C19orf69	0.092540265609278
ENSG00000272533	2049.7749936339	0.0837323146871963	0.0462944913859409	1.8086885108889	0.0704994088943581	0.808090003581269	SNORA28	0.092540265609278
ENSG00000167065	267.984186568263	-0.0508861113460534	0.028146747799528	-1.80788600190985	0.070624244828863	0.808090003581269	DUSP18	0.092540265609278
ENSG00000050130	293.125020953736	-0.041138173673488	0.0227591760305307	-1.80754231252935	0.0706777635599926	0.808090003581269	JKAMP	0.092540265609278
ENSG00000161835	379.720669666738	0.277460634884268	0.153506904956823	1.80747983266491	0.0706874963913342	0.808090003581269	GRASP	0.092540265609278
ENSG00000144026	154.242013297559	-0.0600176846843639	0.0332053009839646	-1.80747299093441	0.0706885622320096	0.808090003581269	ZNF514	0.092540265609278
ENSG00000099219	128.646506127824	-0.042992021743883	0.0237921244176815	-1.80698541202705	0.0707645537793619	0.808090003581269	ERMP1	0.092540265609278
ENSG00000171940	429.299849366019	-0.0763579295520438	0.0422638327288613	-1.80669675753047	0.0708095735509433	0.808090003581269	ZNF217	0.092540265609278
ENSG00000237161	26.129840222963	0.0857231559232564	0.0474508659209681	1.80656673507355	0.0708298600723746	0.808090003581269	RP11-32B5.1	0.092540265609278
ENSG00000149054	17.8111151242029	0.0966635272004172	0.0535338865893674	1.80565121194873	0.070972837895798	0.809121872147358	ZNF215	0.0919860588391676
ENSG00000213689	99.3270406365653	0.0772061525768536	0.0427915781656564	1.80423709258794	0.0711941467808362	0.811044562661568	TREX1	0.0909552829203777
ENSG00000067900	2295.85007676042	0.0544547594535968	0.0301892287772142	1.80378107223121	0.0712656342181716	0.81125890482504	ROCK1	0.0908405231097226
ENSG00000100985	180.760832210926	0.254358531959483	0.141045232510996	1.80338269809759	0.0713281329616349	0.811370682330208	MMP9	0.0907806889317238
ENSG00000008128	953.501729054138	0.0569548895502921	0.0316257440244199	1.8009027552463	0.071718208658476	0.811583417963695	CDK11A	0.0906668349265612
ENSG00000196358	110.787550336597	0.103203045708141	0.0573086022266526	1.80082992253026	0.0717296910433729	0.811583417963695	NTNG2	0.0906668349265612
ENSG00000213763	18.1752265689978	0.0772890452272028	0.0429202033890766	1.8007613926376	0.0717404964452933	0.811583417963695	ACTBP2	0.0906668349265612
ENSG00000073792	156.537761238719	0.0475089342035361	0.0263907799830191	1.80020955174896	0.071827556178142	0.811583417963695	IGF2BP2	0.0906668349265612
ENSG00000163945	243.88181737802	0.0538165590827436	0.0299089458582295	1.79934656800804	0.0719638760380139	0.811583417963695	UVSSA	0.0906668349265612
ENSG00000198730	594.680731662446	-0.0676548257430153	0.0376034075888224	-1.79916741809127	0.0719922017166629	0.811583417963695	CTR9	0.0906668349265612
ENSG00000011243	674.279320873713	0.0490530789185065	0.0272719643732459	1.79866320765027	0.0720719722549743	0.811583417963695	AKAP8L	0.0906668349265612
ENSG00000234017	76.8279337227437	-0.150550181677964	0.0837045797635154	-1.79858954077905	0.0720836330623356	0.811583417963695	RP11-214N15.5	0.0906668349265612
ENSG00000146757	242.906549968939	0.0599629747211943	0.0333409677034883	1.79847733438525	0.0721013973008235	0.811583417963695	ZNF92	0.0906668349265612
ENSG00000047621	81.615455939276	-0.0714035826073556	0.0397059910075871	-1.79830752980606	0.0721282871596913	0.811583417963695	C12orf4	0.0906668349265612
ENSG00000164403	135.313682887063	-0.0622685234655454	0.0346269367475325	-1.79826832270928	0.0721344970714449	0.811583417963695	SHROOM1	0.0906668349265612
ENSG00000234775	2.36589361303937	0.254948475014547	0.141790593403055	1.7980633897894	0.0721669629982518	0.811583417963695	RP11-335O13.7	0.0906668349265612
ENSG00000224877	57.1954783916313	0.0827967186605182	0.0460499776528674	1.79797521911203	0.0721809348733876	0.811583417963695	C17orf89	0.0906668349265612
ENSG00000117174	122.027519146606	-0.0464351526327953	0.0258280433569731	-1.79785793259708	0.0721995239927448	0.811583417963695	ZNHIT6	0.0906668349265612
ENSG00000125454	61.9507909106955	-0.108956581297986	0.0606090085209663	-1.79769615040469	0.0722251718093007	0.811583417963695	SLC25A19	0.0906668349265612
ENSG00000143751	920.523166309241	0.0713839259604546	0.0397220927266905	1.79708371488921	0.0723223306384444	0.811583417963695	SDE2	0.0906668349265612
ENSG00000140471	7.11120202955191	-0.1562794302329	0.0869762096327658	-1.79680663129318	0.0723663232600158	0.811583417963695	LINS	0.0906668349265612
ENSG00000155592	27.7317119369634	0.105676752616921	0.0588344854107395	1.79617025421677	0.0724674439342013	0.811583417963695	ZKSCAN2	0.0906668349265612
ENSG00000174606	198.9623276593	-0.0482916638493196	0.0268872861626381	-1.79607802577058	0.0724821086789241	0.811583417963695	ANGEL2	0.0906668349265612
ENSG00000116120	196.64859225619	-0.0440632523445235	0.0245346678066708	-1.7959587915245	0.0725010710699771	0.811583417963695	FARSB	0.0906668349265612
ENSG00000160999	377.091412597068	0.0927071685759762	0.0516314805903087	1.79555510545203	0.0725653013455069	0.811583417963695	SH2B2	0.0906668349265612
ENSG00000116793	91.5298113649916	0.0711801115417395	0.0396428416364545	1.79553504752505	0.07256849396591	0.811583417963695	PHTF1	0.0906668349265612
ENSG00000151715	20.3363968336685	0.210873516849151	0.11748000430813	1.79497369012744	0.0726578918780012	0.811583417963695	TMEM45B	0.0906668349265612
ENSG00000114656	9.56339060783847	0.205129067260845	0.114318224419287	1.79436890577035	0.0727543065228211	0.811583417963695	KIAA1257	0.0906668349265612
ENSG00000116670	272.280491253541	0.0651222226562334	0.0362944085629377	1.79427700394417	0.0727689666609044	0.811583417963695	MAD2L2	0.0906668349265612
ENSG00000106246	21.8171931408125	-0.447417195736861	0.249386793143107	-1.79406932539574	0.0728021043548044	0.811583417963695	PTCD1	0.0906668349265612
ENSG00000244119	5.56601867434575	-0.16098415883823	0.0897417573249753	-1.79386011191278	0.0728354994529031	0.811583417963695	PDCL3P4	0.0906668349265612
ENSG00000181896	144.423397883413	-0.0649163684457676	0.0361919057944517	-1.79367090571172	0.0728657117409802	0.811583417963695	ZNF101	0.0906668349265612
ENSG00000150045	12.3644435188442	0.155318384336801	0.0865952548706256	1.79361310927312	0.0728749426726263	0.811583417963695	KLRF1	0.0906668349265612
ENSG00000178082	4.58962241699087	0.185202984413091	0.103291211347604	1.7930178375954	0.0729700719127079	0.811768896650158	TWF1P1	0.0905675929201684
ENSG00000169635	28.0862815347571	0.109899506474878	0.0613037707420286	1.79270386053974	0.0730202889097807	0.811768896650158	HIC2	0.0905675929201684
ENSG00000198406	55.7464370062175	0.0821792882598838	0.0458456752417951	1.79251996674629	0.0730497137227061	0.811768896650158	BZW1P2	0.0905675929201684
ENSG00000186288	2.2558972870491	0.367887333870707	0.205386064463122	1.79119910025231	0.0732613505547308	0.812841387621795	PABPC1L2A	0.0899941914305382
ENSG00000139370	847.766365981021	0.0744873123487358	0.0415866819050736	1.79113381824406	0.0732718234077154	0.812841387621795	SLC15A4	0.0899941914305382
ENSG00000067533	81.6826788167941	-0.0533726600955604	0.0298070841054073	-1.79060319710636	0.0733569936365236	0.812841387621795	RRP15	0.0899941914305382
ENSG00000181885	20.6518059249778	-0.087068322198562	0.0486251911393643	-1.79060112995785	0.0733573255937083	0.812841387621795	CLDN7	0.0899941914305382
ENSG00000184056	201.492314952471	-0.046380520988229	0.0259078654202478	-1.79021004763987	0.0734201504405108	0.812952665050142	VPS33B	0.0899347408831732
ENSG00000115514	109.577235273507	-0.0574588687197991	0.032117707663377	-1.78900902025825	0.0736133628707802	0.814490478930486	TXNDC9	0.0891139880554343
ENSG00000236654	2.61109174016243	0.233545294713251	0.130587164414054	1.78842458032665	0.0737075335422227	0.814490478930486	AC079780.3	0.0891139880554343
ENSG00000111837	52.1060504373979	0.129558955191677	0.0724603185998952	1.78799869632182	0.0737762181587912	0.814490478930486	MAK	0.0891139880554343
ENSG00000124217	84.6922320076918	-0.0694865694897344	0.0388745051021696	-1.78745862634419	0.0738633934131309	0.814490478930486	MOCS3	0.0891139880554343
ENSG00000145817	473.445204146864	-0.0536709309787287	0.0300310779734489	-1.7871796352492	0.0739084596654389	0.814490478930486	YIPF5	0.0891139880554343
ENSG00000184575	634.069427754553	-0.0408006390606828	0.0228333412311767	-1.78688868385909	0.0739554818414433	0.814490478930486	XPOT	0.0891139880554343
ENSG00000171714	94.6222468123606	-0.0711980930378966	0.0398476825980127	-1.78675617742065	0.0739769050037149	0.814490478930486	ANO5	0.0891139880554343
ENSG00000105402	2517.41248428988	0.0444688662997284	0.0248891780091294	1.78667476617416	0.0739900697956192	0.814490478930486	NAPA	0.0891139880554343
ENSG00000152795	3348.88500241021	0.0402162427577547	0.0225124868694781	1.78639716664439	0.0740349740619842	0.814490478930486	HNRNPDL	0.0891139880554343
ENSG00000232653	3.22119274606144	-0.201581154188707	0.112883385765602	-1.78574688224964	0.0741402507328399	0.814775928963788	GOLGA8N	0.0889618099033656
ENSG00000153558	0.838972776199928	-0.38121518011889	0.213483803383709	-1.78568666136094	0.0741500062767894	NA	FBXL2	NA
ENSG00000224470	740.205550464234	0.0771463006593591	0.0432063998630948	1.78552947951709	0.0741754740519849	0.814775928963788	ATXN1L	0.0889618099033656
ENSG00000100815	200.810153953254	-0.10674679674284	0.0597935144877119	-1.78525710785536	0.0742196226682375	0.814775928963788	TRIP11	0.0889618099033656
ENSG00000171848	11.9754149545988	0.180108467527917	0.101016915645486	1.78295354176126	0.0745938662606031	0.817902143462698	RRM2	0.0872986536592408
ENSG00000166920	101.475124270287	0.249257523382024	0.139831698383246	1.78255378618707	0.0746589683500373	0.817902143462698	C15orf48	0.0872986536592408
ENSG00000181409	95.3293596866857	0.110234840645727	0.0618419708936376	1.7825247005035	0.0746637069022565	0.817902143462698	AATK	0.0872986536592408
ENSG00000166016	35.3804587397853	0.0633311367895157	0.0355413365507141	1.78190082129152	0.0747654065967633	0.81797615934988	ABTB2	0.0872593540471083
ENSG00000204859	128.812133655338	-0.0599036373212265	0.0336207810419599	-1.78174436954528	0.0747909278202732	0.81797615934988	ZBTB48	0.0872593540471083
ENSG00000130935	328.056214501467	-0.0488414561456478	0.0274179933426787	-1.78136508880179	0.0748528276056678	0.81797615934988	NOL11	0.0872593540471083
ENSG00000236859	14.6389644862792	-0.0961232620234871	0.0539692233125401	-1.78107551162687	0.0749001156555096	0.81797615934988	NIFK-AS1	0.0872593540471083
ENSG00000110848	616.214438932314	0.246112590459241	0.138199053571375	1.78085583149188	0.0749360057682561	0.81797615934988	CD69	0.0872593540471083
ENSG00000197128	6.05763332076649	-0.157113401731883	0.0882520749806783	-1.7802799737715	0.0750301528507099	0.818423806095349	ZNF772	0.0870217464690665
ENSG00000120306	219.876612301124	0.107934009094235	0.0606684417364775	1.77907996323793	0.0752266531581645	0.819131249802055	CYSTM1	0.0866465054460709
ENSG00000147166	5.73299614803372	-0.158945529778602	0.0893633451864971	-1.77864346334496	0.0752982336300046	0.819131249802055	ITGB1BP2	0.0866465054460709
ENSG00000140043	51.7515001919222	-0.062948402905862	0.0353974963668227	-1.77832924265407	0.0753497962699723	0.819131249802055	PTGR2	0.0866465054460709
ENSG00000135116	1.3841868518155	0.333439095406759	0.187532179768844	1.77803668585179	0.0753978298414163	0.819131249802055	HRK	0.0866465054460709
ENSG00000267742	3.5594932611327	0.164247089991071	0.0923792258005841	1.77796564722924	0.0754094971207117	0.819131249802055	FAM60CP	0.0866465054460709
ENSG00000173208	7.46413634730525	-0.207039917295879	0.116491664591601	-1.7772938348999	0.0755199074806561	0.819131249802055	ABCD2	0.0866465054460709
ENSG00000174720	109.296270935071	0.0512875909119311	0.0288584072152224	1.77721488678965	0.0755328910273984	0.819131249802055	LARP7	0.0866465054460709
ENSG00000167904	55.2394902000855	-0.0990425563569853	0.0557387190355447	-1.77690765182145	0.0755834352223945	0.819131249802055	TMEM68	0.0866465054460709
ENSG00000198794	13.9723200878327	-0.0877436412118815	0.049390597188668	-1.77652521342692	0.0756463899337026	0.819131249802055	SCAMP5	0.0866465054460709
ENSG00000197561	13.1558090025122	0.145711229876023	0.0820478085680898	1.77593079472805	0.0757443245102172	0.819131249802055	ELANE	0.0866465054460709
ENSG00000164654	200.569731827395	-0.0516124368902966	0.02906895768735	-1.77551728704593	0.0758125137529063	0.819131249802055	MIOS	0.0866465054460709
ENSG00000143420	1431.06832374947	0.044633662926985	0.0251413866605628	1.77530633173062	0.0758473205066185	0.819131249802055	ENSA	0.0866465054460709
ENSG00000126524	1359.32791208498	0.101540063568794	0.0572012139276508	1.77513826362538	0.0758750603795012	0.819131249802055	SBDS	0.0866465054460709
ENSG00000164151	308.423227111915	-0.0421548228582975	0.0237518514890442	-1.77480155084929	0.0759306601927378	0.819131249802055	KIAA0947	0.0866465054460709
ENSG00000118971	123.030609483881	0.125189459907976	0.070540436386457	1.77471910185137	0.0759442796770177	0.819131249802055	CCND2	0.0866465054460709
ENSG00000100376	477.320846912468	-0.04683069159725	0.0263878139052504	-1.77470902915273	0.0759459436902568	0.819131249802055	FAM118A	0.0866465054460709
ENSG00000249138	1193.74230059168	0.100475502164672	0.0566503425201966	1.77360802591531	0.0761280092048467	0.819814692577063	RP11-701P16.1	0.0862843025992143
ENSG00000122359	2016.94424262738	0.0373466349249336	0.0210612258114076	1.77324127566712	0.0761887352239558	0.819814692577063	ANXA11	0.0862843025992143
ENSG00000141458	254.808857467941	-0.0569080784871751	0.0320956782554944	-1.77307605198943	0.0762161056476851	0.819814692577063	NPC1	0.0862843025992143
ENSG00000131115	86.0772767803554	-0.0667147209023464	0.0376326797044231	-1.77278688167681	0.0762640279737566	0.819814692577063	ZNF227	0.0862843025992143
ENSG00000011198	533.460764991695	0.056438082759502	0.0318370338783999	1.77271799172827	0.0762754482835301	0.819814692577063	ABHD5	0.0862843025992143
ENSG00000188229	53.2198285569925	0.149865346705321	0.0846097899547305	1.77125302858576	0.0765186345983114	0.820068644456591	TUBB4B	0.0861497931516956
ENSG00000078401	16.4632015322963	0.177749317084831	0.100352543228549	1.77124875330776	0.0765193452256786	0.820068644456591	EDN1	0.0861497931516956
ENSG00000182158	81.457933130077	-0.0568614958873795	0.0321081240676676	-1.77093796472022	0.0765710182416771	0.820068644456591	CREB3L2	0.0861497931516956
ENSG00000183763	13.4087346068402	0.0959862631954219	0.0542077453890083	1.77071122413597	0.0766087350312896	0.820068644456591	TRAIP	0.0861497931516956
ENSG00000134815	130.906548441245	0.0712333433035847	0.0402490392127781	1.76981475078217	0.0767580057806124	0.820068644456591	DHX34	0.0861497931516956
ENSG00000103274	540.489163476583	-0.0539053178824541	0.030462918939378	-1.7695388281644	0.0768039970296708	0.820068644456591	NUBP1	0.0861497931516956
ENSG00000272968	0.956078159873996	0.689618081308464	0.389815741823157	1.76908730797566	0.0768793056332553	0.820068644456591	RBAK-RBAKDN	0.0861497931516956
ENSG00000128011	33.3394628354137	0.104488564518436	0.0590734453735556	1.76879076305257	0.0769287988051083	0.820068644456591	LRFN1	0.0861497931516956
ENSG00000198783	224.42913519174	0.0404227335510327	0.0228541952037971	1.76872268704158	0.0769401643154527	0.820068644456591	ZNF830	0.0861497931516956
ENSG00000157429	21.0587753285685	-0.0977809896973725	0.0552975584047008	-1.76826956774027	0.0770158489255359	0.820068644456591	ZNF19	0.0861497931516956
ENSG00000186017	30.142849788623	-0.1091254110595	0.0617186112068329	-1.76811190215859	0.0770421980653604	0.820068644456591	ZNF566	0.0861497931516956
ENSG00000232372	280.674487343621	0.1116144145069	0.0631282826117457	1.76805719859917	0.0770513418643001	0.820068644456591	RP11-504P24.2	0.0861497931516956
ENSG00000181963	135.833470416739	-0.139320593182292	0.0788017822366627	-1.76798784529866	0.0770629356653885	0.820068644456591	OR52K2	0.0861497931516956
ENSG00000156398	17.2810115368831	0.103718716551526	0.0586683720127081	1.76788127901453	0.0770807531368404	0.820068644456591	SFXN2	0.0861497931516956
ENSG00000171206	2146.35246143844	0.0453412555386446	0.0256492861508015	1.76773947126898	0.0771044680506183	0.820068644456591	TRIM8	0.0861497931516956
ENSG00000127081	87.5107207973507	-0.0553427922004997	0.0313154910935514	-1.76726566526354	0.077183747105565	0.820068644456591	ZNF484	0.0861497931516956
ENSG00000007944	180.616085056449	0.115801018654727	0.0655300661017663	1.76714332127929	0.0772042289613074	0.820068644456591	MYLIP	0.0861497931516956
ENSG00000188676	1.19872219637444	0.319833845578141	0.181048716154171	1.76656235057634	0.0773015509094526	0.820459470004606	IDO2	0.0859428678565974
ENSG00000213297	13.5122664559743	-0.120580178586904	0.0682688525597888	-1.76625465443852	0.0773531354428562	0.820459470004606	ZNF625-ZNF20	0.0859428678565974
ENSG00000165185	110.056095002975	0.064719727919499	0.0366610314632234	1.76535480144422	0.0775041546397568	0.820459470004606	KIAA1958	0.0859428678565974
ENSG00000147576	79.1433866567489	-0.0637072007581854	0.0360915353754498	-1.76515629206288	0.0775375020941135	0.820459470004606	ADHFE1	0.0859428678565974
ENSG00000165102	487.263299558471	0.0317166075230838	0.0179714121557151	1.76483668886296	0.0775912165722582	0.820459470004606	HGSNAT	0.0859428678565974
ENSG00000158006	1.86160593557889	0.286320100696989	0.162247765243388	1.76470905634651	0.0776126757446737	0.820459470004606	PAFAH2	0.0859428678565974
ENSG00000154122	39.7299732807961	0.0979344876657771	0.055500482349697	1.76457002749476	0.0776360565118942	0.820459470004606	ANKH	0.0859428678565974
ENSG00000164187	121.921852038637	-0.0764401124056906	0.0433239411699348	-1.76438501072329	0.07766718005887	0.820459470004606	LMBRD2	0.0859428678565974
ENSG00000165661	65.190769372926	0.0490067136405095	0.0277860295499609	1.76371775436259	0.07777951044076	0.82049127682016	QSOX2	0.0859260318552603
ENSG00000102871	142.750165197026	0.070629603661552	0.0400475063271747	1.76364548355475	0.0777916849274187	0.82049127682016	TRADD	0.0859260318552603
ENSG00000160908	766.841222476636	0.118256933436645	0.0670612013034808	1.7634180589978	0.0778300061962248	0.82049127682016	ZNF394	0.0859260318552603
ENSG00000152270	179.694312805377	0.0527648104346594	0.0299425643811516	1.76220078424125	0.078035379657066	0.821295593848184	PDE3B	0.0855005071039572
ENSG00000099875	3175.95677485388	0.0671101607182824	0.0380879977931454	1.76197659647943	0.0780732517421195	0.821295593848184	MKNK2	0.0855005071039572
ENSG00000012822	667.913138322724	0.0405941840667449	0.0230397953849323	1.76191599745252	0.078083491317033	0.821295593848184	CALCOCO1	0.0855005071039572
ENSG00000141646	164.632295064613	-0.0544933609604007	0.0309322176037857	-1.7617023667172	0.0781195977787034	0.821295593848184	SMAD4	0.0855005071039572
ENSG00000243468	14.8765478054846	0.149189217495482	0.084703890530907	1.76130301170813	0.0781871305896341	0.821444874039252	INGX	0.0854215761167632
ENSG00000179914	17.7640757436046	0.121152982201373	0.0688091178399538	1.7607111674236	0.0782873016432319	0.821926486860202	ITLN1	0.0851670240398356
ENSG00000148690	299.627884223136	-0.0532748551833771	0.0302756022966005	-1.75966293457881	0.0784649738888979	0.821926486860202	FRA10AC1	0.0851670240398356
ENSG00000187066	7.6318384627024	-0.128390596765659	0.0729648765594751	-1.75962192796976	0.0784719310475731	0.821926486860202	TMEM262	0.0851670240398356
ENSG00000205639	10.9711614403676	0.160314122432743	0.091114662324778	1.75947666755658	0.0784965798882539	0.821926486860202	MFSD2B	0.0851670240398356
ENSG00000105383	1092.45375946154	-0.048492806978326	0.0275641942076702	-1.75926807847088	0.0785319858174395	0.821926486860202	CD33	0.0851670240398356
ENSG00000205871	2.20206360870403	0.326764705562347	0.185815648198107	1.75854245178515	0.0786552550077382	0.821926486860202	RPS3AP47	0.0851670240398356
ENSG00000156869	49.62672382097	-0.0833952859555591	0.0474282624603371	-1.75834579698761	0.0786886897543302	0.821926486860202	FRRS1	0.0851670240398356
ENSG00000041988	18.4984891345377	-0.0905284926764857	0.0514897877179512	-1.75818345129678	0.0787163000672976	0.821926486860202	THAP3	0.0851670240398356
ENSG00000175348	408.178800733375	0.0428554078083595	0.0243806665732541	1.75776194139714	0.0787880235298358	0.821926486860202	TMEM9B	0.0851670240398356
ENSG00000168003	1269.13479585521	0.0593907928895147	0.0337959403142142	1.75733512183224	0.078860704646098	0.821926486860202	SLC3A2	0.0851670240398356
ENSG00000176731	596.991677351297	-0.0358523486644079	0.0204036966590614	-1.75714966084274	0.0788923029296182	0.821926486860202	C8orf59	0.0851670240398356
ENSG00000123595	45.2131708019568	-0.0688849830861454	0.0392074824987836	-1.75693461288372	0.0789289550464432	0.821926486860202	RAB9A	0.0851670240398356
ENSG00000001561	91.4969656903269	0.0830936810214413	0.0472960270451309	1.75688501154973	0.0789374109118504	0.821926486860202	ENPP4	0.0851670240398356
ENSG00000213842	50.0771551309994	-0.111007708017471	0.0631957788718459	-1.75656839743335	0.0789914035676077	0.821926486860202	SUGT1P2	0.0851670240398356
ENSG00000153015	698.478387339998	-0.0501781127583275	0.028572198736471	-1.75618660716781	0.0790565507535721	0.821926486860202	CWC27	0.0851670240398356
ENSG00000083223	613.8145517648	0.0466679558375166	0.0265763153592673	1.75599797062324	0.0790887550768216	0.821926486860202	ZCCHC6	0.0851670240398356
ENSG00000138670	890.76997395322	0.112152010877977	0.0638849099620033	1.75553211149052	0.0791683329854563	0.821926486860202	RASGEF1B	0.0851670240398356
ENSG00000116127	54.5652799979045	-0.0647537123028007	0.036896659000031	-1.75500205324136	0.0792589565534024	0.821926486860202	ALMS1	0.0851670240398356
ENSG00000065600	240.780451072085	-0.052486654028922	0.0299129273576712	-1.75464786182024	0.0793195593382773	0.821926486860202	TMEM206	0.0851670240398356
ENSG00000171574	9.51626234978265	-0.129736626279534	0.0739391766617599	-1.75463985585103	0.0793209296092719	0.821926486860202	ZNF584	0.0851670240398356
ENSG00000128881	216.034168824605	0.0399485427400482	0.0227872438186751	1.75310990034296	0.079583144468244	0.821926486860202	TTBK2	0.0851670240398356
ENSG00000109771	1.65757395342012	-0.245256588015969	0.139906433619063	-1.75300435921162	0.0796012588237476	0.821926486860202	LRP2BP	0.0851670240398356
ENSG00000213538	1.14845800348642	-0.368934327528116	0.210618116096773	-1.75167423565122	0.0798298395447646	0.821926486860202	KRT8P41	0.0851670240398356
ENSG00000147854	515.060785068303	-0.0575357973375996	0.03285459708208	-1.75122516930763	0.0799071316075722	0.821926486860202	UHRF2	0.0851670240398356
ENSG00000105072	17.4927088097272	0.125423143522065	0.0716357435658793	1.75084583866601	0.0799724683286024	0.821926486860202	C19orf44	0.0851670240398356
ENSG00000001167	607.038451792493	0.0503131233677508	0.0287372342570565	1.75079908239243	0.0799805247337408	0.821926486860202	NFYA	0.0851670240398356
ENSG00000251705	40.3888846572796	0.0784651878009035	0.0448705206164576	1.74870241581561	0.0803424722436839	0.821926486860202	RNA5-8SP6	0.0851670240398356
ENSG00000149516	7.57499325262072	-0.321286117979886	0.183729060632936	-1.74869515401142	0.080343728157234	0.821926486860202	MS4A3	0.0851670240398356
ENSG00000115998	70.2226970744008	-0.0604381165131749	0.0345654199602914	-1.74851387839656	0.0803750845568357	0.821926486860202	C2orf42	0.0851670240398356
ENSG00000136710	415.495941768112	0.0313823987279571	0.0179570762816399	1.74763409342108	0.0805274078079988	0.821926486860202	CCDC115	0.0851670240398356
ENSG00000134744	180.805614989443	-0.0616324187925804	0.0352680912043967	-1.74754052991949	0.0805436208877629	0.821926486860202	ZCCHC11	0.0851670240398356
ENSG00000163374	31.123203120016	0.0945328474989934	0.0541033778926111	1.74726331665705	0.0805916731407953	0.821926486860202	YY1AP1	0.0851670240398356
ENSG00000272373	151.193254605096	-0.0578103044653214	0.0330878133179945	-1.74717815014635	0.0806064406108451	0.821926486860202	ZNF33B	0.0851670240398356
ENSG00000271824	2.26621134997518	-0.262287314736655	0.150212413040645	-1.74610945545282	0.0807919340899175	0.821926486860202	AC009014.3	0.0851670240398356
ENSG00000184985	5.6196993750659	0.14900255408523	0.0853349382860334	1.74609084014088	0.0807951682208583	0.821926486860202	SORCS2	0.0851670240398356
ENSG00000177150	111.705860295284	-0.0543579489644642	0.031131624013028	-1.74606852959924	0.0807990444809717	0.821926486860202	FAM210A	0.0851670240398356
ENSG00000106771	462.217879410952	-0.0429184834696424	0.0245854360725895	-1.74568729807858	0.08086530343899	0.821926486860202	TMEM245	0.0851670240398356
ENSG00000214376	1.50201213933409	0.267822354676897	0.153422794520824	1.74564904461146	0.0808719544186763	0.821926486860202	VSTM5	0.0851670240398356
ENSG00000105854	30.8259239603491	0.0677006391447925	0.0387836332997642	1.74559816563664	0.0808808012338946	0.821926486860202	PON2	0.0851670240398356
ENSG00000144711	373.469069857919	0.0676588716057136	0.0387627180869718	1.74546252029869	0.0809043910295277	0.821926486860202	IQSEC1	0.0851670240398356
ENSG00000008516	628.33684813876	0.188921743913627	0.108238964834445	1.74541343962952	0.0809129279217289	0.821926486860202	MMP25	0.0851670240398356
ENSG00000175505	153.152812009005	0.184191068614483	0.105529923289412	1.74539185543938	0.0809166824196061	0.821926486860202	CLCF1	0.0851670240398356
ENSG00000170903	105.240651741605	-0.0688663256972177	0.0394582030208522	-1.74529807302234	0.0809329972007057	0.821926486860202	MSANTD4	0.0851670240398356
ENSG00000221949	9.68690835332085	0.17510722647245	0.100355375954727	1.74487141128789	0.0810072547756944	0.821926486860202	C12orf61	0.0851670240398356
ENSG00000124802	8.76473361251153	-1.37724670192094	0.78940030612015	-1.74467464889901	0.081041518563258	0.821926486860202	EEF1E1	0.0851670240398356
ENSG00000164849	3.64541238442209	0.21249807406121	0.12180401851012	1.74459001156481	0.0810562607486142	0.821926486860202	GPR146	0.0851670240398356
ENSG00000143340	0.865417106229049	0.363123396417558	0.208161793661882	1.74442864864712	0.0810843730773018	NA	FAM163A	NA
ENSG00000117289	12012.1528939278	0.0712561076281619	0.0408484649927748	1.74440110884865	0.0810891717971709	0.821926486860202	TXNIP	0.0851670240398356
ENSG00000165997	482.718464648362	0.115348877542743	0.0661328554293919	1.74419926062163	0.0811243502284558	0.821926486860202	ARL5B	0.0851670240398356
ENSG00000203666	3.26751359786869	0.175622320546002	0.10071583240544	1.74374094272507	0.081204272603214	0.821926486860202	EFCAB2	0.0851670240398356
ENSG00000177042	89.7118146601027	-0.0795673335480767	0.0456317262285715	-1.7436844959474	0.0812141203219688	0.821926486860202	TMEM80	0.0851670240398356
ENSG00000114735	35.4605362921177	-0.0618628616564862	0.0354841757606582	-1.74339294432969	0.081264999923455	0.821926486860202	HEMK1	0.0851670240398356
ENSG00000204424	7.5412654510615	0.321262051396474	0.18430852468825	1.74306669721259	0.0813219650163288	0.821926486860202	LY6G6F	0.0851670240398356
ENSG00000167562	62.0127755560046	-0.0787724151683261	0.045192366456363	-1.74304692020028	0.0813254192664671	0.821926486860202	ZNF701	0.0851670240398356
ENSG00000197837	4.92161358996012	0.168413065775419	0.0966233537914047	1.74298509798157	0.0813362178942579	0.821926486860202	HIST4H4	0.0851670240398356
ENSG00000243667	44.8783169315184	-0.0765264485653754	0.0439054300606293	-1.74298369153199	0.0813364635755473	0.821926486860202	WDR92	0.0851670240398356
ENSG00000237541	594.895563448337	0.291867085293004	0.167483051885648	1.74266638926715	0.0813919059360513	0.821926486860202	HLA-DQA2	0.0851670240398356
ENSG00000100354	55.4689986958304	0.191516611102515	0.109900004712	1.74264424832734	0.0813957757763591	0.821926486860202	TNRC6B	0.0851670240398356
ENSG00000136463	60.9292768577013	-0.0624621556165899	0.0358486969609414	-1.74238287334809	0.0814414707349571	0.821926486860202	TACO1	0.0851670240398356
ENSG00000166479	500.720195842413	-0.0422988483286352	0.0242777746523967	-1.74228688313735	0.0814582574776413	0.821926486860202	TMX3	0.0851670240398356
ENSG00000161643	26.7654605389932	-0.132550738362863	0.0760836032501311	-1.74217219874684	0.0814783171347069	0.821926486860202	SIGLEC16	0.0851670240398356
ENSG00000230844	25.8979120131693	0.089103148057843	0.051155601898871	1.7418062685293	0.081542349461784	0.821926486860202	ZNF674-AS1	0.0851670240398356
ENSG00000180211	51.6955193087691	0.0581591145398442	0.0333920688156602	1.74170444068349	0.0815601750754282	0.821926486860202	RP1-278E11.3	0.0851670240398356
ENSG00000168038	149.946469114845	-0.0446100095453175	0.0256157689193303	-1.74150577660988	0.0815949615900044	0.821926486860202	ULK4	0.0851670240398356
ENSG00000179041	219.494050633717	-0.0424071143451641	0.0243601729888775	-1.74083798027734	0.0817119824448679	0.8222248022511	RRS1	0.0850094269495753
ENSG00000213420	4.67048375249991	0.178798648374039	0.102714894830399	1.74072756117083	0.0817313447764209	0.8222248022511	GPC2	0.0850094269495753
ENSG00000075407	25.5157911352681	-0.0812233764965677	0.0466827897705432	-1.73989979810118	0.0818766141574698	0.823063565824221	ZNF37A	0.0845666225998296
ENSG00000135040	133.428305805717	-0.0529042870859434	0.0304109896343655	-1.73964371834054	0.0819215976112538	0.823063565824221	NAA35	0.0845666225998296
ENSG00000215067	120.897708505582	-0.0424250656359506	0.0243915528997678	-1.73933434292962	0.0819759698155667	0.823072938135174	AC027763.2	0.0845616772712739
ENSG00000256594	316.749252937666	-0.0451651632373758	0.0259747841413399	-1.73880802980355	0.0820685357048407	0.823465528941991	RP11-705C15.2	0.0843545760978892
ENSG00000198858	1104.70196957192	0.10858437012056	0.0624733272014622	1.73809167823574	0.0821946609983838	0.823691716481538	R3HDM4	0.0842353015098788
ENSG00000197724	519.149156253355	0.0243342269448303	0.0140027010908822	1.73782378034731	0.0822418691231946	0.823691716481538	PHF2	0.0842353015098788
ENSG00000165115	58.8991440696872	0.0593849704323564	0.0341798178388392	1.73742793809966	0.0823116634420411	0.823691716481538	KIF27	0.0842353015098788
ENSG00000187049	90.5664048238685	-0.0530465968237913	0.0305336730467965	-1.73731462777147	0.082331650990104	0.823691716481538	TMEM216	0.0842353015098788
ENSG00000074935	40.5769392918	-0.0855887284105377	0.0492766963531716	-1.7369007004267	0.0824046997824462	0.823691716481538	TUBE1	0.0842353015098788
ENSG00000133943	111.221763473394	0.0908336772666353	0.052297650925778	1.73685960380034	0.082411955271916	0.823691716481538	C14orf159	0.0842353015098788
ENSG00000188199	1.28647887053613	0.385796764495084	0.22222663123096	1.73605099603983	0.0825548179895452	0.824098663277197	NUTM2B	0.084020790303178
ENSG00000145996	435.726523993461	-0.0319149045533181	0.0183882412543929	-1.73561484819511	0.0826319587627278	0.824098663277197	CDKAL1	0.084020790303178
ENSG00000236992	18.5574627414011	-0.177153674459885	0.102071851233114	-1.73557814735129	0.082638452646612	0.824098663277197	RPL12L3	0.084020790303178
ENSG00000023608	90.4472576862125	-0.0690097362329174	0.0397756997853211	-1.73497227215057	0.0827457166027804	0.824098663277197	SNAPC1	0.084020790303178
ENSG00000212127	54.8453177263125	-0.132724800965182	0.0765044030852492	-1.73486486545468	0.082764743620485	0.824098663277197	TAS2R14	0.084020790303178
ENSG00000206633	5.7646821930764	0.201722712041231	0.116279140005675	1.7348142756421	0.0827737067971578	0.824098663277197	SNORA80B	0.084020790303178
ENSG00000136243	290.008746743218	-0.0500173197783197	0.0288425543522937	-1.73415014382532	0.0828914463570159	0.824737762784728	NUPL2	0.0836841196680315
ENSG00000153162	9.90251691200745	0.241501964109078	0.139367356901656	1.73284454464824	0.0831233030834513	0.824845105099521	BMP6	0.0836275985002101
ENSG00000108733	9.10576949629816	-0.120330771840523	0.0694500220678551	-1.73262395399897	0.0831625288319347	0.824845105099521	PEX12	0.0836275985002101
ENSG00000236499	3.50131869141228	-0.193951867013284	0.111954129579866	-1.73242262470471	0.0831983425864547	0.824845105099521	LINC00896	0.0836275985002101
ENSG00000134755	320.166892800928	0.110320846035807	0.0636801727280298	1.73242064695669	0.0831986944630027	0.824845105099521	DSC2	0.0836275985002101
ENSG00000175793	3.85459598141136	0.294255380368395	0.169853010819525	1.7324119186857	0.0832002473920505	0.824845105099521	SFN	0.0836275985002101
ENSG00000133574	700.341258252377	-0.13938029413083	0.080460561758491	-1.73228089743136	0.0832235614416736	0.824845105099521	GIMAP4	0.0836275985002101
ENSG00000226161	2.93685932010487	-0.244824165751012	0.141372860136563	-1.7317621325233	0.0833159229407508	0.825229482400929	EIF4A1P5	0.0834252646842069
ENSG00000068097	79.9733863131508	-0.0773712138097164	0.0446985719654684	-1.73095493675925	0.0834598020942116	0.825649943736662	HEATR6	0.0832040443588215
ENSG00000048462	7.52551665263104	-0.246570629599529	0.142450414936999	-1.73092250878019	0.0834655864431881	0.825649943736662	TNFRSF17	0.0832040443588215
ENSG00000130513	3.28480641068576	0.310474343682096	0.179572480590129	1.7289639406984	0.0838155489761801	0.828579643986602	GDF15	0.0816657403750231
ENSG00000161395	105.833912239616	0.0506675510558869	0.0293124555192148	1.72853314942085	0.083892683163276	0.828810202745848	PGAP3	0.0815449113525233
ENSG00000170310	238.952271707961	0.0402270924832383	0.0232896166968578	1.7272543815058	0.0841219880903898	0.82973253720858	STX8	0.081061879110692
ENSG00000146373	133.739248222908	0.051789503665139	0.0299913239742242	1.7268161855625	0.0842006807119793	0.82973253720858	RNF217	0.081061879110692
ENSG00000081181	6.09492104166124	0.162361369542413	0.0940387105959206	1.72653759833088	0.0842507412652942	0.82973253720858	ARG2	0.081061879110692
ENSG00000179085	32.6234890057919	0.0870748940329579	0.0504359022040859	1.72644664272317	0.084267090689616	0.82973253720858	DPM3	0.081061879110692
ENSG00000152464	19.9434721596367	-0.0986275712812701	0.0571319583367901	-1.7263117553203	0.0842913416557471	0.82973253720858	RPP38	0.081061879110692
ENSG00000221870	3.25897098393263	0.348451641011028	0.201885699323758	1.72598476354795	0.084350153881777	0.82973253720858	TMEM257	0.081061879110692
ENSG00000128654	177.203909239635	-0.0464199183345347	0.0269027907350627	-1.72546851334777	0.0844430734244376	0.82973253720858	MTX2	0.081061879110692
ENSG00000115875	1760.4097222797	-0.0352755258153027	0.0204441705773742	-1.72545644157081	0.084445247206448	0.82973253720858	SRSF7	0.081061879110692
ENSG00000185344	216.862444601396	-0.041692157513447	0.0241652088174979	-1.72529680286718	0.0844739978331322	0.82973253720858	ATP6V0A2	0.081061879110692
ENSG00000109906	343.838629349713	0.202513284331031	0.117397980971487	1.72501505268831	0.0845247598286107	0.82973253720858	ZBTB16	0.081061879110692
ENSG00000072609	910.080053623289	0.030479266056929	0.0176728651763653	1.72463637065993	0.0845930245882428	0.829873735482876	CHFR	0.0809879800991761
ENSG00000113595	136.66766411594	-0.0701070394657674	0.0406752586215257	-1.72357943973013	0.0847837928387128	0.831060053455868	TRIM23	0.080367592410641
ENSG00000151287	56.9189741197294	0.0685174509069627	0.0397578591645996	1.72336872122055	0.0848218675517871	0.831060053455868	TEX30	0.080367592410641
ENSG00000223799	62.7353873683436	0.0820745667204997	0.0476365863290259	1.72293132328187	0.0849009451051467	0.831098087495103	IL10RB-AS1	0.0803477170775301
ENSG00000183762	74.1178798239783	0.186827676312509	0.108465068670863	1.72246861226297	0.084984663923685	0.831098087495103	KREMEN1	0.0803477170775301
ENSG00000117906	152.118891182909	-0.0444830124197541	0.0258253969867328	-1.72245222184218	0.0849876306846376	0.831098087495103	RCN2	0.0803477170775301
ENSG00000122952	7.70221840445589	0.12631842338509	0.0733689684422303	1.72168733003997	0.085126173709674	0.83192470017538	ZWINT	0.0799159811350745
ENSG00000100804	138.786452412602	-0.0666606081344855	0.0387290174727995	-1.72120576467769	0.0852134921375932	0.832249972037546	PSMB5	0.0797462107629918
ENSG00000161036	72.4881424919707	0.0726666783583825	0.0422416737138775	1.72026039618098	0.0853851189369782	0.83245042109984	LRWD1	0.079641622667216
ENSG00000206910	94.3852476232371	0.0765389837133846	0.0445024419238065	1.71988278406	0.0854537505359598	0.83245042109984	SNORA29	0.079641622667216
ENSG00000104738	52.8884765887441	0.0637227131192671	0.0370546855877468	1.7196938014322	0.085488115166682	0.83245042109984	MCM4	0.079641622667216
ENSG00000170525	1006.65994102733	0.131429474513104	0.0764280710262455	1.71964924337775	0.0854962192375226	0.83245042109984	PFKFB3	0.079641622667216
ENSG00000130347	61.4814844061544	-0.0488029595199964	0.0283803303704627	-1.71960505332203	0.0855042569912964	0.83245042109984	RTN4IP1	0.079641622667216
ENSG00000105639	619.919951973604	0.085848882861201	0.049955524317145	1.7185062920406	0.0857043077762892	0.832925942282261	JAK3	0.0793936111837977
ENSG00000115368	348.470753230538	-0.0457272230339619	0.0266099186212872	-1.71842776690724	0.0857186192693636	0.832925942282261	WDR75	0.0793936111837977
ENSG00000267309	1.11658600142288	0.49213499067976	0.286408257207432	1.71829889081491	0.085742111595065	0.832925942282261	CTD-2630F21.1	0.0793936111837977
ENSG00000174977	4.24555117429126	0.212962039218735	0.123978874023652	1.71772845088194	0.0858461573821363	0.832925942282261	AC026271.5	0.0793936111837977
ENSG00000113916	2099.49815799004	0.0826274001728762	0.0481080791646795	1.7175368796171	0.0858811220318714	0.832925942282261	BCL6	0.0793936111837977
ENSG00000135913	174.145755038831	-0.0458273312386317	0.0266865191674729	-1.7172464850526	0.0859341453681833	0.832925942282261	USP37	0.0793936111837977
ENSG00000189114	14.6407908561344	-0.0980912109220107	0.0571268086469216	-1.71707843034387	0.0859648426702509	0.832925942282261	BLOC1S3	0.0793936111837977
ENSG00000155307	1769.64063267929	0.107583904488047	0.0626593792562692	1.71696409643706	0.0859857322574208	0.832925942282261	SAMSN1	0.0793936111837977
ENSG00000176986	164.109084746457	-0.0611805073640241	0.0356489234521009	-1.71619508920735	0.0861263417254068	0.833654676494739	SEC24C	0.0790138092541968
ENSG00000143977	183.211185484017	-0.0431829644103432	0.0251654723402016	-1.71596081434795	0.0861692147110521	0.833654676494739	SNRPG	0.0790138092541968
ENSG00000158710	7982.06979268084	0.078506558971878	0.045782317952338	1.71477903442128	0.0863857468025395	0.834991575150008	TAGLN2	0.0783179064137881
ENSG00000170955	26.1514617121724	0.117763634309561	0.0687101251059546	1.71391966071904	0.0865434816961078	0.834991575150008	PRKCDBP	0.0783179064137881
ENSG00000007350	5.25382366244826	0.185467831119878	0.108217571230966	1.71384211464179	0.0865577264273966	0.834991575150008	TKTL1	0.0783179064137881
ENSG00000096696	2.94957001005437	-0.227315712272881	0.132658382106931	-1.71354202171446	0.0866128694701714	0.834991575150008	DSP	0.0783179064137881
ENSG00000134107	3419.13002310393	0.192774547888279	0.112515737916905	1.71331185714345	0.0866551821708087	0.834991575150008	BHLHE40	0.0783179064137881
ENSG00000084070	2308.70717944862	0.0941712773715294	0.0549651863838466	1.71328951227217	0.0866592908674163	0.834991575150008	SMAP2	0.0783179064137881
ENSG00000243284	3.78742194030566	0.293248649095224	0.171176172513998	1.71313942114954	0.0866868931739296	0.834991575150008	VSIG8	0.0783179064137881
ENSG00000185950	1520.84394309015	0.122745533379268	0.0716738752532309	1.71255611539903	0.0867942326438504	0.835166954606945	IRS2	0.0782266979095537
ENSG00000162434	2678.11734009301	0.038137975946693	0.0222709855133183	1.71245120355748	0.0868135498198753	0.835166954606945	JAK1	0.0782266979095537
ENSG00000213033	205.068159405978	0.0670082277423953	0.0391468351043658	1.7117150738687	0.0869491893244577	0.835949696613794	AURKAPS1	0.0778198555039797
ENSG00000167232	166.166140447939	-0.0512956804520688	0.0299869585740479	-1.71059963701896	0.0871550460460242	0.837406125515199	ZNF91	0.077063866626398
ENSG00000104626	295.921579200354	-0.0604910976969451	0.0353713933195055	-1.71017005608279	0.0872344311439383	0.837646326981881	ERI1	0.0769393115152018
ENSG00000048028	213.392118866831	-0.0373455680841162	0.0218452518694284	-1.70955081256719	0.0873489679157462	0.838106140396558	USP28	0.0767009774681416
ENSG00000123395	281.768431870334	0.0867118120115026	0.0507353858314722	1.70909929214953	0.0874325586926616	0.838106140396558	C12orf44	0.0767009774681416
ENSG00000204652	9.04882457220434	0.128956529917519	0.0754784838911072	1.70852040567699	0.0875398233815306	0.838106140396558	RPS26P8	0.0767009774681416
ENSG00000145819	41.5833277735621	0.0878429156098992	0.0514171260865286	1.70843690217284	0.0875553049098103	0.838106140396558	ARHGAP26	0.0767009774681416
ENSG00000175906	5.60288430401396	0.151149710512201	0.0884896519602061	1.70810605719382	0.0876166651981556	0.838106140396558	ARL4D	0.0767009774681416
ENSG00000140450	437.64596104122	0.114488551572033	0.0670284147985026	1.70805996108073	0.08762521718381	0.838106140396558	ARRDC4	0.0767009774681416
ENSG00000126803	3.57413112953626	0.177516974043003	0.103959112309501	1.70756531197102	0.0877170293949818	0.838106140396558	HSPA2	0.0767009774681416
ENSG00000134463	35.0819290008178	0.108778560779137	0.0637040174403706	1.70756202120153	0.0877176404570349	0.838106140396558	ECHDC3	0.0767009774681416
ENSG00000139974	212.570214704254	-0.069737728356073	0.0408646824660433	-1.70655255706494	0.0879052497076435	0.839377964040375	SLC38A6	0.0760424363888698
ENSG00000119396	1530.98472567029	-0.053197564784397	0.0312009365098759	-1.7049989755134	0.0881946154926291	0.840936047030037	RAB14	0.0752370309298504
ENSG00000100034	307.224822845695	0.0453867710647947	0.0266270692314778	1.70453498544029	0.0882811857746921	0.840936047030037	PPM1F	0.0752370309298504
ENSG00000125505	1745.96503558868	0.0556626558928667	0.0326582279305145	1.70439914900765	0.0883065428074509	0.840936047030037	MBOAT7	0.0752370309298504
ENSG00000073905	2.92154654786538	0.229307051833569	0.134561275624102	1.70410878441833	0.0883607658089548	0.840936047030037	VDAC1P1	0.0752370309298504
ENSG00000108352	73.0175871803038	0.0759723757920154	0.0445854235699736	1.70397340002349	0.0883860568121712	0.840936047030037	RAPGEFL1	0.0752370309298504
ENSG00000145777	1.26886955294232	-0.304395131700271	0.178644018395805	-1.70392008886551	0.0883960174095332	0.840936047030037	TSLP	0.0752370309298504
ENSG00000151247	655.059366017851	-0.0538223648453711	0.0316013320879055	-1.70316759735486	0.0885367086344093	0.841754559498254	EIF4E	0.0748145225079533
ENSG00000164253	168.422497737953	-0.0370517696323092	0.0217772636781583	-1.70139693305319	0.0888684768259806	0.843379230696057	WDR41	0.0739770982525746
ENSG00000159256	816.251397797574	-0.0679919364245813	0.0399784369942342	-1.70071522391901	0.088996474983616	0.843379230696057	MORC3	0.0739770982525746
ENSG00000166477	125.747693101748	-0.114622455343326	0.0674028620251942	-1.70055768997586	0.0890260747780666	0.843379230696057	LEO1	0.0739770982525746
ENSG00000137601	43.8807446900758	-0.064386908230329	0.0378664505004007	-1.70036819874754	0.0890616896845817	0.843379230696057	NEK1	0.0739770982525746
ENSG00000233040	1.13703434741907	0.37363790212229	0.219778209820857	1.70006800231399	0.0891181351466374	0.843379230696057	FAM204BP	0.0739770982525746
ENSG00000198355	3108.01776829486	0.128758388423268	0.0757430251599524	1.69993723054182	0.0891427329663017	0.843379230696057	PIM3	0.0739770982525746
ENSG00000117791	11.9991012267652	0.161051062924284	0.0947590744574278	1.69958459225601	0.0892090905415083	0.843379230696057	MARC2	0.0739770982525746
ENSG00000122565	1859.37860056377	0.0332726118873027	0.0195819748870695	1.69914485536765	0.0892918935998614	0.843379230696057	CBX3	0.0739770982525746
ENSG00000011114	264.221380676655	-0.0349237925350814	0.0205557634370703	-1.69897813048868	0.089323304302831	0.843379230696057	BTBD7	0.0739770982525746
ENSG00000152147	95.7125337638541	-0.105072440928385	0.0618563688303674	-1.69865194021543	0.0893847837708027	0.843379230696057	GEMIN6	0.0739770982525746
ENSG00000152234	1801.12658614276	-0.0294883153135072	0.0173602173798365	-1.69861440489548	0.0893918605131042	0.843379230696057	ATP5A1	0.0739770982525746
ENSG00000163125	396.831007689515	-0.0667875371113549	0.0393305870285357	-1.69810679568292	0.0894876072155453	0.843379230696057	RPRD2	0.0739770982525746
ENSG00000165195	168.513621862109	0.103886358527624	0.0611825260332551	1.69797432801578	0.0895126072291222	0.843379230696057	PIGA	0.0739770982525746
ENSG00000169084	238.060973858194	0.0366240147662312	0.0215709413891798	1.69784035408868	0.089537897232305	0.843379230696057	DHRSX	0.0739770982525746
ENSG00000256771	120.596909699319	-0.0685666832438397	0.040387302919975	-1.69772869903446	0.0895589785397486	0.843379230696057	ZNF253	0.0739770982525746
ENSG00000258083	5.8917689481374	-0.212790041088948	0.125347743732946	-1.69759769702994	0.0895837177911148	0.843379230696057	OR9A4	0.0739770982525746
ENSG00000127314	4267.82305178683	0.0449278489205615	0.0264782149829824	1.69678541206183	0.0897372377121269	0.843450452832732	RAP1B	0.0739404242702899
ENSG00000105855	0.949909263459392	0.349526308482962	0.206021460938144	1.69655290711633	0.0897812195612465	0.843450452832732	ITGB8	0.0739404242702899
ENSG00000229132	50.898266053328	0.0568180849033173	0.0334927748716641	1.6964281138553	0.089804833261878	0.843450452832732	EIF4A1P10	0.0739404242702899
ENSG00000167987	176.990706877419	0.0468170211109435	0.0276065648128877	1.69586550982568	0.0899113527256606	0.843450452832732	VPS37C	0.0739404242702899
ENSG00000184702	23.5144412134093	0.204830012137495	0.120790355880384	1.69574806402867	0.0899336019076689	0.843450452832732	SEPT5	0.0739404242702899
ENSG00000154359	106.201388879085	0.117050058102065	0.0690275377396002	1.69570090336447	0.0899425373713734	0.843450452832732	LONRF1	0.0739404242702899
ENSG00000150961	428.949348846069	-0.0448691996177818	0.0264646980599365	-1.6954359167886	0.0899927572885157	0.843450452832732	SEC24D	0.0739404242702899
ENSG00000109099	33.799946502982	0.134301683536702	0.0792226861631665	1.69524273968816	0.0900293821878334	0.843450452832732	PMP22	0.0739404242702899
ENSG00000146232	565.508689695486	0.111835958264982	0.0659868161851074	1.69482276506959	0.0901090475527188	0.843683617268678	NFKBIE	0.0738203839838102
ENSG00000223525	88.6670956029427	-0.123644172234556	0.0729816095447309	-1.69418258936553	0.0902305922038182	0.843930350664429	RABGAP1L-IT1	0.0736933940974077
ENSG00000107290	2416.71044255106	-0.0444954656844334	0.0262648524834685	-1.69410681870152	0.0902449868552341	0.843930350664429	SETX	0.0736933940974077
ENSG00000134900	720.326138691416	-0.0441002071297594	0.0260454509753498	-1.69320190199421	0.0904170426940279	0.845016440392733	TPP2	0.0731348414616837
ENSG00000111261	78.2497818482701	0.170715515352712	0.100853969898663	1.69270000500968	0.0905125843260608	0.845016440392733	MANSC1	0.0731348414616837
ENSG00000214593	83.373107024594	0.0833078881714615	0.0492179844672495	1.69263103869879	0.0905257191694591	0.845016440392733	RP11-65N13.6	0.0731348414616837
ENSG00000258920	21.1254950776756	0.0708138651369022	0.041853099357579	1.69196227337651	0.0906531671016026	0.845520040578772	FOXN3-AS1	0.0728760942641951
ENSG00000267009	1.1375430447669	0.370834373822436	0.219257042194643	1.69132252314721	0.090775220606188	0.845520040578772	RP11-120M18.2	0.0728760942641951
ENSG00000160446	359.037642225534	0.0385311537071803	0.0227839189945595	1.69115566625658	0.0908070757960086	0.845520040578772	ZDHHC12	0.0728760942641951
ENSG00000255302	1.75267635449579	0.292562690491173	0.172998417622853	1.6911292861012	0.0908121129399713	0.845520040578772	EID1	0.0728760942641951
ENSG00000125245	54.0933006927518	-0.100327065412667	0.0593381631152361	-1.69076796694615	0.0908811274437681	0.845520040578772	GPR18	0.0728760942641951
ENSG00000257580	4.12242362420484	-0.228898859960185	0.135393293763177	-1.69062184394867	0.0909090499414652	0.845520040578772	RP11-718L23.1	0.0728760942641951
ENSG00000185721	396.960241939762	-0.0320795905373563	0.0189866839739001	-1.68958363563929	0.0911076388341952	0.845672874915859	DRG1	0.072797599245898
ENSG00000164252	340.883295937206	-0.0395381743008004	0.0234016575027936	-1.68954589204122	0.0911148650100993	0.845672874915859	AGGF1	0.072797599245898
ENSG00000175463	295.317712469882	0.0565171830586347	0.0334528814383742	1.68945635259398	0.0911320095698263	0.845672874915859	TBC1D10C	0.072797599245898
ENSG00000203993	7.1169311311936	-0.106989162571606	0.0633365817489623	-1.68921592572935	0.0911780581211034	0.845672874915859	C9orf37	0.072797599245898
ENSG00000197982	29.4285432915693	0.0881323870764166	0.0521884723686105	1.68873283843091	0.0912706395725415	0.845672874915859	C1orf122	0.072797599245898
ENSG00000198915	21.3209117337342	0.124958623106745	0.0740121525173082	1.68835277527596	0.0913435300269354	0.845672874915859	RASGEF1A	0.072797599245898
ENSG00000196597	133.926399624367	-0.046860401648604	0.0277561181140166	-1.68829090062633	0.0913554010915217	0.845672874915859	ZNF782	0.072797599245898
ENSG00000198478	51.1061137747888	0.204661197817424	0.12122738776019	1.68824224953426	0.0913647359992202	0.845672874915859	SH3BGRL2	0.072797599245898
ENSG00000258929	4.89215713623718	0.198287383406386	0.117491656261779	1.68767204170301	0.0914742015527653	0.846177568958373	RP11-58E21.3	0.0725384914210797
ENSG00000234684	0.661162945146178	0.465086152606933	0.275618392783208	1.68742785236671	0.091521111987181	NA	SDCBP2-AS1	NA
ENSG00000258588	3.87689526103253	0.176463367244764	0.104768523302708	1.68431664093334	0.0921204910548086	0.850821005510332	TRIM6-TRIM34	0.0701617965494987
ENSG00000102103	455.051011062219	0.0423427574077788	0.0251437644147993	1.68402617481002	0.092176610307713	0.850821005510332	PQBP1	0.0701617965494987
ENSG00000183206	1.94603044973537	0.349409435291676	0.207491104659791	1.68397308339834	0.0921868707551515	0.850821005510332	POTEC	0.0701617965494987
ENSG00000136999	12.7532553354409	0.19182504686534	0.113915773254545	1.6839199821495	0.0921971340213442	0.850821005510332	NOV	0.0701617965494987
ENSG00000162241	80.3582951668612	0.0534811374342681	0.0317714960059971	1.68330560903311	0.0923159451500441	0.851407297725137	SLC25A45	0.0698626316451703
ENSG00000151690	147.184351046016	0.0421572629729585	0.0250505875649009	1.68288519635469	0.0923973178951414	0.851463946855693	MFSD6	0.0698337364425619
ENSG00000171428	53.8721541570345	-0.0844286093966428	0.0501816293519924	-1.68246050371201	0.0924795775210054	0.851463946855693	NAT1	0.0698337364425619
ENSG00000113838	143.995690565364	-0.045650507535831	0.0271364610775486	-1.68225721863195	0.0925189730491426	0.851463946855693	TBCCD1	0.0698337364425619
ENSG00000189014	38.2193567990833	-0.0702371564544389	0.0417709547876554	-1.68148314568084	0.0926691074891534	0.851463946855693	FAM35DP	0.0698337364425619
ENSG00000047315	1073.61439674283	-0.050391409610348	0.0299736839081894	-1.68118839728539	0.0927263264748651	0.851463946855693	POLR2B	0.0698337364425619
ENSG00000126903	96.8904659353481	0.0572474432004461	0.0340526622376005	1.68114442274749	0.0927348656053071	0.851463946855693	SLC10A3	0.0698337364425619
ENSG00000005801	55.3009995156021	-0.075368001876577	0.0448320018424618	-1.6811206008917	0.0927394916806764	0.851463946855693	ZNF195	0.0698337364425619
ENSG00000142409	43.010563927999	0.0868108003080359	0.0516463577612856	1.68086974708427	0.0927882173797962	0.851463946855693	ZNF787	0.0698337364425619
ENSG00000009694	19.8195931612265	0.121557902355618	0.0723254111010535	1.68070807348439	0.0928196316563244	0.851463946855693	TENM1	0.0698337364425619
ENSG00000139496	527.189911441013	-0.0381714518580464	0.0227239554416837	-1.67978906471655	0.0929983635258984	0.852595711324932	NUPL1	0.0692568562450688
ENSG00000143595	3.68073769931434	0.387411809508331	0.230731852116396	1.67905647163485	0.0931410384347744	0.853143181510773	AQP10	0.0689780758410102
ENSG00000168010	1161.98812669811	0.0623869984162411	0.037161745481868	1.67879623541045	0.0931917625567545	0.853143181510773	ATG16L2	0.0689780758410102
ENSG00000213085	61.6488561736752	0.234372455435007	0.139621305418353	1.67862959548148	0.0932242549332964	0.853143181510773	CCDC19	0.0689780758410102
ENSG00000081377	2.91893116975613	0.27218900423839	0.162214542707242	1.67795685698554	0.0933555216546859	0.853482405395388	CDC14B	0.068805427470696
ENSG00000167930	204.241339338667	0.0358980175079984	0.0213949717877594	1.67787169172789	0.0933721499215185	0.853482405395388	ITFG3	0.068805427470696
ENSG00000174238	812.430232005115	0.036288239838966	0.0216442417346492	1.67657709074992	0.0936252097017255	0.854387603763794	PITPNA	0.068345061411066
ENSG00000156042	15.1442239054544	-0.0879658040597831	0.0524706193334181	-1.67647733488365	0.0936447321064103	0.854387603763794	TTC18	0.068345061411066
ENSG00000172167	17.3025472261048	-0.0831286111616309	0.0495896535359834	-1.67632974288298	0.0936736221190248	0.854387603763794	MTBP	0.068345061411066
ENSG00000100307	48.9870145942934	0.0598158618166015	0.0356924783703066	1.67586742495203	0.0937641636135438	0.854387603763794	CBX7	0.068345061411066
ENSG00000066185	10.0989635591529	0.103350364746143	0.0616938760420383	1.67521270143118	0.0938925063698775	0.854387603763794	ZMYND12	0.068345061411066
ENSG00000120885	521.778999582161	0.246368439707439	0.147112802365395	1.67469068460483	0.0939949360896478	0.854387603763794	CLU	0.068345061411066
ENSG00000180090	1.34458674903484	0.308779488798316	0.184386735857359	1.67462961672681	0.0940069246313748	0.854387603763794	OR3A1	0.068345061411066
ENSG00000267796	57.7204821379748	-0.165878768590869	0.0990711699590184	-1.67433945374306	0.0940639047381147	0.854387603763794	LIN37	0.068345061411066
ENSG00000037897	22.9125582980538	-0.0858337335918334	0.0512714890170613	-1.67410261019084	0.0941104348851362	0.854387603763794	METTL1	0.068345061411066
ENSG00000170619	18.0577653734861	0.0808254930597196	0.0482815205766872	1.67404613803208	0.0941215320970075	0.854387603763794	COMMD5	0.068345061411066
ENSG00000235268	1.39755917411061	0.340606020394887	0.203492640714564	1.67380018854171	0.0941698752918793	0.854387603763794	KDM4E	0.068345061411066
ENSG00000164050	4.55705285967627	0.158737170800102	0.0948520047627986	1.67352467875681	0.094224052419891	0.854387603763794	PLXNB1	0.068345061411066
ENSG00000188158	86.6162429127804	0.0631559443113614	0.0377402525139091	1.67343724814998	0.0942412502770845	0.854387603763794	NHS	0.068345061411066
ENSG00000100211	11.3455453041603	-0.12321315550099	0.0736302512861046	-1.67340397932667	0.0942477950132896	0.854387603763794	CBY1	0.068345061411066
ENSG00000115947	28.0196075555858	-0.107025483113267	0.0639901886035287	-1.67252957756348	0.0944199404595184	0.854726269758419	ORC4	0.06817294792363
ENSG00000257636	1.01496809947655	-0.339124902926274	0.202792350370988	-1.67227660365827	0.0944697909803998	0.854726269758419	RP11-1103G16.1	0.06817294792363
ENSG00000245164	15.8873262755549	-0.190134794631798	0.113723809941821	-1.67189962004497	0.0945441177406351	0.854726269758419	LINC00861	0.06817294792363
ENSG00000124602	10.4450339758818	0.0974478563595424	0.0582887783559345	1.6718116095089	0.094561476801064	0.854726269758419	UNC5CL	0.06817294792363
ENSG00000168827	526.037946818907	-0.028384875170886	0.0169802811581146	-1.67163752511373	0.0945958204581596	0.854726269758419	GFM1	0.06817294792363
ENSG00000100029	455.101651054035	-0.0387006882788998	0.0231529288987543	-1.67152451632079	0.0946181203699587	0.854726269758419	1	0.06817294792363
ENSG00000240132	35.4881247888392	0.122048702842609	0.0730297860567705	1.67121813485436	0.0946785995121395	0.854771271797171	ETF1P2	0.0681500825650859
ENSG00000117620	188.570672040772	-0.0724504684093183	0.0433742316370556	-1.67035739135543	0.0948486744885245	0.855805087564297	SLC35A3	0.0676251360636625
ENSG00000184825	138.361751396335	0.124701477324776	0.0746771805227385	1.6698739354093	0.0949443082294617	0.856166414139443	HIST1H2AH	0.0674418127549214
ENSG00000104447	1124.69847442737	-0.047359802370442	0.0283666887726721	-1.66955694934925	0.0950070540282315	0.856230922260282	TRPS1	0.0674090919367609
ENSG00000180015	2.33331424443347	0.29215562825964	0.175031262884013	1.66916254528335	0.0950851707083337	0.856433800730852	RP11-756P10.3	0.0673062008110262
ENSG00000128284	1020.13125563837	-0.0830330455742626	0.049798177504281	-1.66739125276471	0.0954366320661614	0.85878912049376	APOL3	0.0661134660283534
ENSG00000170684	175.66397065328	0.0815322468805151	0.0489012703760605	1.66728279763523	0.0954581855788415	0.85878912049376	ZNF296	0.0661134660283534
ENSG00000157881	240.066250225531	-0.0618245913682909	0.0370941505289947	-1.66669381793675	0.0955753028065254	0.858949713152049	PANK4	0.0660322610114253
ENSG00000100206	82.8624692613961	-0.085552837830219	0.0513331264493906	-1.66662044079013	0.0955899017357835	0.858949713152049	DMC1	0.0660322610114253
ENSG00000138111	102.047503455428	0.0533801720407664	0.0320350048649811	1.6663075990077	0.0956521639709634	0.858949713152049	TMEM180	0.0660322610114253
ENSG00000172345	45.984210639101	0.105674910605895	0.0634385492428199	1.66578384700144	0.0957564745508435	0.858949713152049	STARD5	0.0660322610114253
ENSG00000164180	45.8216817403178	-0.0989434130769112	0.0593986565683737	-1.66575169866035	0.0957628801876976	0.858949713152049	TMEM161B	0.0660322610114253
ENSG00000137507	1.58046785017514	0.426606145723563	0.256141139609225	1.66551201565825	0.0958106484349578	0.858949713152049	LRRC32	0.0660322610114253
ENSG00000101162	271.942398142927	0.225336212103291	0.135362658037109	1.66468518992524	0.0959755792313768	0.859071066983655	TUBB1	0.06597090750497
ENSG00000172731	1.18902830710209	-0.29062619515969	0.17459491790456	-1.66457419636095	0.0959977369268345	0.859071066983655	LRRC20	0.06597090750497
ENSG00000133731	176.358456685385	-0.052110886080611	0.0313109527091212	-1.66430215537423	0.0960520619076825	0.859071066983655	IMPA1	0.06597090750497
ENSG00000186188	18.135447814452	-0.0991400910394755	0.059573999739387	-1.66415032519513	0.0960823921955586	0.859071066983655	FFAR4	0.06597090750497
ENSG00000149243	2.03235402700149	-0.236448409248803	0.142092399348836	-1.66404684791284	0.0961030676803556	0.859071066983655	KLHL35	0.06597090750497
ENSG00000261934	3.57151136843417	0.253962494510641	0.152690821675037	1.66324662952653	0.0962630771713524	0.86000227064569	PCDHGA9	0.065500402096442
ENSG00000130779	976.900879200134	0.04002750762642	0.0240721708811965	1.6628125408368	0.0963499655097883	0.860279518134354	CLIP1	0.065360416826266
ENSG00000255552	5.7528460719027	0.292794057520379	0.176166033515859	1.66203468215126	0.0965058207188716	0.860705574769405	LY6G6E	0.0651453841102658
ENSG00000125827	643.051454985213	0.0573379026011431	0.0345045675739836	1.661748186764	0.0965632749999083	0.860705574769405	TMX4	0.0651453841102658
ENSG00000062370	1.7821736603766	-0.272639893091498	0.164069127438145	-1.66173793539729	0.0965653313336926	0.860705574769405	ZNF112	0.0651453841102658
ENSG00000103994	2823.83707863773	-0.047873433849534	0.0288203505663654	-1.66109824858981	0.0966937161758333	0.860947814496412	ZNF106	0.0650231720807285
ENSG00000005206	153.594637768303	0.043065860794251	0.0259310452991054	1.66078383256446	0.0967568693502204	0.860947814496412	SPPL2B	0.0650231720807285
ENSG00000165996	4.18831295786881	0.159902018137122	0.096287553339205	1.66067173369557	0.0967793933523803	0.860947814496412	PTPLA	0.0650231720807285
ENSG00000184348	136.13872746017	0.0980661471161607	0.0590694363351463	1.66018423740758	0.0968773946572103	0.860947814496412	HIST1H2AK	0.0650231720807285
ENSG00000245060	5.68426876732114	-0.131846735524625	0.0794251055407528	-1.66001335002287	0.0969117669025668	0.860947814496412	LINC00847	0.0650231720807285
ENSG00000120875	3.60412540403713	0.420194203609065	0.253251411229652	1.65919787601115	0.0970759254731076	0.860947814496412	DUSP4	0.0650231720807285
ENSG00000184140	2.09020420123588	0.337122295022488	0.203208824701447	1.65899436462854	0.0971169278738501	0.860947814496412	OR4F6	0.0650231720807285
ENSG00000245532	9511.8102127022	0.109390528932848	0.0659534185151585	1.65860286541032	0.0971958440126513	0.860947814496412	NEAT1	0.0650231720807285
ENSG00000223705	171.192578397215	-0.0820705574703779	0.04949247751602	-1.65824306216662	0.0972684162635791	0.860947814496412	NSUN5P1	0.0650231720807285
ENSG00000258940	60.9932616896819	0.0753359793780075	0.0454344247829344	1.65812552349743	0.0972921331773037	0.860947814496412	RP11-407N17.5	0.0650231720807285
ENSG00000087586	1.15090495259942	0.313639393068723	0.189206747969292	1.65765437245202	0.0973872482887222	0.860947814496412	AURKA	0.0650231720807285
ENSG00000073614	997.617936862163	-0.0476279165749066	0.0287328134763913	-1.65761409386661	0.0973953831034873	0.860947814496412	KDM5A	0.0650231720807285
ENSG00000189144	29.0774369869742	-0.0913882584855798	0.0551409591316941	-1.65735707040053	0.0974473053226319	0.860947814496412	ZNF573	0.0650231720807285
ENSG00000139178	255.938634968718	0.0822286877982946	0.0496145764332528	1.65734938620141	0.0974488579754184	0.860947814496412	C1RL	0.0650231720807285
ENSG00000171109	250.627133608896	-0.042416837592941	0.0255975084519889	-1.65706899452729	0.097505526841716	0.860947814496412	MFN1	0.0650231720807285
ENSG00000163956	627.392199595825	0.0494266009976566	0.0298308466071526	1.65689568414078	0.0975405670966562	0.860947814496412	LRPAP1	0.0650231720807285
ENSG00000213117	2.15351486592059	0.289328116759459	0.174621753597214	1.65688472827291	0.0975427825150136	0.860947814496412	RP3-352A20.1	0.0650231720807285
ENSG00000188895	951.602476032453	0.0468968348654439	0.0283369066291212	1.65497368782128	0.0979298353674158	0.862495044193926	MSL1	0.0642433916580675
ENSG00000196663	102.117533736628	0.115469513004086	0.0697746378840088	1.65489232915891	0.0979463405483438	0.862495044193926	TECPR2	0.0642433916580675
ENSG00000237388	2.17307445070549	0.339071430989107	0.204894707208217	1.6548569536476	0.0979535178494201	0.862495044193926	OR4A47	0.0642433916580675
ENSG00000164638	4.40012103141518	-0.155955384109837	0.0942433206473134	-1.65481630993743	0.0979617645286469	0.862495044193926	SLC29A4	0.0642433916580675
ENSG00000181218	128.299972423203	0.16539369405998	0.0999973490707128	1.65398078646088	0.0981314166280704	0.862495044193926	HIST3H2A	0.0642433916580675
ENSG00000127252	1.56922772842973	0.381014571864383	0.230369975330274	1.653924611131	0.0981428313802871	0.862495044193926	HRASLS	0.0642433916580675
ENSG00000121406	6.62009562344704	-0.138464039028847	0.083720752178778	-1.65387953912752	0.0981519907182278	0.862495044193926	ZNF549	0.0642433916580675
ENSG00000270165	1.91093826596982	-0.236787286292609	0.143200110972906	-1.65354122063082	0.0982207641424929	0.862495044193926	RP11-167P11.2	0.0642433916580675
ENSG00000072121	555.209301414621	-0.0490966136468808	0.0296919142868202	-1.65353480319974	0.0982220690505225	0.862495044193926	ZFYVE26	0.0642433916580675
ENSG00000111981	1.39260164363206	0.279860656135754	0.169289157064912	1.65315169020804	0.0982999955973308	0.862687482729395	ULBP1	0.064146503365841
ENSG00000111276	1010.19410202291	0.0487876385968401	0.0295188321235022	1.65276317141276	0.0983790721237121	0.862889788638618	CDKN1B	0.0640446703828823
ENSG00000167625	72.4354132318701	-0.0509014780363906	0.030812795763246	-1.65195908957754	0.098542890948503	0.863442629546122	ZNF526	0.0637665133359799
ENSG00000197362	43.7823898937565	-0.118910608875126	0.0719839920153849	-1.65190350723689	0.0985542230062384	0.863442629546122	ZNF786	0.0637665133359799
ENSG00000085382	55.3154214904629	-0.0613685295463236	0.0371625150842289	-1.65135565790506	0.0986659735207008	0.863873384657865	HACE1	0.0635499061020736
ENSG00000147457	292.948767427205	-0.0933476648496953	0.0565362167131643	-1.65111268982311	0.0987155666145852	0.863873384657865	CHMP7	0.0635499061020736
ENSG00000149212	331.714567006652	-0.0699990074667323	0.0424069927340653	-1.65064775768697	0.0988105210697641	0.863914321356454	SESN3	0.0635293265109049
ENSG00000182742	5.01708650727593	-0.159123937936692	0.096407166644208	-1.65054055082793	0.098832426582916	0.863914321356454	HOXB4	0.0635293265109049
ENSG00000106144	618.632114100918	-0.0336824631022805	0.0204217466400901	-1.64934291350761	0.0990774027394962	0.865322811660351	CASP2	0.0628218472526915
ENSG00000226288	4.77085252525448	0.258256825624533	0.156603378259203	1.64911401334572	0.0991242792788374	0.865322811660351	OR52I2	0.0628218472526915
ENSG00000129473	40.2546390382741	0.0716428539019562	0.0434481036156972	1.64892936491876	0.0991621063875159	0.865322811660351	BCL2L2	0.0628218472526915
ENSG00000183308	10.7489855308963	0.133081616800699	0.0807443517951694	1.6481848431739	0.0993147461243211	0.866164054250733	AC005037.3	0.0623998434236305
ENSG00000105538	4.48948484543987	0.204194369781357	0.123930905384259	1.64764688152833	0.0994251541237939	0.866636233058673	RASIP1	0.0621631575720211
ENSG00000113312	1133.54008823075	-0.0378410599690931	0.0229719416007436	-1.64727303537409	0.0995019377072694	0.866814957334482	TTC1	0.0620736033146283
ENSG00000164010	164.064401971237	0.0313552839294017	0.019038159215876	1.64697035957418	0.0995641383900054	0.866866511861426	ERMAP	0.0620477740640149
ENSG00000253676	20.2464098888928	0.0954139301156914	0.0579483289304332	1.64653462622253	0.0996537372191146	0.867156418445651	TAGLN2P1	0.0619025570328342
ENSG00000176014	343.689089489	0.144347800005868	0.0877293273716913	1.64537680078517	0.0998921306880122	0.867700379153064	TUBB6	0.061630212777481
ENSG00000123416	12320.0601036332	0.0582406141805938	0.0354024762149857	1.64510001579892	0.0999491873545959	0.867700379153064	TUBA1B	0.061630212777481
ENSG00000157869	164.480514977559	-0.0465711398281318	0.0283108024045132	-1.64499540361695	0.0999707589553954	0.867700379153064	RAB28	0.061630212777481
ENSG00000129968	818.032513173457	0.0435858587304161	0.0265013644758896	1.6446647028333	0.100038975675168	0.867700379153064	ABHD17A	0.061630212777481
ENSG00000150347	241.272837079713	0.104228172446555	0.0633803738241558	1.64448655250486	0.100075739777456	0.867700379153064	ARID5B	0.061630212777481
ENSG00000204427	528.460373025522	0.029191410568619	0.0177534615912377	1.64426584745741	0.100121300650023	0.867700379153064	ABHD16A	0.061630212777481
ENSG00000075234	162.383402547624	-0.0341834531685321	0.0207944014767432	-1.64387771423782	0.100201464388819	0.867700379153064	TTC38	0.061630212777481
ENSG00000159247	1.3351998558477	0.312882242721523	0.190336693081768	1.64383565594002	0.100210154041281	0.867700379153064	TUBBP5	0.061630212777481
ENSG00000177138	1.01311785164474	0.354145579526844	0.215446882129499	1.64377212622634	0.100223281035794	0.867700379153064	FAM9B	0.061630212777481
ENSG00000079215	27.3185512695323	0.142123024001556	0.0865226552164481	1.6426105237526	0.100463541992283	0.869291839193897	SLC1A3	0.0608343974594824
ENSG00000213722	40.5422956940006	0.104113635979091	0.0634216511728503	1.64161030269203	0.100670791149725	0.869591377789695	DDAH2	0.060684775035977
ENSG00000153046	414.606202154133	-0.0321882069132333	0.0196083370812568	-1.64155719987093	0.100681803749993	0.869591377789695	CDYL	0.060684775035977
ENSG00000105197	56.8160410505086	0.05203830708153	0.031701585829081	1.64150485600608	0.100692659895496	0.869591377789695	TIMM50	0.060684775035977
ENSG00000116761	3.04170985341384	0.236723323024299	0.144279560803118	1.64072666777333	0.100854166600272	0.869591377789695	CTH	0.060684775035977
ENSG00000172123	25.1908142716935	-0.107632767071082	0.0656070290156619	-1.6405676142626	0.10088720226805	0.869591377789695	SLFN12	0.060684775035977
ENSG00000003393	113.154263766025	-0.0535242561453025	0.0326351941391532	-1.64007776136034	0.100988999666751	0.869591377789695	ALS2	0.060684775035977
ENSG00000227811	2.20616435907849	-0.293562840389205	0.179073222764174	-1.63934526814099	0.101141373334312	0.869591377789695	FAM212B-AS1	0.060684775035977
ENSG00000213186	38.8035480129747	-0.0670230198946831	0.0408956126919227	-1.63888044420767	0.101238161224081	0.869591377789695	TRIM59	0.060684775035977
ENSG00000273311	134.569171645098	-0.0656068785421195	0.0400354222217146	-1.63872078527837	0.101271423196324	0.869591377789695	DGCR11	0.060684775035977
ENSG00000131370	309.75632488534	0.0594020345662184	0.0362512182374628	1.638621747195	0.10129206031528	0.869591377789695	SH3BP5	0.060684775035977
ENSG00000169715	69.1597223103657	0.165949978397484	0.101299575774889	1.63821000362592	0.101377893535987	0.869591377789695	MT1E	0.060684775035977
ENSG00000235453	135.209331405096	0.0562953729502891	0.0343676639022996	1.63803315553613	0.101414777563885	0.869591377789695	TOPORS-AS1	0.060684775035977
ENSG00000225697	227.667545582269	-0.0525706133546576	0.0320965736869996	-1.63788863781279	0.101444926596962	0.869591377789695	SLC26A6	0.060684775035977
ENSG00000254462	67.2339306140829	-0.111807625522516	0.0682813187850355	-1.63745556635353	0.101535315946974	0.869591377789695	TMX2-CTNND1	0.060684775035977
ENSG00000099840	29.0604969865396	0.0600501528260637	0.0366773355358413	1.63725504998536	0.101577188825539	0.869591377789695	IZUMO4	0.060684775035977
ENSG00000243335	779.383793259296	0.107880335773028	0.0658926998503354	1.63721225595644	0.101586127079037	0.869591377789695	KCTD7	0.060684775035977
ENSG00000169714	5530.91765046558	0.0378329133185021	0.0231086808755046	1.63717321305888	0.101594282391914	0.869591377789695	CNBP	0.060684775035977
ENSG00000126251	19.0479997943293	0.183471229464973	0.112069600031742	1.6371186246137	0.10160568574567	0.869591377789695	GPR42	0.060684775035977
ENSG00000136026	676.608729479958	0.0614393216734661	0.0375334280935049	1.63692273246147	0.101646615388461	0.869591377789695	CKAP4	0.060684775035977
ENSG00000132024	174.43862824764	0.038121944267174	0.0232898392128815	1.63684875274231	0.101662076101611	0.869591377789695	CC2D1A	0.060684775035977
ENSG00000100221	486.672596009484	0.0556949310051843	0.0340285011121293	1.63671420088886	0.101690200332092	0.869591377789695	JOSD1	0.060684775035977
ENSG00000166024	165.241678062547	0.0435977061210741	0.0266412340467415	1.63647472352755	0.101740271573629	0.869591377789695	R3HCC1L	0.060684775035977
ENSG00000119523	118.617621888372	-0.0678258369285307	0.04145420259512	-1.63616310729651	0.101805455392393	0.869665903468461	ALG2	0.0606475567458288
ENSG00000163590	167.532039056201	0.0548608167177265	0.0335357726275426	1.63588945234767	0.101862725892595	0.869672785032009	PPM1L	0.0606441202384996
ENSG00000273291	7.36017788361862	0.157773349160911	0.0965483593645207	1.63413806510408	0.102229863720016	0.87232374571506	KRBOX1	0.05932230533839
ENSG00000163584	563.443546550204	0.0564650549698861	0.0345983079587254	1.63201781535811	0.102675733236637	0.875244402605706	RPL22L1	0.0578706579696457
ENSG00000169599	253.541566625997	0.0319575869670665	0.0195847123025085	1.63176188005444	0.102729658609509	0.875244402605706	NFU1	0.0578706579696457
ENSG00000103249	881.865386913087	0.0320723928523443	0.0196576263561986	1.63154962207485	0.102774398290476	0.875244402605706	CLCN7	0.0578706579696457
ENSG00000160991	350.399326288389	0.0621852264541922	0.0381201372913038	1.63129597301787	0.102827882695998	0.875244402605706	ORAI2	0.0578706579696457
ENSG00000175130	113.066510867191	0.133163249494272	0.0816589460745397	1.63072456718605	0.102948450359152	0.875244402605706	MARCKSL1	0.0578706579696457
ENSG00000138617	59.5617103404345	0.0493581223716046	0.0302711025664675	1.6305359959462	0.102988263895271	0.875244402605706	PARP16	0.0578706579696457
ENSG00000094916	253.926387916687	-0.038539821740551	0.0236405967786066	-1.63023895299577	0.103051004179785	0.875244402605706	CBX5	0.0578706579696457
ENSG00000160201	844.679683010482	0.0494001569672217	0.0303175035563943	1.62942693732455	0.103222670160784	0.875244402605706	U2AF1	0.0578706579696457
ENSG00000115145	528.103561983874	-0.0416468911564043	0.0255610307295817	-1.62931188483751	0.103247011466785	0.875244402605706	STAM2	0.0578706579696457
ENSG00000228060	3.56544193705981	0.161559364473081	0.0991611910011944	1.62926002442967	0.103257984908138	0.875244402605706	RP11-69E11.8	0.0578706579696457
ENSG00000103507	713.052675338022	0.0365997973060208	0.0224641243681161	1.6292554611195	0.10325895052951	0.875244402605706	BCKDK	0.0578706579696457
ENSG00000186912	4.92231411243976	-0.153528989998731	0.0942346144008152	-1.62922075900597	0.103266293921294	0.875244402605706	P2RY4	0.0578706579696457
ENSG00000156345	1.7031368275354	-0.219963728076241	0.135033885606241	-1.62895207442712	0.103323164918614	0.875244402605706	CDK20	0.0578706579696457
ENSG00000173083	494.332401229509	-0.0608789863274227	0.037377926325813	-1.62874167487938	0.103367716422528	0.875244402605706	HPSE	0.0578706579696457
ENSG00000007968	91.9057009482089	0.107785631976207	0.0662060805355892	1.62803221553445	0.10351805498807	0.875490015287578	E2F2	0.0577488025562466
ENSG00000156642	16.2560635417808	0.0846989520905631	0.0520378950998642	1.62763985607066	0.103601272848821	0.875490015287578	NPTN	0.0577488025562466
ENSG00000177030	162.335756493489	-0.0400222792413386	0.0245912443359753	-1.62750118271928	0.10363069762152	0.875490015287578	DEAF1	0.0577488025562466
ENSG00000051128	497.802859832364	-0.0393148738423184	0.0241586414274321	-1.62736277867333	0.103660071873256	0.875490015287578	HOMER3	0.0577488025562466
ENSG00000224334	0.733676504550107	0.354809469392702	0.218042690238527	1.62724771467715	0.103684497574983	NA	AP000357.4	NA
ENSG00000197062	57.3540310140434	-0.0972621514915516	0.0597752265030687	-1.62713145865802	0.103709180963641	0.875490015287578	RP5-874C20.3	0.0577488025562466
ENSG00000186204	2.03023956583459	0.366721703085544	0.225397926507523	1.62699679082143	0.103737779372798	0.875490015287578	CYP4F12	0.0577488025562466
ENSG00000146072	43.2930802010925	0.178176335808929	0.109531844763616	1.626708070091	0.103799113973236	0.8755279043898	TNFRSF21	0.0577300077422847
ENSG00000214756	3.75055278518978	0.17043273363519	0.104800802590129	1.62625408797434	0.103895614273309	0.875862206369735	METTL12	0.0575642131474124
ENSG00000215845	77.5648710720185	0.0708830017193738	0.0436189261698067	1.62505150730738	0.104151584291083	0.877539770925193	TSTD1	0.056733191782996
ENSG00000263020	8.73668410107399	0.650032823060198	0.400099178530373	1.62467922440599	0.104230926398859	0.877543734187148	CSNK2B-LY6G5B-1181	0.0567312303688612
ENSG00000126243	1.50128565113126	0.28407140300749	0.174865394433531	1.62451469559044	0.10426600659411	0.877543734187148	LRFN3	0.0567312303688612
ENSG00000125910	204.399020476534	0.06195801924143	0.0381578470371116	1.62372943057219	0.104433566965948	0.878473947793297	S1PR4	0.0562711135054887
ENSG00000173548	66.7230524625977	-0.0580463968251368	0.0357651051710462	-1.62298968638651	0.104591609624591	0.879323128514165	SNX33	0.0558515036029894
ENSG00000184357	109.536321630811	0.142561014060764	0.0878564007903001	1.62265939394713	0.104662236260512	0.879436859184074	HIST1H1B	0.0557953360727081
ENSG00000261613	271.765346778085	0.0569424286273794	0.0351057551641601	1.62202545882028	0.104797897084046	0.880096625348131	RP11-20I23.13	0.0554696442682106
ENSG00000062096	0.913392941419615	0.36167830536412	0.223046925096315	1.62153459505412	0.104903036796777	NA	ARSF	NA
ENSG00000116711	37.0087088366803	-0.121443860111911	0.0749405847354816	-1.62053526190878	0.105117345989331	0.881237787459077	PLA2G4A	0.0549068885831083
ENSG00000182853	36.7429939122215	0.117935429523762	0.072791050621962	1.62019133555656	0.105191182075716	0.881237787459077	VMO1	0.0549068885831083
ENSG00000185896	553.902862637991	0.0281171538995136	0.017354715173511	1.62014493573652	0.105201146606183	0.881237787459077	LAMP1	0.0549068885831083
ENSG00000182993	1.32239901513145	-0.279537679033086	0.172556716134083	-1.61997565377794	0.10523750687595	0.881237787459077	C12orf60	0.0549068885831083
ENSG00000204852	21.9969524321133	0.0851618625993392	0.0525712767253023	1.61993141319985	0.105247011005053	0.881237787459077	TCTN1	0.0549068885831083
ENSG00000132002	472.641724382679	0.0840235407803079	0.051873059970847	1.61979148381703	0.105277076283905	0.881237787459077	DNAJB1	0.0549068885831083
ENSG00000138326	28.6101907639102	0.0628757323714154	0.0388483949891243	1.61848983436813	0.105557075854873	0.883101619943917	RPS24	0.0539893185724087
ENSG00000204950	0.525583440273934	0.613233335737252	0.379063705769054	1.61775798211308	0.105714764872162	NA	LRRC10B	NA
ENSG00000153132	2.25186511254155	0.20638969457924	0.12762332252416	1.61717851014394	0.105839753680149	0.884472404585688	CLGN	0.0533157124694841
ENSG00000047617	0.765434264724148	0.381945732904123	0.236212965912129	1.61695498563871	0.105887997959993	NA	ANO2	NA
ENSG00000256826	51.8286066936689	-0.104464615528008	0.0646060967814529	-1.61694670831743	0.105889784825596	0.884472404585688	AC138744.2	0.0533157124694841
ENSG00000020256	92.6954000386904	-0.0744025763085846	0.0460146920927428	-1.61693087413528	0.105893203094144	0.884472404585688	ZFP64	0.0533157124694841
ENSG00000092067	13.4901395675017	-0.109306493999988	0.0676361566987595	-1.61609558164018	0.106073649379122	0.884788097242806	CEBPE	0.0531607284179249
ENSG00000132254	183.555531715474	0.0301598287328172	0.0186632316317305	1.61600248702592	0.106093775484369	0.884788097242806	ARFIP2	0.0531607284179249
ENSG00000142192	655.085794520926	0.038635295673752	0.023908597554433	1.61595825877242	0.106103338242271	0.884788097242806	APP	0.0531607284179249
ENSG00000178966	129.766057051442	-0.10656113536169	0.0659935348721359	-1.61472082936843	0.106371164713196	0.886413848623201	RMI1	0.0523634674919363
ENSG00000113205	1.91914415140663	0.277793020793673	0.172058570828287	1.61452591089408	0.106413401253363	0.886413848623201	PCDHB3	0.0523634674919363
ENSG00000177888	111.137052023502	-0.055601778468777	0.0344625787088356	-1.6133957629387	0.106658553094498	0.887564503947534	ZBTB41	0.0518000746779395
ENSG00000142544	8.48211366489907	-0.105843414385701	0.0656218268373691	-1.6129300186661	0.106759712557964	0.887564503947534	CTU1	0.0518000746779395
ENSG00000135316	1803.38848954442	-0.0285634299813877	0.0177152788638284	-1.61236129563331	0.106883342061147	0.887564503947534	SYNCRIP	0.0518000746779395
ENSG00000245275	3.43844553692606	-0.209084733595699	0.129690574323452	-1.61218141477449	0.106922468323949	0.887564503947534	SAP30L-AS1	0.0518000746779395
ENSG00000101017	196.735204489925	-0.0459693458693617	0.0285208714472639	-1.61177914757481	0.107010007374718	0.887564503947534	CD40	0.0518000746779395
ENSG00000117318	7.26483548034745	0.171414881816684	0.10635235915248	1.61176379332519	0.107013349802069	0.887564503947534	ID3	0.0518000746779395
ENSG00000256892	2.25182036758403	0.302220768589449	0.187520699847945	1.61166617250528	0.107034602563666	0.887564503947534	MTRNR2L7	0.0518000746779395
ENSG00000165731	15.4203409956026	0.125768630943822	0.0780650291833966	1.6110751800061	0.107163337337106	0.887564503947534	RET	0.0518000746779395
ENSG00000178105	275.323174022826	-0.0687207010503763	0.0426567963262775	-1.6110141165956	0.107176645652519	0.887564503947534	DDX10	0.0518000746779395
ENSG00000164615	289.357854114745	0.0410632450449464	0.0254969500242739	1.61051596390364	0.107285263235119	0.887564503947534	CAMLG	0.0518000746779395
ENSG00000229097	566.450448607258	0.0787477717727956	0.0489129256348007	1.60995832391526	0.10740695488803	0.887564503947534	CALM2P2	0.0518000746779395
ENSG00000171097	10.8577219327449	-0.0958600723877434	0.0595482208201629	-1.60978902589287	0.107443921777496	0.887564503947534	CCBL1	0.0518000746779395
ENSG00000149534	1.75844894708429	-0.34350518257439	0.213424736353927	-1.60949095424791	0.107509031382547	0.887564503947534	MS4A2	0.0518000746779395
ENSG00000213203	7.55640732909456	-0.121790726795216	0.0756729344595743	-1.60943576015647	0.107521091192188	0.887564503947534	GIMAP1	0.0518000746779395
ENSG00000152457	202.945448893105	-0.0590642026816933	0.0367085891750746	-1.60900225285145	0.107615849014857	0.887564503947534	DCLRE1C	0.0518000746779395
ENSG00000257355	7.6830379254759	0.159830251011677	0.0993411502504607	1.60890276193411	0.107637605479089	0.887564503947534	CTD-2006C1.10	0.0518000746779395
ENSG00000068383	218.566497806146	0.0337445737324719	0.0209746790871232	1.60882431584798	0.107654762359654	0.887564503947534	INPP5A	0.0518000746779395
ENSG00000158042	58.9038295698624	-0.0703326091296655	0.0437253674581615	-1.60850813196626	0.107723936637945	0.887564503947534	MRPL17	0.0518000746779395
ENSG00000240231	2.4804935937839	0.277828789650328	0.172744035729675	1.60832637999207	0.107763716014197	0.887564503947534	RPS27P29	0.0518000746779395
ENSG00000197081	1218.44808214834	0.0535657793851209	0.0333086729167026	1.60816312073065	0.107799457874474	0.887564503947534	IGF2R	0.0518000746779395
ENSG00000003436	7.74559878647585	0.215466754966625	0.13400445555129	1.60790739442358	0.107855462132073	0.887564503947534	TFPI	0.0518000746779395
ENSG00000076944	2533.98746304376	0.0257511158554371	0.0160190157291041	1.6075342137689	0.10793723031416	0.887564503947534	STXBP2	0.0518000746779395
ENSG00000110719	1571.3605172598	0.0446760951254297	0.027792082713566	1.60751159191183	0.107942188600929	0.887564503947534	TCIRG1	0.0518000746779395
ENSG00000120733	1429.00774206699	0.0351147940683874	0.02185187154758	1.60694675474038	0.108066048782084	0.887564503947534	KDM3B	0.0518000746779395
ENSG00000168242	23.0353428472601	0.0912689511907662	0.0567977762456821	1.60691064375438	0.108073971195358	0.887564503947534	HIST1H2BI	0.0518000746779395
ENSG00000198925	307.154430116855	-0.0512155112576802	0.0318769051663421	-1.60666510724376	0.108127851805119	0.887564503947534	ATG9A	0.0518000746779395
ENSG00000147459	737.097355617779	0.055775500599585	0.0347168406800801	1.60658341908363	0.108145782193687	0.887564503947534	DOCK5	0.0518000746779395
ENSG00000197841	28.4222623893116	-0.108254516302905	0.0673870342004822	-1.60645912952392	0.108173068019008	0.887564503947534	ZNF181	0.0518000746779395
ENSG00000226721	22.3893442494598	-0.0845183746568174	0.0526275171023614	-1.60597305953894	0.108279829394379	0.887564503947534	EEF1DP2	0.0518000746779395
ENSG00000005961	63.4464004870026	0.233716215833612	0.145535165520934	1.60590888804805	0.108293930377035	0.887564503947534	ITGA2B	0.0518000746779395
ENSG00000157693	601.39458387358	-0.0479464150135688	0.0298599735502427	-1.60570855606733	0.108337960487038	0.887564503947534	C9orf91	0.0518000746779395
ENSG00000153140	24.7529283615673	-0.116163920383177	0.0723611226548508	-1.60533607165353	0.108419864902409	0.887763295708079	CETN3	0.0517028147070991
ENSG00000172794	384.119209190908	0.0423299642045879	0.0263909130519183	1.60395982212942	0.108722909080499	0.887964456133916	RAB37	0.0516044180207812
ENSG00000198283	4.86630091963634	-0.170507027758361	0.106324119384515	-1.60365332668999	0.108790489194298	0.887964456133916	OR5B21	0.0516044180207812
ENSG00000214046	3.85482404370071	-0.158156123786922	0.0986412699353715	-1.60334638727324	0.108858200498873	0.887964456133916	SMIM7	0.0516044180207812
ENSG00000242612	69.8407367059495	0.0400809279989731	0.0250036668603753	1.60300200057822	0.10893421240948	0.887964456133916	DECR2	0.0516044180207812
ENSG00000184659	5.64084821800762	0.425372324154247	0.265445016969081	1.60248750950859	0.109047847401534	0.887964456133916	FOXD4L4	0.0516044180207812
ENSG00000213585	899.426627329183	0.0308217801223938	0.0192344466249044	1.60242614323442	0.10906140754837	0.887964456133916	VDAC1	0.0516044180207812
ENSG00000205531	526.553755013487	-0.0412118435984092	0.0257205807463968	-1.60229055497445	0.109091373305552	0.887964456133916	NAP1L4	0.0516044180207812
ENSG00000125657	19.5592650879666	0.152819638465171	0.0953766514806968	1.60227514902953	0.109094778516694	0.887964456133916	TNFSF9	0.0516044180207812
ENSG00000167676	13.9180103606171	0.296332939849928	0.184965180923964	1.60210120829036	0.109133230867413	0.887964456133916	PLIN4	0.0516044180207812
ENSG00000178809	2.92179125319068	-0.227097663262653	0.141781289790501	-1.60174634888861	0.109211711385674	0.887964456133916	TRIM73	0.0516044180207812
ENSG00000104643	172.67901528986	-0.0378009605224946	0.023606528580112	-1.60129264216938	0.109312117922194	0.887964456133916	MTMR9	0.0516044180207812
ENSG00000160072	95.3852498837549	0.046666584207141	0.0291453562021854	1.60116705671423	0.109339923220176	0.887964456133916	ATAD3B	0.0516044180207812
ENSG00000169704	24.6857698519442	0.21231278751829	0.132630965289466	1.60077842346181	0.109426004150412	0.887964456133916	GP9	0.0516044180207812
ENSG00000111058	0.893741295336392	0.295598647418442	0.184699774275106	1.60042776759519	0.109503719192166	NA	ACSS3	NA
ENSG00000107968	149.124446581158	0.111717177249176	0.0698252782655551	1.59995319781327	0.109608966463102	0.887964456133916	MAP3K8	0.0516044180207812
ENSG00000163735	15.6598622161807	0.217865423097495	0.136192159821617	1.59969137271084	0.109667066698327	0.887964456133916	CXCL5	0.0516044180207812
ENSG00000212933	0.778941781753405	0.37539269536664	0.234667013629948	1.59968241620275	0.109669054620572	NA	KRTAP12-4	NA
ENSG00000131773	1.64285267088018	0.26303368963793	0.164429609277587	1.59967350645395	0.109671032192723	0.887964456133916	KHDRBS3	0.0516044180207812
ENSG00000099864	1.24993170255038	0.322492676820671	0.201707081609998	1.59881683006159	0.109861308332253	0.887964456133916	PALM	0.0516044180207812
ENSG00000171320	8.34719722995194	-0.102014761184837	0.0638091677536813	-1.59874771566742	0.109876670675757	0.887964456133916	ESCO2	0.0516044180207812
ENSG00000106012	275.398195715183	0.0460277311278759	0.0287900065767512	1.59873986152697	0.109878416555597	0.887964456133916	IQCE	0.0516044180207812
ENSG00000156802	147.152985909613	0.0791331934372422	0.0494972757887816	1.59873835834774	0.109878750696546	0.887964456133916	ATAD2	0.0516044180207812
ENSG00000169093	138.80015927507	0.0435588073277423	0.0272467165895485	1.59868097077249	0.109891507952098	0.887964456133916	ASMTL	0.0516044180207812
ENSG00000180667	291.680058117604	0.113354907623984	0.0709126336597961	1.59851498631125	0.109928412879559	0.887964456133916	YOD1	0.0516044180207812
ENSG00000249992	14.797243228023	0.136956283464317	0.0856788512184932	1.59848412433844	0.10993527579955	0.887964456133916	TMEM158	0.0516044180207812
ENSG00000134987	187.886778340576	-0.0576294624028213	0.0360538758854801	-1.59842627144646	0.109948141727606	0.887964456133916	WDR36	0.0516044180207812
ENSG00000170260	73.6695835889133	-0.0689120999984437	0.0431137918974095	-1.59837715416965	0.109959065872556	0.887964456133916	ZNF212	0.0516044180207812
ENSG00000104472	602.457180102646	0.0464097183944795	0.029037430803167	1.5982721993923	0.109982411677946	0.887964456133916	CHRAC1	0.0516044180207812
ENSG00000251429	1.2452994219912	0.244061903655269	0.152711595817342	1.59818841751343	0.11000105066248	0.887964456133916	RP11-597D13.7	0.0516044180207812
ENSG00000182484	215.358127306837	-0.0350163789429317	0.0219192104903634	-1.59752008213646	0.110149824856978	0.888621258941651	WASH6P	0.0512833011214695
ENSG00000144182	11.4004433970128	-0.0886387954833933	0.0554927284761237	-1.59730469049708	0.110197805777078	0.888621258941651	LIPT1	0.0512833011214695
ENSG00000205189	200.957591871612	0.104372426895843	0.0653588335083752	1.59691385683113	0.110284910552035	0.888858290069308	ZBTB10	0.051167472715513
ENSG00000173442	3499.19353107704	0.0438497809024418	0.0274717302923244	1.59617834172948	0.110448981678382	0.889260750753267	EHBP1L1	0.0509708756900065
ENSG00000102172	477.266555304522	0.0295016903516362	0.0184827724674987	1.59617234933308	0.110450319191728	0.889260750753267	SMS	0.0509708756900065
ENSG00000213770	2.3307070563612	0.260258814033009	0.16314319441129	1.59527839927473	0.110649993758317	0.890028228689685	FAM210CP	0.0505962187823416
ENSG00000163959	3.46129167821798	0.311335610815573	0.195166818365269	1.59522819208378	0.1106612165914	0.890028228689685	SLC51A	0.0505962187823416
ENSG00000151233	88.6688391635873	-0.0549931359835568	0.0344793649279424	-1.59495791463925	0.110721647259819	0.890049483870426	GXYLT1	0.0505858473163735
ENSG00000204149	188.04861657777	-0.0626794016710836	0.0393142845451364	-1.59431622363932	0.110865225750923	0.890738762136521	AGAP6	0.0502496481494245
ENSG00000206560	47.0980643545124	0.133303468462218	0.08368896608116	1.59284401163401	0.111195189007642	0.891532870443927	ANKRD28	0.0498626399375922
ENSG00000176170	465.035647570951	0.120688655232941	0.0757912610952073	1.59238220197095	0.111298852834399	0.891532870443927	SPHK1	0.0498626399375922
ENSG00000198863	347.264962089254	-0.0470671323945099	0.0295584578548789	-1.59234059589956	0.111308196020689	0.891532870443927	RUNDC1	0.0498626399375922
ENSG00000067365	3.74235094512846	-0.1433448013608	0.0900272590952194	-1.59223776000098	0.111331291819583	0.891532870443927	METTL22	0.0498626399375922
ENSG00000168096	19.6598959201369	-0.0858131091161424	0.053908558327417	-1.59182719365172	0.111423538149745	0.891532870443927	ANKS3	0.0498626399375922
ENSG00000154640	30.1262703852963	0.139542392656255	0.0876649809448216	1.59176892702556	0.111436634421548	0.891532870443927	BTG3	0.0498626399375922
ENSG00000157741	399.174171719983	-0.0349334679586695	0.02194976701897	-1.5915188497663	0.111492856718703	0.891532870443927	UBN2	0.0498626399375922
ENSG00000171103	40.0778982204868	-0.0787051130686336	0.0494556228281447	-1.59142901388845	0.111513059058641	0.891532870443927	TRMT61B	0.0498626399375922
ENSG00000154262	4.39342286546297	0.147131518190457	0.0924738276931517	1.59106118845508	0.111595805965132	0.891532870443927	ABCA6	0.0498626399375922
ENSG00000259918	58.2413607952733	-0.117977895659379	0.0741836616961269	-1.59034877710194	0.111756209542242	0.891532870443927	NDUFA5P11	0.0498626399375922
ENSG00000108423	30.3668912853885	-0.102053695105217	0.0641805458450068	-1.59010325888583	0.111811531527976	0.891532870443927	TUBD1	0.0498626399375922
ENSG00000125124	173.428225850879	-0.043277280277348	0.0272324711942848	-1.58917932818489	0.112019912093618	0.891532870443927	BBS2	0.0498626399375922
ENSG00000146007	1668.44246210443	0.0283540517074508	0.0178422334829951	1.58915371971083	0.112025692111878	0.891532870443927	ZMAT2	0.0498626399375922
ENSG00000134262	98.664249287927	-0.0605107699983513	0.0380817258530948	-1.58897131479228	0.112066869029629	0.891532870443927	AP4B1	0.0498626399375922
ENSG00000211455	427.786307525972	-0.0661440931142528	0.0416285453205768	-1.58891194983837	0.112080272919354	0.891532870443927	STK38L	0.0498626399375922
ENSG00000166825	2701.45099360832	0.0626085948838261	0.0394099226739443	1.58865053864263	0.112139311454033	0.891532870443927	ANPEP	0.0498626399375922
ENSG00000137880	56.9554019181017	0.069529432167079	0.0437664077204538	1.58864836728615	0.112139801947746	0.891532870443927	GCHFR	0.0498626399375922
ENSG00000111859	164.65221731314	0.219002579824472	0.137911200379608	1.58799705333327	0.112287005442372	0.891532870443927	NEDD9	0.0498626399375922
ENSG00000093167	789.562837129262	0.0345979133205739	0.0217882714333637	1.58791455423101	0.112305661935491	0.891532870443927	LRRFIP2	0.0498626399375922
ENSG00000140263	143.572783007471	0.0529290874525029	0.0333437174914212	1.58737811601603	0.112427032649641	0.891532870443927	SORD	0.0498626399375922
ENSG00000176428	12.1596549770476	0.379472901391046	0.239079487410605	1.58722484099743	0.112461730560245	0.891532870443927	VPS37D	0.0498626399375922
ENSG00000170779	29.8361717878527	0.139607381802208	0.0879575133464995	1.58721383188994	0.112464223091893	0.891532870443927	CDCA4	0.0498626399375922
ENSG00000115568	172.336794110203	-0.0432352202315416	0.0272409605373872	-1.58714007797937	0.112480922567583	0.891532870443927	ZNF142	0.0498626399375922
ENSG00000077713	72.3156220479609	0.0650784035756799	0.0410080614616879	1.58696610510302	0.112520321522681	0.891532870443927	SLC25A43	0.0498626399375922
ENSG00000182580	9.41841828619297	-0.116684993585224	0.0735324926568581	-1.58684942355672	0.112546752029896	0.891532870443927	EPHB3	0.0498626399375922
ENSG00000101109	3795.43071692201	0.0278037547907633	0.0175223403332611	1.58676034490586	0.11256693327019	0.891532870443927	STK4	0.0498626399375922
ENSG00000101082	20.0592009177661	0.151741944393936	0.0956423524721563	1.58655596053132	0.112613248415177	0.891532870443927	SLA2	0.0498626399375922
ENSG00000163738	16.0582434544623	-0.0791467099087517	0.049886875353164	-1.58652369683306	0.112620561001656	0.891532870443927	MTHFD2L	0.0498626399375922
ENSG00000108270	1773.39781633818	0.0251751179203528	0.0158690779991827	1.58642599914434	0.11264270652408	0.891532870443927	AATF	0.0498626399375922
ENSG00000105323	2523.03410736452	0.0431461570016539	0.0272166275132095	1.58528667744426	0.112901214598935	0.892783813580279	HNRNPUL1	0.0492536922152903
ENSG00000131979	333.416145612935	-0.109954252874702	0.0693662341911401	-1.58512645463383	0.112937606058951	0.892783813580279	GCH1	0.0492536922152903
ENSG00000164169	86.5440648219893	-0.0618509839690248	0.0390236365888721	-1.5849620736439	0.112974951574259	0.892783813580279	PRMT10	0.0492536922152903
ENSG00000173264	0.791546996419041	0.333023693759804	0.210162453537368	1.58460128417082	0.113056953012105	NA	GPR137	NA
ENSG00000184588	968.88092734738	0.123882216297881	0.0781888149894497	1.58439818169129	0.113103135451449	0.892783813580279	PDE4B	0.0492536922152903
ENSG00000122965	243.637603135097	-0.0354318218944057	0.0223632924926148	-1.58437412139141	0.113108607385254	0.892783813580279	RBM19	0.0492536922152903
ENSG00000133328	0.981695856119242	0.377830111657977	0.23849922179055	1.58419850941815	0.113148552402851	0.892783813580279	HRASLS2	0.0492536922152903
ENSG00000127328	60.2051030296342	-0.0506034634798275	0.03196617509727	-1.5830315427431	0.11341427516914	0.892972418807688	RAB3IP	0.0491619549352061
ENSG00000164300	884.530635763253	-0.0588265482681898	0.0371612336026103	-1.58300848936451	0.113419529458675	0.892972418807688	SERINC5	0.0491619549352061
ENSG00000174738	332.542608312327	0.120267853089483	0.0759990774561854	1.58249096061487	0.113537534269888	0.892972418807688	NR1D2	0.0491619549352061
ENSG00000163939	1639.49744210142	-0.0462401849952833	0.0292199106730497	-1.5824889238259	0.11353799888124	0.892972418807688	PBRM1	0.0491619549352061
ENSG00000146054	17.0309467144589	-0.0963504899778328	0.0609016653417116	-1.58206658943105	0.113634369812585	0.892972418807688	TRIM7	0.0491619549352061
ENSG00000131725	570.639265748631	-0.0277108975169173	0.0175180910910282	-1.58184458414588	0.113685054208979	0.892972418807688	WDR44	0.0491619549352061
ENSG00000074370	154.345709421398	0.067172865019358	0.0424779086320879	1.58135998646165	0.113795750994025	0.892972418807688	ATP2A3	0.0491619549352061
ENSG00000175048	33.9171609247553	0.0696039758346482	0.0440241851251004	1.58103950446464	0.113869005403191	0.892972418807688	ZDHHC14	0.0491619549352061
ENSG00000163803	47.2976041649575	0.135689459736908	0.0858407252390097	1.58071194481527	0.113943915958027	0.892972418807688	PLB1	0.0491619549352061
ENSG00000127337	159.338603673716	-0.0364791632350811	0.0230807920653479	-1.58049875982587	0.11399269068525	0.892972418807688	YEATS4	0.0491619549352061
ENSG00000180448	2215.67216252884	0.0316959557615145	0.020058171575262	1.58020164712349	0.114060694704237	0.892972418807688	HMHA1	0.0491619549352061
ENSG00000235374	10.4140267822864	0.119377444086654	0.0755460001982441	1.58019542759895	0.114062118588312	0.892972418807688	SSR4P1	0.0491619549352061
ENSG00000197312	4.26208747675471	-0.145480293207071	0.0920654946418409	-1.58018260557908	0.114065054077104	0.892972418807688	DDI2	0.0491619549352061
ENSG00000151576	265.036991818474	-0.0620772364430966	0.0392891165889364	-1.58001100133102	0.114104347086982	0.892972418807688	QTRTD1	0.0491619549352061
ENSG00000100023	446.524805823617	-0.0464722112177418	0.0294153886627348	-1.57986051962712	0.114138812339849	0.892972418807688	PPIL2	0.0491619549352061
ENSG00000132963	68.6229104095987	0.0462790545368128	0.0292964849422162	1.57967942666476	0.114180299441236	0.892972418807688	POMP	0.0491619549352061
ENSG00000237440	56.2787093195928	-0.0969334261000417	0.0613640631496617	-1.57964484626172	0.114188222913685	0.892972418807688	ZNF737	0.0491619549352061
ENSG00000130598	126.201648810746	0.0751894883658359	0.0476079401985003	1.57934764773134	0.114256338415723	0.892972418807688	TNNI2	0.0491619549352061
ENSG00000103091	148.289004402202	-0.0491655145455301	0.0311317886505512	-1.57927047165212	0.114274031779636	0.892972418807688	WDR59	0.0491619549352061
ENSG00000115419	559.613289239564	-0.0537844999331604	0.0340664329977988	-1.57881219723344	0.114379140060446	0.893025467875339	GLS	0.0491361554451512
ENSG00000134899	320.628351873519	-0.0457138238999434	0.0289559774161288	-1.57873530715217	0.11439678276315	0.893025467875339	ERCC5	0.0491361554451512
ENSG00000132950	85.6099000256042	0.0604274686894811	0.0383183109371502	1.57698675154535	0.114798573533654	0.895708019030057	ZMYM5	0.0478335376478638
ENSG00000183665	171.454315298694	-0.0533418461090569	0.0338490670954367	-1.57587344899819	0.115054971024318	0.895806800998074	TRMT12	0.0477856446991869
[truncated: 55,775 more rows]
