# Supplementary material for: Systemic lupus pregnancies are characterized by an intrinsic pro-inflammatory monocyte transcriptome, driven by an aberrant miRNA signature
Source: J Transl Autoimmun. 2025 Dec 24;12:100347. doi: 10.1016/j.jtauto.2025.100347 (PMC12810336; doi:10.1016/j.jtauto.2025.100347)
Supplement: Multimedia component 5 [file mmc5.xlsx]

## Sheet: T_sel_day
	baseMean	log2FoldChange	lfcSE	stat	pvalue	padj
hsa-miR-1292-5p	11.276	0.149496	0.0437266	3.41887	0.000628814	0.457966
hsa-miR-16-2-3p	438.497	-0.0534513	0.0159457	-3.35209	0.000802042	0.457966
hsa-miR-411-3p	2.8386	-0.38669	0.109683	-3.52554	0.000422627	0.457966
hsa-miR-502-3p	229.248	0.0396347	0.0129172	3.06838	0.00215225	0.921703
hsa-miR-1307-5p	411.461	0.168002	0.0561468	2.99219	0.00276983	0.927911
hsa-miR-4454	393.117	0.106086	0.0360464	2.94303	0.00325013	0.927911
hsa-let-7a-5p	44299.9	-0.0650343	0.0265713	-2.44754	0.0143837	0.999765
hsa-let-7a-3p	187.078	-0.0513261	0.0388178	-1.32223	0.186091	0.999765
hsa-let-7a-2-3p	0.0293742	-0.114704	0.776457	-0.147728	0.882558	0.999765
hsa-let-7b-5p	6150.6	-0.0107732	0.0280711	-0.383783	0.701139	0.999765
hsa-let-7b-3p	123.452	-0.0101331	0.0339286	-0.298661	0.765199	0.999765
hsa-let-7c-5p	321.303	-0.025649	0.0247044	-1.03824	0.29916	0.999765
hsa-let-7c-3p	0.0241643	-0.140252	0.776484	-0.180625	0.856662	0.999765
hsa-let-7d-5p	5636.13	-0.0349093	0.0254947	-1.36927	0.170914	0.999765
hsa-let-7d-3p	497.782	-0.0017754	0.0225753	-0.0786434	0.937316	0.999765
hsa-let-7e-5p	283.135	-0.0837541	0.0343221	-2.44024	0.0146776	0.999765
hsa-let-7e-3p	0.974473	-0.207212	0.153011	-1.35423	0.175663	0.999765
hsa-let-7f-5p	38241.9	-0.0734426	0.0296898	-2.47367	0.0133734	0.999765
hsa-let-7f-1-3p	134.722	-0.0718416	0.034043	-2.11032	0.034831	0.999765
hsa-let-7f-2-3p	46.5204	-0.0781762	0.0352792	-2.21593	0.0266966	0.999765
hsa-let-7g-5p	25911.9	-0.0605757	0.0233957	-2.58919	0.00962028	0.999765
hsa-let-7g-3p	53.4235	0.0324828	0.0402071	0.807886	0.419156	0.999765
hsa-let-7i-5p	7690.67	-0.0248251	0.0336309	-0.738163	0.460415	0.999765
hsa-let-7i-3p	47.2889	0.1017	0.0454765	2.23632	0.0253309	0.999765
hsa-miR-1-3p	8.77852	-0.260494	0.127186	-2.04813	0.0405475	0.999765
hsa-miR-1-5p	0.0145584	-0.140252	0.776484	-0.180624	0.856662	0.999765
hsa-miR-100-5p	62.1704	-0.0135504	0.0405043	-0.334542	0.73797	0.999765
hsa-miR-101-5p	73.3337	-0.0374002	0.022861	-1.63598	0.101844	0.999765
hsa-miR-101-3p	5844.76	-0.0447027	0.0269112	-1.66112	0.0966889	0.999765
hsa-miR-101-2-5p	0.635424	-0.163789	0.204863	-0.799505	0.423998	0.999765
hsa-miR-10392-5p	0.932207	0.0280317	0.184793	0.151692	0.87943	0.999765
hsa-miR-10393-5p	0.9	0.274017	0.205971	1.33037	0.183398	0.999765
hsa-miR-10393-3p	0.132044	-0.112425	0.77643	-0.144797	0.884871	0.999765
hsa-miR-10394-5p	0.15828	0.0171305	0.714255	0.0239837	0.980866	0.999765
hsa-miR-10394-3p	0.0570146	-0.0721186	0.776414	-0.0928869	0.925993	0.999765
hsa-miR-10395-5p	0.0145584	-0.140252	0.776484	-0.180624	0.856662	0.999765
hsa-miR-10395-3p	5.33174	-0.00061154	0.104256	-0.00586575	0.99532	0.999765
hsa-miR-10397-3p	0.034391	-0.0550824	0.776397	-0.0709462	0.943441	0.999765
hsa-miR-10398-5p	0.835881	0.181536	0.177717	1.02149	0.307024	0.999765
hsa-miR-10398-3p	0.00987649	-0.0380456	0.776381	-0.0490037	0.960916	0.999765
hsa-miR-10399-5p	8.08104	0.0453458	0.0672903	0.673883	0.500386	0.999765
hsa-miR-10399-3p	18.6585	0.0433726	0.0361748	1.19897	0.23054	0.999765
hsa-miR-103a-3p	41105	-0.0145911	0.0142499	-1.02394	0.305861	0.999765
hsa-miR-103a-1-5p	16.7805	0.0491564	0.0363135	1.35367	0.175843	0.999765
hsa-miR-103a-2-5p	48.8353	-0.0255141	0.033162	-0.769378	0.441669	0.999765
hsa-miR-103b	0.820384	-0.0578187	0.228097	-0.253483	0.799895	0.999765
hsa-miR-10400-5p	0.246191	0.018154	0.773438	0.0234718	0.981274	0.999765
hsa-miR-10401-5p	0.0408592	-0.160014	0.776307	-0.206122	0.836696	0.999765
hsa-miR-10401-3p	0.154577	-0.133348	0.776204	-0.171794	0.863599	0.999765
hsa-miR-10522-5p	0.224908	0.0752342	0.77485	0.0970951	0.922651	0.999765
hsa-miR-10523-5p	0.0216367	-0.0124891	0.776358	-0.0160867	0.987165	0.999765
hsa-miR-10524-5p	0.196114	0.0824456	0.542878	0.151868	0.879291	0.999765
hsa-miR-10527-5p	4.87323	-0.0830911	0.0843164	-0.985468	0.324394	0.999765
hsa-miR-106a-5p	474.979	-0.05833	0.0229022	-2.54691	0.010868	0.999765
hsa-miR-106a-3p	6.84123	0.0122275	0.0557028	0.219513	0.826251	0.999765
hsa-miR-106b-5p	13225.9	-0.0526658	0.0239561	-2.19843	0.0279184	0.999765
hsa-miR-106b-3p	281.112	0.0194704	0.0192279	1.01261	0.311245	0.999765
hsa-miR-107	3504.99	-0.0404589	0.0165549	-2.44392	0.0145285	0.999765
hsa-miR-10a-5p	80.8099	-0.0802263	0.0449375	-1.78529	0.0742147	0.999765
hsa-miR-10a-3p	0.125975	-0.130359	0.585133	-0.222785	0.823703	0.999765
hsa-miR-10b-5p	2.65486	0.221754	0.155925	1.42218	0.154973	0.999765
hsa-miR-11400	1.53211	-0.044724	0.233323	-0.191683	0.847991	0.999765
hsa-miR-11401	0.507239	0.177023	0.619631	0.285691	0.775115	0.999765
hsa-miR-1178-3p	0.0251985	-0.114704	0.776457	-0.147727	0.882558	0.999765
hsa-miR-1179	2.13179	-0.066516	0.130061	-0.511422	0.609055	0.999765
hsa-miR-1180-3p	7.34275	0.0307992	0.0600388	0.512988	0.60796	0.999765
hsa-miR-1181	0.034391	-0.0550824	0.776397	-0.0709462	0.943441	0.999765
hsa-miR-1185-5p	0.154674	-0.215954	0.394088	-0.547985	0.583702	0.999765
hsa-miR-1185-1-3p	1.15635	-0.178693	0.162115	-1.10226	0.270347	0.999765
hsa-miR-1185-2-3p	0.142714	-0.0612278	0.580129	-0.105542	0.915946	0.999765
hsa-miR-1197	0.257612	0.0773377	0.45122	0.171397	0.863912	0.999765
hsa-miR-1207-3p	0.0838424	-0.0806367	0.776422	-0.103857	0.917283	0.999765
hsa-miR-12114	0.153599	-0.0406372	0.294864	-0.137816	0.890385	0.999765
hsa-miR-12125	0.0208026	-0.0891532	0.776431	-0.114824	0.908584	0.999765
hsa-miR-12129	0.0145584	-0.140252	0.776484	-0.180624	0.856662	0.999765
hsa-miR-12130	0.0670339	-0.1147	0.776457	-0.147723	0.882562	0.999765
hsa-miR-12135	9.04996	-0.0437565	0.0837863	-0.522239	0.601504	0.999765
hsa-miR-12136	86.7051	0.0257474	0.0715028	0.360089	0.71878	0.999765
hsa-miR-122-5p	0.14992	-0.123488	0.566155	-0.218116	0.827338	0.999765
hsa-miR-1225-5p	0.0748277	0.0130727	0.776336	0.016839	0.986565	0.999765
hsa-miR-1226-5p	1.52131	-0.0601209	0.183662	-0.327346	0.743406	0.999765
hsa-miR-1226-3p	10.775	0.0403022	0.0497575	0.809973	0.417956	0.999765
hsa-miR-1227-3p	0.0746629	-0.0392931	0.774739	-0.0507179	0.95955	0.999765
hsa-miR-1228-5p	0.574759	-0.00861892	0.209112	-0.0412168	0.967123	0.999765
hsa-miR-1228-3p	0.318105	0.00994258	0.233355	0.042607	0.966015	0.999765
hsa-miR-1229-5p	0.0509092	-0.076992	0.776301	-0.099178	0.920997	0.999765
hsa-miR-1229-3p	1.4056	0.051848	0.121012	0.428453	0.668321	0.999765
hsa-miR-122b-3p	8.04682	-0.186412	0.116936	-1.59414	0.110905	0.999765
hsa-miR-1233-5p	0.0177967	0.0621139	0.776261	0.0800167	0.936224	0.999765
hsa-miR-1233-3p	0.0276222	-0.140252	0.776484	-0.180625	0.856662	0.999765
hsa-miR-1234-3p	0.100697	0.0511388	0.603526	0.0847334	0.932473	0.999765
hsa-miR-1236-5p	0.347259	0.0312903	0.776061	0.0403194	0.967839	0.999765
hsa-miR-1237-3p	0.762556	0.0698008	0.242195	0.2882	0.773193	0.999765
hsa-miR-1238-5p	0.0633799	-0.0635969	0.776405	-0.081912	0.934717	0.999765
hsa-miR-1238-3p	0.0388063	0.0130694	0.776336	0.0168347	0.986568	0.999765
hsa-miR-124-5p	0.0722706	-0.0816593	0.776305	-0.10519	0.916225	0.999765
hsa-miR-124-3p	4.04341	0.216179	0.179404	1.20498	0.22821	0.999765
hsa-miR-1244	0.250013	-0.178405	0.450183	-0.396295	0.691887	0.999765
hsa-miR-1246	7.47436	-0.105775	0.13689	-0.7727	0.4397	0.999765
hsa-miR-1247-5p	0.0633321	-0.117583	0.776329	-0.15146	0.879612	0.999765
hsa-miR-1248	363.862	-0.141239	0.0685332	-2.06089	0.039314	0.999765
hsa-miR-1249-5p	2.19846	0.0187876	0.131354	0.14303	0.886266	0.999765
hsa-miR-1249-3p	112.802	0.08592	0.0377301	2.27723	0.0227725	0.999765
hsa-miR-1250-5p	6.15744	0.04161	0.0592141	0.702703	0.482241	0.999765
hsa-miR-1252-5p	0.01789	-0.165798	0.776512	-0.213516	0.830924	0.999765
hsa-miR-1255a	6.07002	0.0423793	0.0634416	0.668005	0.50413	0.999765
hsa-miR-1255b-5p	0.286552	-0.0104921	0.240943	-0.0435459	0.965266	0.999765
hsa-miR-1255b-2-3p	0.0474679	-0.131737	0.776475	-0.16966	0.865278	0.999765
hsa-miR-1256	3.11176	-0.109543	0.0808425	-1.35502	0.175412	0.999765
hsa-miR-125a-5p	240.055	0.0521763	0.0822511	0.634353	0.52585	0.999765
hsa-miR-125a-3p	4.26834	0.0316841	0.149058	0.212562	0.831668	0.999765
hsa-miR-125b-5p	99.6251	0.0331642	0.0405815	0.817223	0.413801	0.999765
hsa-miR-125b-1-3p	0.256459	-0.0394225	0.775879	-0.0508101	0.959477	0.999765
hsa-miR-125b-2-3p	0.447483	-0.0176331	0.271724	-0.0648933	0.948259	0.999765
hsa-miR-126-5p	340.83	-0.208025	0.0784772	-2.65078	0.00803069	0.999765
hsa-miR-126-3p	1043.01	-0.115041	0.0775986	-1.48251	0.138205	0.999765
hsa-miR-1260a	19280.4	0.0756804	0.0368026	2.05639	0.0397452	0.999765
hsa-miR-1260b	19588.5	0.0758636	0.0364195	2.08305	0.0372469	0.999765
hsa-miR-1261	1.09296	0.0803784	0.182788	0.439736	0.660128	0.999765
hsa-miR-1262	4.30836	0.0439087	0.110668	0.39676	0.691545	0.999765
hsa-miR-1264	0.848375	-0.245148	0.209555	-1.16985	0.242062	0.999765
hsa-miR-1265	0.0226236	-0.106187	0.776448	-0.13676	0.89122	0.999765
hsa-miR-1266-5p	0.149383	-0.0550762	0.776397	-0.0709381	0.943447	0.999765
hsa-miR-1268a	1.93241	0.00431899	0.111937	0.0385842	0.969222	0.999765
hsa-miR-1268b	2.59543	0.126007	0.0956526	1.31734	0.187726	0.999765
hsa-miR-127-5p	1.03111	0.0591116	0.305207	0.193677	0.846429	0.999765
hsa-miR-127-3p	2.73674	-0.0146211	0.133816	-0.109263	0.912994	0.999765
hsa-miR-1270	3.06872	-0.0847399	0.0898306	-0.94333	0.345512	0.999765
hsa-miR-1271-5p	2.18851	-0.159229	0.118656	-1.34194	0.179615	0.999765
hsa-miR-1271-3p	0.210158	-0.100354	0.551679	-0.181906	0.855657	0.999765
hsa-miR-1273c	2.21562	-0.0531698	0.116319	-0.457103	0.647597	0.999765
hsa-miR-1273h-5p	10.0141	0.0317436	0.0474273	0.669311	0.503297	0.999765
hsa-miR-1273h-3p	26.1511	0.0522877	0.030571	1.71037	0.0871978	0.999765
hsa-miR-1275	15.7316	0.0604147	0.0686788	0.87967	0.379038	0.999765
hsa-miR-1276	0.0681303	-0.111207	0.774692	-0.14355	0.885856	0.999765
hsa-miR-1277-5p	20.2562	-0.0339293	0.0491196	-0.690749	0.489723	0.999765
hsa-miR-1277-3p	5.51173	-0.0841706	0.100868	-0.834466	0.404019	0.999765
hsa-miR-1278	2.58344	-0.112303	0.0970869	-1.15672	0.247385	0.999765
hsa-miR-128-1-5p	1.53561	-0.0224469	0.121693	-0.184456	0.853656	0.999765
hsa-miR-128-3p	1719.67	-0.0122003	0.0199865	-0.610429	0.541578	0.999765
hsa-miR-1283	0.0224395	-0.0891532	0.776431	-0.114824	0.908584	0.999765
hsa-miR-1284	0.56751	-0.121616	0.159803	-0.761033	0.446637	0.999765
hsa-miR-1285-5p	7.23652	0.111071	0.0630722	1.76101	0.0782369	0.999765
hsa-miR-1285-3p	24.6431	0.0814449	0.0373033	2.18332	0.0290124	0.999765
hsa-miR-1286	0.0737759	-0.0380422	0.776381	-0.0489993	0.96092	0.999765
hsa-miR-1287-5p	15.6814	-0.028666	0.0428572	-0.668873	0.503577	0.999765
hsa-miR-1287-3p	1.67594	-0.0375411	0.117624	-0.319163	0.749603	0.999765
hsa-miR-1288-3p	0.164738	-0.354361	0.462974	-0.765403	0.444032	0.999765
hsa-miR-1289	0.0272395	-0.140252	0.776484	-0.180625	0.856662	0.999765
hsa-miR-129-5p	0.140922	-0.157729	0.776306	-0.203178	0.838996	0.999765
hsa-miR-129-1-3p	0.19119	-0.319585	0.776455	-0.411595	0.680637	0.999765
hsa-miR-129-2-3p	0.0508798	-0.148768	0.776493	-0.19159	0.848064	0.999765
hsa-miR-1290	6.70932	-0.0893511	0.116308	-0.768229	0.442351	0.999765
hsa-miR-1291	38.5967	-0.0668167	0.0663917	-1.0064	0.314222	0.999765
hsa-miR-1292-3p	0.0837396	-0.00844631	0.776151	-0.0108823	0.991317	0.999765
hsa-miR-1294	4.55838	-0.141768	0.0682302	-2.07779	0.0377291	0.999765
hsa-miR-1295a	0.0318176	-0.0295273	0.776373	-0.0380323	0.969662	0.999765
hsa-miR-1296-5p	9.49042	0.0447278	0.0616246	0.72581	0.467955	0.999765
hsa-miR-1296-3p	0.218253	0.202394	0.473977	0.427011	0.669371	0.999765
hsa-miR-1297	1.13469	0.0626342	0.169462	0.369605	0.711676	0.999765
hsa-miR-1298-5p	0.696994	-0.365461	0.190302	-1.92043	0.0548042	0.999765
hsa-miR-1298-3p	0.0234962	-0.0636006	0.776405	-0.0819167	0.934713	0.999765
hsa-miR-1299	1.64291	0.272262	0.18471	1.474	0.140481	0.999765
hsa-miR-1301-3p	179.226	0.024716	0.022018	1.12253	0.261635	0.999765
hsa-miR-1302	0.222147	-0.15642	0.54283	-0.288156	0.773227	0.999765
hsa-miR-1303	10.1379	0.082243	0.0632428	1.30043	0.193453	0.999765
hsa-miR-1304-5p	2.91309	0.159835	0.100899	1.58411	0.113168	0.999765
hsa-miR-1304-3p	27.3938	0.00169558	0.0285107	0.0594718	0.952576	0.999765
hsa-miR-1305	0.100236	0.00466582	0.775574	0.00601595	0.9952	0.999765
hsa-miR-1306-5p	50.1712	0.0943626	0.0417428	2.26057	0.0237858	0.999765
hsa-miR-1306-3p	5.11028	0.0321124	0.0659188	0.487151	0.626151	0.999765
hsa-miR-1307-3p	500.532	0.0377913	0.0233838	1.61613	0.106066	0.999765
hsa-miR-130a-5p	3.4662	-0.0365793	0.0877744	-0.416742	0.676867	0.999765
hsa-miR-130a-3p	364.159	-0.0759674	0.0538784	-1.40998	0.158546	0.999765
hsa-miR-130b-5p	394.207	0.0013452	0.0258611	0.0520165	0.958516	0.999765
hsa-miR-130b-3p	220.025	0.0328851	0.0252955	1.30004	0.193587	0.999765
hsa-miR-132-5p	14.0783	0.0571218	0.0630296	0.906269	0.364794	0.999765
hsa-miR-132-3p	61.5164	-0.00200415	0.0450544	-0.0444829	0.964519	0.999765
hsa-miR-1322	0.11198	-0.0810343	0.776247	-0.104392	0.916858	0.999765
hsa-miR-133a-5p	0.0445275	-0.216883	0.776571	-0.279283	0.780027	0.999765
hsa-miR-133a-3p	5.60735	-0.168339	0.103377	-1.6284	0.10344	0.999765
hsa-miR-133b	0.321403	-0.227581	0.384127	-0.592463	0.553541	0.999765
hsa-miR-134-5p	2.38507	-0.126937	0.139801	-0.907984	0.363887	0.999765
hsa-miR-1343-5p	0.0145584	-0.140252	0.776484	-0.180624	0.856662	0.999765
hsa-miR-1343-3p	3.01561	0.11721	0.0812393	1.44277	0.149085	0.999765
hsa-miR-135a-5p	0.830981	-0.19556	0.158639	-1.23274	0.217673	0.999765
hsa-miR-135b-5p	0.647639	-0.142401	0.256984	-0.554123	0.579495	0.999765
hsa-miR-136-5p	2.51965	-0.235559	0.121544	-1.93806	0.0526159	0.999765
hsa-miR-136-3p	1.4503	-0.236823	0.183139	-1.29314	0.195964	0.999765
hsa-miR-137-3p	0.242701	-0.126941	0.665815	-0.190655	0.848796	0.999765
hsa-miR-138-5p	3.70674	-0.110962	0.0903253	-1.22847	0.21927	0.999765
hsa-miR-138-1-3p	0.0219411	-0.0806358	0.776422	-0.103856	0.917284	0.999765
hsa-miR-138-2-3p	0.129467	-0.0810477	0.738893	-0.109688	0.912657	0.999765
hsa-miR-139-5p	61.6	-0.071501	0.0800335	-0.893388	0.371649	0.999765
hsa-miR-139-3p	0.378024	-0.0840718	0.4573	-0.183844	0.854136	0.999765
hsa-miR-140-5p	1106.14	0.0244722	0.019235	1.27227	0.203276	0.999765
hsa-miR-140-3p	5869.09	0.0169214	0.0178574	0.947587	0.34334	0.999765
hsa-miR-141-5p	0.808126	0.128551	0.212641	0.604545	0.545481	0.999765
hsa-miR-141-3p	21.8192	-0.00697532	0.0530187	-0.131564	0.89533	0.999765
hsa-miR-142-5p	7855.93	0.0168701	0.0274111	0.615446	0.53826	0.999765
hsa-miR-142-3p	28719.3	0.028014	0.0367558	0.762167	0.44596	0.999765
hsa-miR-143-5p	6.10622	0.128529	0.134179	0.957896	0.338115	0.999765
hsa-miR-143-3p	757.041	0.00259901	0.0935819	0.0277726	0.977843	0.999765
hsa-miR-144-5p	72.8306	-0.0540953	0.148186	-0.36505	0.715074	0.999765
hsa-miR-144-3p	90.7156	0.0438086	0.164974	0.265549	0.790587	0.999765
hsa-miR-145-5p	2336.16	0.0530707	0.0869669	0.610241	0.541702	0.999765
hsa-miR-145-3p	9.40708	-0.22753	0.134503	-1.69164	0.0907153	0.999765
hsa-miR-1468-5p	0.858138	-0.0265672	0.167895	-0.158237	0.87427	0.999765
hsa-miR-1469	0.0101624	-0.114704	0.776457	-0.147727	0.882558	0.999765
hsa-miR-146a-5p	2390.1	0.0290363	0.051886	0.559617	0.575741	0.999765
hsa-miR-146a-3p	9.24923	0.0940333	0.0981789	0.957775	0.338176	0.999765
hsa-miR-146b-5p	1871.07	0.0258757	0.0514321	0.503104	0.614891	0.999765
hsa-miR-146b-3p	4.49204	-0.0494747	0.0954848	-0.518142	0.604359	0.999765
hsa-miR-147b-5p	1.1482	-0.0174842	0.178348	-0.0980341	0.921905	0.999765
hsa-miR-147b-3p	7.24316	0.0510978	0.0540261	0.945798	0.344251	0.999765
hsa-miR-148a-5p	6.93097	-0.099707	0.0852309	-1.16985	0.242063	0.999765
hsa-miR-148a-3p	509.625	0.027972	0.0659442	0.424178	0.671436	0.999765
hsa-miR-148b-5p	52.9415	-0.0434942	0.0293977	-1.47951	0.139005	0.999765
hsa-miR-148b-3p	690.318	0.00393047	0.0263287	0.149284	0.881329	0.999765
hsa-miR-149-5p	6.98028	0.0454317	0.0785131	0.578652	0.562824	0.999765
hsa-miR-150-5p	14126	-0.0403987	0.0981679	-0.411526	0.680687	0.999765
hsa-miR-150-3p	11.5885	-0.0583581	0.0954467	-0.611421	0.540921	0.999765
hsa-miR-151a-5p	1471.21	-0.0321862	0.0566036	-0.568625	0.569611	0.999765
hsa-miR-151a-3p	36.5829	0.0257647	0.063715	0.404374	0.685938	0.999765
hsa-miR-151b	53.0739	-0.0802975	0.0591674	-1.35712	0.174742	0.999765
hsa-miR-152-5p	0.292129	-0.00370017	0.345943	-0.0106959	0.991466	0.999765
hsa-miR-152-3p	101.468	0.0344665	0.0366247	0.941072	0.346668	0.999765
hsa-miR-153-3p	0.4073	0.0150628	0.296813	0.0507484	0.959526	0.999765
hsa-miR-153-5p	0.0299691	-0.165798	0.776512	-0.213516	0.830924	0.999765
hsa-miR-1537-5p	5.70933	-0.0201017	0.0739303	-0.2719	0.785699	0.999765
hsa-miR-1537-3p	157.127	-0.00226879	0.029668	-0.0764726	0.939043	0.999765
hsa-miR-1538	0.346379	0.0256993	0.27177	0.0945625	0.924662	0.999765
hsa-miR-154-5p	3.51139	-0.141286	0.107009	-1.32032	0.18673	0.999765
hsa-miR-154-3p	3.2341	-0.168692	0.127512	-1.32296	0.18585	0.999765
hsa-miR-155-5p	766.654	0.0286625	0.0291375	0.983695	0.325265	0.999765
hsa-miR-155-3p	1.08837	-0.105136	0.165393	-0.635675	0.524989	0.999765
hsa-miR-15a-5p	21373.1	-0.0838435	0.0311415	-2.69233	0.00709537	0.999765
hsa-miR-15a-3p	32.5161	0.107954	0.0380515	2.83705	0.00455324	0.999765
hsa-miR-15b-5p	13263.7	0.0746822	0.0656831	1.13701	0.255535	0.999765
hsa-miR-15b-3p	189.7	-0.0507087	0.024047	-2.10873	0.0349676	0.999765
hsa-miR-16-5p	62799	-0.0273358	0.028831	-0.948139	0.343059	0.999765
hsa-miR-16-1-3p	10.9056	0.0368469	0.0475648	0.774668	0.438536	0.999765
hsa-miR-17-5p	5041.07	-0.0550037	0.0231878	-2.3721	0.0176874	0.999765
hsa-miR-17-3p	627.267	0.00845329	0.0177405	0.476497	0.63372	0.999765
hsa-miR-181a-5p	7700.93	-0.00694086	0.019028	-0.364771	0.715282	0.999765
hsa-miR-181a-3p	285.536	-0.0171683	0.029975	-0.572755	0.566811	0.999765
hsa-miR-181a-2-3p	96.5295	-0.0256055	0.0377641	-0.678038	0.497748	0.999765
hsa-miR-181b-5p	1558.23	-0.00613796	0.0230513	-0.266274	0.790028	0.999765
hsa-miR-181b-3p	8.30642	0.0208566	0.0744699	0.280068	0.779425	0.999765
hsa-miR-181b-2-3p	1.83945	0.046587	0.119778	0.388946	0.697316	0.999765
hsa-miR-181c-5p	110.864	0.00725526	0.0303818	0.238803	0.811258	0.999765
hsa-miR-181c-3p	17.5945	-0.0264477	0.0420383	-0.629133	0.529262	0.999765
hsa-miR-181d-5p	6.29228	0.0304848	0.0740527	0.411663	0.680586	0.999765
hsa-miR-181d-3p	0.160679	-0.173163	0.725419	-0.238708	0.811332	0.999765
hsa-miR-182-5p	18.61	0.269634	0.20539	1.31279	0.189253	0.999765
hsa-miR-182-3p	0.284923	-0.0166014	0.543144	-0.0305654	0.975616	0.999765
hsa-miR-1825	0.148174	0.0532966	0.729323	0.0730769	0.941745	0.999765
hsa-miR-1827	0.243868	-0.0554628	0.776229	-0.0714517	0.943038	0.999765
hsa-miR-183-5p	10.7647	0.0632743	0.224143	0.282294	0.777718	0.999765
hsa-miR-183-3p	0.515712	0.0598642	0.419795	0.142603	0.886603	0.999765
hsa-miR-184	0.0136197	-0.114704	0.776457	-0.147727	0.882558	0.999765
hsa-miR-1843	26.9278	0.0529989	0.0360135	1.47164	0.141118	0.999765
hsa-miR-185-5p	4800.45	0.0186233	0.0270676	0.688027	0.491436	0.999765
hsa-miR-185-3p	14.7709	-0.00134426	0.047407	-0.0283557	0.977378	0.999765
hsa-miR-186-5p	886.88	-0.0393254	0.037005	-1.06271	0.287915	0.999765
hsa-miR-186-3p	16.6839	0.03851	0.0566668	0.679586	0.496767	0.999765
hsa-miR-187-5p	0.128273	-0.112341	0.479808	-0.234137	0.814879	0.999765
hsa-miR-187-3p	9.4625	0.0354507	0.0534606	0.663118	0.507255	0.999765
hsa-miR-188-5p	84.0077	0.0461235	0.0492966	0.935633	0.349462	0.999765
hsa-miR-188-3p	13.0985	0.0631299	0.0555533	1.13638	0.255796	0.999765
hsa-miR-18a-5p	3956.58	-0.0631581	0.0249551	-2.53087	0.0113781	0.999765
hsa-miR-18a-3p	13.9317	0.0815231	0.0641374	1.27107	0.203704	0.999765
hsa-miR-18b-5p	107.794	-0.0550195	0.0211991	-2.59537	0.00944882	0.999765
hsa-miR-18b-3p	0.159377	-0.0281246	0.402935	-0.0697994	0.944353	0.999765
hsa-miR-1908-5p	3.58601	0.115962	0.0760611	1.52459	0.127362	0.999765
hsa-miR-1908-3p	0.27292	0.136324	0.775004	0.175901	0.860372	0.999765
hsa-miR-1909-5p	0.0586204	0.00456109	0.776047	0.00587734	0.995311	0.999765
hsa-miR-1909-3p	0.121339	-0.0499572	0.775995	-0.0643783	0.948669	0.999765
hsa-miR-190a-5p	22.7505	-0.0936897	0.051738	-1.81085	0.0701643	0.999765
hsa-miR-190a-3p	3.4687	-0.156485	0.0960025	-1.63001	0.103099	0.999765
hsa-miR-190b-5p	55.1993	-0.0217239	0.0394739	-0.550336	0.582089	0.999765
hsa-miR-190b-3p	1.01869	-0.0127458	0.202254	-0.0630186	0.949752	0.999765
hsa-miR-191-5p	40408.5	0.0104932	0.0200178	0.524191	0.600146	0.999765
hsa-miR-191-3p	21.0197	0.000736861	0.0636016	0.0115856	0.990756	0.999765
hsa-miR-1910-5p	0.0282561	-0.131736	0.776475	-0.169659	0.865278	0.999765
hsa-miR-1910-3p	5.01686	-0.0139348	0.0698988	-0.199357	0.841984	0.999765
hsa-miR-1911-5p	0.0291168	-0.191342	0.776541	-0.246403	0.80537	0.999765
hsa-miR-1911-3p	0.0276732	0.0887037	0.775789	0.11434	0.908968	0.999765
hsa-miR-1912-5p	0.251462	-0.0285893	0.775559	-0.0368629	0.970594	0.999765
hsa-miR-1912-3p	2.97502	0.0383454	0.0947489	0.404705	0.685694	0.999765
hsa-miR-1913	0.235339	0.0297709	0.776173	0.038356	0.969404	0.999765
hsa-miR-1914-5p	0.0117602	-0.0636003	0.776405	-0.0819164	0.934713	0.999765
hsa-miR-1914-3p	0.0617036	0.11962	0.775466	0.154256	0.877408	0.999765
hsa-miR-192-5p	81.5093	-0.027172	0.05841	-0.465194	0.641792	0.999765
hsa-miR-192-3p	2.4968	-0.0755815	0.127271	-0.593862	0.552604	0.999765
hsa-miR-193a-5p	203.411	0.0405861	0.0326107	1.24457	0.213291	0.999765
hsa-miR-193a-3p	97.0313	0.123745	0.0525834	2.35331	0.018607	0.999765
hsa-miR-193b-5p	1.20937	0.0403079	0.196686	0.204935	0.837623	0.999765
hsa-miR-193b-3p	11.1657	0.108458	0.0766436	1.41509	0.157041	0.999765
hsa-miR-194-5p	32.2625	-0.0078934	0.0738073	-0.106946	0.914832	0.999765
hsa-miR-194-3p	1.58583	-0.198205	0.162703	-1.2182	0.223148	0.999765
hsa-miR-195-5p	12.7402	-0.105001	0.0559613	-1.87632	0.0606115	0.999765
hsa-miR-195-3p	0.111975	-0.081034	0.776247	-0.104392	0.916858	0.999765
hsa-miR-196a-5p	1.35359	-0.188896	0.158553	-1.19137	0.233508	0.999765
hsa-miR-196a-1-3p	0.0279132	-0.0525978	0.776285	-0.0677558	0.94598	0.999765
hsa-miR-196b-5p	53.1153	-0.0352385	0.0393975	-0.894434	0.37109	0.999765
hsa-miR-196b-3p	2.76755	0.106007	0.113426	0.934597	0.349996	0.999765
hsa-miR-197-5p	0.521815	-0.0339481	0.230716	-0.147142	0.88302	0.999765
hsa-miR-197-3p	1469.66	0.0879721	0.0361184	2.43566	0.0148648	0.999765
hsa-miR-1972	1.66056	0.143235	0.138649	1.03308	0.301568	0.999765
hsa-miR-1973	1.1518	0.231634	0.196919	1.17629	0.239479	0.999765
hsa-miR-1976	0.333999	-0.0609878	0.273018	-0.223383	0.823237	0.999765
hsa-miR-198	0.01789	-0.165798	0.776512	-0.213516	0.830924	0.999765
hsa-miR-199a-5p	41.8432	-0.141505	0.10644	-1.32944	0.183704	0.999765
hsa-miR-199a-3p	1055.05	-0.0538362	0.0361679	-1.4885	0.136618	0.999765
hsa-miR-199b-5p	851.869	-0.0322681	0.0287252	-1.12334	0.261293	0.999765
hsa-miR-199b-3p	1055.05	-0.0538362	0.0361679	-1.4885	0.136618	0.999765
hsa-miR-19a-5p	3.85041	-0.167165	0.0994711	-1.68054	0.0928527	0.999765
hsa-miR-19a-3p	9147.71	-0.0490567	0.0282323	-1.73761	0.082279	0.999765
hsa-miR-19b-1-5p	38.769	-0.0139228	0.0341509	-0.407684	0.683506	0.999765
hsa-miR-19b-3p	33302.1	-0.0381439	0.0239083	-1.59543	0.110617	0.999765
hsa-miR-19b-2-5p	0.389761	-0.175882	0.243386	-0.722648	0.469896	0.999765
hsa-miR-200a-5p	0.425641	0.0940919	0.294892	0.319072	0.749672	0.999765
hsa-miR-200a-3p	32.7247	-0.0078342	0.0350074	-0.223787	0.822923	0.999765
hsa-miR-200b-5p	1.40203	0.105333	0.15824	0.665653	0.505633	0.999765
hsa-miR-200b-3p	63.4763	-0.0266046	0.0268347	-0.991426	0.321478	0.999765
hsa-miR-200c-5p	0.429627	0.102606	0.222329	0.461506	0.644435	0.999765
hsa-miR-200c-3p	178.295	0.0106426	0.0223759	0.47563	0.634338	0.999765
hsa-miR-202-5p	0.704514	-0.121364	0.318031	-0.38161	0.702751	0.999765
hsa-miR-203a-5p	0.0136197	-0.114704	0.776457	-0.147727	0.882558	0.999765
hsa-miR-203a-3p	2.95647	0.0256585	0.0962184	0.266669	0.789724	0.999765
hsa-miR-204-5p	0.904885	-0.21535	0.211974	-1.01593	0.309664	0.999765
hsa-miR-205-5p	1.12816	-0.0416117	0.164091	-0.25359	0.799812	0.999765
hsa-miR-206	0.0296295	0.0601695	0.775791	0.0775589	0.938179	0.999765
hsa-miR-20a-5p	14874.1	-0.0685323	0.0257279	-2.66373	0.00772784	0.999765
hsa-miR-20a-3p	38.0307	0.046895	0.0464139	1.01037	0.31232	0.999765
hsa-miR-20b-5p	287.339	-0.0593421	0.0247424	-2.39839	0.0164671	0.999765
hsa-miR-20b-3p	9.06458	0.0451393	0.0547636	0.824259	0.409793	0.999765
hsa-miR-21-5p	143568	-0.00535322	0.0269114	-0.19892	0.842325	0.999765
hsa-miR-21-3p	939.932	0.0677115	0.0505749	1.33884	0.180624	0.999765
hsa-miR-210-5p	0.548935	0.268193	0.358345	0.748422	0.454206	0.999765
hsa-miR-210-3p	22.1373	0.12219	0.077893	1.56869	0.11672	0.999765
hsa-miR-211-5p	0.272056	-0.0720391	0.775984	-0.0928358	0.926034	0.999765
hsa-miR-2110	43.3023	0.0521476	0.0404386	1.28955	0.197207	0.999765
hsa-miR-2114-5p	0.801456	0.116995	0.188608	0.620307	0.535056	0.999765
hsa-miR-2115-5p	11.4982	-0.0411929	0.103456	-0.398167	0.690507	0.999765
hsa-miR-2115-3p	4.06992	0.0473137	0.110372	0.428676	0.668159	0.999765
hsa-miR-2116-5p	2.89963	0.0712572	0.0875909	0.813522	0.415919	0.999765
hsa-miR-2116-3p	4.35285	0.0274196	0.0866362	0.316492	0.751629	0.999765
hsa-miR-212-5p	0.102103	-0.132165	0.776286	-0.170253	0.864811	0.999765
hsa-miR-212-3p	13.9807	0.00606865	0.0671203	0.0904145	0.927958	0.999765
hsa-miR-214-3p	0.813018	-0.125647	0.227758	-0.551666	0.581177	0.999765
hsa-miR-215-5p	2.08307	-0.189573	0.112976	-1.67798	0.0933501	0.999765
hsa-miR-215-3p	0.0226236	-0.106187	0.776448	-0.13676	0.89122	0.999765
hsa-miR-216b-5p	0.352939	-0.298436	0.329603	-0.90544	0.365232	0.999765
hsa-miR-217-5p	0.0652126	-0.00372449	0.776254	-0.00479803	0.996172	0.999765
hsa-miR-218-5p	1.37139	0.146479	0.17272	0.848077	0.396395	0.999765
hsa-miR-218-1-3p	0.00987649	-0.0380456	0.776381	-0.0490037	0.960916	0.999765
hsa-miR-219a-5p	8.05389	-0.0949434	0.0653495	-1.45286	0.146264	0.999765
hsa-miR-219a-1-3p	0.415585	0.0646144	0.231216	0.279455	0.779896	0.999765
hsa-miR-219b-5p	5.6512	0.0580708	0.0602449	0.963912	0.33509	0.999765
hsa-miR-219b-3p	0.83174	-0.0750883	0.217096	-0.345875	0.729436	0.999765
hsa-miR-22-5p	503.317	0.0167302	0.0200926	0.832658	0.405038	0.999765
hsa-miR-22-3p	3052.38	0.0171847	0.0348696	0.492828	0.622134	0.999765
hsa-miR-221-5p	83.6271	-0.0217555	0.0222465	-0.97793	0.328109	0.999765
hsa-miR-221-3p	4925.79	-0.00841968	0.022737	-0.370307	0.711153	0.999765
hsa-miR-222-5p	16.1648	0.00720913	0.109918	0.0655862	0.947707	0.999765
hsa-miR-222-3p	1769.53	0.0511001	0.0339841	1.50365	0.132672	0.999765
hsa-miR-223-5p	656.303	0.03636	0.0366452	0.992217	0.321092	0.999765
hsa-miR-223-3p	779198	-0.0343532	0.0321574	-1.06828	0.285394	0.999765
hsa-miR-224-5p	10.0673	-0.20718	0.137725	-1.50431	0.132503	0.999765
hsa-miR-224-3p	0.417165	0.0991098	0.287773	0.344403	0.730544	0.999765
hsa-miR-2276-5p	0.0174402	-0.0124888	0.776358	-0.0160864	0.987165	0.999765
hsa-miR-2276-3p	0.0731068	-0.020029	0.776264	-0.0258018	0.979415	0.999765
hsa-miR-2277-5p	0.850297	-0.137768	0.157386	-0.875351	0.381383	0.999765
hsa-miR-2277-3p	1.71296	-0.00184135	0.101272	-0.0181822	0.985493	0.999765
hsa-miR-2278	3.02136	-0.100089	0.0837301	-1.19537	0.231942	0.999765
hsa-miR-2355-5p	17.5434	-0.0311367	0.0419199	-0.742767	0.457623	0.999765
hsa-miR-2355-3p	44.176	0.0200088	0.0312164	0.640969	0.521543	0.999765
hsa-miR-2392	0.0180163	-0.140252	0.776484	-0.180624	0.856662	0.999765
hsa-miR-23a-5p	227.775	0.00353224	0.0734783	0.0480719	0.961659	0.999765
hsa-miR-23a-3p	63004.7	0.000669389	0.0142882	0.046849	0.962634	0.999765
hsa-miR-23b-5p	5.47944	0.0266817	0.0728873	0.366068	0.714314	0.999765
hsa-miR-23b-3p	3072.1	-0.0242272	0.0245795	-0.985668	0.324296	0.999765
hsa-miR-23c	0.903872	-0.0695229	0.141657	-0.490785	0.623579	0.999765
hsa-miR-24-1-5p	3.70625	-0.00230643	0.077057	-0.0299315	0.976122	0.999765
hsa-miR-24-3p	18614.3	0.00128905	0.0188175	0.0685028	0.945385	0.999765
hsa-miR-24-2-5p	168.601	0.0905115	0.0422971	2.1399	0.0323629	0.999765
hsa-miR-2467-3p	0.333235	0.0381151	0.281306	0.135493	0.892222	0.999765
hsa-miR-25-5p	3.61561	-0.0790302	0.0773933	-1.02115	0.307183	0.999765
hsa-miR-25-3p	709.236	0.0194848	0.0358837	0.543	0.58713	0.999765
hsa-miR-26a-5p	36257.7	-0.0229119	0.0247208	-0.926827	0.354016	0.999765
hsa-miR-26a-1-3p	0.99843	-0.182424	0.169572	-1.07579	0.28202	0.999765
hsa-miR-26a-2-3p	14.8323	-0.0178931	0.0653357	-0.273864	0.784189	0.999765
hsa-miR-26b-5p	7587.47	-0.00305435	0.0324182	-0.0942173	0.924937	0.999765
hsa-miR-26b-3p	303.773	-0.0276613	0.0246828	-1.12067	0.262427	0.999765
hsa-miR-27a-5p	290.698	-0.0172414	0.0767738	-0.224574	0.822311	0.999765
hsa-miR-27a-3p	10675.6	0.0727715	0.0337618	2.15544	0.0311277	0.999765
hsa-miR-27b-5p	2.1619	-0.0856944	0.0988904	-0.866559	0.386184	0.999765
hsa-miR-27b-3p	1814.42	0.0593854	0.0319461	1.85893	0.0630376	0.999765
hsa-miR-28-5p	797.718	0.0191242	0.0207784	0.920388	0.35737	0.999765
hsa-miR-28-3p	412.631	0.011014	0.0192577	0.571929	0.56737	0.999765
hsa-miR-2861	0.0279132	-0.0525978	0.776285	-0.0677558	0.94598	0.999765
hsa-miR-2909	0.0226236	-0.106187	0.776448	-0.13676	0.89122	0.999765
hsa-miR-296-5p	3.57511	0.159985	0.0795929	2.01004	0.0444269	0.999765
hsa-miR-296-3p	0.794152	0.26009	0.183336	1.41866	0.156	0.999765
hsa-miR-299-5p	2.08545	-0.479072	0.175928	-2.72312	0.00646695	0.999765
hsa-miR-299-3p	0.553442	0.246827	0.258855	0.953534	0.34032	0.999765
hsa-miR-29a-5p	35.3327	0.0617065	0.0545511	1.13117	0.257984	0.999765
hsa-miR-29a-3p	9947.81	-0.00415734	0.0298537	-0.139257	0.889247	0.999765
hsa-miR-29b-1-5p	94.4742	0.070618	0.0434365	1.62577	0.103998	0.999765
hsa-miR-29b-3p	3469.77	-0.015226	0.0438139	-0.347516	0.728204	0.999765
hsa-miR-29b-2-5p	86.5437	0.0212215	0.0271921	0.78043	0.435138	0.999765
hsa-miR-29c-5p	340.823	0.023881	0.0185654	1.28632	0.198331	0.999765
hsa-miR-29c-3p	1543.08	-0.0315265	0.0361532	-0.872027	0.383193	0.999765
hsa-miR-301a-5p	12.6586	0.0219643	0.0417792	0.525723	0.59908	0.999765
hsa-miR-301a-3p	275.923	-0.020277	0.0250838	-0.808369	0.418878	0.999765
hsa-miR-301b-5p	1.22236	0.179802	0.132933	1.35258	0.176191	0.999765
hsa-miR-301b-3p	28.6665	-0.0253652	0.0358089	-0.708349	0.478729	0.999765
hsa-miR-3064-5p	2.42064	-0.0444557	0.102113	-0.435358	0.663303	0.999765
hsa-miR-3064-3p	2.70358	-0.170082	0.087457	-1.94475	0.0518054	0.999765
hsa-miR-3065-5p	2.94587	-0.100113	0.088485	-1.13141	0.257881	0.999765
hsa-miR-3065-3p	1.58621	0.0783602	0.139026	0.563636	0.573002	0.999765
hsa-miR-3074-5p	2.04471	0.146747	0.104722	1.4013	0.161125	0.999765
hsa-miR-3074-3p	3.5856	-0.0154987	0.0695517	-0.222838	0.823662	0.999765
hsa-miR-30a-5p	15.9333	0.0203723	0.059469	0.342569	0.731922	0.999765
hsa-miR-30a-3p	2.6638	0.04044	0.0874989	0.462177	0.643954	0.999765
hsa-miR-30b-5p	10225.5	-0.0497856	0.024122	-2.06391	0.0390264	0.999765
hsa-miR-30b-3p	18.8048	0.022175	0.0385661	0.574988	0.565299	0.999765
hsa-miR-30c-5p	20007.7	-0.0186279	0.0194665	-0.95692	0.338608	0.999765
hsa-miR-30c-1-3p	26.3132	0.00574038	0.037502	0.153069	0.878344	0.999765
hsa-miR-30c-2-3p	0.00987649	-0.0380456	0.776381	-0.0490037	0.960916	0.999765
hsa-miR-30d-5p	14639.6	0.00712697	0.0203969	0.349414	0.726779	0.999765
hsa-miR-30d-3p	3.83337	0.0754073	0.0980485	0.769082	0.441845	0.999765
hsa-miR-30e-5p	4205.02	0.0254138	0.0235571	1.07882	0.280668	0.999765
hsa-miR-30e-3p	248.581	-0.0255365	0.0284365	-0.898021	0.369174	0.999765
hsa-miR-31-5p	89.2669	-0.0536132	0.104763	-0.511758	0.60882	0.999765
hsa-miR-31-3p	5.89802	-0.160219	0.133094	-1.2038	0.228667	0.999765
hsa-miR-3115	0.745222	-0.108091	0.195052	-0.554168	0.579464	0.999765
hsa-miR-3116	0.0241643	-0.140252	0.776484	-0.180625	0.856662	0.999765
hsa-miR-3120-3p	0.422918	0.0535923	0.381738	0.14039	0.888352	0.999765
hsa-miR-3121-3p	0.22296	-0.254853	0.551616	-0.462012	0.644073	0.999765
hsa-miR-3122	0.426803	-0.151715	0.776126	-0.195478	0.845019	0.999765
hsa-miR-3124-5p	0.683436	0.101186	0.179177	0.564726	0.57226	0.999765
hsa-miR-3124-3p	0.100033	-0.085109	0.753479	-0.112955	0.910067	0.999765
hsa-miR-3127-5p	1.3146	-0.159573	0.173045	-0.922148	0.356451	0.999765
hsa-miR-3127-3p	0.474173	0.107238	0.231071	0.464092	0.642582	0.999765
hsa-miR-3128	0.635708	0.116848	0.14856	0.786538	0.431552	0.999765
hsa-miR-3129-5p	0.0219411	-0.0806358	0.776422	-0.103856	0.917284	0.999765
hsa-miR-3129-3p	0.249051	-0.0298904	0.776211	-0.038508	0.969283	0.999765
hsa-miR-3130-5p	7.04342	0.11058	0.05792	1.90918	0.0562385	0.999765
hsa-miR-3130-3p	1.01602	0.236465	0.169297	1.39675	0.162489	0.999765
hsa-miR-3131	0.122005	-0.00432552	0.776194	-0.00557272	0.995554	0.999765
hsa-miR-3133	0.174607	0.0517436	0.70113	0.0738003	0.941169	0.999765
hsa-miR-3134	0.0276935	-0.0380456	0.776381	-0.0490037	0.960916	0.999765
hsa-miR-3135a	0.00987649	-0.0380456	0.776381	-0.0490037	0.960916	0.999765
hsa-miR-3136-5p	2.16678	-0.0461187	0.11379	-0.405295	0.685261	0.999765
hsa-miR-3136-3p	0.371422	-0.0418649	0.292367	-0.143193	0.886138	0.999765
hsa-miR-3137	0.022996	-0.114704	0.776457	-0.147727	0.882558	0.999765
hsa-miR-3138	1.6856	-0.115466	0.115059	-1.00353	0.315603	0.999765
hsa-miR-3139	0.273379	-0.0635537	0.319957	-0.198632	0.842551	0.999765
hsa-miR-3140-5p	3.43141	0.0370038	0.0901059	0.41067	0.681315	0.999765
hsa-miR-3140-3p	3.05995	-2.91628e-05	0.0766723	-0.000380357	0.999697	0.999765
hsa-miR-3141	0.0873134	0.01959	0.616221	0.0317905	0.974639	0.999765
hsa-miR-3143	6.55915	-0.0381382	0.0597112	-0.638711	0.523011	0.999765
hsa-miR-3144-5p	0.0145584	-0.140252	0.776484	-0.180624	0.856662	0.999765
hsa-miR-3144-3p	0.167088	0.045798	0.776112	0.0590094	0.952945	0.999765
hsa-miR-3145-5p	0.247593	0.0773523	0.454333	0.170255	0.86481	0.999765
hsa-miR-3145-3p	0.179643	-0.112266	0.476981	-0.235368	0.813923	0.999765
hsa-miR-3146	0.324807	-0.014342	0.384536	-0.037297	0.970248	0.999765
hsa-miR-3149	0.468942	-0.207717	0.293877	-0.706818	0.47968	0.999765
hsa-miR-3150a-5p	0.503676	0.156853	0.194137	0.807951	0.419119	0.999765
hsa-miR-3150a-3p	0.107996	-0.0402191	0.6057	-0.066401	0.947059	0.999765
hsa-miR-3150b-5p	1.64569	0.0243009	0.163531	0.148601	0.881868	0.999765
hsa-miR-3150b-3p	4.96368	0.0358537	0.0662847	0.540905	0.588573	0.999765
hsa-miR-3151-5p	0.338958	0.0294946	0.271937	0.108461	0.91363	0.999765
hsa-miR-3153	0.0192118	-0.0891532	0.776431	-0.114824	0.908584	0.999765
hsa-miR-3154	2.19064	0.143613	0.0932867	1.53948	0.123686	0.999765
hsa-miR-3155a	0.229233	-0.217412	0.480197	-0.452755	0.650725	0.999765
hsa-miR-3155b	0.0226236	-0.106187	0.776448	-0.13676	0.89122	0.999765
hsa-miR-3157-5p	6.48473	-0.00621107	0.0686884	-0.090424	0.92795	0.999765
hsa-miR-3157-3p	0.418796	0.000122852	0.25535	0.000481115	0.999616	0.999765
hsa-miR-3158-5p	1.03085	-0.205003	0.123379	-1.66157	0.0965988	0.999765
hsa-miR-3158-3p	1.53347	0.193894	0.123299	1.57255	0.115823	0.999765
hsa-miR-3159	0.41094	-0.0312124	0.307004	-0.101668	0.91902	0.999765
hsa-miR-3160-5p	0.0474309	-0.113457	0.776434	-0.146125	0.883822	0.999765
hsa-miR-3160-3p	0.28513	0.133102	0.356399	0.373463	0.708804	0.999765
hsa-miR-3161	0.176218	-0.0695653	0.776173	-0.0896261	0.928584	0.999765
hsa-miR-3162-5p	0.00987649	-0.0380456	0.776381	-0.0490037	0.960916	0.999765
hsa-miR-3162-3p	0.486106	0.101017	0.380139	0.265737	0.790441	0.999765
hsa-miR-3163	0.0117602	-0.0636003	0.776405	-0.0819164	0.934713	0.999765
hsa-miR-3164	0.493167	-0.0291583	0.191733	-0.152077	0.879126	0.999765
hsa-miR-3165	0.250443	-0.237185	0.256876	-0.923342	0.355829	0.999765
hsa-miR-3166	0.01789	-0.165798	0.776512	-0.213516	0.830924	0.999765
hsa-miR-3173-5p	11.726	0.044317	0.0488624	0.906976	0.364419	0.999765
hsa-miR-3173-3p	0.814691	-0.153062	0.182722	-0.837678	0.402212	0.999765
hsa-miR-3174	3.54962	0.0313555	0.0776934	0.40358	0.686522	0.999765
hsa-miR-3176	0.778731	0.187998	0.172325	1.09095	0.275296	0.999765
hsa-miR-3177-5p	0.0691925	-0.0295278	0.776373	-0.038033	0.969661	0.999765
hsa-miR-3177-3p	2.91334	0.0382538	0.0941624	0.406254	0.684556	0.999765
hsa-miR-3179	5.57331	0.0372672	0.069926	0.532953	0.594066	0.999765
hsa-miR-3180-5p	0.0912161	0.0386336	0.776314	0.0497654	0.960309	0.999765
hsa-miR-3180-3p	0.103549	-0.0551124	0.753204	-0.0731706	0.94167	0.999765
hsa-miR-3180	0.103549	-0.0551124	0.753204	-0.0731706	0.94167	0.999765
hsa-miR-3181	0.562009	0.0768231	0.195516	0.392924	0.694376	0.999765
hsa-miR-3183	0.197392	0.157112	0.463337	0.339087	0.734544	0.999765
hsa-miR-3184-5p	0.104181	0.0471538	0.776307	0.0607411	0.951565	0.999765
hsa-miR-3186-5p	0.100909	-0.0635454	0.764159	-0.0831573	0.933726	0.999765
hsa-miR-3186-3p	0.174222	0.0143629	0.569968	0.0251995	0.979896	0.999765
hsa-miR-3187-5p	0.0543829	0.102554	0.776191	0.132125	0.894885	0.999765
hsa-miR-3187-3p	0.100718	-0.234429	0.776576	-0.301876	0.762747	0.999765
hsa-miR-3188	0.311673	0.0606253	0.356251	0.170176	0.864872	0.999765
hsa-miR-3190-5p	0.0918878	-0.0942397	0.775612	-0.121504	0.903292	0.999765
hsa-miR-3190-3p	0.523053	0.072483	0.177062	0.409366	0.682271	0.999765
hsa-miR-3191-5p	0.470589	-0.0769422	0.212883	-0.361429	0.717779	0.999765
hsa-miR-3191-3p	0.799718	0.0818233	0.371681	0.220144	0.825759	0.999765
hsa-miR-3192-5p	0.561996	0.16964	0.230595	0.735662	0.461936	0.999765
hsa-miR-3192-3p	0.0117602	-0.0636003	0.776405	-0.0819164	0.934713	0.999765
hsa-miR-3193	0.0175714	-0.0039696	0.77635	-0.00511316	0.99592	0.999765
hsa-miR-3194-5p	0.820812	0.300377	0.196728	1.52686	0.126795	0.999765
hsa-miR-3194-3p	0.175996	-0.0770854	0.342684	-0.224946	0.822022	0.999765
hsa-miR-3196	0.158844	0.106694	0.774496	0.137759	0.890431	0.999765
hsa-miR-3198	1.28921	-0.0207343	0.125875	-0.164722	0.869163	0.999765
hsa-miR-3199	0.214503	-0.0790489	0.775645	-0.101914	0.918825	0.999765
hsa-miR-32-5p	220.385	0.0877216	0.0385385	2.27621	0.0228337	0.999765
hsa-miR-32-3p	21.7217	-0.0115703	0.0363492	-0.318311	0.750249	0.999765
hsa-miR-3200-5p	0.129771	0.0692026	0.776097	0.0891674	0.928949	0.999765
hsa-miR-3200-3p	0.403919	0.100999	0.243532	0.414728	0.678341	0.999765
hsa-miR-3202	1.75037	-0.170263	0.115397	-1.47544	0.140093	0.999765
hsa-miR-320a-5p	0.0979662	0.0182726	0.776204	0.023541	0.981219	0.999765
hsa-miR-320a-3p	1697.07	0.0336267	0.0296273	1.13499	0.256379	0.999765
hsa-miR-320b	44.7839	-0.0244119	0.0389785	-0.62629	0.531125	0.999765
hsa-miR-320c	18.9984	-0.0283606	0.0543734	-0.52159	0.601956	0.999765
hsa-miR-320d	10.6182	-0.0619628	0.0659843	-0.939053	0.347704	0.999765
hsa-miR-320e	1.57786	-0.0685102	0.113071	-0.605906	0.544577	0.999765
hsa-miR-323a-3p	3.12759	-0.271483	0.163078	-1.66474	0.0959637	0.999765
hsa-miR-323b-3p	1.19294	0.145867	0.320976	0.454448	0.649507	0.999765
hsa-miR-324-5p	682.606	0.0647148	0.0409722	1.57948	0.114226	0.999765
hsa-miR-324-3p	179.344	0.0605111	0.0269912	2.24188	0.0249691	0.999765
hsa-miR-326	535.359	0.10108	0.0383013	2.63907	0.0083134	0.999765
hsa-miR-328-5p	0.393899	-0.0949088	0.634129	-0.149668	0.881027	0.999765
hsa-miR-328-3p	50.6944	0.0358688	0.0350945	1.02206	0.306751	0.999765
hsa-miR-329-3p	4.18151	-0.164004	0.113417	-1.44602	0.148171	0.999765
hsa-miR-330-5p	24.8494	0.0202093	0.042846	0.471673	0.63716	0.999765
hsa-miR-330-3p	48.5413	0.0199263	0.0324109	0.614801	0.538686	0.999765
hsa-miR-331-5p	12.3641	-0.00604178	0.0425176	-0.142101	0.887	0.999765
hsa-miR-331-3p	75.5797	0.0319103	0.0403331	0.79117	0.428845	0.999765
hsa-miR-335-5p	239.712	-0.0399207	0.0323756	-1.23305	0.217557	0.999765
hsa-miR-335-3p	8.777	-0.0616001	0.0867442	-0.710136	0.47762	0.999765
hsa-miR-337-5p	2.42193	-0.0958385	0.129292	-0.741255	0.458539	0.999765
hsa-miR-337-3p	4.0617	-0.218955	0.112822	-1.94071	0.0522931	0.999765
hsa-miR-338-5p	114.123	-0.0401772	0.0485644	-0.827297	0.408069	0.999765
hsa-miR-338-3p	483.848	-0.0391373	0.0424949	-0.920987	0.357057	0.999765
hsa-miR-339-5p	2336.96	0.0273118	0.031493	0.867234	0.385814	0.999765
hsa-miR-339-3p	61.9558	0.0561882	0.0285295	1.96948	0.0488979	0.999765
hsa-miR-33a-5p	251.218	0.0546263	0.0486623	1.12256	0.261625	0.999765
hsa-miR-33a-3p	145.827	-0.0165774	0.0201209	-0.823891	0.410002	0.999765
hsa-miR-33b-5p	20.3305	0.101268	0.056887	1.78017	0.0750485	0.999765
hsa-miR-33b-3p	1.93224	-0.199048	0.151136	-1.31701	0.187834	0.999765
hsa-miR-340-5p	2022.97	-0.013391	0.0317319	-0.422005	0.673021	0.999765
hsa-miR-340-3p	653.986	-0.047978	0.0253546	-1.89228	0.0584539	0.999765
hsa-miR-342-5p	142.748	0.00042449	0.0449789	0.00943752	0.99247	0.999765
hsa-miR-342-3p	7031.35	0.0159559	0.0497802	0.320528	0.748568	0.999765
hsa-miR-345-5p	1406.5	0.0383223	0.0275338	1.39183	0.163975	0.999765
hsa-miR-345-3p	0.208421	-0.0258745	0.394327	-0.0656169	0.947683	0.999765
hsa-miR-34a-5p	147.286	-0.00951865	0.0269957	-0.352599	0.724389	0.999765
hsa-miR-34a-3p	5.72826	-0.00571257	0.0786291	-0.0726521	0.942083	0.999765
hsa-miR-34b-5p	5.77511	-0.0134259	0.0743598	-0.180554	0.856718	0.999765
hsa-miR-34b-3p	2.0307	0.0126589	0.126644	0.0999562	0.920379	0.999765
hsa-miR-34c-5p	5.03935	-0.0853395	0.0612513	-1.39327	0.163539	0.999765
hsa-miR-34c-3p	0.473186	0.018783	0.209186	0.0897908	0.928453	0.999765
hsa-miR-3529-5p	0.0354189	-0.157283	0.776502	-0.202553	0.839484	0.999765
hsa-miR-3605-5p	4.2022	0.0982012	0.0734856	1.33633	0.181441	0.999765
hsa-miR-3605-3p	6.25911	-0.0255257	0.0598599	-0.426423	0.669799	0.999765
hsa-miR-3609	39.2162	-0.0452492	0.116533	-0.388294	0.697799	0.999765
hsa-miR-361-5p	1398.64	-0.0287281	0.0427616	-0.67182	0.501698	0.999765
hsa-miR-361-3p	1040.73	0.00712627	0.0190145	0.374781	0.707823	0.999765
hsa-miR-3610	0.0693479	0.00256543	0.776235	0.00330496	0.997363	0.999765
hsa-miR-3611	2.45409	-0.0781543	0.123313	-0.63379	0.526218	0.999765
hsa-miR-3613-5p	217.928	0.0192742	0.0633781	0.304115	0.761041	0.999765
hsa-miR-3613-3p	48.0579	0.0697524	0.0869062	0.802618	0.422196	0.999765
hsa-miR-3614-5p	5.12141	-0.0625065	0.0673389	-0.928238	0.353284	0.999765
hsa-miR-3614-3p	4.96815	-0.00368059	0.0858987	-0.042848	0.965823	0.999765
hsa-miR-3615	401.737	0.0656895	0.0288087	2.2802	0.0225959	0.999765
hsa-miR-3617-5p	0.123685	-0.0586289	0.589669	-0.0994267	0.9208	0.999765
hsa-miR-3617-3p	0.0234737	-0.0636006	0.776405	-0.0819167	0.934713	0.999765
hsa-miR-3619-5p	1.74746	0.0909247	0.116369	0.781347	0.434598	0.999765
hsa-miR-3619-3p	0.313667	0.0755715	0.277674	0.27216	0.785499	0.999765
hsa-miR-362-5p	79.7569	0.143974	0.0746621	1.92834	0.0538129	0.999765
hsa-miR-362-3p	479.766	0.0655244	0.0461524	1.41974	0.155684	0.999765
hsa-miR-3620-5p	0.047125	-0.0525983	0.776285	-0.0677564	0.94598	0.999765
hsa-miR-3620-3p	1.32016	-0.0175002	0.126204	-0.138666	0.889714	0.999765
hsa-miR-3621	0.274393	0.03681	0.357195	0.103053	0.917921	0.999765
hsa-miR-363-5p	1.70945	-0.1246	0.134599	-0.925712	0.354596	0.999765
hsa-miR-363-3p	315.792	0.0158544	0.0380414	0.416768	0.676848	0.999765
hsa-miR-3646	0.0226236	-0.106187	0.776448	-0.13676	0.89122	0.999765
hsa-miR-3651	0.324461	0.244292	0.266229	0.917602	0.358827	0.999765
hsa-miR-3652	0.0374019	-0.165799	0.776512	-0.213517	0.830924	0.999765
hsa-miR-3655	0.0136197	-0.114704	0.776457	-0.147727	0.882558	0.999765
hsa-miR-3657	2.64449	0.108641	0.0951539	1.14174	0.253563	0.999765
hsa-miR-3658	0.0282561	-0.131736	0.776475	-0.169659	0.865278	0.999765
hsa-miR-365a-5p	0.01789	-0.165798	0.776512	-0.213516	0.830924	0.999765
hsa-miR-365a-3p	1560.94	-0.0358079	0.0508758	-0.703829	0.481539	0.999765
hsa-miR-365b-5p	1.2802	-0.0218077	0.146998	-0.148354	0.882063	0.999765
hsa-miR-365b-3p	1560.94	-0.0358079	0.0508758	-0.703829	0.481539	0.999765
hsa-miR-3661	0.579358	0.0910752	0.269253	0.338252	0.735173	0.999765
hsa-miR-3662	0.0106401	-0.0636003	0.776405	-0.0819164	0.934713	0.999765
hsa-miR-3663-3p	0.0670339	-0.1147	0.776457	-0.147723	0.882562	0.999765
hsa-miR-3667-5p	6.64661	0.0524389	0.0703743	0.745142	0.456186	0.999765
hsa-miR-3667-3p	19.1663	0.0751875	0.0704335	1.0675	0.285748	0.999765
hsa-miR-3675-5p	0.00960588	-0.089153	0.776431	-0.114824	0.908584	0.999765
hsa-miR-3675-3p	0.0458275	-0.0465646	0.776389	-0.0599758	0.952175	0.999765
hsa-miR-3677-5p	0.250919	0.203523	0.440464	0.462064	0.644035	0.999765
hsa-miR-3677-3p	0.01789	-0.165798	0.776512	-0.213516	0.830924	0.999765
hsa-miR-3679-5p	3.60935	-0.0446923	0.0862507	-0.518167	0.604342	0.999765
hsa-miR-3679-3p	0.474103	-0.0388271	0.215078	-0.180525	0.85674	0.999765
hsa-miR-3680-5p	0.234401	0.0636412	0.35426	0.179646	0.857431	0.999765
hsa-miR-3680-3p	0.10021	-0.0883472	0.766526	-0.115257	0.908242	0.999765
hsa-miR-3681-3p	0.128593	-0.173861	0.728146	-0.238773	0.811282	0.999765
hsa-miR-3682-5p	0.0443598	-0.00397012	0.77635	-0.00511383	0.99592	0.999765
hsa-miR-3682-3p	0.115128	0.125117	0.603077	0.207465	0.835647	0.999765
hsa-miR-3684	2.15602	-0.0951625	0.106327	-0.894999	0.370787	0.999765
hsa-miR-3685	0.126364	-0.1066	0.776266	-0.137325	0.890774	0.999765
hsa-miR-3686	0.102823	0.182391	0.775304	0.235251	0.814014	0.999765
hsa-miR-3688-5p	0.0975651	0.320033	0.773741	0.413618	0.679154	0.999765
hsa-miR-3688-3p	0.490712	-0.0705494	0.184695	-0.381979	0.702477	0.999765
hsa-miR-369-5p	2.16112	-0.37102	0.180387	-2.0568	0.0397057	0.999765
hsa-miR-369-3p	5.17841	-0.204403	0.11509	-1.77604	0.0757271	0.999765
hsa-miR-3690	13.7619	0.0942674	0.0480509	1.96182	0.0497829	0.999765
hsa-miR-3691-5p	0.663721	0.0417064	0.174123	0.239523	0.8107	0.999765
hsa-miR-3691-3p	0.388548	0.197253	0.378694	0.520877	0.602452	0.999765
hsa-miR-3692-3p	0.083152	-0.0159169	0.774998	-0.020538	0.983614	0.999765
hsa-miR-370-3p	1.7047	-0.0584363	0.179592	-0.325383	0.744891	0.999765
hsa-miR-3714	0.0174402	-0.0124888	0.776358	-0.0160864	0.987165	0.999765
hsa-miR-371b-5p	17.6672	-0.0119834	0.0422253	-0.283796	0.776566	0.999765
hsa-miR-371b-3p	5.98242	0.0366701	0.057727	0.635234	0.525276	0.999765
hsa-miR-373-3p	0.0376103	0.0215892	0.776328	0.0278094	0.977814	0.999765
hsa-miR-374a-5p	409.05	-0.0303244	0.03659	-0.828764	0.407238	0.999765
hsa-miR-374a-3p	0.785673	-0.0540366	0.179447	-0.301129	0.763316	0.999765
hsa-miR-374b-5p	2728.41	-0.0437265	0.0243315	-1.79712	0.0723167	0.999765
hsa-miR-374b-3p	17.9607	0.0139341	0.0517843	0.26908	0.787868	0.999765
hsa-miR-374c-5p	6.0784	-0.155417	0.0793152	-1.95949	0.0500559	0.999765
hsa-miR-374c-3p	0.158583	-0.098235	0.721536	-0.136147	0.891705	0.999765
hsa-miR-375-3p	0.325232	-0.0898545	0.776123	-0.115773	0.907832	0.999765
hsa-miR-376a-5p	1.91348	-0.355933	0.217245	-1.63839	0.10134	0.999765
hsa-miR-376a-3p	20.0599	-0.159435	0.0759483	-2.09925	0.0357947	0.999765
hsa-miR-376a-2-5p	0.0743306	0.0440563	0.77617	0.0567612	0.954735	0.999765
hsa-miR-376b-5p	0.522417	-0.103426	0.228075	-0.453472	0.650209	0.999765
hsa-miR-376b-3p	4.17714	-0.162978	0.082997	-1.96367	0.0495689	0.999765
hsa-miR-376c-5p	0.578929	-0.163056	0.216143	-0.754391	0.450615	0.999765
hsa-miR-376c-3p	53.7797	-0.175832	0.0806856	-2.17923	0.0293149	0.999765
hsa-miR-377-5p	0.218813	-0.00463347	0.673904	-0.00687556	0.994514	0.999765
hsa-miR-377-3p	1.84444	-0.0857902	0.253837	-0.337974	0.735383	0.999765
hsa-miR-378a-5p	431.53	0.0179408	0.0251145	0.714361	0.475004	0.999765
hsa-miR-378a-3p	5480.41	0.010268	0.0249452	0.411622	0.680616	0.999765
hsa-miR-378b	0.789788	-0.135272	0.177542	-0.761918	0.446109	0.999765
hsa-miR-378c	344.658	0.00952604	0.0158381	0.601462	0.547532	0.999765
hsa-miR-378d	65.0186	0.0231114	0.0285804	0.808647	0.418718	0.999765
hsa-miR-378e	0.936192	-0.143484	0.160568	-0.893605	0.371533	0.999765
hsa-miR-378f	14.0169	-0.0791957	0.0415928	-1.90407	0.0569009	0.999765
hsa-miR-378g	5.19259	-0.0140936	0.057926	-0.243303	0.807771	0.999765
hsa-miR-378h	0.116516	-0.0493183	0.481138	-0.102503	0.918357	0.999765
hsa-miR-378i	169.849	-0.0740933	0.036539	-2.02779	0.0425821	0.999765
hsa-miR-378j	0.104842	-0.131733	0.776475	-0.169656	0.865281	0.999765
hsa-miR-379-5p	3.53541	-0.0855311	0.132069	-0.647622	0.517229	0.999765
hsa-miR-379-3p	1.10159	-0.296535	0.221389	-1.33943	0.180431	0.999765
hsa-miR-380-3p	1.10343	-0.35401	0.220742	-1.60373	0.108774	0.999765
hsa-miR-381-5p	0.397963	-0.271933	0.261561	-1.03965	0.298502	0.999765
hsa-miR-381-3p	4.17967	-0.00858529	0.10148	-0.0846006	0.932579	0.999765
hsa-miR-382-5p	4.61297	-0.281904	0.143552	-1.96377	0.0495563	0.999765
hsa-miR-382-3p	1.9835	0.128402	0.217933	0.589181	0.55574	0.999765
hsa-miR-3909	57.086	0.00305197	0.0236018	0.129311	0.897112	0.999765
hsa-miR-3910	0.0299691	-0.165798	0.776512	-0.213516	0.830924	0.999765
hsa-miR-3911	0.131903	0.0826901	0.744514	0.111066	0.911564	0.999765
hsa-miR-3912-5p	0.378231	0.0286245	0.282319	0.101391	0.91924	0.999765
hsa-miR-3912-3p	2.18802	0.0384188	0.103677	0.370561	0.710964	0.999765
hsa-miR-3913-5p	1.4764	0.0720307	0.126971	0.5673	0.57051	0.999765
hsa-miR-3913-3p	0.505873	-0.0689181	0.228623	-0.301449	0.763072	0.999765
hsa-miR-3916	1.03997	-0.230221	0.14033	-1.64056	0.100888	0.999765
hsa-miR-3918	0.0450193	0.109459	0.775833	0.141086	0.887802	0.999765
hsa-miR-3922-5p	1.56039	-0.109896	0.10819	-1.01577	0.309739	0.999765
hsa-miR-3925-5p	0.0117602	-0.0636003	0.776405	-0.0819164	0.934713	0.999765
hsa-miR-3925-3p	0.0145584	-0.140252	0.776484	-0.180624	0.856662	0.999765
hsa-miR-3926	0.0101624	-0.114704	0.776457	-0.147727	0.882558	0.999765
hsa-miR-3928-5p	0.187678	-0.18329	0.776327	-0.236099	0.813356	0.999765
hsa-miR-3928-3p	4.94762	0.0630211	0.0777477	0.810585	0.417604	0.999765
hsa-miR-3934-5p	0.250513	-0.0679566	0.372073	-0.182643	0.855078	0.999765
hsa-miR-3934-3p	0.292858	0.0294655	0.446056	0.0660577	0.947332	0.999765
hsa-miR-3936	0.0244349	-0.0891532	0.776431	-0.114824	0.908584	0.999765
hsa-miR-3939	1.05431	-0.0231158	0.156876	-0.147351	0.882855	0.999765
hsa-miR-3940-5p	0.0460688	-0.240469	0.776565	-0.309657	0.756822	0.999765
hsa-miR-3940-3p	2.61082	0.0343953	0.094987	0.362106	0.717273	0.999765
hsa-miR-3941	0.01789	-0.165798	0.776512	-0.213516	0.830924	0.999765
hsa-miR-3942-5p	0.256237	0.00409348	0.658822	0.00621332	0.995043	0.999765
hsa-miR-3942-3p	0.196146	-0.157649	0.550859	-0.286188	0.774734	0.999765
hsa-miR-3944-5p	1.11667	-0.00442938	0.13541	-0.0327108	0.973905	0.999765
hsa-miR-3944-3p	0.389779	0.0576158	0.22252	0.258924	0.795694	0.999765
hsa-miR-3945	0.0848987	-0.256069	0.775002	-0.33041	0.74109	0.999765
hsa-miR-3960	1.72055	-0.0393246	0.332392	-0.118308	0.905824	0.999765
hsa-miR-409-5p	1.99331	-0.1332	0.15149	-0.879265	0.379258	0.999765
hsa-miR-409-3p	10.6098	-0.212246	0.102581	-2.06906	0.0385408	0.999765
hsa-miR-410-5p	0.211828	-0.171855	0.549617	-0.312681	0.754523	0.999765
hsa-miR-410-3p	0.276235	-0.115885	0.652786	-0.177523	0.859097	0.999765
hsa-miR-411-5p	1.66676	-0.194686	0.140817	-1.38255	0.166804	0.999765
hsa-miR-412-5p	0.62481	-0.211179	0.365915	-0.577125	0.563855	0.999765
hsa-miR-421	258.898	-0.0138191	0.0215133	-0.642348	0.520647	0.999765
hsa-miR-422a	3.19866	0.0520588	0.0862198	0.603791	0.545982	0.999765
hsa-miR-423-5p	2182.7	0.0398605	0.0269613	1.47843	0.139291	0.999765
hsa-miR-423-3p	3483.03	0.069341	0.0260914	2.65762	0.00786944	0.999765
hsa-miR-424-5p	1906.75	-0.0103179	0.0332348	-0.310454	0.756216	0.999765
hsa-miR-424-3p	104.843	0.00523014	0.0314183	0.166468	0.867789	0.999765
hsa-miR-425-5p	4572.57	0.0375803	0.0261688	1.43607	0.150982	0.999765
hsa-miR-425-3p	308.029	0.0222157	0.0197976	1.12214	0.261804	0.999765
hsa-miR-4269	0.423164	0.0273196	0.31499	0.0867316	0.930885	0.999765
hsa-miR-4284	1.41224	0.135241	0.136311	0.992145	0.321127	0.999765
hsa-miR-4286	8950.05	0.0528635	0.0389258	1.35806	0.174446	0.999765
hsa-miR-4289	0.00987649	-0.0380456	0.776381	-0.0490037	0.960916	0.999765
hsa-miR-429	13.4133	0.0392885	0.0382878	1.02614	0.304826	0.999765
hsa-miR-4291	0.0117602	-0.0636003	0.776405	-0.0819164	0.934713	0.999765
hsa-miR-4298	0.0101624	-0.114704	0.776457	-0.147727	0.882558	0.999765
hsa-miR-4299	0.415173	0.00121852	0.290891	0.00418893	0.996658	0.999765
hsa-miR-4301	0.474574	-0.282896	0.221945	-1.27462	0.202444	0.999765
hsa-miR-4306	0.0292004	0.0130696	0.776336	0.016835	0.986568	0.999765
hsa-miR-431-5p	4.54815	-0.0980916	0.0992239	-0.988589	0.322864	0.999765
hsa-miR-431-3p	0.184235	-0.296793	0.474014	-0.626127	0.531232	0.999765
hsa-miR-4317	0.00889834	-0.0124888	0.776358	-0.0160864	0.987165	0.999765
hsa-miR-432-5p	1.26525	-0.0357541	0.221137	-0.161683	0.871555	0.999765
hsa-miR-432-3p	0.019753	0.0130696	0.776336	0.016835	0.986568	0.999765
hsa-miR-4326	21.0906	0.00541046	0.0449168	0.120455	0.904123	0.999765
hsa-miR-433-5p	0.212975	0.030114	0.559589	0.0538144	0.957083	0.999765
hsa-miR-433-3p	0.485877	0.101114	0.275525	0.366986	0.71363	0.999765
hsa-miR-4420	0.0374274	-0.0612485	0.776209	-0.0789071	0.937106	0.999765
hsa-miR-4421	0.00889834	-0.0124888	0.776358	-0.0160864	0.987165	0.999765
hsa-miR-4422	1.20574	0.0362133	0.162963	0.222218	0.824144	0.999765
hsa-miR-4423-5p	0.280883	-0.0969092	0.77614	-0.12486	0.900634	0.999765
hsa-miR-4423-3p	0.288191	0.0303334	0.515086	0.05889	0.95304	0.999765
hsa-miR-4424	0.01789	-0.165798	0.776512	-0.213516	0.830924	0.999765
hsa-miR-4425	0.246965	0.0711552	0.401744	0.177116	0.859418	0.999765
hsa-miR-4426	0.170716	-0.208388	0.703095	-0.296386	0.766935	0.999765
hsa-miR-4429	3.15742	0.0139078	0.10139	0.137171	0.890895	0.999765
hsa-miR-4430	0.0410918	0.0471504	0.776307	0.0607368	0.951569	0.999765
hsa-miR-4433a-5p	0.963913	-0.0668752	0.155167	-0.43099	0.666476	0.999765
hsa-miR-4433a-3p	0.431919	-0.071637	0.260664	-0.274825	0.78345	0.999765
hsa-miR-4433b-5p	34.2422	-0.166189	0.0953531	-1.74288	0.0813543	0.999765
hsa-miR-4433b-3p	0.645122	-0.0866823	0.189407	-0.457651	0.647203	0.999765
hsa-miR-4434	0.0835809	-0.0465651	0.776389	-0.0599765	0.952174	0.999765
hsa-miR-4440	5.52987	0.0861173	0.080708	1.06702	0.285962	0.999765
hsa-miR-4443	6.66633	0.11683	0.10636	1.09844	0.272013	0.999765
hsa-miR-4444	0.133075	-0.106601	0.776266	-0.137326	0.890773	0.999765
hsa-miR-4446-5p	0.184155	0.0291316	0.776123	0.0375347	0.970059	0.999765
hsa-miR-4446-3p	0.465224	-0.223024	0.638925	-0.349062	0.727043	0.999765
hsa-miR-4448	24.8976	0.0568366	0.0617575	0.920319	0.357406	0.999765
hsa-miR-4449	1.11184	0.0990185	0.180968	0.547161	0.584268	0.999765
hsa-miR-4451	0.0219411	-0.0806358	0.776422	-0.103856	0.917284	0.999765
hsa-miR-4453	0.034391	-0.0550824	0.776397	-0.0709462	0.943441	0.999765
hsa-miR-4457	0.0405068	0.0706446	0.775357	0.0911124	0.927403	0.999765
hsa-miR-4458	0.190833	0.011306	0.341013	0.0331543	0.973552	0.999765
hsa-miR-4463	0.0639971	-0.024726	0.775786	-0.0318722	0.974574	0.999765
hsa-miR-4466	0.111975	-0.081034	0.776247	-0.104392	0.916858	0.999765
hsa-miR-4467	0.0440247	-0.0295275	0.776373	-0.0380326	0.969662	0.999765
hsa-miR-4469	0.264119	0.019202	0.658525	0.0291591	0.976738	0.999765
hsa-miR-4470	0.42533	0.203475	0.302929	0.671692	0.50178	0.999765
hsa-miR-4473	2.50295	-0.170571	0.112167	-1.52069	0.128338	0.999765
hsa-miR-4474-5p	0.0117602	-0.0636003	0.776405	-0.0819164	0.934713	0.999765
hsa-miR-4474-3p	0.299997	0.0904416	0.215483	0.419717	0.674693	0.999765
hsa-miR-4475	0.177516	-0.157728	0.776306	-0.203178	0.838996	0.999765
hsa-miR-4477a	0.0101624	-0.114704	0.776457	-0.147727	0.882558	0.999765
hsa-miR-4477b	1.07675	-0.131021	0.143274	-0.914479	0.360465	0.999765
hsa-miR-4479	0.105587	0.0660106	0.48692	0.135568	0.892163	0.999765
hsa-miR-448	0.00987649	-0.0380456	0.776381	-0.0490037	0.960916	0.999765
hsa-miR-4481	0.0226236	-0.106187	0.776448	-0.13676	0.89122	0.999765
hsa-miR-4482-5p	0.513648	-0.232932	0.317645	-0.733309	0.46337	0.999765
hsa-miR-4482-3p	0.82242	0.0892159	0.199072	0.44816	0.654038	0.999765
hsa-miR-4484	2.64493	-0.052655	0.122492	-0.429865	0.667294	0.999765
hsa-miR-4485-5p	0.12872	-0.174314	0.776521	-0.224481	0.822383	0.999765
hsa-miR-4485-3p	43.7308	0.0241553	0.0817405	0.295512	0.767603	0.999765
hsa-miR-4487	0.916114	-0.0535504	0.259947	-0.206005	0.836787	0.999765
hsa-miR-4488	14.1034	0.442217	0.508622	0.86944	0.384606	0.999765
hsa-miR-4489	0.0296502	-0.140252	0.776484	-0.180625	0.856662	0.999765
hsa-miR-4492	0.81901	-0.181689	0.478251	-0.379903	0.704018	0.999765
hsa-miR-4498	0.0833311	-0.00425666	0.774544	-0.00549569	0.995615	0.999765
hsa-miR-449a	3.3503	-0.163709	0.0903404	-1.81213	0.0699656	0.999765
hsa-miR-449b-5p	0.208541	-0.0321608	0.344648	-0.0933149	0.925653	0.999765
hsa-miR-449b-3p	0.773572	-0.0256235	0.278553	-0.0919876	0.926708	0.999765
hsa-miR-449c-5p	0.706721	-0.0420727	0.186202	-0.225952	0.821239	0.999765
hsa-miR-4500	0.051701	-0.0891535	0.776431	-0.114825	0.908584	0.999765
hsa-miR-4501	0.0282561	-0.131736	0.776475	-0.169659	0.865278	0.999765
hsa-miR-4504	0.156156	-0.0334009	0.486423	-0.0686664	0.945255	0.999765
hsa-miR-4505	0.118034	-0.299076	0.581148	-0.51463	0.606811	0.999765
hsa-miR-4508	2.20776	0.065717	0.21556	0.304867	0.760468	0.999765
hsa-miR-450a-5p	400.352	-0.0564101	0.042563	-1.32533	0.185061	0.999765
hsa-miR-450a-1-3p	2.95087	-0.00538368	0.0928304	-0.0579948	0.953753	0.999765
hsa-miR-450a-2-3p	9.13366	-0.0330185	0.0657455	-0.502218	0.615514	0.999765
hsa-miR-450b-5p	84.9943	-0.0187408	0.0463612	-0.404234	0.68604	0.999765
hsa-miR-450b-3p	1.6595	0.0013583	0.137775	0.00985884	0.992134	0.999765
hsa-miR-4511	2.29984	0.0391963	0.112945	0.347037	0.728563	0.999765
hsa-miR-4512	0.167545	-0.108347	0.578073	-0.187427	0.851325	0.999765
hsa-miR-4513	0.00987649	-0.0380456	0.776381	-0.0490037	0.960916	0.999765
hsa-miR-4515	0.0128336	-0.089153	0.776431	-0.114824	0.908584	0.999765
hsa-miR-4516	0.114047	0.102582	0.775242	0.132322	0.894729	0.999765
hsa-miR-4517	0.0766485	0.0229041	0.775712	0.0295265	0.976445	0.999765
hsa-miR-4518	0.780831	-0.202027	0.207286	-0.974628	0.329745	0.999765
hsa-miR-4519	0.01789	-0.165798	0.776512	-0.213516	0.830924	0.999765
hsa-miR-451a	12105.1	0.00547592	0.161384	0.033931	0.972932	0.999765
hsa-miR-452-5p	0.896365	-0.124351	0.280212	-0.443776	0.657205	0.999765
hsa-miR-4521	24.2077	-0.0618018	0.0732148	-0.844116	0.398605	0.999765
hsa-miR-4523	1.76746	0.123536	0.104705	1.17985	0.238062	0.999765
hsa-miR-4524a-5p	0.0763307	-0.199857	0.776551	-0.257365	0.796897	0.999765
hsa-miR-4524a-3p	0.998413	0.0414857	0.185033	0.224206	0.822597	0.999765
hsa-miR-4524b-5p	0.0106401	-0.0636003	0.776405	-0.0819164	0.934713	0.999765
hsa-miR-4524b-3p	0.0101624	-0.114704	0.776457	-0.147727	0.882558	0.999765
hsa-miR-4525	0.0730469	0.0705613	0.776197	0.0909065	0.927567	0.999765
hsa-miR-4526	0.0677349	-0.106188	0.776448	-0.136761	0.89122	0.999765
hsa-miR-4530	0.0180163	-0.140252	0.776484	-0.180624	0.856662	0.999765
hsa-miR-4533	0.250067	-0.00277919	0.389697	-0.00713168	0.99431	0.999765
hsa-miR-4536-5p	0.236249	-0.152556	0.289442	-0.527069	0.598146	0.999765
hsa-miR-4536-3p	1.23103	0.00183662	0.124747	0.0147227	0.988253	0.999765
hsa-miR-454-5p	39.4757	-0.053036	0.0390451	-1.35833	0.17436	0.999765
hsa-miR-454-3p	1051.15	-0.0663065	0.030124	-2.20112	0.0277278	0.999765
hsa-miR-455-5p	0.700298	-0.244456	0.19843	-1.23195	0.217967	0.999765
hsa-miR-455-3p	5.1639	0.0669394	0.0720212	0.92944	0.352661	0.999765
hsa-miR-4632-5p	0.426619	-0.0937257	0.612572	-0.153004	0.878395	0.999765
hsa-miR-4632-3p	3.13039	0.0285807	0.0974805	0.293194	0.769374	0.999765
hsa-miR-4635	0.311738	-0.0633598	0.453481	-0.139719	0.888882	0.999765
hsa-miR-4638-5p	0.0279132	-0.0525978	0.776285	-0.0677558	0.94598	0.999765
hsa-miR-4638-3p	0.0558013	0.148989	0.775388	0.192148	0.847626	0.999765
hsa-miR-4639-5p	0.301717	-0.242946	0.389629	-0.623532	0.532935	0.999765
hsa-miR-4639-3p	0.335823	0.067205	0.337156	0.199329	0.842005	0.999765
hsa-miR-4641	0.174147	-0.0510332	0.475075	-0.107421	0.914455	0.999765
hsa-miR-4644	0.494856	-0.141217	0.381844	-0.369828	0.711511	0.999765
hsa-miR-4645-5p	0.344036	0.157239	0.284519	0.552649	0.580504	0.999765
hsa-miR-4645-3p	1.64859	-0.136773	0.112114	-1.21994	0.222487	0.999765
hsa-miR-4646-5p	0.047898	-0.0380463	0.776381	-0.0490047	0.960916	0.999765
hsa-miR-4646-3p	0.0407468	-0.0525981	0.776285	-0.0677561	0.94598	0.999765
hsa-miR-4647	0.0200389	-0.0636006	0.776405	-0.0819167	0.934713	0.999765
hsa-miR-4648	0.159971	0.068709	0.77582	0.088563	0.929429	0.999765
hsa-miR-4649-5p	0.01789	-0.165798	0.776512	-0.213516	0.830924	0.999765
hsa-miR-4649-3p	0.0145584	-0.140252	0.776484	-0.180624	0.856662	0.999765
hsa-miR-4651	0.0285302	-0.140252	0.776484	-0.180625	0.856662	0.999765
hsa-miR-4653-3p	0.175174	-0.0380396	0.776381	-0.048996	0.960923	0.999765
hsa-miR-4655-5p	0.00889834	-0.0124888	0.776358	-0.0160864	0.987165	0.999765
hsa-miR-4655-3p	0.0633799	-0.0635969	0.776405	-0.081912	0.934717	0.999765
hsa-miR-4657	0.0226236	-0.106187	0.776448	-0.13676	0.89122	0.999765
hsa-miR-4658	0.0279132	-0.0525978	0.776285	-0.0677558	0.94598	0.999765
hsa-miR-4659a-5p	0.0357801	-0.24236	0.7766	-0.312078	0.754981	0.999765
hsa-miR-4659a-3p	0.811943	-0.0237388	0.161011	-0.147436	0.882788	0.999765
hsa-miR-4659b-5p	0.0106401	-0.0636003	0.776405	-0.0819164	0.934713	0.999765
hsa-miR-4659b-3p	0.126057	0.007973	0.734921	0.0108488	0.991344	0.999765
hsa-miR-466	0.130019	-0.132165	0.776286	-0.170254	0.864811	0.999765
hsa-miR-4660	0.340285	-0.0335596	0.276164	-0.121521	0.903279	0.999765
hsa-miR-4661-5p	0.993835	0.0211185	0.146964	0.143699	0.885738	0.999765
hsa-miR-4662a-5p	3.07481	0.0229457	0.10052	0.228271	0.819435	0.999765
hsa-miR-4662a-3p	0.542154	0.0326415	0.203634	0.160295	0.872649	0.999765
hsa-miR-4662b	0.0464684	0.0873641	0.776155	0.11256	0.910379	0.999765
hsa-miR-4664-5p	5.07812	0.0211675	0.0794481	0.266432	0.789906	0.999765
hsa-miR-4664-3p	0.417663	0.198375	0.281026	0.705895	0.480253	0.999765
hsa-miR-4665-5p	0.754361	-0.106642	0.169217	-0.630207	0.528559	0.999765
hsa-miR-4667-5p	0.501482	-0.0507488	0.281809	-0.180082	0.857088	0.999765
hsa-miR-4667-3p	0.309154	-0.0753462	0.274201	-0.274785	0.783481	0.999765
hsa-miR-4668-5p	0.0226236	-0.106187	0.776448	-0.13676	0.89122	0.999765
hsa-miR-4668-3p	0.0897747	-0.249788	0.776574	-0.321654	0.747715	0.999765
hsa-miR-4669	1.18854	0.079557	0.161126	0.493757	0.621478	0.999765
hsa-miR-4670-5p	0.0479854	-0.216883	0.776571	-0.279283	0.780027	0.999765
hsa-miR-4670-3p	0.152273	0.0825017	0.408626	0.2019	0.839995	0.999765
hsa-miR-4671-5p	0.0703022	-0.258755	0.7766	-0.333189	0.738991	0.999765
hsa-miR-4671-3p	0.106257	-0.274554	0.776285	-0.353677	0.723581	0.999765
hsa-miR-4674	0.0424716	-0.101356	0.776318	-0.13056	0.896123	0.999765
hsa-miR-4676-5p	1.23129	0.158828	0.149299	1.06383	0.287406	0.999765
hsa-miR-4676-3p	2.04315	-0.000920689	0.0999288	-0.00921345	0.992649	0.999765
hsa-miR-4677-5p	0.417539	-0.0696623	0.25501	-0.273175	0.784719	0.999765
hsa-miR-4677-3p	4.04142	0.00170382	0.069252	0.0246033	0.980371	0.999765
hsa-miR-4679	0.0226236	-0.106187	0.776448	-0.13676	0.89122	0.999765
hsa-miR-4680-5p	0.300278	-0.0531797	0.638386	-0.0833033	0.93361	0.999765
hsa-miR-4680-3p	0.0945266	-0.0607335	0.77629	-0.0782356	0.937641	0.999765
hsa-miR-4682	0.00960588	-0.089153	0.776431	-0.114824	0.908584	0.999765
hsa-miR-4683	0.12185	0.0172084	0.74043	0.023241	0.981458	0.999765
hsa-miR-4684-3p	0.069298	-0.00739413	0.775828	-0.00953064	0.992396	0.999765
hsa-miR-4685-3p	3.03435	-0.0609383	0.0971471	-0.627279	0.530476	0.999765
hsa-miR-4687-5p	3.40073	0.277785	0.130289	2.13207	0.0330008	0.999765
hsa-miR-4687-3p	0.0904038	-0.114701	0.776457	-0.147724	0.882561	0.999765
hsa-miR-4688	0.394271	0.0908933	0.17553	0.517823	0.604582	0.999765
hsa-miR-4689	0.0180163	-0.140252	0.776484	-0.180624	0.856662	0.999765
hsa-miR-4690-5p	0.00987649	-0.0380456	0.776381	-0.0490037	0.960916	0.999765
hsa-miR-4690-3p	1.42816	0.0118296	0.106026	0.111573	0.911162	0.999765
hsa-miR-4691-5p	0.00987649	-0.0380456	0.776381	-0.0490037	0.960916	0.999765
hsa-miR-4691-3p	0.0101624	-0.114704	0.776457	-0.147727	0.882558	0.999765
hsa-miR-4695-5p	0.0192118	-0.0891532	0.776431	-0.114824	0.908584	0.999765
hsa-miR-4695-3p	0.297614	0.145192	0.389679	0.372593	0.709452	0.999765
hsa-miR-4699-5p	0.00987649	-0.0380456	0.776381	-0.0490037	0.960916	0.999765
hsa-miR-4700-5p	0.120149	0.027588	0.775791	0.0355611	0.971632	0.999765
hsa-miR-4700-3p	0.0388063	0.0130694	0.776336	0.0168347	0.986568	0.999765
hsa-miR-4701-3p	0.0234962	-0.0636006	0.776405	-0.0819167	0.934713	0.999765
hsa-miR-4703-3p	0.0101624	-0.114704	0.776457	-0.147727	0.882558	0.999765
hsa-miR-4706	0.0514132	-0.0396299	0.77546	-0.051105	0.959242	0.999765
hsa-miR-4707-5p	1.2372	0.0124508	0.14014	0.0888459	0.929204	0.999765
hsa-miR-4707-3p	3.72257	0.128352	0.0764858	1.67811	0.0933252	0.999765
hsa-miR-4709-5p	0.846706	-0.166702	0.18897	-0.882161	0.37769	0.999765
hsa-miR-4709-3p	0.333916	0.149465	0.45516	0.32838	0.742625	0.999765
hsa-miR-4710	0.101622	-0.146455	0.596106	-0.245686	0.805925	0.999765
hsa-miR-4712-5p	0.00889834	-0.0124888	0.776358	-0.0160864	0.987165	0.999765
hsa-miR-4712-3p	0.0675431	-0.157284	0.776502	-0.202554	0.839483	0.999765
hsa-miR-4713-5p	0.0101624	-0.114704	0.776457	-0.147727	0.882558	0.999765
hsa-miR-4714-5p	0.419174	-0.19614	0.250215	-0.783885	0.433108	0.999765
hsa-miR-4714-3p	0.29533	0.0658861	0.261328	0.25212	0.800948	0.999765
hsa-miR-4715-3p	0.0337013	-0.0550827	0.776397	-0.0709465	0.94344	0.999765
hsa-miR-4716-5p	0.0701661	0.0226859	0.775999	0.0292344	0.976678	0.999765
hsa-miR-4716-3p	0.0670339	-0.1147	0.776457	-0.147723	0.882562	0.999765
hsa-miR-4717-5p	0.0180163	-0.140252	0.776484	-0.180624	0.856662	0.999765
hsa-miR-4717-3p	0.13463	-0.0721869	0.718044	-0.100533	0.919922	0.999765
hsa-miR-4719	0.046903	0.0873943	0.775917	0.112634	0.910321	0.999765
hsa-miR-4720-5p	0.0177967	0.0621139	0.776261	0.0800167	0.936224	0.999765
hsa-miR-4721	0.290068	-0.0394984	0.775531	-0.0509308	0.959381	0.999765
hsa-miR-4722-5p	0.263263	0.0557521	0.23903	0.233243	0.815573	0.999765
hsa-miR-4722-3p	0.0354189	-0.157283	0.776502	-0.202553	0.839484	0.999765
hsa-miR-4723-5p	0.465842	0.206714	0.178435	1.15848	0.246667	0.999765
hsa-miR-4723-3p	0.868757	0.23979	0.195682	1.2254	0.220423	0.999765
hsa-miR-4724-5p	0.912026	0.170415	0.187893	0.906978	0.364419	0.999765
hsa-miR-4724-3p	0.841086	0.274089	0.207292	1.32224	0.186089	0.999765
hsa-miR-4725-5p	0.173125	-0.00328978	0.464953	-0.0070755	0.994355	0.999765
hsa-miR-4725-3p	0.335617	0.0454638	0.379341	0.119849	0.904602	0.999765
hsa-miR-4726-5p	0.152123	-0.17477	0.77632	-0.225126	0.821881	0.999765
hsa-miR-4727-5p	0.0709214	-0.165795	0.776512	-0.213512	0.830927	0.999765
hsa-miR-4727-3p	0.217253	-0.125583	0.776092	-0.161814	0.871452	0.999765
hsa-miR-4728-3p	0.0810003	-0.250558	0.7766	-0.322634	0.746972	0.999765
hsa-miR-4729	0.137515	-0.0124828	0.776358	-0.0160787	0.987172	0.999765
hsa-miR-4730	0.0195385	0.0130696	0.776336	0.016835	0.986568	0.999765
hsa-miR-4731-5p	0.306115	-0.08063	0.287609	-0.280346	0.779212	0.999765
hsa-miR-4731-3p	0.0682207	0.0132972	0.776332	0.0171282	0.986334	0.999765
hsa-miR-4732-5p	0.24748	-0.0401233	0.525681	-0.0763263	0.939159	0.999765
hsa-miR-4732-3p	0.0244349	-0.0891532	0.776431	-0.114824	0.908584	0.999765
hsa-miR-4733-5p	0.01789	-0.165798	0.776512	-0.213516	0.830924	0.999765
hsa-miR-4733-3p	0.00987649	-0.0380456	0.776381	-0.0490037	0.960916	0.999765
hsa-miR-4734	0.0518381	-0.00767314	0.775212	-0.00989811	0.992103	0.999765
hsa-miR-4736	0.224257	-0.0216411	0.776088	-0.0278849	0.977754	0.999765
hsa-miR-4737	0.0825643	0.103202	0.776179	0.132962	0.894224	0.999765
hsa-miR-4738-3p	0.232081	0.00877624	0.453334	0.0193593	0.984554	0.999765
hsa-miR-4739	0.0481592	-0.0281757	0.776269	-0.0362963	0.971046	0.999765
hsa-miR-4741	1.0452	0.0362883	0.167336	0.216858	0.828319	0.999765
hsa-miR-4742-5p	1.51282	-0.151336	0.11842	-1.27796	0.201264	0.999765
hsa-miR-4742-3p	2.2727	-0.170445	0.111883	-1.52343	0.127651	0.999765
hsa-miR-4743-5p	0.0101624	-0.114704	0.776457	-0.147727	0.882558	0.999765
hsa-miR-4743-3p	0.0550748	-0.0891496	0.776431	-0.11482	0.908588	0.999765
hsa-miR-4746-5p	0.9391	0.179697	0.147196	1.2208	0.222163	0.999765
hsa-miR-4746-3p	0.0381216	-0.00334771	0.775665	-0.00431592	0.996556	0.999765
hsa-miR-4747-5p	0.442849	-0.358326	0.248744	-1.44054	0.149714	0.999765
hsa-miR-4747-3p	0.0848571	-0.279097	0.776435	-0.359459	0.719252	0.999765
hsa-miR-4748	0.244257	-0.0591747	0.775837	-0.0762721	0.939203	0.999765
hsa-miR-4749-5p	0.315707	-0.15276	0.776045	-0.196844	0.84395	0.999765
hsa-miR-4749-3p	0.0175714	-0.0039696	0.77635	-0.00511316	0.99592	0.999765
hsa-miR-4750-5p	0.231813	0.139082	0.303914	0.457638	0.647213	0.999765
hsa-miR-4750-3p	0.0174402	-0.0124888	0.776358	-0.0160864	0.987165	0.999765
hsa-miR-4751	0.0226236	-0.106187	0.776448	-0.13676	0.89122	0.999765
hsa-miR-4752	0.065604	-0.0124896	0.776358	-0.0160874	0.987165	0.999765
hsa-miR-4753-5p	0.129435	0.172914	0.476647	0.362771	0.716776	0.999765
hsa-miR-4753-3p	0.764986	0.0422445	0.168685	0.250434	0.802251	0.999765
hsa-miR-4754	0.113141	-0.128784	0.776015	-0.165955	0.868192	0.999765
hsa-miR-4755-5p	0.717074	-0.178029	0.181576	-0.980463	0.326858	0.999765
hsa-miR-4755-3p	0.0245938	-0.0636006	0.776405	-0.0819167	0.934713	0.999765
hsa-miR-4757-5p	0.186566	-0.00432519	0.776194	-0.0055723	0.995554	0.999765
hsa-miR-4757-3p	0.174515	-0.127265	0.472198	-0.269516	0.787533	0.999765
hsa-miR-4761-5p	0.114603	-0.184676	0.77646	-0.237844	0.812002	0.999765
hsa-miR-4761-3p	0.176809	-0.0554631	0.776229	-0.071452	0.943038	0.999765
hsa-miR-4762-5p	0.559633	-0.324857	0.217005	-1.497	0.134393	0.999765
hsa-miR-4762-3p	0.0737759	-0.0380422	0.776381	-0.0489993	0.96092	0.999765
hsa-miR-4763-5p	0.140522	-0.20033	0.776342	-0.258043	0.796373	0.999765
hsa-miR-4763-3p	0.0106401	-0.0636003	0.776405	-0.0819164	0.934713	0.999765
hsa-miR-4765	0.0421805	-0.191342	0.776541	-0.246403	0.80537	0.999765
hsa-miR-4766-5p	0.150741	0.017989	0.581987	0.0309096	0.975342	0.999765
hsa-miR-4766-3p	0.185255	-0.00868001	0.392491	-0.0221152	0.982356	0.999765
hsa-miR-4767	0.0837396	-0.00844631	0.776151	-0.0108823	0.991317	0.999765
hsa-miR-4772-5p	25.2158	0.036561	0.130608	0.279928	0.779532	0.999765
hsa-miR-4772-3p	9.71178	-0.0576993	0.140772	-0.409878	0.681895	0.999765
hsa-miR-4773	0.327333	0.0455716	0.299151	0.152337	0.878921	0.999765
hsa-miR-4774-5p	0.107579	-0.0455194	0.487536	-0.0933662	0.925613	0.999765
hsa-miR-4774-3p	0.180401	-0.193034	0.700671	-0.275498	0.782933	0.999765
hsa-miR-4775	0.456805	0.167491	0.234043	0.715639	0.474214	0.999765
hsa-miR-4777-3p	0.849768	-0.0442735	0.194029	-0.22818	0.819506	0.999765
hsa-miR-4779	0.135797	0.177097	0.467797	0.378578	0.705002	0.999765
hsa-miR-4781-5p	0.540163	-0.125886	0.244795	-0.51425	0.607077	0.999765
hsa-miR-4781-3p	1.46421	0.106276	0.13236	0.802932	0.422014	0.999765
hsa-miR-4784	0.17752	-0.241447	0.70206	-0.343913	0.730912	0.999765
hsa-miR-4785	2.5469	0.0436776	0.105327	0.414686	0.678372	0.999765
hsa-miR-4786-5p	0.212174	0.193542	0.376335	0.514283	0.607054	0.999765
hsa-miR-4786-3p	0.0828705	-0.192205	0.776001	-0.247686	0.804377	0.999765
hsa-miR-4787-5p	0.167492	0.0496893	0.559497	0.0888106	0.929232	0.999765
hsa-miR-4787-3p	1.08864	0.106426	0.132067	0.805844	0.420333	0.999765
hsa-miR-4789-3p	0.0894906	-0.291641	0.775859	-0.375894	0.706995	0.999765
hsa-miR-4791	1.63794	0.0182594	0.113976	0.160204	0.872721	0.999765
hsa-miR-4793-5p	0.0106401	-0.0636003	0.776405	-0.0819164	0.934713	0.999765
hsa-miR-4795-5p	0.108568	0.022894	0.776002	0.0295024	0.976464	0.999765
hsa-miR-4795-3p	0.0822242	0.159103	0.775573	0.205143	0.837461	0.999765
hsa-miR-4796-5p	0.482312	-0.0373252	0.254196	-0.146836	0.883261	0.999765
hsa-miR-4796-3p	0.956699	-0.0290391	0.166831	-0.174063	0.861816	0.999765
hsa-miR-4797-5p	0.279793	-0.0532864	0.308122	-0.172939	0.862699	0.999765
hsa-miR-4797-3p	0.414322	-0.22033	0.369004	-0.597093	0.550445	0.999765
hsa-miR-4799-5p	1.41339	-0.138151	0.155765	-0.886924	0.37512	0.999765
hsa-miR-4799-3p	0.104785	0.0491059	0.775984	0.0632821	0.949542	0.999765
hsa-miR-4800-5p	0.269685	0.148588	0.289268	0.513671	0.607482	0.999765
hsa-miR-4800-3p	0.247544	0.0607351	0.38095	0.159431	0.873329	0.999765
hsa-miR-4802-5p	24.593	-0.0327606	0.0394422	-0.830597	0.406202	0.999765
hsa-miR-4802-3p	6.37509	-0.0284314	0.0634101	-0.448373	0.653884	0.999765
hsa-miR-4804-5p	2.35998	0.0256164	0.101178	0.253183	0.800127	0.999765
hsa-miR-4804-3p	0.475749	-0.0828618	0.172834	-0.479429	0.631634	0.999765
hsa-miR-483-5p	0.102103	-0.132165	0.776286	-0.170253	0.864811	0.999765
hsa-miR-484	6730.92	0.0485019	0.0276114	1.75659	0.0789879	0.999765
hsa-miR-485-5p	0.996932	0.117504	0.255539	0.459829	0.645639	0.999765
hsa-miR-485-3p	3.69011	0.00430536	0.14333	0.0300382	0.976037	0.999765
hsa-miR-486-5p	68.7002	0.0480628	0.0959912	0.5007	0.616582	0.999765
hsa-miR-486-3p	5.14035	-0.0744255	0.0905038	-0.822346	0.41088	0.999765
hsa-miR-487a-5p	0.451171	0.259669	0.645983	0.401975	0.687702	0.999765
hsa-miR-487a-3p	1.62415	-0.147733	0.255253	-0.578768	0.562746	0.999765
hsa-miR-487b-5p	0.126364	-0.1066	0.776266	-0.137325	0.890774	0.999765
hsa-miR-487b-3p	12.1428	-0.213738	0.10675	-2.00223	0.0452602	0.999765
hsa-miR-489-5p	0.0279132	-0.0525978	0.776285	-0.0677558	0.94598	0.999765
hsa-miR-489-3p	1.17391	-0.167245	0.135592	-1.23345	0.217409	0.999765
hsa-miR-490-3p	0.335924	-0.0684327	0.775875	-0.0882006	0.929717	0.999765
hsa-miR-491-5p	28.2767	0.0959942	0.0520876	1.84294	0.065338	0.999765
hsa-miR-491-3p	4.90384	-0.0303425	0.0736709	-0.411866	0.680438	0.999765
hsa-miR-492	0.0299691	-0.165798	0.776512	-0.213516	0.830924	0.999765
hsa-miR-493-5p	6.81949	-0.233458	0.122636	-1.90366	0.0569551	0.999765
hsa-miR-493-3p	0.640075	0.216779	0.197138	1.09963	0.271493	0.999765
hsa-miR-494-5p	0.0279132	-0.0525978	0.776285	-0.0677558	0.94598	0.999765
hsa-miR-494-3p	10.3598	-0.0869445	0.0992132	-0.876341	0.380845	0.999765
hsa-miR-495-5p	0.034391	-0.0550824	0.776397	-0.0709462	0.943441	0.999765
hsa-miR-495-3p	21.525	-0.155019	0.080844	-1.91751	0.0551733	0.999765
hsa-miR-496	1.81818	-0.0407766	0.137876	-0.295748	0.767423	0.999765
hsa-miR-497-5p	3.56244	-0.123557	0.102451	-1.20601	0.227815	0.999765
hsa-miR-497-3p	0.140792	-0.0799606	0.776229	-0.103011	0.917954	0.999765
hsa-miR-498-5p	0.0256672	-0.0891532	0.776431	-0.114824	0.908584	0.999765
hsa-miR-4999-5p	0.610559	-0.164158	0.182995	-0.897062	0.369686	0.999765
hsa-miR-4999-3p	0.661467	-0.155893	0.245082	-0.636082	0.524723	0.999765
hsa-miR-499a-5p	12.2423	0.0230239	0.0651284	0.353516	0.723702	0.999765
hsa-miR-499a-3p	0.373453	0.00412609	0.303107	0.0136127	0.989139	0.999765
hsa-miR-499b-5p	0.0175714	-0.0039696	0.77635	-0.00511316	0.99592	0.999765
hsa-miR-499b-3p	0.297417	-0.0768921	0.367957	-0.20897	0.834471	0.999765
hsa-miR-5000-5p	0.519998	0.197793	0.21969	0.900327	0.367946	0.999765
hsa-miR-5000-3p	0.181572	-0.0203006	0.687604	-0.0295237	0.976447	0.999765
hsa-miR-5001-5p	0.42189	-0.285522	0.3674	-0.777143	0.437074	0.999765
hsa-miR-5001-3p	3.9399	-0.105889	0.0946626	-1.1186	0.263313	0.999765
hsa-miR-5003-5p	0.514678	-0.0150668	0.15836	-0.0951429	0.924201	0.999765
hsa-miR-5003-3p	0.0397919	0.0272058	0.775483	0.0350823	0.972014	0.999765
hsa-miR-5004-5p	0.0410123	-0.164255	0.776483	-0.211537	0.832468	0.999765
hsa-miR-5006-3p	0.970553	0.0305675	0.17432	0.175353	0.860802	0.999765
hsa-miR-5009-5p	0.305521	0.00283056	0.303818	0.00931664	0.992567	0.999765
hsa-miR-5009-3p	0.136492	-0.0685563	0.741413	-0.092467	0.926327	0.999765
hsa-miR-500a-5p	261.045	0.0291546	0.0370105	0.787738	0.43085	0.999765
hsa-miR-500a-3p	321.372	0.0187995	0.0195136	0.963402	0.335346	0.999765
hsa-miR-500b-5p	259.752	0.0273871	0.037113	0.737938	0.460552	0.999765
hsa-miR-500b-3p	2.52567	0.0127169	0.1206	0.105447	0.916021	0.999765
hsa-miR-501-5p	51.9815	0.0441622	0.0308644	1.43084	0.152475	0.999765
hsa-miR-501-3p	144.647	0.0549561	0.0243521	2.25673	0.0240247	0.999765
hsa-miR-5010-5p	2.44215	-0.0072528	0.109438	-0.0662733	0.94716	0.999765
hsa-miR-5010-3p	12.2553	0.0408779	0.0502693	0.813179	0.416115	0.999765
hsa-miR-502-5p	56.69	0.029028	0.0327915	0.885231	0.376032	0.999765
hsa-miR-503-5p	244.83	0.0641883	0.0353107	1.81782	0.0690922	0.999765
hsa-miR-503-3p	3.71541	0.0607692	0.0892115	0.681181	0.495757	0.999765
hsa-miR-504-5p	2.98427	-0.100039	0.180791	-0.553341	0.58003	0.999765
hsa-miR-505-5p	116.327	0.00406277	0.0244063	0.166464	0.867792	0.999765
hsa-miR-505-3p	866.511	0.00148639	0.0151424	0.0981608	0.921805	0.999765
hsa-miR-506-3p	0.0280803	0.0129078	0.776333	0.0166266	0.986735	0.999765
hsa-miR-507	0.0106401	-0.0636003	0.776405	-0.0819164	0.934713	0.999765
hsa-miR-508-3p	0.127031	-0.0565503	0.595209	-0.0950092	0.924308	0.999765
hsa-miR-5087	0.186142	-0.00553331	0.487195	-0.0113575	0.990938	0.999765
hsa-miR-5088-3p	0.0856381	0.0468823	0.774905	0.0605008	0.951757	0.999765
hsa-miR-5089-5p	0.0212803	-0.0380458	0.776381	-0.0490041	0.960916	0.999765
hsa-miR-5089-3p	0.0212803	-0.0380458	0.776381	-0.0490041	0.960916	0.999765
hsa-miR-509-5p	0.0117602	-0.0636003	0.776405	-0.0819164	0.934713	0.999765
hsa-miR-509-3p	0.417848	-0.0846423	0.348784	-0.242678	0.808255	0.999765
hsa-miR-509-3-5p	0.414437	-0.141537	0.774494	-0.182748	0.854996	0.999765
hsa-miR-5090	0.0495499	0.0207551	0.776239	0.026738	0.978669	0.999765
hsa-miR-5091	0.218875	0.0678295	0.302105	0.224523	0.822351	0.999765
hsa-miR-5092	0.0620845	-0.00396986	0.77635	-0.00511349	0.99592	0.999765
hsa-miR-5094	0.0962818	-0.167169	0.776456	-0.215298	0.829535	0.999765
hsa-miR-510-5p	0.0212803	-0.0380458	0.776381	-0.0490041	0.960916	0.999765
hsa-miR-5100	1182.93	0.200285	0.0779258	2.5702	0.0101641	0.999765
hsa-miR-511-5p	2.25458	0.197024	0.138476	1.42281	0.154793	0.999765
hsa-miR-511-3p	3.93242	0.0636927	0.0954167	0.667522	0.504439	0.999765
hsa-miR-512-3p	0.0101624	-0.114704	0.776457	-0.147727	0.882558	0.999765
hsa-miR-513a-5p	0.387923	0.177122	0.474908	0.37296	0.709178	0.999765
hsa-miR-513a-3p	0.0279132	-0.0525978	0.776285	-0.0677558	0.94598	0.999765
hsa-miR-513b-5p	0.0521284	-0.0380461	0.776381	-0.0490044	0.960916	0.999765
hsa-miR-513c-5p	0.103405	0.109222	0.775608	0.140821	0.888012	0.999765
hsa-miR-513c-3p	0.0279132	-0.0525978	0.776285	-0.0677558	0.94598	0.999765
hsa-miR-514a-3p	0.472318	-0.0164259	0.775655	-0.0211768	0.983105	0.999765
hsa-miR-514b-5p	0.0796864	-0.0721189	0.776414	-0.0928872	0.925993	0.999765
hsa-miR-514b-3p	0.0354189	-0.157283	0.776502	-0.202553	0.839484	0.999765
hsa-miR-515-5p	0.0128336	-0.089153	0.776431	-0.114824	0.908584	0.999765
hsa-miR-515-3p	0.0101624	-0.114704	0.776457	-0.147727	0.882558	0.999765
hsa-miR-516a-5p	0.0128336	-0.089153	0.776431	-0.114824	0.908584	0.999765
hsa-miR-516b-5p	0.0732517	-0.159562	0.775164	-0.205842	0.836914	0.999765
hsa-miR-517a-3p	0.490375	-0.0908747	0.458893	-0.198031	0.843021	0.999765
hsa-miR-517b-3p	0.490375	-0.0908747	0.458893	-0.198031	0.843021	0.999765
hsa-miR-517c-3p	0.0646807	-0.0891499	0.776431	-0.11482	0.908588	0.999765
hsa-miR-5187-5p	1.76399	-0.24008	0.123312	-1.94693	0.0515435	0.999765
hsa-miR-5187-3p	2.58178	-0.0726817	0.100801	-0.721041	0.470884	0.999765
hsa-miR-5188	0.102229	0.138587	0.598548	0.231538	0.816897	0.999765
hsa-miR-5189-5p	0.0276935	-0.0380456	0.776381	-0.0490037	0.960916	0.999765
hsa-miR-5189-3p	0.0370765	-0.0891535	0.776431	-0.114825	0.908584	0.999765
hsa-miR-518a-3p	0.0203249	-0.140252	0.776484	-0.180625	0.856662	0.999765
hsa-miR-518d-5p	0.0106401	-0.0636003	0.776405	-0.0819164	0.934713	0.999765
hsa-miR-518e-3p	0.0288177	-0.0881553	0.776414	-0.113542	0.909601	0.999765
hsa-miR-518f-5p	0.0106401	-0.0636003	0.776405	-0.0819164	0.934713	0.999765
hsa-miR-518f-3p	0.12158	-0.0810343	0.776247	-0.104392	0.916858	0.999765
hsa-miR-5193	9.3788	-0.0836433	0.070736	-1.18247	0.237019	0.999765
hsa-miR-5194	0.157722	0.105103	0.584233	0.179899	0.857232	0.999765
hsa-miR-5196-3p	0.404671	0.114507	0.313548	0.365197	0.714964	0.999765
hsa-miR-5197-5p	0.0180163	-0.140252	0.776484	-0.180624	0.856662	0.999765
hsa-miR-519a-3p	0.0394578	-0.070806	0.776249	-0.0912156	0.927321	0.999765
hsa-miR-519d-3p	0.0907922	-0.0482973	0.775303	-0.0622948	0.950328	0.999765
hsa-miR-520a-5p	0.0128336	-0.089153	0.776431	-0.114824	0.908584	0.999765
hsa-miR-520c-5p	0.0106401	-0.0636003	0.776405	-0.0819164	0.934713	0.999765
hsa-miR-520c-3p	0.0101624	-0.114704	0.776457	-0.147727	0.882558	0.999765
hsa-miR-520d-5p	0.0203249	-0.140252	0.776484	-0.180625	0.856662	0.999765
hsa-miR-520g-3p	0.0619198	-0.0619724	0.776092	-0.0798519	0.936355	0.999765
hsa-miR-520h	0.0328315	-0.113936	0.776399	-0.146749	0.88333	0.999765
hsa-miR-521	0.0192118	-0.0891532	0.776431	-0.114824	0.908584	0.999765
hsa-miR-522-3p	0.151246	-0.185669	0.77625	-0.239187	0.81096	0.999765
hsa-miR-523-3p	0.0234737	-0.0636006	0.776405	-0.0819167	0.934713	0.999765
hsa-miR-524-5p	0.0203249	-0.140252	0.776484	-0.180625	0.856662	0.999765
hsa-miR-524-3p	0.00987649	-0.0380456	0.776381	-0.0490037	0.960916	0.999765
hsa-miR-525-5p	0.12158	-0.0810343	0.776247	-0.104392	0.916858	0.999765
hsa-miR-526a-5p	0.0106401	-0.0636003	0.776405	-0.0819164	0.934713	0.999765
hsa-miR-532-5p	182.321	-0.0351135	0.0249473	-1.40751	0.159278	0.999765
hsa-miR-532-3p	462.744	0.0472362	0.0305555	1.54592	0.122125	0.999765
hsa-miR-539-5p	0.902413	-0.0981384	0.194138	-0.505509	0.613201	0.999765
hsa-miR-539-3p	0.122291	-0.0810343	0.776247	-0.104392	0.916858	0.999765
hsa-miR-542-5p	42.6957	0.0363826	0.0344587	1.05583	0.291046	0.999765
hsa-miR-542-3p	85.4562	0.00775554	0.0410394	0.188978	0.85011	0.999765
hsa-miR-543	6.91164	-0.0813325	0.117093	-0.694597	0.487308	0.999765
hsa-miR-544a	0.0128336	-0.089153	0.776431	-0.114824	0.908584	0.999765
hsa-miR-544b	1.78452	0.0172754	0.114997	0.150225	0.880587	0.999765
hsa-miR-545-5p	8.51166	0.0481658	0.050418	0.955328	0.339412	0.999765
hsa-miR-545-3p	30.8411	0.0169621	0.045204	0.375236	0.707485	0.999765
hsa-miR-548a-3p	0.399491	0.0793933	0.356579	0.222652	0.823806	0.999765
hsa-miR-548a-5p	1.3621	0.100867	0.219608	0.459305	0.646015	0.999765
hsa-miR-548aa	47.0661	-0.0399253	0.0303462	-1.31566	0.188288	0.999765
hsa-miR-548ab	0.664208	-0.141995	0.236689	-0.599923	0.548557	0.999765
hsa-miR-548ac	0.279862	-0.0255914	0.237345	-0.107824	0.914136	0.999765
hsa-miR-548ad-5p	2.88491	-0.169074	0.130338	-1.2972	0.194563	0.999765
hsa-miR-548ae-3p	0.0550748	-0.0891496	0.776431	-0.11482	0.908588	0.999765
hsa-miR-548ae-5p	3.39546	-0.114049	0.118952	-0.958787	0.337666	0.999765
hsa-miR-548ag	0.183379	-0.0895571	0.776253	-0.115371	0.908151	0.999765
hsa-miR-548ah-3p	0.602339	0.0182781	0.272772	0.0670088	0.946575	0.999765
hsa-miR-548ai	5.55566	-0.0970931	0.0946124	-1.02622	0.304788	0.999765
hsa-miR-548aj-3p	0.103505	0.0207579	0.776239	0.0267417	0.978666	0.999765
hsa-miR-548aj-5p	4.34537	0.00268579	0.0983956	0.0272958	0.978224	0.999765
hsa-miR-548ak	3.62891	0.0976094	0.090778	1.07525	0.282261	0.999765
hsa-miR-548al	0.476339	0.0518256	0.248709	0.208379	0.834933	0.999765
hsa-miR-548am-5p	6.63448	-0.040597	0.0639885	-0.634442	0.525792	0.999765
hsa-miR-548am-3p	0.553347	-0.0919076	0.246117	-0.373431	0.708827	0.999765
hsa-miR-548an	0.0824522	-0.133742	0.776447	-0.172249	0.863242	0.999765
hsa-miR-548ao-5p	0.0737759	-0.0380422	0.776381	-0.0489993	0.96092	0.999765
hsa-miR-548ao-3p	0.0299691	-0.165798	0.776512	-0.213516	0.830924	0.999765
hsa-miR-548ap-5p	0.476918	-0.0604346	0.244398	-0.247279	0.804692	0.999765
hsa-miR-548ap-3p	0.108399	-0.0721454	0.753919	-0.0956938	0.923764	0.999765
hsa-miR-548aq-5p	2.90522	0.0424477	0.10209	0.415787	0.677566	0.999765
hsa-miR-548aq-3p	1.89192	-0.024926	0.1184	-0.210523	0.833259	0.999765
hsa-miR-548ar-5p	1.64189	-0.111521	0.11024	-1.01162	0.311721	0.999765
hsa-miR-548ar-3p	0.527851	-0.11256	0.201013	-0.559963	0.575505	0.999765
hsa-miR-548as-5p	0.175031	-0.0220986	0.467554	-0.0472642	0.962303	0.999765
hsa-miR-548as-3p	0.0117602	-0.0636003	0.776405	-0.0819164	0.934713	0.999765
hsa-miR-548at-5p	0.517378	-0.147369	0.22227	-0.66302	0.507318	0.999765
hsa-miR-548at-3p	0.492716	-0.0231926	0.547926	-0.042328	0.966237	0.999765
hsa-miR-548au-5p	6.91879	0.0262945	0.0775757	0.338952	0.734646	0.999765
hsa-miR-548au-3p	0.259845	0.0416494	0.352033	0.118311	0.905821	0.999765
hsa-miR-548av-5p	0.576117	-0.301728	0.404639	-0.745674	0.455864	0.999765
hsa-miR-548av-3p	0.391099	-0.0874431	0.310147	-0.281941	0.777989	0.999765
hsa-miR-548aw	2.38945	-0.188619	0.106971	-1.76327	0.0778542	0.999765
hsa-miR-548ax	0.275487	-0.0438869	0.38704	-0.113391	0.90972	0.999765
hsa-miR-548ay-5p	6.87121	-0.0643881	0.0779994	-0.825494	0.409091	0.999765
hsa-miR-548ay-3p	1.13911	-0.12162	0.125391	-0.969928	0.332083	0.999765
hsa-miR-548az-5p	0.585751	-0.0252277	0.35071	-0.0719333	0.942655	0.999765
hsa-miR-548az-3p	0.107516	0.1048	0.590967	0.177337	0.859244	0.999765
hsa-miR-548b-5p	1.55639	-0.0373804	0.13688	-0.273089	0.784785	0.999765
hsa-miR-548b-3p	2.88839	-0.0624874	0.100164	-0.623852	0.532725	0.999765
hsa-miR-548bb-5p	0.176642	-0.0410193	0.556721	-0.0736802	0.941265	0.999765
hsa-miR-548bb-3p	0.120071	-0.167933	0.7373	-0.227767	0.819827	0.999765
hsa-miR-548bc	1.24626	0.215273	0.197375	1.09068	0.275414	0.999765
hsa-miR-548c-5p	22.7767	0.00954238	0.0381961	0.249826	0.802722	0.999765
hsa-miR-548c-3p	1.85313	-0.0400076	0.141002	-0.283737	0.776612	0.999765
hsa-miR-548d-5p	8.30024	-0.0133455	0.0719428	-0.185502	0.852836	0.999765
hsa-miR-548d-3p	18.3699	-0.0835574	0.0456668	-1.82972	0.0672923	0.999765
hsa-miR-548e-5p	2.9463	0.0213729	0.0922986	0.231562	0.816878	0.999765
hsa-miR-548e-3p	24.3887	0.0177249	0.0331009	0.535482	0.592317	0.999765
hsa-miR-548f-5p	0.13204	-0.259193	0.471818	-0.54935	0.582765	0.999765
hsa-miR-548f-3p	0.07186	-0.191339	0.776541	-0.246399	0.805374	0.999765
hsa-miR-548g-5p	2.67975	-0.0539859	0.103505	-0.521578	0.601964	0.999765
hsa-miR-548g-3p	0.957965	-0.224293	0.463208	-0.484217	0.628232	0.999765
hsa-miR-548h-5p	0.350406	-0.00731896	0.253083	-0.0289192	0.976929	0.999765
hsa-miR-548h-3p	22.4971	0.0276928	0.0309566	0.894569	0.371018	0.999765
hsa-miR-548i	0.435629	0.128094	0.223296	0.573649	0.566205	0.999765
hsa-miR-548j-5p	6.00947	-0.120491	0.0813215	-1.48167	0.138429	0.999765
hsa-miR-548j-3p	0.88272	-0.0400905	0.157681	-0.254251	0.799302	0.999765
hsa-miR-548k	9.5911	0.0392135	0.0606284	0.646785	0.517771	0.999765
hsa-miR-548l	3.09949	-0.0411329	0.080495	-0.510999	0.609352	0.999765
hsa-miR-548n	0.36253	-0.219213	0.370537	-0.591609	0.554112	0.999765
hsa-miR-548o-3p	2.92734	0.127545	0.116445	1.09532	0.273376	0.999765
hsa-miR-548o-5p	22.8072	0.0100393	0.0381383	0.263234	0.79237	0.999765
hsa-miR-548p	1.07546	-0.0778165	0.158345	-0.491437	0.623117	0.999765
hsa-miR-548q	8.07217	-0.0139354	0.055285	-0.252065	0.800991	0.999765
hsa-miR-548s	1.2731	-0.0166014	0.125234	-0.132563	0.894539	0.999765
hsa-miR-548t-5p	0.332187	-0.058932	0.327399	-0.180001	0.857152	0.999765
hsa-miR-548t-3p	46.8626	-0.0406715	0.0304676	-1.33491	0.181906	0.999765
hsa-miR-548u	0.359349	0.0917185	0.230414	0.39806	0.690586	0.999765
hsa-miR-548v	0.0550748	-0.0891496	0.776431	-0.11482	0.908588	0.999765
hsa-miR-548w	22.1493	-0.00475412	0.0429787	-0.110616	0.911921	0.999765
hsa-miR-548x-5p	2.5397	-0.0687407	0.102078	-0.673415	0.500683	0.999765
hsa-miR-548x-3p	0.0550748	-0.0891496	0.776431	-0.11482	0.908588	0.999765
hsa-miR-548y	0.136951	0.0229945	0.727731	0.0315975	0.974793	0.999765
hsa-miR-548z	22.6189	0.0291904	0.0311576	0.936862	0.34883	0.999765
hsa-miR-549a-3p	0.034391	-0.0550824	0.776397	-0.0709462	0.943441	0.999765
hsa-miR-550a-5p	11.5498	-0.0416097	0.0471985	-0.881588	0.378	0.999765
hsa-miR-550a-3p	191.271	-0.00963767	0.0285544	-0.33752	0.735725	0.999765
hsa-miR-550a-3-5p	11.2297	-0.0406992	0.04749	-0.857006	0.391442	0.999765
hsa-miR-550b-2-5p	0.358855	-0.135859	0.261664	-0.519212	0.603613	0.999765
hsa-miR-550b-3p	0.163093	-0.106771	0.702983	-0.151883	0.879279	0.999765
hsa-miR-551a	76.6972	0.0534757	0.0461988	1.15751	0.247063	0.999765
hsa-miR-551b-3p	12.1089	-0.0441293	0.0494311	-0.892742	0.371995	0.999765
hsa-miR-552-3p	0.134598	-0.0980789	0.776259	-0.126348	0.899456	0.999765
hsa-miR-556-5p	0.958826	0.0916628	0.159144	0.575975	0.564632	0.999765
hsa-miR-556-3p	3.85543	0.0436473	0.0827606	0.527393	0.597921	0.999765
hsa-miR-5571-3p	0.0413638	-0.140252	0.776484	-0.180625	0.856662	0.999765
hsa-miR-5579-5p	0.0668986	-0.0468214	0.775768	-0.0603549	0.951873	0.999765
hsa-miR-5579-3p	0.0101624	-0.114704	0.776457	-0.147727	0.882558	0.999765
hsa-miR-5581-5p	0.119689	0.0609473	0.407544	0.149548	0.881121	0.999765
hsa-miR-5581-3p	6.44569	0.0173695	0.0603865	0.287638	0.773624	0.999765
hsa-miR-5582-5p	0.0992525	-0.0495005	0.7662	-0.0646052	0.948488	0.999765
hsa-miR-5582-3p	1.12044	-0.0904242	0.169874	-0.532301	0.594517	0.999765
hsa-miR-5583-5p	1.22833	0.189479	0.216297	0.876012	0.381024	0.999765
hsa-miR-5583-3p	0.318008	-0.130697	0.530813	-0.24622	0.805512	0.999765
hsa-miR-5584-5p	0.44335	0.290229	0.216585	1.34002	0.180239	0.999765
hsa-miR-5584-3p	0.289671	-0.286487	0.776091	-0.369141	0.712023	0.999765
hsa-miR-5585-5p	0.0608874	0.0111411	0.775473	0.0143668	0.988537	0.999765
hsa-miR-5585-3p	1.08919	0.155891	0.159396	0.97801	0.328069	0.999765
hsa-miR-5586-5p	1.12002	-0.0425538	0.171785	-0.247715	0.804355	0.999765
hsa-miR-5586-3p	3.15156	0.0714201	0.106958	0.667741	0.504299	0.999765
hsa-miR-5587-5p	0.446699	0.0426185	0.335419	0.12706	0.898893	0.999765
hsa-miR-5588-5p	0.372521	-0.157795	0.367501	-0.429374	0.667651	0.999765
hsa-miR-559	0.0101624	-0.114704	0.776457	-0.147727	0.882558	0.999765
hsa-miR-5684	0.516177	0.00441656	0.187215	0.0235908	0.981179	0.999765
hsa-miR-5685	0.0208026	-0.0891532	0.776431	-0.114824	0.908584	0.999765
hsa-miR-5690	9.35365	0.0214057	0.0629701	0.339934	0.733906	0.999765
hsa-miR-5692c	0.0603597	-0.148768	0.776493	-0.19159	0.848063	0.999765
hsa-miR-5695	0.936334	-0.235855	0.221688	-1.06391	0.287372	0.999765
hsa-miR-5696	0.0106401	-0.0636003	0.776405	-0.0819164	0.934713	0.999765
hsa-miR-5697	0.415903	-0.245484	0.240916	-1.01896	0.308221	0.999765
hsa-miR-5698	0.0481775	-0.140253	0.776484	-0.180625	0.856662	0.999765
hsa-miR-5699-5p	0.0128336	-0.089153	0.776431	-0.114824	0.908584	0.999765
hsa-miR-5699-3p	0.0279132	-0.0525978	0.776285	-0.0677558	0.94598	0.999765
hsa-miR-570-5p	5.55566	-0.0970931	0.0946124	-1.02622	0.304788	0.999765
hsa-miR-570-3p	3.3932	0.0674892	0.0817368	0.825689	0.40898	0.999765
hsa-miR-5701	7.88931	-0.0485733	0.0843642	-0.575757	0.564779	0.999765
hsa-miR-5706	0.212708	-0.0624413	0.776038	-0.0804617	0.93587	0.999765
hsa-miR-5708	0.00889834	-0.0124888	0.776358	-0.0160864	0.987165	0.999765
hsa-miR-572	0.128294	-0.00705374	0.727708	-0.00969309	0.992266	0.999765
hsa-miR-573	0.0247208	-0.165798	0.776512	-0.213517	0.830924	0.999765
hsa-miR-574-5p	281.554	0.0173195	0.0326792	0.529985	0.596122	0.999765
hsa-miR-574-3p	1549.2	-0.0120182	0.0386261	-0.311141	0.755693	0.999765
hsa-miR-576-5p	105.591	0.0242911	0.0341172	0.711992	0.47647	0.999765
hsa-miR-576-3p	6.34511	-0.0120718	0.0637514	-0.189357	0.849813	0.999765
hsa-miR-577	0.211172	-0.0286121	0.399	-0.0717097	0.942833	0.999765
hsa-miR-579-5p	4.14096	0.0160732	0.081365	0.197544	0.843402	0.999765
hsa-miR-579-3p	33.5868	-0.0306723	0.0272392	-1.12604	0.26015	0.999765
hsa-miR-580-5p	0.376487	0.216322	0.292882	0.738597	0.460152	0.999765
hsa-miR-580-3p	2.00635	0.113473	0.106845	1.06203	0.288221	0.999765
hsa-miR-581	0.25756	0.141738	0.268283	0.528316	0.59728	0.999765
hsa-miR-582-5p	1224.92	-0.030832	0.035748	-0.862483	0.388422	0.999765
hsa-miR-582-3p	91.8089	0.0152644	0.0267773	0.570049	0.568645	0.999765
hsa-miR-583	0.122005	-0.00432552	0.776194	-0.00557272	0.995554	0.999765
hsa-miR-584-5p	53.7368	-0.150008	0.0783022	-1.91576	0.0553957	0.999765
hsa-miR-584-3p	0.166252	-0.00215561	0.703431	-0.00306442	0.997555	0.999765
hsa-miR-586	0.357634	-0.109459	0.277934	-0.393829	0.693707	0.999765
hsa-miR-589-5p	53.3817	0.0549353	0.0294391	1.86607	0.062032	0.999765
hsa-miR-589-3p	31.8476	-0.0130386	0.0328425	-0.397004	0.691364	0.999765
hsa-miR-590-5p	292.011	0.0406026	0.0295138	1.37572	0.16891	0.999765
hsa-miR-590-3p	383.692	-0.06401	0.0415505	-1.54053	0.12343	0.999765
hsa-miR-592	0.0281101	-0.0124893	0.776358	-0.016087	0.987165	0.999765
hsa-miR-597-5p	7.57236	-0.00866204	0.0667584	-0.129752	0.896763	0.999765
hsa-miR-597-3p	0.603987	-0.00283869	0.174764	-0.016243	0.987041	0.999765
hsa-miR-598-5p	0.071128	-0.125692	0.776335	-0.161904	0.871381	0.999765
hsa-miR-598-3p	55.8591	-0.0659304	0.0331484	-1.98895	0.0467073	0.999765
hsa-miR-599	5.07393	-0.206857	0.138466	-1.49391	0.135199	0.999765
hsa-miR-600	0.0422519	-0.0891533	0.776431	-0.114825	0.908584	0.999765
hsa-miR-603	0.18211	-0.157729	0.776306	-0.203179	0.838995	0.999765
hsa-miR-605-5p	0.350482	-0.121086	0.775846	-0.15607	0.875978	0.999765
hsa-miR-605-3p	0.111975	0.0101402	0.775139	0.0130818	0.989563	0.999765
hsa-miR-6089	0.052281	-0.131736	0.776475	-0.16966	0.865278	0.999765
hsa-miR-610	0.506226	0.192969	0.184105	1.04815	0.29457	0.999765
hsa-miR-6125	0.317604	-0.0381852	0.377545	-0.101141	0.919439	0.999765
hsa-miR-6128	0.0399574	-0.131736	0.776475	-0.16966	0.865278	0.999765
hsa-miR-615-3p	0.560293	-0.0330791	0.773772	-0.0427504	0.9659	0.999765
hsa-miR-616-5p	29.0191	-0.0138954	0.0288351	-0.481891	0.629883	0.999765
hsa-miR-616-3p	3.37006	-0.0172804	0.09951	-0.173655	0.862137	0.999765
hsa-miR-617	0.0760043	-0.0512563	0.776142	-0.0660399	0.947346	0.999765
hsa-miR-618	20.2922	0.00394189	0.0684482	0.0575894	0.954076	0.999765
hsa-miR-619-5p	21.2625	0.018324	0.070053	0.261573	0.79365	0.999765
hsa-miR-624-5p	57.372	-0.0135097	0.0259077	-0.521456	0.602049	0.999765
hsa-miR-624-3p	2.12194	-0.0686348	0.0995673	-0.68933	0.490615	0.999765
hsa-miR-625-5p	213.814	-0.0549532	0.0284079	-1.93443	0.0530601	0.999765
hsa-miR-625-3p	144.78	0.000443566	0.0336444	0.013184	0.989481	0.999765
hsa-miR-626	0.127135	-0.293438	0.776399	-0.377948	0.70547	0.999765
hsa-miR-627-5p	41.0764	-0.0186744	0.034709	-0.538027	0.590558	0.999765
hsa-miR-627-3p	6.08418	-0.037071	0.0837267	-0.442762	0.657938	0.999765
hsa-miR-628-5p	70.2422	-0.0252656	0.0403604	-0.626001	0.531315	0.999765
hsa-miR-628-3p	61.6072	-0.0327225	0.0345342	-0.94754	0.343363	0.999765
hsa-miR-629-5p	147.063	-0.000464231	0.0302744	-0.0153341	0.987766	0.999765
hsa-miR-629-3p	28.1396	0.0769977	0.0515445	1.49381	0.135226	0.999765
hsa-miR-630	0.0106401	-0.0636003	0.776405	-0.0819164	0.934713	0.999765
hsa-miR-632	0.0604234	-0.0616538	0.775025	-0.0795507	0.936595	0.999765
hsa-miR-634	0.224257	-0.0216411	0.776088	-0.0278849	0.977754	0.999765
hsa-miR-636	2.36426	0.0378353	0.0924765	0.409134	0.682441	0.999765
hsa-miR-641	5.24845	0.00421789	0.0684101	0.061656	0.950837	0.999765
hsa-miR-642a-5p	8.30125	-0.0690661	0.117846	-0.586073	0.557826	0.999765
hsa-miR-642a-3p	1.44959	-0.0893852	0.138335	-0.646152	0.518181	0.999765
hsa-miR-642b-5p	0.851365	-0.161723	0.183361	-0.881992	0.377781	0.999765
hsa-miR-642b-3p	0.0482908	-0.106188	0.776448	-0.136761	0.89122	0.999765
hsa-miR-643	3.82818	0.033712	0.078355	0.430247	0.667016	0.999765
hsa-miR-6500-3p	0.0833818	-0.0380424	0.776381	-0.0489997	0.96092	0.999765
hsa-miR-6501-5p	4.02934	0.142219	0.0818886	1.73674	0.0824336	0.999765
hsa-miR-6501-3p	1.9521	-0.0208832	0.0964881	-0.216433	0.82865	0.999765
hsa-miR-6502-5p	1.023	-0.0817959	0.153252	-0.533734	0.593525	0.999765
hsa-miR-6502-3p	1.02914	0.0902432	0.176125	0.512382	0.608384	0.999765
hsa-miR-6503-5p	290.676	0.0550298	0.0327117	1.68226	0.0925178	0.999765
hsa-miR-6503-3p	139.587	0.0907043	0.032437	2.79632	0.00516875	0.999765
hsa-miR-6505-5p	0.097455	0.00254561	0.759906	0.00334991	0.997327	0.999765
hsa-miR-6505-3p	0.0180163	-0.140252	0.776484	-0.180624	0.856662	0.999765
hsa-miR-6506-5p	0.05736	-0.148768	0.776493	-0.19159	0.848064	0.999765
hsa-miR-6507-5p	0.0101624	-0.114704	0.776457	-0.147727	0.882558	0.999765
hsa-miR-6508-3p	0.059821	-0.156029	0.776146	-0.201031	0.840674	0.999765
hsa-miR-6509-5p	0.370565	0.184246	0.230714	0.79859	0.424528	0.999765
hsa-miR-6509-3p	1.07639	0.0722007	0.143537	0.503011	0.614956	0.999765
hsa-miR-651-5p	16.7103	-0.0282551	0.0580729	-0.486546	0.62658	0.999765
hsa-miR-651-3p	0.594947	0.245518	0.19337	1.26968	0.204199	0.999765
hsa-miR-6510-5p	0.0101624	-0.114704	0.776457	-0.147727	0.882558	0.999765
hsa-miR-6511a-5p	0.371653	-0.082716	0.362375	-0.228261	0.819443	0.999765
hsa-miR-6511a-3p	4.36851	-0.111947	0.0717475	-1.56029	0.118692	0.999765
hsa-miR-6511b-5p	0.441963	-0.09889	0.25659	-0.385401	0.699941	0.999765
hsa-miR-6511b-3p	2.72321	0.163819	0.0965912	1.696	0.0898859	0.999765
hsa-miR-6513-5p	3.57102	0.022143	0.0890267	0.248724	0.803575	0.999765
hsa-miR-6513-3p	3.66917	-0.0744876	0.0735675	-1.01251	0.311296	0.999765
hsa-miR-6514-5p	2.36586	0.0114464	0.118883	0.0962828	0.923296	0.999765
hsa-miR-6514-3p	0.0821004	-0.0556682	0.616034	-0.0903655	0.927997	0.999765
hsa-miR-6515-5p	1.43567	0.0981346	0.132043	0.743202	0.45736	0.999765
hsa-miR-6515-3p	0.0376103	0.0215892	0.776328	0.0278094	0.977814	0.999765
hsa-miR-6516-5p	6.78163	-0.0623418	0.0518117	-1.20324	0.228885	0.999765
hsa-miR-6516-3p	4.54724	-0.201771	0.0900818	-2.23987	0.0250994	0.999765
hsa-miR-652-5p	282.486	0.0440089	0.0300362	1.46519	0.142868	0.999765
hsa-miR-652-3p	2065.97	0.0133648	0.0207099	0.645335	0.51871	0.999765
hsa-miR-653-5p	0.00987649	-0.0380456	0.776381	-0.0490037	0.960916	0.999765
hsa-miR-653-3p	0.128682	-0.145109	0.730833	-0.198553	0.842613	0.999765
hsa-miR-654-5p	0.815317	-0.174807	0.251816	-0.694186	0.487566	0.999765
hsa-miR-654-3p	10.2435	-0.119005	0.0937003	-1.27006	0.204062	0.999765
hsa-miR-655-3p	1.87925	-0.112306	0.17228	-0.651878	0.51448	0.999765
hsa-miR-656-5p	0.134068	-0.142988	0.776403	-0.184168	0.853882	0.999765
hsa-miR-656-3p	0.9515	-0.305842	0.300051	-1.0193	0.308061	0.999765
hsa-miR-659-5p	0.276334	0.0745503	0.33097	0.225248	0.821786	0.999765
hsa-miR-659-3p	0.241331	-0.233122	0.483302	-0.482353	0.629555	0.999765
hsa-miR-660-5p	3126.9	-0.0413054	0.0289778	-1.42542	0.154037	0.999765
hsa-miR-660-3p	109.486	-0.00635284	0.0236029	-0.269155	0.78781	0.999765
hsa-miR-663a	0.202805	-0.0144686	0.773768	-0.018699	0.985081	0.999765
hsa-miR-663b	0.11657	-0.0455375	0.591407	-0.0769985	0.938625	0.999765
hsa-miR-664a-5p	14.7516	0.0506366	0.0570665	0.887326	0.374903	0.999765
hsa-miR-664a-3p	560.181	-0.0227175	0.0334039	-0.680085	0.49645	0.999765
hsa-miR-664b-5p	1.81825	0.0301469	0.136759	0.220438	0.82553	0.999765
hsa-miR-664b-3p	23.3711	-0.0231935	0.0357017	-0.649648	0.51592	0.999765
hsa-miR-665	0.6631	-0.272692	0.23814	-1.14509	0.252171	0.999765
hsa-miR-668-3p	0.00960588	-0.089153	0.776431	-0.114824	0.908584	0.999765
hsa-miR-671-5p	112.933	0.0647622	0.0383573	1.68839	0.0913355	0.999765
hsa-miR-671-3p	41.9574	0.0463405	0.0351404	1.31872	0.187261	0.999765
hsa-miR-6715b-5p	0.0175714	-0.0039696	0.77635	-0.00511316	0.99592	0.999765
hsa-miR-6716-3p	0.126364	-0.1066	0.776266	-0.137325	0.890774	0.999765
hsa-miR-6718-5p	38.6461	-0.0422213	0.0422844	-0.998509	0.318033	0.999765
hsa-miR-6720-5p	0.0503713	-0.0460575	0.776258	-0.0593327	0.952687	0.999765
hsa-miR-6720-3p	0.0319204	-0.0227523	0.776333	-0.0293074	0.976619	0.999765
hsa-miR-6721-5p	0.498803	-0.374292	0.318152	-1.17646	0.239412	0.999765
hsa-miR-6724-5p	4.43349	0.0694631	0.0693107	1.0022	0.316247	0.999765
hsa-miR-6726-5p	0.0277665	-0.114704	0.776457	-0.147727	0.882558	0.999765
hsa-miR-6726-3p	0.267962	-0.0298935	0.776211	-0.0385121	0.969279	0.999765
hsa-miR-6727-5p	0.0461462	-0.20837	0.776561	-0.268324	0.78845	0.999765
hsa-miR-6727-3p	0.119417	0.0642001	0.59771	0.10741	0.914464	0.999765
hsa-miR-6728-5p	0.0128336	-0.089153	0.776431	-0.114824	0.908584	0.999765
hsa-miR-6728-3p	0.0226236	-0.106187	0.776448	-0.13676	0.89122	0.999765
hsa-miR-6729-5p	0.0537937	0.0109205	0.775977	0.0140732	0.988772	0.999765
hsa-miR-6729-3p	0.0681351	-0.147914	0.77583	-0.190653	0.848797	0.999765
hsa-miR-6731-5p	0.160555	0.0367	0.394534	0.0930214	0.925887	0.999765
hsa-miR-6731-3p	0.206655	-0.301213	0.291229	-1.03428	0.301004	0.999765
hsa-miR-6732-5p	0.350911	-0.225964	0.289774	-0.779796	0.435511	0.999765
hsa-miR-6732-3p	0.150234	0.169423	0.481727	0.351698	0.725065	0.999765
hsa-miR-6733-5p	0.167553	-0.00256498	0.407533	-0.00629393	0.994978	0.999765
hsa-miR-6734-5p	0.921589	-0.154982	0.155031	-0.99968	0.317466	0.999765
hsa-miR-6734-3p	0.727484	0.439387	0.239233	1.83665	0.0662615	0.999765
hsa-miR-6735-5p	0.534767	-0.0619102	0.310002	-0.199709	0.841708	0.999765
hsa-miR-6736-5p	0.0573017	-0.140249	0.776484	-0.18062	0.856666	0.999765
hsa-miR-6736-3p	0.0752214	-0.0493265	0.77558	-0.0635996	0.949289	0.999765
hsa-miR-6737-5p	0.00987649	-0.0380456	0.776381	-0.0490037	0.960916	0.999765
hsa-miR-6737-3p	0.133717	-0.0334508	0.727645	-0.0459713	0.963333	0.999765
hsa-miR-6738-3p	0.844402	-0.194217	0.162789	-1.19306	0.232846	0.999765
hsa-miR-6739-5p	0.0398797	-0.0124893	0.776358	-0.0160871	0.987165	0.999765
hsa-miR-6739-3p	0.00889834	-0.0124888	0.776358	-0.0160864	0.987165	0.999765
hsa-miR-6740-5p	0.28867	-0.0201374	0.453589	-0.0443957	0.964589	0.999765
hsa-miR-6740-3p	0.537562	0.0498428	0.27482	0.181365	0.856081	0.999765
hsa-miR-6741-5p	0.298231	0.054582	0.379273	0.143912	0.88557	0.999765
hsa-miR-6741-3p	0.0618994	0.0477185	0.776298	0.0614693	0.950985	0.999765
hsa-miR-6742-5p	0.0743793	-0.0951273	0.775016	-0.122742	0.902311	0.999765
hsa-miR-6742-3p	0.0753824	0.120658	0.775581	0.155572	0.876371	0.999765
hsa-miR-6743-5p	0.152031	-0.106601	0.776266	-0.137325	0.890774	0.999765
hsa-miR-6743-3p	0.444682	0.0518676	0.226827	0.228666	0.819129	0.999765
hsa-miR-6747-5p	0.0351428	0.0654371	0.776002	0.0843259	0.932797	0.999765
hsa-miR-6747-3p	0.555359	0.0529017	0.183888	0.287685	0.773588	0.999765
hsa-miR-6748-5p	0.0470068	-0.264182	0.776569	-0.340192	0.733712	0.999765
hsa-miR-6748-3p	0.1584	-0.0763398	0.469819	-0.162488	0.870922	0.999765
hsa-miR-6749-5p	0.0136197	-0.114704	0.776457	-0.147727	0.882558	0.999765
hsa-miR-675-5p	0.0551527	-0.101357	0.776318	-0.130561	0.896123	0.999765
hsa-miR-675-3p	0.0101624	-0.114704	0.776457	-0.147727	0.882558	0.999765
hsa-miR-6750-5p	0.0727531	0.1313	0.775166	0.169383	0.865495	0.999765
hsa-miR-6750-3p	0.0361378	-0.0636008	0.776405	-0.081917	0.934713	0.999765
hsa-miR-6751-5p	0.159524	0.0208913	0.776127	0.0269174	0.978526	0.999765
hsa-miR-6751-3p	0.0753393	0.153057	0.774919	0.197514	0.843425	0.999765
hsa-miR-6753-5p	0.0219411	-0.0806358	0.776422	-0.103856	0.917284	0.999765
hsa-miR-6753-3p	0.369832	0.156074	0.553263	0.282096	0.77787	0.999765
hsa-miR-6754-5p	0.0136197	-0.114704	0.776457	-0.147727	0.882558	0.999765
hsa-miR-6754-3p	0.1107	0.163584	0.756442	0.216254	0.82879	0.999765
hsa-miR-6755-5p	0.160154	0.100946	0.581877	0.173484	0.862271	0.999765
hsa-miR-6755-3p	0.0354189	-0.157283	0.776502	-0.202553	0.839484	0.999765
hsa-miR-6758-5p	0.31036	-0.303018	0.515551	-0.587756	0.556696	0.999765
hsa-miR-6758-3p	0.113965	-0.162806	0.775448	-0.209951	0.833706	0.999765
hsa-miR-6759-5p	0.01789	-0.165798	0.776512	-0.213516	0.830924	0.999765
hsa-miR-676-5p	0.0219411	-0.0806358	0.776422	-0.103856	0.917284	0.999765
hsa-miR-676-3p	0.0647043	0.0137225	0.775891	0.0176861	0.985889	0.999765
hsa-miR-6761-5p	0.249241	0.157831	0.232444	0.679005	0.497135	0.999765
hsa-miR-6761-3p	0.738834	-0.17828	0.232427	-0.767036	0.44306	0.999765
hsa-miR-6762-5p	0.184799	0.139921	0.706275	0.198111	0.842959	0.999765
hsa-miR-6762-3p	0.377617	0.141138	0.327789	0.430575	0.666777	0.999765
hsa-miR-6763-5p	0.239399	0.0131021	0.350542	0.0373767	0.970185	0.999765
hsa-miR-6764-5p	0.650518	0.0701606	0.168324	0.416818	0.676811	0.999765
hsa-miR-6764-3p	0.600542	0.083572	0.230198	0.363044	0.716572	0.999765
hsa-miR-6766-5p	0.0873957	-0.0635972	0.776405	-0.0819123	0.934716	0.999765
hsa-miR-6766-3p	1.35524	-0.0978897	0.1267	-0.772608	0.439755	0.999765
hsa-miR-6767-5p	0.53859	-0.189883	0.211693	-0.896973	0.369734	0.999765
hsa-miR-6767-3p	0.15072	-0.0286586	0.571906	-0.0501107	0.960034	0.999765
hsa-miR-6768-3p	0.0775829	0.00443185	0.776249	0.00570931	0.995445	0.999765
hsa-miR-6769a-5p	0.362813	-0.0185632	0.384313	-0.0483022	0.961475	0.999765
hsa-miR-6769a-3p	0.0766397	-0.1147	0.776457	-0.147723	0.882561	0.999765
hsa-miR-6769b-5p	0.0675862	-0.0295278	0.776373	-0.038033	0.969661	0.999765
hsa-miR-6769b-3p	0.326664	0.109529	0.257926	0.424654	0.671089	0.999765
hsa-miR-6770-5p	2.96021	-0.0500823	0.0807709	-0.620054	0.535223	0.999765
hsa-miR-6771-5p	0.0308499	-0.140252	0.776484	-0.180625	0.856662	0.999765
hsa-miR-6771-3p	0.393516	0.19985	0.198858	1.00498	0.314904	0.999765
hsa-miR-6772-3p	0.00889834	-0.0124888	0.776358	-0.0160864	0.987165	0.999765
hsa-miR-6774-5p	2.61628	0.0387216	0.0902676	0.428965	0.667949	0.999765
hsa-miR-6774-3p	4.24725	0.014033	0.0759762	0.184703	0.853462	0.999765
hsa-miR-6776-3p	0.030405	-0.00396986	0.77635	-0.00511349	0.99592	0.999765
hsa-miR-6777-5p	0.0606993	-0.0932384	0.776312	-0.120104	0.904401	0.999765
hsa-miR-6778-3p	0.0212803	-0.0380458	0.776381	-0.0490041	0.960916	0.999765
hsa-miR-6779-5p	0.135595	-0.0337084	0.775984	-0.0434395	0.965351	0.999765
hsa-miR-6779-3p	0.0203249	-0.140252	0.776484	-0.180625	0.856662	0.999765
hsa-miR-6780a-5p	0.163606	-0.141631	0.408472	-0.346733	0.728792	0.999765
hsa-miR-6780a-3p	0.177174	-0.0634855	0.554398	-0.114513	0.908832	0.999765
hsa-miR-6780b-5p	0.0896054	0.0513181	0.77547	0.0661768	0.947237	0.999765
hsa-miR-6780b-3p	0.261516	0.0870509	0.365801	0.237973	0.811902	0.999765
hsa-miR-6781-5p	0.0276935	-0.0380456	0.776381	-0.0490037	0.960916	0.999765
hsa-miR-6781-3p	0.262714	0.128764	0.262447	0.49063	0.623688	0.999765
hsa-miR-6782-3p	0.0767164	0.204154	0.775012	0.263421	0.792226	0.999765
hsa-miR-6783-5p	0.481812	-0.101557	0.18729	-0.542245	0.58765	0.999765
hsa-miR-6783-3p	0.218372	-0.0194654	0.381545	-0.0510173	0.959312	0.999765
hsa-miR-6784-3p	0.0354189	-0.157283	0.776502	-0.202553	0.839484	0.999765
hsa-miR-6785-5p	0.0267884	-0.0891532	0.776431	-0.114824	0.908584	0.999765
hsa-miR-6786-5p	0.0667195	0.0454348	0.776221	0.0585333	0.953324	0.999765
hsa-miR-6786-3p	0.398893	-0.0628083	0.197082	-0.318691	0.749961	0.999765
hsa-miR-6787-5p	0.0128336	-0.089153	0.776431	-0.114824	0.908584	0.999765
hsa-miR-6787-3p	0.333923	-0.15121	0.312972	-0.483144	0.628994	0.999765
hsa-miR-6789-5p	0.0597213	-0.0806367	0.776422	-0.103857	0.917283	0.999765
hsa-miR-6789-3p	0.131753	-0.18329	0.776327	-0.236099	0.813356	0.999765
hsa-miR-6790-3p	0.0272395	-0.140252	0.776484	-0.180625	0.856662	0.999765
hsa-miR-6791-5p	0.0128336	-0.089153	0.776431	-0.114824	0.908584	0.999765
hsa-miR-6791-3p	0.0355877	-0.0550827	0.776397	-0.0709465	0.94344	0.999765
hsa-miR-6793-5p	0.208837	0.0368424	0.395175	0.0932305	0.92572	0.999765
hsa-miR-6793-3p	0.397645	0.0853701	0.241094	0.354095	0.723268	0.999765
hsa-miR-6796-5p	0.342822	-0.0658127	0.513278	-0.12822	0.897975	0.999765
hsa-miR-6797-5p	0.1192	-0.174311	0.776521	-0.224476	0.822387	0.999765
hsa-miR-6797-3p	1.89661	0.227688	0.123306	1.84653	0.0648147	0.999765
hsa-miR-6798-3p	0.0752182	0.0137222	0.775891	0.0176858	0.98589	0.999765
hsa-miR-6799-5p	0.11656	-0.267993	0.776566	-0.345101	0.730019	0.999765
hsa-miR-6799-3p	1.56998	0.0188601	0.14359	0.131346	0.895501	0.999765
hsa-miR-6800-3p	0.271048	-0.0460859	0.456871	-0.100873	0.919651	0.999765
hsa-miR-6801-5p	0.599454	0.131605	0.246177	0.534597	0.592928	0.999765
hsa-miR-6801-3p	0.0625005	-0.0592909	0.776268	-0.0763794	0.939117	0.999765
hsa-miR-6802-5p	0.128627	-0.00112308	0.490109	-0.00229148	0.998172	0.999765
hsa-miR-6802-3p	5.54377	0.0439398	0.0592325	0.741819	0.458197	0.999765
hsa-miR-6803-5p	0.0145584	-0.140252	0.776484	-0.180624	0.856662	0.999765
hsa-miR-6803-3p	5.89063	0.131549	0.0652056	2.01745	0.0436484	0.999765
hsa-miR-6804-5p	0.886422	0.0770203	0.141804	0.543145	0.58703	0.999765
hsa-miR-6804-3p	0.154494	0.0232094	0.583178	0.0397982	0.968254	0.999765
hsa-miR-6805-5p	0.742342	0.131456	0.232749	0.564795	0.572213	0.999765
hsa-miR-6806-5p	0.0145584	-0.140252	0.776484	-0.180624	0.856662	0.999765
hsa-miR-6806-3p	0.233909	0.252518	0.444606	0.56796	0.570062	0.999765
hsa-miR-6807-5p	0.314796	-0.0910807	0.429912	-0.211859	0.832217	0.999765
hsa-miR-6810-5p	0.444484	-0.308218	0.20074	-1.53541	0.124683	0.999765
hsa-miR-6810-3p	0.613001	0.0931132	0.175011	0.532043	0.594696	0.999765
hsa-miR-6812-5p	0.0662	-0.0635972	0.776405	-0.0819123	0.934716	0.999765
hsa-miR-6813-5p	4.0797	-0.0634938	0.0796949	-0.796711	0.425619	0.999765
hsa-miR-6815-5p	0.112129	-0.0554659	0.776229	-0.0714556	0.943035	0.999765
hsa-miR-6816-5p	0.0957103	-0.0790949	0.602219	-0.131339	0.895507	0.999765
hsa-miR-6816-3p	0.01789	-0.165798	0.776512	-0.213516	0.830924	0.999765
hsa-miR-6817-5p	0.0826623	0.115811	0.774665	0.149498	0.881161	0.999765
hsa-miR-6817-3p	0.0219411	-0.0806358	0.776422	-0.103856	0.917284	0.999765
hsa-miR-6818-5p	1.59259	-0.0967224	0.108475	-0.891655	0.372578	0.999765
hsa-miR-6818-3p	1.86052	-0.180595	0.105735	-1.70799	0.0876383	0.999765
hsa-miR-6820-5p	0.516681	0.00907658	0.219611	0.0413302	0.967033	0.999765
hsa-miR-6820-3p	0.625769	-0.14948	0.156488	-0.955222	0.339466	0.999765
hsa-miR-6821-5p	0.0561694	-0.0932382	0.776312	-0.120104	0.904401	0.999765
hsa-miR-6822-5p	0.0330796	-0.0636008	0.776405	-0.081917	0.934713	0.999765
hsa-miR-6823-5p	0.180655	-0.0178105	0.332734	-0.0535278	0.957311	0.999765
hsa-miR-6823-3p	0.0418354	-0.106188	0.776448	-0.136761	0.89122	0.999765
hsa-miR-6824-5p	0.463345	0.0748047	0.321605	0.232598	0.816074	0.999765
hsa-miR-6824-3p	0.0663972	-0.00397037	0.77635	-0.00511414	0.99592	0.999765
hsa-miR-6825-5p	0.145297	-0.210948	0.478659	-0.440706	0.659426	0.999765
hsa-miR-6826-5p	0.242475	-0.14841	0.340841	-0.435424	0.663255	0.999765
hsa-miR-6826-3p	0.892043	0.128278	0.21756	0.589622	0.555444	0.999765
hsa-miR-6827-5p	0.0226236	-0.106187	0.776448	-0.13676	0.89122	0.999765
hsa-miR-6829-5p	0.0556593	-0.121744	0.775664	-0.156955	0.87528	0.999765
hsa-miR-6832-5p	0.112056	0.0344372	0.600115	0.0573844	0.954239	0.999765
hsa-miR-6832-3p	0.114685	0.0380074	0.486986	0.0780462	0.937791	0.999765
hsa-miR-6833-5p	0.0283807	0.0386299	0.776314	0.0497607	0.960313	0.999765
hsa-miR-6833-3p	0.0951065	-0.239111	0.602316	-0.396985	0.691378	0.999765
hsa-miR-6834-5p	0.419972	0.0127822	0.775755	0.0164771	0.986854	0.999765
hsa-miR-6834-3p	0.127043	-0.0540872	0.749416	-0.0721725	0.942465	0.999765
hsa-miR-6835-5p	0.0226236	-0.106187	0.776448	-0.13676	0.89122	0.999765
hsa-miR-6836-5p	0.0281787	-0.165798	0.776512	-0.213517	0.830924	0.999765
hsa-miR-6837-5p	1.37927	0.0647431	0.122478	0.528609	0.597077	0.999765
hsa-miR-6837-3p	0.739952	-0.248166	0.187251	-1.32531	0.185068	0.999765
hsa-miR-6838-5p	0.571847	0.189312	0.293483	0.645051	0.518894	0.999765
hsa-miR-6838-3p	0.0175714	-0.0039696	0.77635	-0.00511316	0.99592	0.999765
hsa-miR-6839-5p	0.143247	-0.0896943	0.776414	-0.115524	0.90803	0.999765
hsa-miR-6840-5p	0.33557	-0.171045	0.300631	-0.568953	0.569388	0.999765
hsa-miR-6840-3p	0.0291168	-0.191342	0.776541	-0.246403	0.80537	0.999765
hsa-miR-6842-5p	0.957815	-0.00105035	0.150356	-0.00698575	0.994426	0.999765
hsa-miR-6842-3p	1.71338	-0.082747	0.116207	-0.712064	0.476425	0.999765
hsa-miR-6844	0.0293742	-0.114704	0.776457	-0.147728	0.882558	0.999765
hsa-miR-6845-3p	0.0276935	-0.0380456	0.776381	-0.0490037	0.960916	0.999765
hsa-miR-6846-3p	0.0136197	-0.114704	0.776457	-0.147727	0.882558	0.999765
hsa-miR-6847-5p	0.368757	0.204045	0.330753	0.61691	0.537294	0.999765
hsa-miR-6848-5p	0.0415789	0.000228753	0.776095	0.000294749	0.999765	0.999765
hsa-miR-6851-5p	0.153949	0.107777	0.470017	0.229306	0.818631	0.999765
hsa-miR-6852-5p	1.49511	0.00103238	0.124283	0.00830665	0.993372	0.999765
hsa-miR-6854-5p	0.704407	-0.348976	0.200035	-1.74457	0.0810595	0.999765
hsa-miR-6854-3p	0.128933	-0.0064575	0.406557	-0.0158834	0.987327	0.999765
hsa-miR-6855-5p	0.231499	0.0515676	0.337564	0.152764	0.878584	0.999765
hsa-miR-6855-3p	1.25269	-0.0295824	0.135312	-0.218623	0.826944	0.999765
hsa-miR-6856-5p	0.00889834	-0.0124888	0.776358	-0.0160864	0.987165	0.999765
hsa-miR-6856-3p	0.0791499	-0.252185	0.776006	-0.324978	0.745197	0.999765
hsa-miR-6857-3p	0.0424577	-0.00397012	0.77635	-0.00511382	0.99592	0.999765
hsa-miR-6858-5p	0.18039	-0.2905	0.395549	-0.734423	0.462691	0.999765
hsa-miR-6858-3p	0.566115	0.13908	0.191045	0.728	0.466614	0.999765
hsa-miR-6859-5p	0.386845	0.0357949	0.26988	0.132633	0.894484	0.999765
hsa-miR-6859-3p	0.0244349	-0.0891532	0.776431	-0.114824	0.908584	0.999765
hsa-miR-6861-5p	0.051642	-0.00397038	0.77635	-0.00511416	0.99592	0.999765
hsa-miR-6861-3p	0.191369	-0.179019	0.776211	-0.230631	0.817601	0.999765
hsa-miR-6862-5p	0.526411	0.0881416	0.768643	0.114672	0.908705	0.999765
hsa-miR-6862-3p	0.0263385	0.0641925	0.776293	0.0826911	0.934097	0.999765
hsa-miR-6864-5p	0.152453	-0.231061	0.717235	-0.322156	0.747335	0.999765
hsa-miR-6865-5p	0.248472	-0.247423	0.54336	-0.455357	0.648852	0.999765
hsa-miR-6865-3p	0.210408	-0.0258939	0.408374	-0.0634073	0.949442	0.999765
hsa-miR-6866-5p	1.07016	0.0329333	0.139095	0.236769	0.812836	0.999765
hsa-miR-6866-3p	0.0990229	0.0429589	0.775223	0.0554149	0.955808	0.999765
hsa-miR-6867-5p	0.0235204	-0.0380458	0.776381	-0.049004	0.960916	0.999765
hsa-miR-6868-3p	0.0489872	-0.00397011	0.77635	-0.00511381	0.99592	0.999765
hsa-miR-6869-5p	0.00889834	-0.0124888	0.776358	-0.0160864	0.987165	0.999765
hsa-miR-6870-3p	0.159444	-0.0810348	0.776247	-0.104393	0.916857	0.999765
hsa-miR-6871-3p	0.01789	-0.165798	0.776512	-0.213516	0.830924	0.999765
hsa-miR-6872-5p	0.0212803	-0.0380458	0.776381	-0.0490041	0.960916	0.999765
hsa-miR-6873-5p	0.25729	0.106505	0.776128	0.137226	0.890853	0.999765
hsa-miR-6873-3p	0.562752	0.0637445	0.208687	0.305455	0.76002	0.999765
hsa-miR-6874-5p	0.0180163	-0.140252	0.776484	-0.180624	0.856662	0.999765
hsa-miR-6874-3p	0.0573017	-0.140249	0.776484	-0.18062	0.856666	0.999765
hsa-miR-6875-5p	0.121856	-0.0298969	0.776211	-0.0385164	0.969276	0.999765
hsa-miR-6875-3p	0.0203249	-0.140252	0.776484	-0.180625	0.856662	0.999765
hsa-miR-6876-5p	0.60536	-0.107881	0.180143	-0.598861	0.549265	0.999765
hsa-miR-6876-3p	0.0298519	-0.064936	0.776384	-0.083639	0.933343	0.999765
hsa-miR-6877-5p	1.88086	0.00988123	0.137514	0.0718563	0.942716	0.999765
hsa-miR-6878-5p	0.0554397	0.0171387	0.775103	0.0221115	0.982359	0.999765
hsa-miR-6880-5p	0.0744122	-0.20837	0.776561	-0.268325	0.788449	0.999765
hsa-miR-6881-5p	0.0279132	-0.0525978	0.776285	-0.0677558	0.94598	0.999765
hsa-miR-6881-3p	0.199645	-0.217369	0.776357	-0.279986	0.779488	0.999765
hsa-miR-6882-5p	1.10725	0.155671	0.176527	0.881854	0.377856	0.999765
hsa-miR-6882-3p	0.37279	-0.218924	0.308862	-0.708809	0.478443	0.999765
hsa-miR-6883-5p	0.121982	-0.138599	0.776427	-0.178509	0.858324	0.999765
hsa-miR-6883-3p	1.35752	0.0623318	0.146674	0.424969	0.670859	0.999765
hsa-miR-6884-5p	0.0145584	-0.140252	0.776484	-0.180624	0.856662	0.999765
hsa-miR-6884-3p	0.0399574	-0.131736	0.776475	-0.16966	0.865278	0.999765
hsa-miR-6885-5p	0.780257	-0.116848	0.188314	-0.620496	0.534931	0.999765
hsa-miR-6885-3p	0.147792	0.137749	0.576605	0.238897	0.811186	0.999765
hsa-miR-6886-5p	0.0861522	-0.139746	0.776319	-0.180011	0.857144	0.999765
hsa-miR-6886-3p	0.0801281	0.0289208	0.776234	0.0372578	0.970279	0.999765
hsa-miR-6888-5p	0.00987649	-0.0380456	0.776381	-0.0490037	0.960916	0.999765
hsa-miR-6889-5p	0.0197683	-0.114704	0.776457	-0.147727	0.882558	0.999765
hsa-miR-6889-3p	0.00889834	-0.0124888	0.776358	-0.0160864	0.987165	0.999765
hsa-miR-6890-5p	0.0277665	-0.114704	0.776457	-0.147727	0.882558	0.999765
hsa-miR-6891-5p	1.58075	-0.0406865	0.142924	-0.284673	0.775895	0.999765
hsa-miR-6891-3p	0.920678	-0.0465288	0.171044	-0.272029	0.7856	0.999765
hsa-miR-6892-5p	1.52327	0.0355604	0.182039	0.195344	0.845123	0.999765
hsa-miR-6892-3p	0.142947	-0.0554666	0.776229	-0.0714566	0.943034	0.999765
hsa-miR-6894-5p	0.465157	0.0439684	0.232911	0.188778	0.850267	0.999765
hsa-miR-6894-3p	0.128934	-0.14686	0.581032	-0.252757	0.800456	0.999765
hsa-miR-6895-5p	0.0180163	-0.140252	0.776484	-0.180624	0.856662	0.999765
hsa-miR-7-5p	534.629	-0.0141319	0.0315263	-0.448257	0.653968	0.999765
hsa-miR-7-1-3p	315.35	-0.0202421	0.0211306	-0.957955	0.338085	0.999765
hsa-miR-7-2-3p	3.24624	0.0126383	0.0983978	0.12844	0.8978	0.999765
hsa-miR-708-5p	53.0977	-0.0459804	0.0383186	-1.19995	0.230159	0.999765
hsa-miR-708-3p	1.36509	0.308572	0.129203	2.38827	0.0169279	0.999765
hsa-miR-7106-3p	0.0318176	-0.0295273	0.776373	-0.0380323	0.969662	0.999765
hsa-miR-7107-5p	0.0735423	-0.0891499	0.776431	-0.11482	0.908588	0.999765
hsa-miR-7108-5p	0.00960588	-0.089153	0.776431	-0.114824	0.908584	0.999765
hsa-miR-7109-5p	0.87811	-0.0214557	0.162616	-0.131941	0.895031	0.999765
hsa-miR-7109-3p	0.361848	-0.154898	0.300456	-0.515543	0.606174	0.999765
hsa-miR-7110-5p	0.0687819	-0.0207313	0.776351	-0.0267035	0.978696	0.999765
hsa-miR-7110-3p	0.531958	0.194322	0.241458	0.804784	0.420944	0.999765
hsa-miR-7111-3p	0.0175714	-0.0039696	0.77635	-0.00511316	0.99592	0.999765
hsa-miR-7112-5p	0.01789	-0.165798	0.776512	-0.213516	0.830924	0.999765
hsa-miR-7113-5p	0.225592	0.0837862	0.572235	0.146419	0.88359	0.999765
hsa-miR-7113-3p	0.0219226	-0.0891532	0.776431	-0.114824	0.908584	0.999765
hsa-miR-7114-5p	0.227932	-0.0305892	0.342564	-0.0892949	0.928848	0.999765
hsa-miR-7114-3p	0.443398	0.127874	0.370896	0.344771	0.730266	0.999765
hsa-miR-7151-5p	0.0274479	0.0471506	0.776307	0.0607371	0.951569	0.999765
hsa-miR-7151-3p	0.0768372	-0.225397	0.776581	-0.290243	0.77163	0.999765
hsa-miR-7152-5p	0.0327861	-0.131736	0.776475	-0.16966	0.865278	0.999765
hsa-miR-7152-3p	0.0363462	0.119655	0.776034	0.154188	0.877461	0.999765
hsa-miR-7161-3p	0.0175714	-0.0039696	0.77635	-0.00511316	0.99592	0.999765
hsa-miR-744-5p	1502.25	0.0146853	0.0168664	0.870687	0.383925	0.999765
hsa-miR-744-3p	29.7667	0.00281656	0.0334854	0.0841131	0.932967	0.999765
hsa-miR-758-5p	0.121851	-0.0298966	0.776211	-0.0385161	0.969276	0.999765
hsa-miR-758-3p	2.97505	-0.0178131	0.14536	-0.122545	0.902467	0.999765
hsa-miR-760	0.886803	0.11681	0.187396	0.623335	0.533064	0.999765
hsa-miR-762	0.0180163	-0.140252	0.776484	-0.180624	0.856662	0.999765
hsa-miR-765	1.23521	-0.102271	0.163982	-0.62367	0.532845	0.999765
hsa-miR-766-5p	9.41049	0.0179572	0.0651689	0.275548	0.782895	0.999765
hsa-miR-766-3p	311.048	0.0524051	0.0269543	1.94422	0.051869	0.999765
hsa-miR-769-5p	294.957	0.00403851	0.015178	0.266077	0.79018	0.999765
hsa-miR-769-3p	28.9362	0.0422652	0.0357584	1.18197	0.237219	0.999765
hsa-miR-770-5p	0.0540447	-0.0976709	0.776439	-0.125793	0.899896	0.999765
hsa-miR-7702	0.0117602	-0.0636003	0.776405	-0.0819164	0.934713	0.999765
hsa-miR-7704	1.3282	0.00831682	0.133434	0.062329	0.950301	0.999765
hsa-miR-7705	1.67887	0.207843	0.13227	1.57136	0.116099	0.999765
hsa-miR-7706	2.02603	-0.0845191	0.0976972	-0.865113	0.386977	0.999765
hsa-miR-7844-5p	0.0175714	-0.0039696	0.77635	-0.00511316	0.99592	0.999765
hsa-miR-7845-5p	0.166394	0.0122209	0.493597	0.024759	0.980247	0.999765
hsa-miR-7846-3p	0.235881	-0.0546625	0.296795	-0.184176	0.853875	0.999765
hsa-miR-7848-3p	0.465602	-0.116068	0.312578	-0.371325	0.710395	0.999765
hsa-miR-7849-3p	0.255869	-0.00666616	0.776046	-0.0085899	0.993146	0.999765
hsa-miR-7850-5p	0.352488	0.130387	0.340181	0.383286	0.701507	0.999765
hsa-miR-7851-3p	1.37184	0.0943404	0.12728	0.741203	0.45857	0.999765
hsa-miR-7854-3p	5.23545	0.0390535	0.0564889	0.691348	0.489347	0.999765
hsa-miR-7974	0.0504857	-0.0891535	0.776431	-0.114825	0.908584	0.999765
hsa-miR-7975	0.0145584	-0.140252	0.776484	-0.180624	0.856662	0.999765
hsa-miR-7976	5.55695	0.0202438	0.0705728	0.286849	0.774228	0.999765
hsa-miR-7977	155.191	0.14334	0.0583608	2.45609	0.0140457	0.999765
hsa-miR-8058	0.0299691	-0.165798	0.776512	-0.213516	0.830924	0.999765
hsa-miR-8066	0.0226236	-0.106187	0.776448	-0.13676	0.89122	0.999765
hsa-miR-8072	0.211134	-0.208846	0.776349	-0.269011	0.787921	0.999765
hsa-miR-8485	7.68851	0.0942025	0.068036	1.3846	0.166176	0.999765
hsa-miR-873-5p	4.50025	-0.0478051	0.145616	-0.328296	0.742688	0.999765
hsa-miR-873-3p	0.10897	-0.208857	0.776365	-0.269019	0.787915	0.999765
hsa-miR-874-5p	1.39911	-0.00238045	0.125139	-0.0190224	0.984823	0.999765
hsa-miR-874-3p	0.422637	-0.117504	0.514639	-0.228322	0.819396	0.999765
hsa-miR-875-5p	0.186566	-0.00432519	0.776194	-0.0055723	0.995554	0.999765
hsa-miR-875-3p	0.111975	-0.081034	0.776247	-0.104392	0.916858	0.999765
hsa-miR-876-5p	1.56143	-0.15481	0.223948	-0.691277	0.489391	0.999765
hsa-miR-876-3p	1.02253	0.1418	0.227482	0.623345	0.533058	0.999765
hsa-miR-877-5p	53.7829	-0.019504	0.0276012	-0.706635	0.479793	0.999765
hsa-miR-877-3p	10.4684	0.0350249	0.0702455	0.498608	0.618056	0.999765
hsa-miR-885-5p	10.8473	0.0903816	0.0662937	1.36335	0.172772	0.999765
hsa-miR-885-3p	0.138535	-0.0449605	0.477818	-0.0940954	0.925033	0.999765
hsa-miR-889-3p	0.550595	-0.0639759	0.444061	-0.14407	0.885445	0.999765
hsa-miR-892b	0.22719	0.0549966	0.671073	0.0819533	0.934684	0.999765
hsa-miR-892c-3p	0.0550748	-0.0891496	0.776431	-0.11482	0.908588	0.999765
hsa-miR-9-5p	33.4727	-0.0519049	0.0430095	-1.20682	0.2275	0.999765
hsa-miR-9-3p	37.2244	0.0575313	0.0351517	1.63666	0.101702	0.999765
hsa-miR-92a-1-5p	13.8727	0.0186758	0.0498477	0.374657	0.707915	0.999765
hsa-miR-92a-3p	2608.7	0.0110955	0.0248632	0.446262	0.655408	0.999765
hsa-miR-92a-2-5p	0.389511	0.165848	0.498085	0.332971	0.739156	0.999765
hsa-miR-92b-5p	0.64029	-0.102367	0.226569	-0.451813	0.651404	0.999765
hsa-miR-92b-3p	18.1007	0.0696059	0.0559241	1.24465	0.213261	0.999765
hsa-miR-93-5p	9745.87	-0.0248973	0.0149344	-1.66712	0.0954914	0.999765
hsa-miR-93-3p	399.344	0.026462	0.0194271	1.36211	0.173162	0.999765
hsa-miR-933	2.25656	0.0310478	0.0989577	0.313749	0.753712	0.999765
hsa-miR-934	0.0145584	-0.140252	0.776484	-0.180624	0.856662	0.999765
hsa-miR-935	1.86392	0.127588	0.103511	1.2326	0.217724	0.999765
hsa-miR-937-5p	0.0679743	0.0460486	0.776038	0.059338	0.952683	0.999765
hsa-miR-937-3p	0.475068	0.0178859	0.268942	0.0665046	0.946976	0.999765
hsa-miR-938	0.531816	-0.108104	0.321412	-0.336341	0.736614	0.999765
hsa-miR-939-5p	0.940214	-0.00367955	0.168387	-0.0218517	0.982566	0.999765
hsa-miR-939-3p	0.27047	-0.157869	0.275449	-0.573135	0.566553	0.999765
hsa-miR-940	9.8983	0.150973	0.0745209	2.02591	0.0427738	0.999765
hsa-miR-941	43.6701	0.0421926	0.0305503	1.38109	0.167252	0.999765
hsa-miR-942-5p	56.9046	-0.0385384	0.0256476	-1.50261	0.13294	0.999765
hsa-miR-942-3p	1.00999	0.0642899	0.121279	0.530099	0.596044	0.999765
hsa-miR-943	0.193094	0.111939	0.38943	0.287443	0.773773	0.999765
hsa-miR-944	0.349921	-0.0329459	0.349616	-0.0942345	0.924923	0.999765
hsa-miR-95-5p	0.0354189	-0.157283	0.776502	-0.202553	0.839484	0.999765
hsa-miR-95-3p	5.16676	-0.163517	0.0806764	-2.02682	0.0426807	0.999765
hsa-miR-96-5p	6.29666	-0.0718821	0.167854	-0.428241	0.668476	0.999765
hsa-miR-96-3p	0.139256	-0.0832156	0.776233	-0.107204	0.914627	0.999765
hsa-miR-98-5p	1234.67	-0.0341357	0.0287287	-1.18821	0.234752	0.999765
hsa-miR-98-3p	92.8217	-0.00587578	0.0361342	-0.16261	0.870826	0.999765
hsa-miR-9899	0.00889834	-0.0124888	0.776358	-0.0160864	0.987165	0.999765
hsa-miR-9902	0.89826	-0.10757	0.252852	-0.425428	0.670525	0.999765
hsa-miR-9903	0.297839	0.164092	0.230091	0.713161	0.475746	0.999765
hsa-miR-9985	27.685	-0.0113332	0.0742551	-0.152626	0.878693	0.999765
hsa-miR-9986	0.0256672	-0.0891532	0.776431	-0.114824	0.908584	0.999765
hsa-miR-99a-5p	73.348	-0.0428457	0.0525117	-0.815927	0.414542	0.999765
hsa-miR-99a-3p	2.10796	-0.100838	0.128728	-0.783345	0.433425	0.999765
hsa-miR-99b-5p	37.0475	-0.0183417	0.0716446	-0.256009	0.797944	0.999765
hsa-miR-99b-3p	1.27981	0.285729	0.174077	1.6414	0.100715	0.999765
hsa-miR-100-3p	0	NA	NA	NA	NA	NA
hsa-miR-10226	0	NA	NA	NA	NA	NA
hsa-miR-10392-3p	0	NA	NA	NA	NA	NA
hsa-miR-10396a-5p	0	NA	NA	NA	NA	NA
hsa-miR-10396a-3p	0	NA	NA	NA	NA	NA
hsa-miR-10396b-5p	0	NA	NA	NA	NA	NA
hsa-miR-10396b-3p	0	NA	NA	NA	NA	NA
hsa-miR-10397-5p	0	NA	NA	NA	NA	NA
hsa-miR-10400-3p	0	NA	NA	NA	NA	NA
hsa-miR-105-5p	0	NA	NA	NA	NA	NA
hsa-miR-105-3p	0	NA	NA	NA	NA	NA
hsa-miR-10525-3p	0	NA	NA	NA	NA	NA
hsa-miR-10526-3p	0	NA	NA	NA	NA	NA
hsa-miR-10b-3p	0	NA	NA	NA	NA	NA
hsa-miR-11181-5p	0	NA	NA	NA	NA	NA
hsa-miR-11181-3p	0	NA	NA	NA	NA	NA
hsa-miR-11399	0	NA	NA	NA	NA	NA
hsa-miR-1178-5p	0	NA	NA	NA	NA	NA
hsa-miR-1180-5p	0	NA	NA	NA	NA	NA
hsa-miR-1182	0	NA	NA	NA	NA	NA
hsa-miR-1183	0	NA	NA	NA	NA	NA
hsa-miR-1184	0	NA	NA	NA	NA	NA
hsa-miR-1193	0	NA	NA	NA	NA	NA
hsa-miR-1199-5p	0	NA	NA	NA	NA	NA
hsa-miR-1199-3p	0	NA	NA	NA	NA	NA
hsa-miR-1200	0	NA	NA	NA	NA	NA
hsa-miR-1202	0	NA	NA	NA	NA	NA
hsa-miR-1203	0	NA	NA	NA	NA	NA
hsa-miR-1204	0	NA	NA	NA	NA	NA
hsa-miR-1205	0	NA	NA	NA	NA	NA
hsa-miR-1206	0	NA	NA	NA	NA	NA
hsa-miR-1207-5p	0	NA	NA	NA	NA	NA
hsa-miR-1208	0	NA	NA	NA	NA	NA
hsa-miR-12113	0	NA	NA	NA	NA	NA
hsa-miR-12115	0	NA	NA	NA	NA	NA
hsa-miR-12116	0	NA	NA	NA	NA	NA
hsa-miR-12117	0	NA	NA	NA	NA	NA
hsa-miR-12118	0	NA	NA	NA	NA	NA
hsa-miR-12119	0	NA	NA	NA	NA	NA
hsa-miR-12120	0	NA	NA	NA	NA	NA
hsa-miR-12121	0	NA	NA	NA	NA	NA
hsa-miR-12122	0	NA	NA	NA	NA	NA
hsa-miR-12123	0	NA	NA	NA	NA	NA
hsa-miR-12124	0	NA	NA	NA	NA	NA
hsa-miR-12126	0	NA	NA	NA	NA	NA
hsa-miR-12127	0	NA	NA	NA	NA	NA
hsa-miR-12128	0	NA	NA	NA	NA	NA
hsa-miR-12131	0	NA	NA	NA	NA	NA
hsa-miR-12132	0	NA	NA	NA	NA	NA
hsa-miR-12133	0	NA	NA	NA	NA	NA
hsa-miR-122-3p	0	NA	NA	NA	NA	NA
hsa-miR-1224-5p	0	NA	NA	NA	NA	NA
hsa-miR-1224-3p	0	NA	NA	NA	NA	NA
hsa-miR-1225-3p	0	NA	NA	NA	NA	NA
hsa-miR-1227-5p	0	NA	NA	NA	NA	NA
hsa-miR-122b-5p	0	NA	NA	NA	NA	NA
hsa-miR-1231	0	NA	NA	NA	NA	NA
hsa-miR-1236-3p	0	NA	NA	NA	NA	NA
hsa-miR-1237-5p	0	NA	NA	NA	NA	NA
hsa-miR-1243	0	NA	NA	NA	NA	NA
hsa-miR-1245a	0	NA	NA	NA	NA	NA
hsa-miR-1245b-5p	0	NA	NA	NA	NA	NA
hsa-miR-1245b-3p	0	NA	NA	NA	NA	NA
hsa-miR-1247-3p	0	NA	NA	NA	NA	NA
hsa-miR-1250-3p	0	NA	NA	NA	NA	NA
hsa-miR-1251-5p	0	NA	NA	NA	NA	NA
hsa-miR-1251-3p	0	NA	NA	NA	NA	NA
hsa-miR-1252-3p	0	NA	NA	NA	NA	NA
hsa-miR-1253	0	NA	NA	NA	NA	NA
hsa-miR-1257	0	NA	NA	NA	NA	NA
hsa-miR-1258	0	NA	NA	NA	NA	NA
hsa-miR-1263	0	NA	NA	NA	NA	NA
hsa-miR-1266-3p	0	NA	NA	NA	NA	NA
hsa-miR-1267	0	NA	NA	NA	NA	NA
hsa-miR-1269a	0	NA	NA	NA	NA	NA
hsa-miR-1269b	0	NA	NA	NA	NA	NA
hsa-miR-1272	0	NA	NA	NA	NA	NA
hsa-miR-1279	0	NA	NA	NA	NA	NA
hsa-miR-128-2-5p	0	NA	NA	NA	NA	NA
hsa-miR-1281	0	NA	NA	NA	NA	NA
hsa-miR-1282	0	NA	NA	NA	NA	NA
hsa-miR-1288-5p	0	NA	NA	NA	NA	NA
hsa-miR-1293	0	NA	NA	NA	NA	NA
hsa-miR-1295b-5p	0	NA	NA	NA	NA	NA
hsa-miR-1295b-3p	0	NA	NA	NA	NA	NA
hsa-miR-1301-5p	0	NA	NA	NA	NA	NA
hsa-miR-1321	0	NA	NA	NA	NA	NA
hsa-miR-1323	0	NA	NA	NA	NA	NA
hsa-miR-1324	0	NA	NA	NA	NA	NA
hsa-miR-134-3p	0	NA	NA	NA	NA	NA
hsa-miR-135a-3p	0	NA	NA	NA	NA	NA
hsa-miR-135a-2-3p	0	NA	NA	NA	NA	NA
hsa-miR-135b-3p	0	NA	NA	NA	NA	NA
hsa-miR-137-5p	0	NA	NA	NA	NA	NA
hsa-miR-1468-3p	0	NA	NA	NA	NA	NA
hsa-miR-1470	0	NA	NA	NA	NA	NA
hsa-miR-1471	0	NA	NA	NA	NA	NA
hsa-miR-147a	0	NA	NA	NA	NA	NA
hsa-miR-149-3p	0	NA	NA	NA	NA	NA
hsa-miR-1539	0	NA	NA	NA	NA	NA
hsa-miR-1587	0	NA	NA	NA	NA	NA
hsa-miR-1915-5p	0	NA	NA	NA	NA	NA
hsa-miR-1915-3p	0	NA	NA	NA	NA	NA
hsa-miR-196a-3p	0	NA	NA	NA	NA	NA
hsa-miR-202-3p	0	NA	NA	NA	NA	NA
hsa-miR-203b-5p	0	NA	NA	NA	NA	NA
hsa-miR-203b-3p	0	NA	NA	NA	NA	NA
hsa-miR-204-3p	0	NA	NA	NA	NA	NA
hsa-miR-205-3p	0	NA	NA	NA	NA	NA
hsa-miR-2052	0	NA	NA	NA	NA	NA
hsa-miR-2053	0	NA	NA	NA	NA	NA
hsa-miR-2054	0	NA	NA	NA	NA	NA
hsa-miR-208a-5p	0	NA	NA	NA	NA	NA
hsa-miR-208a-3p	0	NA	NA	NA	NA	NA
hsa-miR-208b-5p	0	NA	NA	NA	NA	NA
hsa-miR-208b-3p	0	NA	NA	NA	NA	NA
hsa-miR-211-3p	0	NA	NA	NA	NA	NA
hsa-miR-2113	0	NA	NA	NA	NA	NA
hsa-miR-2114-3p	0	NA	NA	NA	NA	NA
hsa-miR-2117	0	NA	NA	NA	NA	NA
hsa-miR-214-5p	0	NA	NA	NA	NA	NA
hsa-miR-216a-5p	0	NA	NA	NA	NA	NA
hsa-miR-216a-3p	0	NA	NA	NA	NA	NA
hsa-miR-216b-3p	0	NA	NA	NA	NA	NA
hsa-miR-217-3p	0	NA	NA	NA	NA	NA
hsa-miR-218-2-3p	0	NA	NA	NA	NA	NA
hsa-miR-219a-2-3p	0	NA	NA	NA	NA	NA
hsa-miR-2467-5p	0	NA	NA	NA	NA	NA
hsa-miR-2681-5p	0	NA	NA	NA	NA	NA
hsa-miR-2681-3p	0	NA	NA	NA	NA	NA
hsa-miR-2682-5p	0	NA	NA	NA	NA	NA
hsa-miR-2682-3p	0	NA	NA	NA	NA	NA
hsa-miR-297	0	NA	NA	NA	NA	NA
hsa-miR-298	0	NA	NA	NA	NA	NA
hsa-miR-300	0	NA	NA	NA	NA	NA
hsa-miR-302a-5p	0	NA	NA	NA	NA	NA
hsa-miR-302a-3p	0	NA	NA	NA	NA	NA
hsa-miR-302b-5p	0	NA	NA	NA	NA	NA
hsa-miR-302b-3p	0	NA	NA	NA	NA	NA
hsa-miR-302c-5p	0	NA	NA	NA	NA	NA
hsa-miR-302c-3p	0	NA	NA	NA	NA	NA
hsa-miR-302d-5p	0	NA	NA	NA	NA	NA
hsa-miR-302d-3p	0	NA	NA	NA	NA	NA
hsa-miR-302e	0	NA	NA	NA	NA	NA
hsa-miR-302f	0	NA	NA	NA	NA	NA
hsa-miR-3059-5p	0	NA	NA	NA	NA	NA
hsa-miR-3059-3p	0	NA	NA	NA	NA	NA
hsa-miR-3085-5p	0	NA	NA	NA	NA	NA
hsa-miR-3085-3p	0	NA	NA	NA	NA	NA
hsa-miR-3117-5p	0	NA	NA	NA	NA	NA
hsa-miR-3117-3p	0	NA	NA	NA	NA	NA
hsa-miR-3118	0	NA	NA	NA	NA	NA
hsa-miR-3119	0	NA	NA	NA	NA	NA
hsa-miR-3120-5p	0	NA	NA	NA	NA	NA
hsa-miR-3121-5p	0	NA	NA	NA	NA	NA
hsa-miR-3123	0	NA	NA	NA	NA	NA
hsa-miR-3125	0	NA	NA	NA	NA	NA
hsa-miR-3126-5p	0	NA	NA	NA	NA	NA
hsa-miR-3126-3p	0	NA	NA	NA	NA	NA
hsa-miR-3132	0	NA	NA	NA	NA	NA
hsa-miR-3135b	0	NA	NA	NA	NA	NA
hsa-miR-3142	0	NA	NA	NA	NA	NA
hsa-miR-3147	0	NA	NA	NA	NA	NA
hsa-miR-3148	0	NA	NA	NA	NA	NA
hsa-miR-3151-3p	0	NA	NA	NA	NA	NA
hsa-miR-3152-5p	0	NA	NA	NA	NA	NA
hsa-miR-3152-3p	0	NA	NA	NA	NA	NA
hsa-miR-3156-5p	0	NA	NA	NA	NA	NA
hsa-miR-3156-3p	0	NA	NA	NA	NA	NA
hsa-miR-3167	0	NA	NA	NA	NA	NA
hsa-miR-3168	0	NA	NA	NA	NA	NA
hsa-miR-3169	0	NA	NA	NA	NA	NA
hsa-miR-3170	0	NA	NA	NA	NA	NA
hsa-miR-3171	0	NA	NA	NA	NA	NA
hsa-miR-3175	0	NA	NA	NA	NA	NA
hsa-miR-3178	0	NA	NA	NA	NA	NA
hsa-miR-3182	0	NA	NA	NA	NA	NA
hsa-miR-3184-3p	0	NA	NA	NA	NA	NA
hsa-miR-3185	0	NA	NA	NA	NA	NA
hsa-miR-3189-5p	0	NA	NA	NA	NA	NA
hsa-miR-3189-3p	0	NA	NA	NA	NA	NA
hsa-miR-3195	0	NA	NA	NA	NA	NA
hsa-miR-3197	0	NA	NA	NA	NA	NA
hsa-miR-3201	0	NA	NA	NA	NA	NA
hsa-miR-323a-5p	0	NA	NA	NA	NA	NA
hsa-miR-323b-5p	0	NA	NA	NA	NA	NA
hsa-miR-325	0	NA	NA	NA	NA	NA
hsa-miR-329-5p	0	NA	NA	NA	NA	NA
hsa-miR-346	0	NA	NA	NA	NA	NA
hsa-miR-3529-3p	0	NA	NA	NA	NA	NA
hsa-miR-3606-5p	0	NA	NA	NA	NA	NA
hsa-miR-3606-3p	0	NA	NA	NA	NA	NA
hsa-miR-3612	0	NA	NA	NA	NA	NA
hsa-miR-3616-5p	0	NA	NA	NA	NA	NA
hsa-miR-3616-3p	0	NA	NA	NA	NA	NA
hsa-miR-3618	0	NA	NA	NA	NA	NA
hsa-miR-3622a-5p	0	NA	NA	NA	NA	NA
hsa-miR-3622a-3p	0	NA	NA	NA	NA	NA
hsa-miR-3622b-5p	0	NA	NA	NA	NA	NA
hsa-miR-3622b-3p	0	NA	NA	NA	NA	NA
hsa-miR-3648	0	NA	NA	NA	NA	NA
hsa-miR-3649	0	NA	NA	NA	NA	NA
hsa-miR-3650	0	NA	NA	NA	NA	NA
hsa-miR-3654	0	NA	NA	NA	NA	NA
hsa-miR-3659	0	NA	NA	NA	NA	NA
hsa-miR-3660	0	NA	NA	NA	NA	NA
hsa-miR-3663-5p	0	NA	NA	NA	NA	NA
hsa-miR-3664-5p	0	NA	NA	NA	NA	NA
hsa-miR-3664-3p	0	NA	NA	NA	NA	NA
hsa-miR-3665	0	NA	NA	NA	NA	NA
hsa-miR-3666	0	NA	NA	NA	NA	NA
hsa-miR-3668	0	NA	NA	NA	NA	NA
hsa-miR-367-5p	0	NA	NA	NA	NA	NA
hsa-miR-367-3p	0	NA	NA	NA	NA	NA
hsa-miR-3670	0	NA	NA	NA	NA	NA
hsa-miR-3671	0	NA	NA	NA	NA	NA
hsa-miR-3672	0	NA	NA	NA	NA	NA
hsa-miR-3674	0	NA	NA	NA	NA	NA
hsa-miR-3678-5p	0	NA	NA	NA	NA	NA
hsa-miR-3678-3p	0	NA	NA	NA	NA	NA
hsa-miR-3681-5p	0	NA	NA	NA	NA	NA
hsa-miR-3683	0	NA	NA	NA	NA	NA
hsa-miR-3689a-5p	0	NA	NA	NA	NA	NA
hsa-miR-3689a-3p	0	NA	NA	NA	NA	NA
hsa-miR-3689b-5p	0	NA	NA	NA	NA	NA
hsa-miR-3689b-3p	0	NA	NA	NA	NA	NA
hsa-miR-3689c	0	NA	NA	NA	NA	NA
hsa-miR-3689d	0	NA	NA	NA	NA	NA
hsa-miR-3689e	0	NA	NA	NA	NA	NA
hsa-miR-3689f	0	NA	NA	NA	NA	NA
hsa-miR-3692-5p	0	NA	NA	NA	NA	NA
hsa-miR-370-5p	0	NA	NA	NA	NA	NA
hsa-miR-3713	0	NA	NA	NA	NA	NA
hsa-miR-371a-5p	0	NA	NA	NA	NA	NA
hsa-miR-371a-3p	0	NA	NA	NA	NA	NA
hsa-miR-372-5p	0	NA	NA	NA	NA	NA
hsa-miR-372-3p	0	NA	NA	NA	NA	NA
hsa-miR-373-5p	0	NA	NA	NA	NA	NA
hsa-miR-375-5p	0	NA	NA	NA	NA	NA
hsa-miR-380-5p	0	NA	NA	NA	NA	NA
hsa-miR-383-5p	0	NA	NA	NA	NA	NA
hsa-miR-383-3p	0	NA	NA	NA	NA	NA
hsa-miR-384	0	NA	NA	NA	NA	NA
hsa-miR-3907	0	NA	NA	NA	NA	NA
hsa-miR-3908	0	NA	NA	NA	NA	NA
hsa-miR-3914	0	NA	NA	NA	NA	NA
hsa-miR-3915	0	NA	NA	NA	NA	NA
hsa-miR-3917	0	NA	NA	NA	NA	NA
hsa-miR-3919	0	NA	NA	NA	NA	NA
hsa-miR-3920	0	NA	NA	NA	NA	NA
hsa-miR-3921	0	NA	NA	NA	NA	NA
hsa-miR-3922-3p	0	NA	NA	NA	NA	NA
hsa-miR-3923	0	NA	NA	NA	NA	NA
hsa-miR-3924	0	NA	NA	NA	NA	NA
hsa-miR-3927-5p	0	NA	NA	NA	NA	NA
hsa-miR-3927-3p	0	NA	NA	NA	NA	NA
hsa-miR-3929	0	NA	NA	NA	NA	NA
hsa-miR-3935	0	NA	NA	NA	NA	NA
hsa-miR-3937	0	NA	NA	NA	NA	NA
hsa-miR-3938	0	NA	NA	NA	NA	NA
hsa-miR-3943	0	NA	NA	NA	NA	NA
hsa-miR-3972	0	NA	NA	NA	NA	NA
hsa-miR-3973	0	NA	NA	NA	NA	NA
hsa-miR-3974	0	NA	NA	NA	NA	NA
hsa-miR-3975	0	NA	NA	NA	NA	NA
hsa-miR-3976	0	NA	NA	NA	NA	NA
hsa-miR-3977	0	NA	NA	NA	NA	NA
hsa-miR-3978	0	NA	NA	NA	NA	NA
hsa-miR-412-3p	0	NA	NA	NA	NA	NA
hsa-miR-4251	0	NA	NA	NA	NA	NA
hsa-miR-4252	0	NA	NA	NA	NA	NA
hsa-miR-4253	0	NA	NA	NA	NA	NA
hsa-miR-4254	0	NA	NA	NA	NA	NA
hsa-miR-4255	0	NA	NA	NA	NA	NA
hsa-miR-4256	0	NA	NA	NA	NA	NA
hsa-miR-4257	0	NA	NA	NA	NA	NA
hsa-miR-4258	0	NA	NA	NA	NA	NA
hsa-miR-4259	0	NA	NA	NA	NA	NA
hsa-miR-4260	0	NA	NA	NA	NA	NA
hsa-miR-4261	0	NA	NA	NA	NA	NA
hsa-miR-4262	0	NA	NA	NA	NA	NA
hsa-miR-4263	0	NA	NA	NA	NA	NA
hsa-miR-4264	0	NA	NA	NA	NA	NA
hsa-miR-4265	0	NA	NA	NA	NA	NA
hsa-miR-4266	0	NA	NA	NA	NA	NA
hsa-miR-4267	0	NA	NA	NA	NA	NA
[truncated: 657 more rows]
