# Supplementary material for: Systemic lupus pregnancies are characterized by an intrinsic pro-inflammatory monocyte transcriptome, driven by an aberrant miRNA signature
Source: J Transl Autoimmun. 2025 Dec 24;12:100347. doi: 10.1016/j.jtauto.2025.100347 (PMC12810336; doi:10.1016/j.jtauto.2025.100347)
Supplement: Multimedia component 6 [file mmc6.xlsx]

## Sheet: PR_sel_day
	baseMean	log2FoldChange	lfcSE	stat	pvalue	padj
hsa-miR-15b-5p	5688.09	-0.269589	0.0782905	-3.44345	0.000574351	0.362703
hsa-miR-362-5p	34.4683	0.579425	0.165919	3.49222	0.000479025	0.362703
hsa-miR-374b-5p	891.407	-0.126259	0.0392236	-3.21895	0.00128661	0.541663
hsa-let-7a-5p	15605.3	-0.0104874	0.0563961	-0.185959	0.852477	0.99912
hsa-let-7a-3p	76.1787	0.0315763	0.0840568	0.375654	0.707174	0.99912
hsa-let-7b-5p	2630.3	0.016475	0.0647028	0.254626	0.799012	0.99912
hsa-let-7b-3p	46.3147	0.035497	0.0847359	0.418913	0.67528	0.99912
hsa-let-7c-5p	134.018	0.0127132	0.0638419	0.199135	0.842157	0.99912
hsa-let-7c-3p	0.0563528	0.20995	0.963697	0.217859	0.827539	0.99912
hsa-let-7d-5p	2024.5	-0.0363399	0.054892	-0.662025	0.507956	0.99912
hsa-let-7d-3p	175.916	-0.0555692	0.0658791	-0.843503	0.398947	0.99912
hsa-let-7e-5p	135.44	0.0364064	0.0637186	0.571362	0.567754	0.99912
hsa-let-7e-3p	0.0563528	0.20995	0.963697	0.217859	0.827539	0.99912
hsa-let-7f-5p	14642.2	0.0218317	0.0749076	0.291448	0.770709	0.99912
hsa-let-7f-1-3p	53.5171	-0.0386426	0.0761717	-0.507308	0.611938	0.99912
hsa-let-7f-2-3p	14.1711	-0.118229	0.102132	-1.1576	0.247026	0.99912
hsa-let-7g-5p	15726.7	0.101393	0.086138	1.1771	0.239155	0.99912
hsa-let-7g-3p	25.2421	0.0943414	0.114208	0.826049	0.408776	0.99912
hsa-let-7i-5p	4290.5	0.0763064	0.0778999	0.979544	0.327311	0.99912
hsa-let-7i-3p	30.0258	-0.0733477	0.105743	-0.693639	0.487909	0.99912
hsa-miR-1-3p	4.86335	-0.0464662	0.318086	-0.146081	0.883858	0.99912
hsa-miR-100-5p	8.28753	0.0952278	0.138157	0.689271	0.490653	0.99912
hsa-miR-101-5p	37.2859	0.0117192	0.0988257	0.118584	0.905605	0.99912
hsa-miR-101-3p	3221.56	0.0131954	0.0929419	0.141975	0.8871	0.99912
hsa-miR-101-2-5p	0.159701	-0.00748266	0.960194	-0.00779287	0.993782	0.99912
hsa-miR-10392-5p	0.061067	-0.122311	0.975426	-0.125392	0.900213	0.99912
hsa-miR-10393-5p	0.286433	0.22578	0.950542	0.237528	0.812247	0.99912
hsa-miR-10394-5p	0.061067	-0.122311	0.975426	-0.125392	0.900213	0.99912
hsa-miR-10395-3p	3.91679	0.105068	0.227645	0.461541	0.644411	0.99912
hsa-miR-10398-5p	0.139567	0.344828	0.956206	0.360622	0.718382	0.99912
hsa-miR-10399-5p	3.00805	-0.104512	0.227444	-0.459506	0.645871	0.99912
hsa-miR-10399-3p	7.58398	0.214972	0.156271	1.37564	0.168934	0.99912
hsa-miR-103a-3p	12594.3	-0.0239314	0.0576587	-0.415052	0.678104	0.99912
hsa-miR-103a-1-5p	4.63952	-0.0846533	0.191658	-0.441689	0.658714	0.99912
hsa-miR-103a-2-5p	13.7217	0.00592144	0.103583	0.0571659	0.954413	0.99912
hsa-miR-103b	0.414347	-0.0228798	0.668818	-0.0342093	0.97271	0.99912
hsa-miR-10401-3p	0.322022	-0.314015	0.970634	-0.323515	0.746305	0.99912
hsa-miR-10522-5p	0.0599476	-0.347295	0.974834	-0.356261	0.721645	0.99912
hsa-miR-10527-5p	2.6416	0.0697561	0.312931	0.222912	0.823604	0.99912
hsa-miR-106a-5p	208.389	0.0773389	0.0870429	0.888514	0.374264	0.99912
hsa-miR-106a-3p	2.37463	0.276279	0.300754	0.91862	0.358294	0.99912
hsa-miR-106b-5p	5374.92	-0.0469635	0.0425981	-1.10248	0.270253	0.99912
hsa-miR-106b-3p	134.708	0.0594442	0.0563598	1.05473	0.291551	0.99912
hsa-miR-107	1531.45	0.0351864	0.0662046	0.53148	0.595086	0.99912
hsa-miR-10a-5p	83.5459	-0.00407909	0.117907	-0.0345958	0.972402	0.99912
hsa-miR-10a-3p	0.149388	-0.34401	0.971652	-0.354046	0.723304	0.99912
hsa-miR-10b-5p	0.578123	-0.232179	0.452408	-0.513208	0.607806	0.99912
hsa-miR-11400	4.02592	0.38823	0.323687	1.1994	0.230372	0.99912
hsa-miR-11401	0.644045	-0.432637	0.967567	-0.447139	0.654775	0.99912
hsa-miR-1178-3p	0.0221474	0.0761168	0.971479	0.0783515	0.937548	0.99912
hsa-miR-1179	1.13122	0.398729	0.438746	0.908794	0.363459	0.99912
hsa-miR-1180-3p	2.36758	-0.0692005	0.274592	-0.252012	0.801032	0.99912
hsa-miR-1185-5p	1.35126	0.0757247	0.553231	0.136877	0.891128	0.99912
hsa-miR-1185-1-3p	3.42505	0.0798839	0.32762	0.243831	0.807362	0.99912
hsa-miR-1197	0.586933	0.30255	0.754949	0.400755	0.6886	0.99912
hsa-miR-12114	0.0342054	0.0042773	0.972788	0.00439695	0.996492	0.99912
hsa-miR-12125	0.0221474	0.0761168	0.971479	0.0783515	0.937548	0.99912
hsa-miR-12135	3.14119	-0.279486	0.221974	-1.25909	0.207996	0.99912
hsa-miR-12136	15.0788	-0.111999	0.107153	-1.04522	0.295921	0.99912
hsa-miR-122-5p	0.129478	0.265908	0.957482	0.277716	0.781231	0.99912
hsa-miR-1226-5p	0.355801	-0.0322878	0.703447	-0.0458994	0.96339	0.99912
hsa-miR-1226-3p	2.06757	0.153314	0.258519	0.593049	0.553148	0.99912
hsa-miR-1228-5p	0.082095	-0.091696	0.970858	-0.0944484	0.924753	0.99912
hsa-miR-1228-3p	0.0776059	0.00848753	0.968485	0.00876372	0.993008	0.99912
hsa-miR-1229-3p	1.01849	0.242412	0.40509	0.598415	0.549563	0.99912
hsa-miR-122b-3p	2.78787	0.0737031	0.21377	0.344777	0.730262	0.99912
hsa-miR-1237-3p	0.129478	0.265908	0.957482	0.277716	0.781231	0.99912
hsa-miR-1238-3p	0.0221474	0.0761168	0.971479	0.0783515	0.937548	0.99912
hsa-miR-124-3p	3.81524	-0.0506785	0.39325	-0.128871	0.89746	0.99912
hsa-miR-1246	0.66484	0.0881849	0.414876	0.212557	0.831672	0.99912
hsa-miR-1248	42.465	0.102949	0.150902	0.682225	0.495097	0.99912
hsa-miR-1249-5p	0.828508	0.158914	0.464628	0.342024	0.732333	0.99912
hsa-miR-1249-3p	17.692	0.102192	0.176864	0.577802	0.563398	0.99912
hsa-miR-1250-5p	2.28055	-0.16926	0.294091	-0.575535	0.56493	0.99912
hsa-miR-1255a	2.54141	-0.0717531	0.290006	-0.247419	0.804584	0.99912
hsa-miR-1255b-5p	0.0221474	0.0761168	0.971479	0.0783515	0.937548	0.99912
hsa-miR-1255b-2-3p	0.0563528	0.20995	0.963697	0.217859	0.827539	0.99912
hsa-miR-1256	0.932233	0.00281127	0.335792	0.00837205	0.99332	0.99912
hsa-miR-125a-5p	253.271	0.139573	0.134866	1.0349	0.300714	0.99912
hsa-miR-125a-3p	0.564629	0.116993	0.514494	0.227395	0.820117	0.99912
hsa-miR-125b-5p	35.4428	-0.0167204	0.0863489	-0.193638	0.84646	0.99912
hsa-miR-125b-2-3p	0.110917	-0.287188	0.975426	-0.294423	0.768434	0.99912
hsa-miR-126-5p	334.11	-0.0437028	0.125536	-0.348129	0.727744	0.99912
hsa-miR-126-3p	1527.49	0.0143916	0.106147	0.135582	0.892152	0.99912
hsa-miR-1260a	8562.19	-0.0376338	0.0790121	-0.476304	0.633858	0.99912
hsa-miR-1260b	8743.51	-0.0380836	0.078439	-0.485518	0.627309	0.99912
hsa-miR-1261	0.500498	-0.560834	0.65089	-0.861642	0.388885	0.99912
hsa-miR-1262	0.929698	-0.197757	0.446218	-0.443184	0.657633	0.99912
hsa-miR-1268a	1.38275	0.0797462	0.280161	0.284644	0.775917	0.99912
hsa-miR-1268b	1.69229	0.0332044	0.258373	0.128514	0.897743	0.99912
hsa-miR-127-5p	1.1376	-0.220884	0.679117	-0.325251	0.744991	0.99912
hsa-miR-127-3p	5.8168	0.125511	0.286131	0.438648	0.660916	0.99912
hsa-miR-1270	2.74648	0.0744893	0.296085	0.251581	0.801365	0.99912
hsa-miR-1271-5p	1.08049	0.17817	0.45289	0.393407	0.694019	0.99912
hsa-miR-1271-3p	0.493557	-0.147299	0.78932	-0.186615	0.851963	0.99912
hsa-miR-1273c	0.546345	0.200885	0.549311	0.365704	0.714586	0.99912
hsa-miR-1273h-5p	4.84381	0.124542	0.151872	0.820044	0.412191	0.99912
hsa-miR-1273h-3p	12.5365	0.00466493	0.127254	0.0366586	0.970757	0.99912
hsa-miR-1275	8.21893	-0.0826524	0.190316	-0.434291	0.664077	0.99912
hsa-miR-1276	0.0342054	0.0042773	0.972788	0.00439695	0.996492	0.99912
hsa-miR-1277-5p	12.4426	-0.10274	0.164492	-0.624586	0.532243	0.99912
hsa-miR-1277-3p	2.99775	0.146429	0.234072	0.625572	0.531596	0.99912
hsa-miR-1278	1.7124	-0.10647	0.299818	-0.355115	0.722503	0.99912
hsa-miR-128-1-5p	0.549986	0.253715	0.500525	0.506899	0.612226	0.99912
hsa-miR-128-3p	589.403	0.0165232	0.0366873	0.450381	0.652436	0.99912
hsa-miR-1283	0.0554586	-0.232229	0.975426	-0.23808	0.811819	0.99912
hsa-miR-1284	0.532978	-0.0869973	0.409745	-0.212321	0.831857	0.99912
hsa-miR-1285-5p	2.95282	-0.173154	0.207026	-0.836388	0.402937	0.99912
hsa-miR-1285-3p	11.4101	0.0907971	0.14717	0.616955	0.537264	0.99912
hsa-miR-1287-5p	5.63391	0.154036	0.161549	0.953494	0.34034	0.99912
hsa-miR-1287-3p	1.12623	0.222349	0.389125	0.571408	0.567723	0.99912
hsa-miR-129-1-3p	0.0442948	0.217165	0.965413	0.224945	0.822022	0.99912
hsa-miR-1290	0.650329	0.296684	0.513604	0.577652	0.563499	0.99912
hsa-miR-1291	4.61153	0.1072	0.281122	0.381328	0.70296	0.99912
hsa-miR-1292-5p	2.2642	-0.179606	0.24003	-0.748263	0.454301	0.99912
hsa-miR-1294	1.36393	0.512602	0.355569	1.44164	0.149405	0.99912
hsa-miR-1296-5p	2.7473	0.404508	0.273806	1.47735	0.139582	0.99912
hsa-miR-1296-3p	0.20199	-0.354625	0.961673	-0.368758	0.712308	0.99912
hsa-miR-1297	0.366317	0.148966	0.967001	0.15405	0.877571	0.99912
hsa-miR-1299	0.255187	-0.693669	0.936465	-0.740731	0.458856	0.99912
hsa-miR-1301-3p	61.1293	0.017275	0.0758858	0.227644	0.819923	0.99912
hsa-miR-1303	5.85436	-0.0689295	0.14731	-0.467921	0.639841	0.99912
hsa-miR-1304-5p	1.4516	0.0565734	0.297807	0.189967	0.849335	0.99912
hsa-miR-1304-3p	8.39455	-0.150825	0.159805	-0.943808	0.345268	0.99912
hsa-miR-1305	0.0554586	-0.232229	0.975426	-0.23808	0.811819	0.99912
hsa-miR-1306-5p	17.1376	0.0791853	0.106077	0.746488	0.455372	0.99912
hsa-miR-1306-3p	1.687	0.0296496	0.255202	0.116181	0.907509	0.99912
hsa-miR-1307-5p	270.065	0.0938559	0.081189	1.15602	0.247674	0.99912
hsa-miR-1307-3p	177.159	0.0296344	0.068867	0.430314	0.666967	0.99912
hsa-miR-130a-5p	2.63134	-0.352248	0.334998	-1.05149	0.293032	0.99912
hsa-miR-130a-3p	257.506	-0.0398944	0.0819298	-0.486934	0.626305	0.99912
hsa-miR-130b-5p	95.0061	0.0631327	0.0805985	0.783299	0.433451	0.99912
hsa-miR-130b-3p	70.3522	-0.121578	0.0744939	-1.63205	0.102669	0.99912
hsa-miR-132-5p	5.2269	-0.0990585	0.201138	-0.49249	0.622373	0.99912
hsa-miR-132-3p	34.5891	0.104948	0.0996937	1.05271	0.292475	0.99912
hsa-miR-133a-3p	1.31552	-0.350995	0.828755	-0.423521	0.671915	0.99912
hsa-miR-133b	0.298775	-0.433128	0.969771	-0.446629	0.655143	0.99912
hsa-miR-134-5p	3.53307	0.0283156	0.358486	0.0789867	0.937043	0.99912
hsa-miR-1343-3p	1.30264	0.0148073	0.30173	0.0490747	0.96086	0.99912
hsa-miR-135a-5p	1.69312	0.243185	0.485205	0.5012	0.61623	0.99912
hsa-miR-135b-5p	4.01942	0.171166	0.426493	0.401334	0.688175	0.99912
hsa-miR-136-5p	4.0448	-0.152953	0.298902	-0.511717	0.608849	0.99912
hsa-miR-136-3p	3.07908	-0.403543	0.392181	-1.02897	0.303494	0.99912
hsa-miR-137-3p	0.0221474	0.0761168	0.971479	0.0783515	0.937548	0.99912
hsa-miR-138-5p	8.10765	0.33877	0.24439	1.38619	0.16569	0.99912
hsa-miR-138-2-3p	0.0832144	0.118721	0.965359	0.122981	0.902122	0.99912
hsa-miR-139-5p	76.8066	0.173978	0.0981056	1.77337	0.0761672	0.99912
hsa-miR-139-3p	1.84714	-0.287765	0.833067	-0.345428	0.729772	0.99912
hsa-miR-140-5p	448.176	-0.0503917	0.0584769	-0.861738	0.388832	0.99912
hsa-miR-140-3p	2630.82	0.0125047	0.0382235	0.327148	0.743556	0.99912
hsa-miR-141-5p	0.463097	0.177121	0.571602	0.309868	0.756662	0.99912
hsa-miR-141-3p	20.9406	0.0834606	0.122811	0.679586	0.496766	0.99912
hsa-miR-142-5p	4690.43	-0.00402385	0.0785281	-0.0512409	0.959134	0.99912
hsa-miR-142-3p	23444.1	-0.00290096	0.0796071	-0.0364409	0.970931	0.99912
hsa-miR-143-5p	5.64892	-0.222907	0.244084	-0.913241	0.361116	0.99912
hsa-miR-143-3p	721.876	-0.59741	0.204553	-2.92056	0.00349399	0.99912
hsa-miR-144-5p	67.4621	0.0128081	0.162325	0.078904	0.937109	0.99912
hsa-miR-144-3p	178.205	-0.132018	0.252024	-0.523833	0.600395	0.99912
hsa-miR-145-5p	1571.37	-0.485334	0.185868	-2.61118	0.00902306	0.99912
hsa-miR-145-3p	4.74954	-0.674014	0.357572	-1.88497	0.0594335	0.99912
hsa-miR-1468-5p	0.289659	-0.692231	0.905668	-0.764333	0.444669	0.99912
hsa-miR-1469	0.0554586	-0.232229	0.975426	-0.23808	0.811819	0.99912
hsa-miR-146a-5p	2965.97	0.21974	0.0909915	2.41496	0.0157371	0.99912
hsa-miR-146a-3p	1.92364	0.340278	0.370894	0.917453	0.358905	0.99912
hsa-miR-146b-5p	3927.29	0.078087	0.106685	0.731942	0.464204	0.99912
hsa-miR-146b-3p	8.82396	-0.0139503	0.196536	-0.0709808	0.943413	0.99912
hsa-miR-147b-5p	0.0599476	-0.347295	0.974834	-0.356261	0.721645	0.99912
hsa-miR-147b-3p	2.06246	-0.0150755	0.258998	-0.0582069	0.953584	0.99912
hsa-miR-148a-5p	5.76159	-0.0866023	0.181102	-0.478197	0.63251	0.99912
hsa-miR-148a-3p	431.848	-0.122982	0.0906787	-1.35624	0.175024	0.99912
hsa-miR-148b-5p	18.363	-0.0957437	0.115651	-0.827868	0.407745	0.99912
hsa-miR-148b-3p	314.229	0.00332979	0.0381431	0.0872972	0.930435	0.99912
hsa-miR-149-5p	1.78483	0.049466	0.306065	0.161619	0.871606	0.99912
hsa-miR-150-5p	39615.5	0.0546545	0.175476	0.311464	0.755448	0.99912
hsa-miR-150-3p	26.4916	0.305191	0.201298	1.51611	0.129491	0.99912
hsa-miR-151a-5p	934.466	0.152084	0.0768584	1.97876	0.0478427	0.99912
hsa-miR-151a-3p	33.8987	0.0689409	0.134015	0.514428	0.606953	0.99912
hsa-miR-151b	108.59	0.210783	0.146733	1.43651	0.150857	0.99912
hsa-miR-152-3p	34.5911	0.0443527	0.100768	0.440145	0.659832	0.99912
hsa-miR-153-3p	0.664105	0.0939368	0.618796	0.151806	0.87934	0.99912
hsa-miR-153-5p	0.252419	0.0648997	0.974834	0.0665751	0.94692	0.99912
hsa-miR-1537-5p	3.73815	-0.315943	0.216488	-1.4594	0.144454	0.99912
hsa-miR-1537-3p	78.1643	-0.155913	0.122829	-1.26936	0.204314	0.99912
hsa-miR-1538	0.089664	-0.0139219	0.967234	-0.0143935	0.988516	0.99912
hsa-miR-154-5p	5.11194	0.44375	0.271607	1.63379	0.102302	0.99912
hsa-miR-154-3p	1.63125	-0.0638814	0.467817	-0.136552	0.891385	0.99912
hsa-miR-155-5p	462.782	0.13374	0.113131	1.18217	0.237137	0.99912
hsa-miR-155-3p	0.333591	0.398974	0.949865	0.420032	0.674462	0.99912
hsa-miR-15a-5p	8968.44	-0.0150967	0.0615912	-0.245112	0.80637	0.99912
hsa-miR-15a-3p	14.5446	0.0843502	0.108222	0.779417	0.435734	0.99912
hsa-miR-15b-3p	72.5003	-0.027436	0.0805602	-0.340565	0.733431	0.99912
hsa-miR-16-5p	27801.5	0.033569	0.0445267	0.753907	0.450905	0.99912
hsa-miR-16-1-3p	8.36733	0.105908	0.130327	0.812633	0.416429	0.99912
hsa-miR-16-2-3p	196.565	-0.0317029	0.0659402	-0.480782	0.630671	0.99912
hsa-miR-17-5p	2227.01	-0.0653929	0.0335601	-1.94853	0.0513516	0.99912
hsa-miR-17-3p	283.324	0.0690623	0.0445749	1.54935	0.121297	0.99912
hsa-miR-181a-5p	3145.73	0.0945777	0.0690034	1.37062	0.170492	0.99912
hsa-miR-181a-3p	103.679	-0.011649	0.117043	-0.0995273	0.92072	0.99912
hsa-miR-181a-2-3p	66.0302	0.120919	0.102732	1.17704	0.23918	0.99912
hsa-miR-181b-5p	696.542	0.0580397	0.109059	0.532185	0.594598	0.99912
hsa-miR-181b-3p	6.61189	0.111732	0.232709	0.480134	0.631132	0.99912
hsa-miR-181b-2-3p	0.897899	-0.215338	0.509237	-0.422864	0.672394	0.99912
hsa-miR-181c-5p	40.399	-0.150114	0.112121	-1.33886	0.180617	0.99912
hsa-miR-181c-3p	5.67046	0.0513857	0.158531	0.324137	0.745835	0.99912
hsa-miR-181d-5p	2.10712	0.263403	0.320511	0.82182	0.411179	0.99912
hsa-miR-182-5p	13.1893	-0.658355	0.433446	-1.51889	0.128791	0.99912
hsa-miR-182-3p	0.0599476	-0.347295	0.974834	-0.356261	0.721645	0.99912
hsa-miR-1825	0.296714	0.418078	0.958171	0.436329	0.662598	0.99912
hsa-miR-183-5p	6.92278	-0.738763	0.400232	-1.84584	0.0649161	0.99912
hsa-miR-183-3p	0.44777	-0.195459	0.555719	-0.351723	0.725046	0.99912
hsa-miR-1843	10.5144	-0.0341316	0.137613	-0.248026	0.804115	0.99912
hsa-miR-185-5p	1793.74	0.0122316	0.0485798	0.251785	0.801208	0.99912
hsa-miR-185-3p	7.38975	0.205241	0.143443	1.43082	0.152482	0.99912
hsa-miR-186-5p	320.972	-0.103385	0.0592326	-1.74541	0.080913	0.99912
hsa-miR-186-3p	7.44341	-0.0510288	0.149994	-0.340206	0.733702	0.99912
hsa-miR-187-3p	5.37105	0.0383126	0.199842	0.191714	0.847966	0.99912
hsa-miR-188-5p	35.6222	-0.0634576	0.112777	-0.562683	0.573651	0.99912
hsa-miR-188-3p	3.25142	0.0653407	0.196507	0.33251	0.739504	0.99912
hsa-miR-18a-5p	1466.82	-0.0785535	0.0513511	-1.52973	0.126083	0.99912
hsa-miR-18a-3p	5.55395	-0.0812217	0.159072	-0.510598	0.609632	0.99912
hsa-miR-18b-5p	49.953	-0.0190947	0.0996368	-0.191643	0.848022	0.99912
hsa-miR-1908-5p	2.95715	0.0642949	0.229292	0.280407	0.779166	0.99912
hsa-miR-1909-3p	0.089664	-0.0139219	0.967234	-0.0143935	0.988516	0.99912
hsa-miR-190a-5p	16.9775	0.0277117	0.131958	0.210005	0.833664	0.99912
hsa-miR-190a-3p	1.0098	-0.215218	0.320014	-0.672526	0.501249	0.99912
hsa-miR-190b-5p	16.5436	-0.0846735	0.103196	-0.820509	0.411926	0.99912
hsa-miR-190b-3p	0.144281	0.218034	0.957661	0.227674	0.8199	0.99912
hsa-miR-191-5p	12415.5	-0.08164	0.0893704	-0.913501	0.360979	0.99912
hsa-miR-191-3p	12.4827	0.236024	0.220961	1.06817	0.285442	0.99912
hsa-miR-1910-3p	1.52775	0.017206	0.29991	0.0573706	0.95425	0.99912
hsa-miR-1912-3p	0.670642	0.365206	0.646622	0.564791	0.572216	0.99912
hsa-miR-1914-3p	0.0563528	0.20995	0.963697	0.217859	0.827539	0.99912
hsa-miR-192-5p	74.2868	0.129837	0.117634	1.10374	0.269707	0.99912
hsa-miR-192-3p	2.26777	0.000962422	0.311846	0.00308621	0.997538	0.99912
hsa-miR-193a-5p	48.5038	-0.165139	0.169789	-0.972612	0.330746	0.99912
hsa-miR-193a-3p	25.0524	-0.0699335	0.172523	-0.405357	0.685215	0.99912
hsa-miR-193b-5p	0.760792	0.017047	0.936946	0.0181943	0.985484	0.99912
hsa-miR-193b-3p	16.1573	0.158639	0.230114	0.689392	0.490577	0.99912
hsa-miR-194-5p	49.6804	-0.1439	0.112534	-1.27872	0.200994	0.99912
hsa-miR-194-3p	0.563175	-0.460024	0.530796	-0.866669	0.386123	0.99912
hsa-miR-195-5p	28.9248	0.222784	0.176703	1.26079	0.207386	0.99912
hsa-miR-196a-5p	3.06755	0.558756	0.390366	1.43137	0.152326	0.99912
hsa-miR-196b-5p	38.9944	-0.184254	0.0778453	-2.36693	0.0179364	0.99912
hsa-miR-196b-3p	1.70618	-0.0385732	0.339668	-0.113561	0.909585	0.99912
hsa-miR-197-5p	0.150506	0.134532	0.958388	0.140374	0.888365	0.99912
hsa-miR-197-3p	523.5	-0.0893204	0.117637	-0.759289	0.44768	0.99912
hsa-miR-1972	0.434782	-0.50435	0.529781	-0.951997	0.341099	0.99912
hsa-miR-1973	0.122134	0.00733498	0.965973	0.00759335	0.993941	0.99912
hsa-miR-1976	0.356228	-0.123965	0.972493	-0.127472	0.898567	0.99912
hsa-miR-199a-5p	109.057	0.100342	0.176962	0.567028	0.570695	0.99912
hsa-miR-199a-3p	830.149	-0.0972801	0.0708765	-1.37253	0.169898	0.99912
hsa-miR-199b-5p	337.847	-0.330538	0.172894	-1.9118	0.0559016	0.99912
hsa-miR-199b-3p	830.149	-0.0972801	0.0708765	-1.37253	0.169898	0.99912
hsa-miR-19a-5p	1.41036	-0.336283	0.353098	-0.952379	0.340905	0.99912
hsa-miR-19a-3p	3073.17	-0.0399028	0.0869487	-0.458923	0.646289	0.99912
hsa-miR-19b-1-5p	14.0585	0.127431	0.139345	0.914498	0.360455	0.99912
hsa-miR-19b-3p	13141.8	0.0547476	0.0828701	0.660644	0.508841	0.99912
hsa-miR-19b-2-5p	0.220768	0.0538498	0.75226	0.0715841	0.942933	0.99912
hsa-miR-200a-3p	17.1111	-0.0637967	0.135185	-0.471921	0.636983	0.99912
hsa-miR-200b-5p	0.615184	0.466325	0.810446	0.575394	0.565025	0.99912
hsa-miR-200b-3p	20.4036	-0.062196	0.0921233	-0.675139	0.499588	0.99912
hsa-miR-200c-5p	0.49454	-0.365519	0.6721	-0.543845	0.586548	0.99912
hsa-miR-200c-3p	96.1	0.0359258	0.0913171	0.393418	0.694011	0.99912
hsa-miR-202-5p	0.0843222	-0.473068	0.973216	-0.486088	0.626905	0.99912
hsa-miR-203a-3p	0.255868	0.287735	0.699886	0.411117	0.680987	0.99912
hsa-miR-204-5p	1.59119	-0.126685	0.639119	-0.198218	0.842875	0.99912
hsa-miR-205-5p	0.485475	0.346703	0.657192	0.527552	0.597811	0.99912
hsa-miR-20a-5p	6461.75	0.00895319	0.0560586	0.159711	0.873109	0.99912
hsa-miR-20a-3p	19.2271	0.0552455	0.103116	0.535762	0.592123	0.99912
hsa-miR-20b-5p	148.309	-0.0193148	0.106228	-0.181824	0.855721	0.99912
hsa-miR-20b-3p	3.4276	-0.0253068	0.289824	-0.0873177	0.930419	0.99912
hsa-miR-21-5p	52245.4	0.0665235	0.0661625	1.00546	0.314677	0.99912
hsa-miR-21-3p	485.379	0.00373238	0.083065	0.0449333	0.96416	0.99912
hsa-miR-210-5p	0.411686	-0.159217	0.843535	-0.188749	0.850289	0.99912
hsa-miR-210-3p	16.3614	0.139539	0.109687	1.27216	0.203316	0.99912
hsa-miR-211-5p	0.252419	0.0648997	0.974834	0.0665751	0.94692	0.99912
hsa-miR-2110	22.1044	0.0434677	0.106137	0.409542	0.682142	0.99912
hsa-miR-2114-5p	1.16714	-0.372516	0.569679	-0.653906	0.513173	0.99912
hsa-miR-2115-5p	7.92919	-0.438208	0.270331	-1.62101	0.105016	0.99912
hsa-miR-2115-3p	2.30348	-0.51418	0.258523	-1.98891	0.0467109	0.99912
hsa-miR-2116-5p	0.239321	0.394886	0.713036	0.553809	0.57971	0.99912
hsa-miR-2116-3p	1.04948	0.335638	0.46853	0.716364	0.473767	0.99912
hsa-miR-212-3p	5.57114	0.0545471	0.185283	0.294399	0.768453	0.99912
hsa-miR-214-5p	0.0221474	0.0761168	0.971479	0.0783515	0.937548	0.99912
hsa-miR-214-3p	0.217798	0.0137093	0.965928	0.0141929	0.988676	0.99912
hsa-miR-215-5p	2.37689	0.375	0.415136	0.903318	0.366357	0.99912
hsa-miR-215-3p	0.0599476	-0.347295	0.974834	-0.356261	0.721645	0.99912
hsa-miR-218-5p	0.0442948	0.217165	0.965413	0.224945	0.822022	0.99912
hsa-miR-219a-5p	7.32431	-0.148339	0.175049	-0.847415	0.396764	0.99912
hsa-miR-219a-1-3p	0.0885895	0.385707	0.958661	0.40234	0.687434	0.99912
hsa-miR-219b-5p	1.40363	-0.11482	0.271051	-0.423609	0.671851	0.99912
hsa-miR-219b-3p	0.134853	0.44513	0.955592	0.465816	0.641347	0.99912
hsa-miR-22-5p	183.225	-0.0152214	0.0691503	-0.220121	0.825777	0.99912
hsa-miR-22-3p	1329.72	0.0270402	0.0684504	0.395033	0.692819	0.99912
hsa-miR-221-5p	49.7239	0.0951404	0.101686	0.935633	0.349462	0.99912
hsa-miR-221-3p	2845.06	0.0136601	0.0388867	0.351279	0.725379	0.99912
hsa-miR-222-5p	9.17356	-0.584928	0.248748	-2.35149	0.0186982	0.99912
hsa-miR-222-3p	1418.64	0.0679456	0.0658576	1.03171	0.30221	0.99912
hsa-miR-223-5p	256.46	-0.327716	0.150362	-2.17952	0.0292932	0.99912
hsa-miR-223-3p	278904	-0.403442	0.209384	-1.9268	0.0540044	0.99912
hsa-miR-224-5p	6.623	0.238547	0.319568	0.746467	0.455385	0.99912
hsa-miR-224-3p	0.149388	-0.34401	0.971652	-0.354046	0.723304	0.99912
hsa-miR-2277-5p	0.299268	0.243015	0.565359	0.429841	0.667311	0.99912
hsa-miR-2277-3p	0.569894	0.0622218	0.46194	0.134697	0.892852	0.99912
hsa-miR-2278	1.10653	0.320161	0.393847	0.812909	0.41627	0.99912
hsa-miR-2355-5p	8.15084	-0.102299	0.129326	-0.791012	0.428937	0.99912
hsa-miR-2355-3p	20.0731	-0.0384557	0.107672	-0.357155	0.720976	0.99912
hsa-miR-23a-5p	84.6655	-0.132537	0.174216	-0.760763	0.446799	0.99912
hsa-miR-23a-3p	21460.4	-0.0832384	0.0766368	-1.08614	0.277416	0.99912
hsa-miR-23b-5p	2.08286	0.11136	0.26286	0.423647	0.671823	0.99912
hsa-miR-23b-3p	1755.82	0.0688993	0.0479308	1.43747	0.150583	0.99912
hsa-miR-23c	0.263211	0.35292	0.920384	0.383448	0.701387	0.99912
hsa-miR-24-1-5p	2.43885	-0.145407	0.242564	-0.599456	0.548869	0.99912
hsa-miR-24-3p	6498.7	-0.0441841	0.0627844	-0.703744	0.481592	0.99912
hsa-miR-24-2-5p	55.3351	-0.0636638	0.073221	-0.869475	0.384588	0.99912
hsa-miR-2467-3p	0.0832144	0.118721	0.965359	0.122981	0.902122	0.99912
hsa-miR-25-5p	1.92679	0.246969	0.287399	0.859323	0.390163	0.99912
hsa-miR-25-3p	276.056	-0.0185482	0.0453111	-0.409353	0.682281	0.99912
hsa-miR-26a-5p	17073.9	-0.0168847	0.0494936	-0.341149	0.732991	0.99912
hsa-miR-26a-1-3p	0.923674	-0.391896	0.568381	-0.689496	0.490511	0.99912
hsa-miR-26a-2-3p	6.6948	-0.0414521	0.147378	-0.281263	0.778509	0.99912
hsa-miR-26b-5p	4031.57	-0.0442973	0.0423218	-1.04668	0.295248	0.99912
hsa-miR-26b-3p	106.434	-0.0139086	0.119512	-0.116378	0.907353	0.99912
hsa-miR-27a-5p	92.3315	-0.115702	0.210761	-0.548971	0.583026	0.99912
hsa-miR-27a-3p	5964.85	-0.0674519	0.0664402	-1.01523	0.309997	0.99912
hsa-miR-27b-5p	1.31839	-0.116841	0.388958	-0.300394	0.763877	0.99912
hsa-miR-27b-3p	1015.65	-0.107595	0.0656513	-1.63889	0.101236	0.99912
hsa-miR-28-5p	360.504	0.0815467	0.0673364	1.21103	0.225882	0.99912
hsa-miR-28-3p	170.436	0.0684713	0.0806296	0.849208	0.395765	0.99912
hsa-miR-296-5p	6.99713	0.409646	0.288764	1.41862	0.15601	0.99912
hsa-miR-296-3p	0.683325	0.676266	0.594152	1.1382	0.255035	0.99912
hsa-miR-299-5p	4.02674	0.0506994	0.333255	0.152134	0.879081	0.99912
hsa-miR-299-3p	1.65616	0.123617	0.411419	0.300466	0.763822	0.99912
hsa-miR-29a-5p	30.2482	-0.0377849	0.131033	-0.288363	0.773069	0.99912
hsa-miR-29a-3p	15233	0.0700185	0.0802529	0.872474	0.38295	0.99912
hsa-miR-29b-1-5p	52.7142	0.0262837	0.0846785	0.310394	0.756262	0.99912
hsa-miR-29b-3p	4833.24	-0.0305008	0.120769	-0.252556	0.800612	0.99912
hsa-miR-29b-2-5p	35.3726	0.115188	0.0777672	1.48119	0.138557	0.99912
hsa-miR-29c-5p	209.84	0.0895446	0.0515215	1.738	0.08221	0.99912
hsa-miR-29c-3p	1199.41	0.00388901	0.0950268	0.0409254	0.967355	0.99912
hsa-miR-301a-5p	4.66056	-0.184855	0.179806	-1.02808	0.303912	0.99912
hsa-miR-301a-3p	119.421	-0.21971	0.0991943	-2.21494	0.026764	0.99912
hsa-miR-301b-5p	0.412454	-0.0900377	0.54289	-0.165849	0.868276	0.99912
hsa-miR-301b-3p	9.53619	-0.216152	0.145092	-1.48976	0.136287	0.99912
hsa-miR-3064-5p	0.424265	0.379739	0.651313	0.583037	0.559869	0.99912
hsa-miR-3064-3p	1.44495	0.468995	0.362195	1.29487	0.195366	0.99912
hsa-miR-3065-5p	0.888824	0.060526	0.346142	0.174859	0.861191	0.99912
hsa-miR-3065-3p	1.22294	0.0715977	0.596495	0.120031	0.904459	0.99912
hsa-miR-3074-5p	1.14985	0.264876	0.344759	0.768295	0.442312	0.99912
hsa-miR-3074-3p	1.27113	0.156522	0.32564	0.480658	0.630759	0.99912
hsa-miR-30a-5p	15.9948	0.185084	0.132863	1.39305	0.163606	0.99912
hsa-miR-30a-3p	0.893257	-0.365121	0.365989	-0.997627	0.31846	0.99912
hsa-miR-30b-5p	4012.2	0.037122	0.0690582	0.537547	0.59089	0.99912
hsa-miR-30b-3p	5.85602	-0.0128921	0.159	-0.0810822	0.935377	0.99912
hsa-miR-30c-5p	6775.26	-0.0618377	0.0653794	-0.945827	0.344237	0.99912
hsa-miR-30c-1-3p	12.5178	0.126274	0.131657	0.959116	0.3375	0.99912
hsa-miR-30d-5p	4808.76	0.0610112	0.0533236	1.14417	0.252554	0.99912
hsa-miR-30d-3p	1.44822	-0.053813	0.287781	-0.186993	0.851666	0.99912
hsa-miR-30e-5p	2179.99	-0.100382	0.0746872	-1.34403	0.178938	0.99912
hsa-miR-30e-3p	119.521	-0.123996	0.100594	-1.23265	0.217708	0.99912
hsa-miR-31-5p	248.626	-0.0743124	0.237357	-0.313083	0.754217	0.99912
hsa-miR-31-3p	14.7713	0.101009	0.21309	0.47402	0.635486	0.99912
hsa-miR-3115	0.0599476	-0.347295	0.974834	-0.356261	0.721645	0.99912
hsa-miR-3120-3p	0.0342054	0.0042773	0.972788	0.00439695	0.996492	0.99912
hsa-miR-3121-3p	0.061067	-0.122311	0.975426	-0.125392	0.900213	0.99912
hsa-miR-3124-5p	0.270626	-0.216562	0.731099	-0.296215	0.767066	0.99912
hsa-miR-3124-3p	0.061067	-0.122311	0.975426	-0.125392	0.900213	0.99912
hsa-miR-3127-5p	0.0905582	0.313088	0.958851	0.326524	0.744028	0.99912
hsa-miR-3128	0.183593	-0.185617	0.972861	-0.190795	0.848686	0.99912
hsa-miR-3129-5p	0.0221474	0.0761168	0.971479	0.0783515	0.937548	0.99912
hsa-miR-3129-3p	0.606653	-0.232057	0.747621	-0.310394	0.756262	0.99912
hsa-miR-3130-5p	2.91604	0.136399	0.288958	0.472038	0.6369	0.99912
hsa-miR-3130-3p	0.345824	0.0539972	0.945075	0.0571354	0.954437	0.99912
hsa-miR-3133	0.12639	0.150494	0.959837	0.156791	0.87541	0.99912
hsa-miR-3134	0.574441	-0.0978344	0.967474	-0.101123	0.919452	0.99912
hsa-miR-3136-5p	0.890307	-0.303333	0.516026	-0.587826	0.556649	0.99912
hsa-miR-3138	0.363423	0.41642	0.689364	0.604064	0.545801	0.99912
hsa-miR-3139	0.0776059	0.00848753	0.968485	0.00876372	0.993008	0.99912
hsa-miR-3140-5p	1.0285	0.250994	0.358785	0.699568	0.484197	0.99912
hsa-miR-3140-3p	0.436135	0.706957	0.768443	0.919987	0.35758	0.99912
hsa-miR-3141	0.0442948	0.217165	0.965413	0.224945	0.822022	0.99912
hsa-miR-3143	3.07605	0.0353461	0.20316	0.173981	0.86188	0.99912
hsa-miR-3144-3p	0.508373	-0.187189	0.971823	-0.192616	0.84726	0.99912
hsa-miR-3145-5p	0.162564	0.128227	0.957806	0.133876	0.893501	0.99912
hsa-miR-3146	0.0684108	0.206072	0.962275	0.21415	0.83043	0.99912
hsa-miR-3150a-5p	0.0442948	0.217165	0.965413	0.224945	0.822022	0.99912
hsa-miR-3150a-3p	0.082095	-0.091696	0.970858	-0.0944484	0.924753	0.99912
hsa-miR-3150b-5p	0.253122	0.312677	0.95245	0.328288	0.742694	0.99912
hsa-miR-3150b-3p	1.83802	0.158127	0.286039	0.552818	0.580388	0.99912
hsa-miR-3151-5p	0.215159	-0.0287917	0.955914	-0.0301195	0.975972	0.99912
hsa-miR-3154	1.34397	-0.2844	0.288518	-0.985728	0.324267	0.99912
hsa-miR-3155a	0.144942	0.489362	0.955193	0.512318	0.608429	0.99912
hsa-miR-3157-5p	2.38872	-0.100018	0.264002	-0.378855	0.704795	0.99912
hsa-miR-3157-3p	0.276602	0.0102651	0.950583	0.0107988	0.991384	0.99912
hsa-miR-3158-5p	0.509722	0.151144	0.493392	0.306336	0.759349	0.99912
hsa-miR-3158-3p	0.835316	0.0352583	0.412476	0.0854797	0.93188	0.99912
hsa-miR-3159	0.383089	-0.250541	0.971204	-0.257969	0.796431	0.99912
hsa-miR-3160-3p	0.477733	-0.458844	0.529426	-0.866681	0.386117	0.99912
hsa-miR-3161	0.116526	-0.152077	0.971569	-0.156528	0.875617	0.99912
hsa-miR-3162-3p	0.159701	-0.00748266	0.960194	-0.00779287	0.993782	0.99912
hsa-miR-3164	0.0221474	0.0761168	0.971479	0.0783515	0.937548	0.99912
hsa-miR-3173-5p	4.10584	0.0733513	0.258138	0.284155	0.776291	0.99912
hsa-miR-3173-3p	0.162564	0.128227	0.957806	0.133876	0.893501	0.99912
hsa-miR-3174	0.535227	0.573017	0.592659	0.966858	0.333615	0.99912
hsa-miR-3176	0.510315	0.175871	0.62564	0.281105	0.77863	0.99912
hsa-miR-3177-5p	0.061067	-0.122311	0.975426	-0.125392	0.900213	0.99912
hsa-miR-3177-3p	0.815371	0.0722727	0.392236	0.184258	0.853811	0.99912
hsa-miR-3179	2.15953	-0.281253	0.255735	-1.09978	0.271427	0.99912
hsa-miR-3180-3p	0.322022	-0.314015	0.970634	-0.323515	0.746305	0.99912
hsa-miR-3180	0.322022	-0.314015	0.970634	-0.323515	0.746305	0.99912
hsa-miR-3186-3p	0.0843222	-0.473068	0.973216	-0.486088	0.626905	0.99912
hsa-miR-3187-3p	0.082095	-0.091696	0.970858	-0.0944484	0.924753	0.99912
hsa-miR-3188	0.0221474	0.0761168	0.971479	0.0783515	0.937548	0.99912
hsa-miR-3190-5p	0.0342054	0.0042773	0.972788	0.00439695	0.996492	0.99912
hsa-miR-3190-3p	0.578751	0.0886982	0.6118	0.144979	0.884727	0.99912
hsa-miR-3191-5p	0.179843	-0.671938	0.961671	-0.698719	0.484728	0.99912
hsa-miR-3192-5p	0.166429	0.317116	0.955215	0.331984	0.739901	0.99912
hsa-miR-3194-5p	4.28186	0.299828	0.306365	0.978663	0.327747	0.99912
hsa-miR-3194-3p	3.83228	-0.150748	0.374561	-0.402465	0.687342	0.99912
hsa-miR-3198	0.602353	-0.199659	0.420365	-0.474966	0.634811	0.99912
hsa-miR-3199	0.568321	-0.377607	0.970108	-0.389243	0.697097	0.99912
hsa-miR-32-5p	238.826	0.0737525	0.118796	0.620833	0.53471	0.99912
hsa-miR-32-3p	6.73421	-0.162177	0.139673	-1.16112	0.245595	0.99912
hsa-miR-3200-5p	0.0342054	0.0042773	0.972788	0.00439695	0.996492	0.99912
hsa-miR-3200-3p	0.47141	-0.424595	0.968688	-0.43832	0.661155	0.99912
hsa-miR-3202	2.14193	-0.0826268	0.36471	-0.226555	0.82077	0.99912
hsa-miR-320a-5p	0.363336	0.0389171	0.963911	0.0403742	0.967795	0.99912
hsa-miR-320a-3p	717.344	0.0987336	0.0767029	1.28722	0.198017	0.99912
hsa-miR-320b	22.6761	0.0968024	0.0921099	1.05094	0.293284	0.99912
hsa-miR-320c	6.69325	0.0537095	0.148769	0.361027	0.718079	0.99912
hsa-miR-320d	4.48332	0.0621242	0.182984	0.339507	0.734228	0.99912
hsa-miR-320e	0.79455	-0.0492905	0.613817	-0.0803018	0.935997	0.99912
hsa-miR-323a-3p	5.86467	0.048824	0.326697	0.149447	0.881201	0.99912
hsa-miR-323b-3p	1.00027	-0.313288	0.931879	-0.33619	0.736728	0.99912
hsa-miR-324-5p	231.949	0.0167963	0.0635726	0.264207	0.791621	0.99912
hsa-miR-324-3p	81.3117	0.053739	0.0697122	0.77087	0.440784	0.99912
hsa-miR-326	188.816	0.201613	0.0861076	2.3414	0.0192114	0.99912
hsa-miR-328-5p	0.119895	-0.538895	0.971471	-0.55472	0.579086	0.99912
hsa-miR-328-3p	19.8083	0.158265	0.106093	1.49175	0.135765	0.99912
hsa-miR-329-3p	6.99468	-0.0775667	0.260356	-0.297925	0.76576	0.99912
hsa-miR-330-5p	21.5714	0.0296521	0.105184	0.281908	0.778014	0.99912
hsa-miR-330-3p	17.7781	0.0595745	0.0925561	0.643658	0.519797	0.99912
hsa-miR-331-5p	6.62752	0.123827	0.144083	0.859418	0.39011	0.99912
hsa-miR-331-3p	22.7389	0.116863	0.101974	1.14601	0.251789	0.99912
hsa-miR-335-5p	111.917	0.0868013	0.0506753	1.71289	0.0867327	0.99912
hsa-miR-335-3p	4.15861	0.143578	0.202311	0.709688	0.477898	0.99912
hsa-miR-337-5p	8.13487	0.160522	0.218449	0.734826	0.462446	0.99912
hsa-miR-337-3p	5.1962	-0.490341	0.32577	-1.50518	0.132278	0.99912
hsa-miR-338-5p	39.6169	-0.3127	0.183034	-1.70843	0.0875574	0.99912
hsa-miR-338-3p	203.493	-0.449528	0.162923	-2.75915	0.00579527	0.99912
hsa-miR-339-5p	853.955	0.147113	0.0717864	2.04932	0.0404311	0.99912
hsa-miR-339-3p	25.2815	0.0161931	0.097162	0.166661	0.867637	0.99912
hsa-miR-33a-5p	159.104	-0.00711227	0.082585	-0.0861206	0.931371	0.99912
hsa-miR-33a-3p	66.3538	0.0345474	0.0582318	0.593275	0.552997	0.99912
hsa-miR-33b-5p	15.0708	0.0636085	0.146602	0.433887	0.664371	0.99912
hsa-miR-33b-3p	0.330092	0.0531582	0.674789	0.0787775	0.93721	0.99912
hsa-miR-340-5p	963.983	-0.183834	0.0758495	-2.42367	0.0153646	0.99912
hsa-miR-340-3p	171.699	-0.0675849	0.100288	-0.673909	0.500369	0.99912
hsa-miR-342-5p	142.836	0.127292	0.121597	1.04684	0.295174	0.99912
hsa-miR-342-3p	7842.1	0.143673	0.112065	1.28205	0.199826	0.99912
hsa-miR-345-5p	390.012	-0.0725357	0.101124	-0.717295	0.473192	0.99912
hsa-miR-345-3p	0.0442948	0.217165	0.965413	0.224945	0.822022	0.99912
hsa-miR-34a-5p	69.9676	0.185435	0.0975286	1.90134	0.0572575	0.99912
hsa-miR-34a-3p	3.40285	0.172487	0.411827	0.418834	0.675337	0.99912
hsa-miR-34b-5p	3.29587	-0.0686107	0.185806	-0.369259	0.711934	0.99912
hsa-miR-34b-3p	0.724417	0.0927191	0.416766	0.222473	0.823946	0.99912
hsa-miR-34c-5p	3.10789	0.00108155	0.197787	0.00546826	0.995637	0.99912
hsa-miR-34c-3p	0.134853	0.44513	0.955592	0.465816	0.641347	0.99912
hsa-miR-3529-3p	0.0843222	-0.473068	0.973216	-0.486088	0.626905	0.99912
hsa-miR-3605-5p	1.36157	-0.0415974	0.392343	-0.106023	0.915564	0.99912
hsa-miR-3605-3p	1.61641	-0.147679	0.261165	-0.56546	0.571761	0.99912
hsa-miR-3609	4.53947	0.222816	0.257063	0.866775	0.386065	0.99912
hsa-miR-361-5p	518.274	-0.00361518	0.0575015	-0.0628712	0.949869	0.99912
hsa-miR-361-3p	707.997	0.147782	0.0997651	1.4813	0.138527	0.99912
hsa-miR-3611	0.977797	-0.335898	0.407293	-0.824708	0.409537	0.99912
hsa-miR-3613-5p	32.8724	0.142545	0.100753	1.4148	0.157126	0.99912
hsa-miR-3613-3p	5.74584	0.606904	0.242689	2.50074	0.0123933	0.99912
hsa-miR-3614-5p	1.77179	-0.0126329	0.289404	-0.0436512	0.965182	0.99912
hsa-miR-3614-3p	3.14396	-0.134904	0.250678	-0.538155	0.59047	0.99912
hsa-miR-3615	127.308	-0.0926201	0.113078	-0.819085	0.412738	0.99912
hsa-miR-3616-3p	0.149388	-0.34401	0.971652	-0.354046	0.723304	0.99912
hsa-miR-3619-5p	0.584556	-0.0549883	0.554432	-0.0991795	0.920996	0.99912
hsa-miR-3619-3p	0.200848	-0.466711	0.967073	-0.482602	0.629378	0.99912
hsa-miR-362-3p	221.272	-0.0180172	0.0719046	-0.250571	0.802146	0.99912
hsa-miR-3620-3p	0.180222	0.317188	0.95458	0.33228	0.739678	0.99912
hsa-miR-3621	0.138673	0.0881514	0.960288	0.0917969	0.926859	0.99912
hsa-miR-363-5p	0.512791	-0.187726	0.527696	-0.355747	0.72203	0.99912
hsa-miR-363-3p	191.097	0.0726348	0.0942465	0.770689	0.440891	0.99912
hsa-miR-3651	0.274566	0.29891	0.965527	0.309582	0.756879	0.99912
hsa-miR-3652	0.0221474	0.0761168	0.971479	0.0783515	0.937548	0.99912
hsa-miR-3657	1.29203	-0.0907579	0.282624	-0.321126	0.748115	0.99912
hsa-miR-365a-3p	246.807	-0.0310232	0.15417	-0.201227	0.840521	0.99912
hsa-miR-365b-5p	0.20237	0.373826	0.953508	0.392053	0.695019	0.99912
hsa-miR-365b-3p	246.807	-0.0310232	0.15417	-0.201227	0.840521	0.99912
hsa-miR-3661	0.061067	-0.122311	0.975426	-0.125392	0.900213	0.99912
hsa-miR-3662	0.252419	0.0648997	0.974834	0.0665751	0.94692	0.99912
hsa-miR-3665	0.0843222	-0.473068	0.973216	-0.486088	0.626905	0.99912
hsa-miR-3667-5p	4.50234	0.0147552	0.272802	0.0540877	0.956865	0.99912
hsa-miR-3667-3p	10.2255	0.0818072	0.220591	0.370854	0.710746	0.99912
hsa-miR-3677-5p	0.0554586	-0.232229	0.975426	-0.23808	0.811819	0.99912
hsa-miR-3679-5p	1.56309	-0.116222	0.303389	-0.383079	0.701662	0.99912
hsa-miR-3680-5p	0.334514	0.147146	0.867978	0.169527	0.865382	0.99912
hsa-miR-3680-3p	0.179328	0.0988835	0.957013	0.103325	0.917705	0.99912
hsa-miR-3682-5p	0.0221474	0.0761168	0.971479	0.0783515	0.937548	0.99912
hsa-miR-3682-3p	0.0832144	0.118721	0.965359	0.122981	0.902122	0.99912
hsa-miR-3684	1.51459	0.034142	0.303083	0.112649	0.910309	0.99912
hsa-miR-3685	0.0221474	0.0761168	0.971479	0.0783515	0.937548	0.99912
hsa-miR-3688-3p	0.198395	-0.00422498	0.956741	-0.00441601	0.996477	0.99912
hsa-miR-3689a-5p	0.0221474	0.0761168	0.971479	0.0783515	0.937548	0.99912
hsa-miR-3689b-5p	0.0221474	0.0761168	0.971479	0.0783515	0.937548	0.99912
hsa-miR-3689e	0.0221474	0.0761168	0.971479	0.0783515	0.937548	0.99912
hsa-miR-369-5p	4.78443	0.237671	0.42255	0.562468	0.573797	0.99912
hsa-miR-369-3p	11.7056	0.246939	0.27864	0.88623	0.375493	0.99912
hsa-miR-3690	5.11764	0.0942526	0.165488	0.569543	0.568988	0.99912
hsa-miR-3691-5p	0.249141	-0.00727274	0.940162	-0.00773563	0.993828	0.99912
hsa-miR-3691-3p	0.0342054	0.0042773	0.972788	0.00439695	0.996492	0.99912
hsa-miR-370-5p	0.149388	-0.34401	0.971652	-0.354046	0.723304	0.99912
hsa-miR-370-3p	2.74838	0.0919299	0.305265	0.301148	0.763302	0.99912
hsa-miR-3714	0.061067	-0.122311	0.975426	-0.125392	0.900213	0.99912
hsa-miR-371b-5p	5.40997	-0.0855795	0.157096	-0.544759	0.585919	0.99912
hsa-miR-371b-3p	2.74922	-0.0605606	0.283639	-0.213513	0.830927	0.99912
hsa-miR-373-3p	0.122795	0.4426	0.956248	0.462851	0.643471	0.99912
hsa-miR-374a-5p	166.674	-0.153807	0.0730917	-2.1043	0.0353522	0.99912
hsa-miR-374a-3p	1.47197	-0.220433	0.367651	-0.599573	0.548791	0.99912
hsa-miR-374b-3p	8.03443	-0.257562	0.151005	-1.70566	0.0880721	0.99912
hsa-miR-374c-5p	2.07317	-0.257125	0.236768	-1.08598	0.277488	0.99912
hsa-miR-374c-3p	0.38197	-0.505123	0.969182	-0.521185	0.602238	0.99912
hsa-miR-375-3p	0.100648	0.385643	0.957708	0.402673	0.687189	0.99912
hsa-miR-376a-5p	6.01115	-0.31055	0.241653	-1.2851	0.198756	0.99912
hsa-miR-376a-3p	37.898	0.116062	0.167275	0.693842	0.487781	0.99912
hsa-miR-376a-2-5p	0.657761	-0.312841	0.96251	-0.325026	0.745161	0.99912
hsa-miR-376b-5p	0.79224	0.158461	0.591201	0.268033	0.788674	0.99912
hsa-miR-376b-3p	12.8242	-0.0110424	0.241926	-0.0456435	0.963594	0.99912
hsa-miR-376c-5p	1.26641	0.00909613	0.46877	0.0194043	0.984519	0.99912
hsa-miR-376c-3p	91.7644	-0.0205749	0.128845	-0.159688	0.873127	0.99912
hsa-miR-377-3p	1.12564	-0.109304	0.613621	-0.17813	0.858621	0.99912
hsa-miR-378a-5p	115.378	0.0190044	0.0718347	0.264558	0.79135	0.99912
hsa-miR-378a-3p	1315.92	0.105095	0.0488086	2.15321	0.0313025	0.99912
hsa-miR-378b	0.0221474	0.0761168	0.971479	0.0783515	0.937548	0.99912
hsa-miR-378c	99.3678	0.0548669	0.0529706	1.0358	0.300296	0.99912
hsa-miR-378d	18.378	0.112692	0.100058	1.12627	0.260052	0.99912
hsa-miR-378e	0.0997533	0.151044	0.96169	0.157061	0.875197	0.99912
hsa-miR-378f	4.10586	0.26129	0.172224	1.51716	0.129227	0.99912
hsa-miR-378g	1.31487	0.307384	0.294116	1.04511	0.295972	0.99912
hsa-miR-378i	54.1526	0.229051	0.127578	1.79539	0.0725921	0.99912
hsa-miR-379-5p	9.1996	0.179915	0.202445	0.888708	0.37416	0.99912
hsa-miR-379-3p	3.38908	-0.126651	0.404111	-0.313406	0.753972	0.99912
hsa-miR-380-3p	2.54873	-0.308695	0.396945	-0.777677	0.436759	0.99912
hsa-miR-381-5p	0.149388	-0.34401	0.971652	-0.354046	0.723304	0.99912
hsa-miR-381-3p	9.22078	-0.524018	0.348267	-1.50465	0.132415	0.99912
hsa-miR-382-5p	9.03964	0.344107	0.210208	1.63698	0.101634	0.99912
hsa-miR-382-3p	0.801229	0.255162	0.553484	0.46101	0.644791	0.99912
hsa-miR-3909	16.2201	-0.0543014	0.136035	-0.399173	0.689765	0.99912
hsa-miR-3911	0.0554586	-0.232229	0.975426	-0.23808	0.811819	0.99912
hsa-miR-3912-5p	0.0442948	0.217165	0.965413	0.224945	0.822022	0.99912
hsa-miR-3912-3p	1.93316	-0.136387	0.317109	-0.430095	0.667127	0.99912
hsa-miR-3913-5p	0.834461	-0.552278	0.431183	-1.28084	0.200249	0.99912
hsa-miR-3913-3p	0.267926	0.289302	0.701526	0.41239	0.680054	0.99912
hsa-miR-3916	0.0221474	0.0761168	0.971479	0.0783515	0.937548	0.99912
hsa-miR-3922-5p	0.244884	0.0463672	0.749121	0.0618956	0.950646	0.99912
hsa-miR-3928-3p	1.30099	-0.0495162	0.350832	-0.141139	0.88776	0.99912
hsa-miR-3934-5p	1.61176	0.0528103	0.497981	0.106049	0.915544	0.99912
hsa-miR-3934-3p	0.146911	0.448994	0.955018	0.470142	0.638253	0.99912
hsa-miR-3939	0.082095	-0.091696	0.970858	-0.0944484	0.924753	0.99912
hsa-miR-3940-3p	1.49703	0.103381	0.340105	0.30397	0.761151	0.99912
hsa-miR-3942-5p	0.061067	-0.122311	0.975426	-0.125392	0.900213	0.99912
hsa-miR-3942-3p	0.115406	-0.410113	0.973996	-0.421062	0.67371	0.99912
hsa-miR-3944-5p	0.329834	0.18667	0.702985	0.26554	0.790594	0.99912
hsa-miR-3944-3p	0.0221474	0.0761168	0.971479	0.0783515	0.937548	0.99912
hsa-miR-409-5p	4.25773	0.0284491	0.368664	0.0771681	0.93849	0.99912
hsa-miR-409-3p	24.1532	-0.00479915	0.145941	-0.0328843	0.973767	0.99912
hsa-miR-410-5p	0.10647	-0.188754	0.973406	-0.19391	0.846246	0.99912
hsa-miR-410-3p	2.0346	-0.418061	0.423991	-0.986013	0.324127	0.99912
hsa-miR-411-5p	5.06951	-0.330218	0.309003	-1.06866	0.285224	0.99912
hsa-miR-411-3p	7.46359	-0.135705	0.313562	-0.432786	0.66517	0.99912
hsa-miR-412-5p	1.76968	-0.200601	0.555779	-0.360937	0.718147	0.99912
hsa-miR-412-3p	0.149388	-0.34401	0.971652	-0.354046	0.723304	0.99912
hsa-miR-421	57.4664	-0.00817457	0.0614215	-0.13309	0.894122	0.99912
hsa-miR-422a	0.7289	0.455337	0.430172	1.0585	0.289827	0.99912
hsa-miR-423-5p	918.354	0.112217	0.058351	1.92314	0.054462	0.99912
hsa-miR-423-3p	1287.12	0.0360038	0.0716706	0.502352	0.61542	0.99912
hsa-miR-424-5p	904.97	-0.358136	0.155897	-2.29726	0.0216039	0.99912
hsa-miR-424-3p	46.6787	-0.0650081	0.11391	-0.570696	0.568206	0.99912
hsa-miR-425-5p	1313.3	-0.0634982	0.0858629	-0.73953	0.459585	0.99912
hsa-miR-425-3p	104.959	0.0102772	0.085747	0.119855	0.904598	0.99912
hsa-miR-4269	0.0221474	0.0761168	0.971479	0.0783515	0.937548	0.99912
hsa-miR-4284	0.69852	0.366515	0.690666	0.530669	0.595648	0.99912
hsa-miR-4286	3159.13	0.00336956	0.071974	0.0468164	0.96266	0.99912
hsa-miR-429	2.6374	-0.0600971	0.203624	-0.295137	0.767889	0.99912
hsa-miR-4299	0.303497	-0.0698576	0.913141	-0.0765026	0.939019	0.99912
hsa-miR-4301	0.356228	-0.123965	0.972493	-0.127472	0.898567	0.99912
hsa-miR-4306	0.183593	-0.185617	0.972861	-0.190795	0.848686	0.99912
hsa-miR-431-5p	6.10142	0.2213	0.287853	0.768794	0.442016	0.99912
hsa-miR-432-5p	2.55262	0.125733	0.37275	0.337312	0.735882	0.99912
hsa-miR-4326	9.08585	0.188994	0.146221	1.29252	0.196176	0.99912
hsa-miR-433-5p	0.0442948	0.217165	0.965413	0.224945	0.822022	0.99912
hsa-miR-433-3p	0.944385	0.0879229	0.557313	0.157762	0.874644	0.99912
hsa-miR-4420	0.0342054	0.0042773	0.972788	0.00439695	0.996492	0.99912
hsa-miR-4422	2.12867	-0.13521	0.465807	-0.290271	0.771609	0.99912
hsa-miR-4423-5p	0.252419	0.0648997	0.974834	0.0665751	0.94692	0.99912
hsa-miR-4425	1.16137	0.230785	0.534002	0.43218	0.665611	0.99912
hsa-miR-4426	0.061067	-0.122311	0.975426	-0.125392	0.900213	0.99912
hsa-miR-4429	1.25849	0.120656	0.341411	0.353403	0.723786	0.99912
hsa-miR-4430	0.0342054	0.0042773	0.972788	0.00439695	0.996492	0.99912
hsa-miR-4433a-5p	1.64598	-0.140925	0.532522	-0.264638	0.791289	0.99912
hsa-miR-4433a-3p	0.209335	-0.505256	0.970553	-0.520586	0.602655	0.99912
hsa-miR-4433b-5p	94.7501	0.17482	0.133756	1.30701	0.191211	0.99912
hsa-miR-4433b-3p	2.05919	-0.365665	0.457844	-0.798668	0.424483	0.99912
hsa-miR-4440	2.05998	0.242062	0.251115	0.963951	0.33507	0.99912
hsa-miR-4443	1.97794	-0.241976	0.276976	-0.873633	0.382318	0.99912
hsa-miR-4446-5p	0.149388	-0.34401	0.971652	-0.354046	0.723304	0.99912
hsa-miR-4446-3p	0.0442948	0.217165	0.965413	0.224945	0.822022	0.99912
hsa-miR-4448	10.5043	0.0692811	0.119569	0.579425	0.562303	0.99912
hsa-miR-4449	0.254749	0.0806573	0.93436	0.0863236	0.931209	0.99912
hsa-miR-4451	0.0599476	-0.347295	0.974834	-0.356261	0.721645	0.99912
hsa-miR-4453	0.149388	-0.34401	0.971652	-0.354046	0.723304	0.99912
hsa-miR-4454	99.7571	0.0384923	0.128802	0.298848	0.765056	0.99912
hsa-miR-4457	0.119895	-0.538895	0.971471	-0.55472	0.579086	0.99912
hsa-miR-4464	0.757257	0.338358	0.958309	0.353078	0.72403	0.99912
hsa-miR-4466	0.0599476	-0.347295	0.974834	-0.356261	0.721645	0.99912
hsa-miR-4469	0.10647	-0.188754	0.973406	-0.19391	0.846246	0.99912
hsa-miR-4470	0.10647	-0.188754	0.973406	-0.19391	0.846246	0.99912
hsa-miR-4473	1.70503	0.327293	0.403381	0.811375	0.41715	0.99912
hsa-miR-4474-3p	0.606263	0.2939	0.586411	0.501184	0.616242	0.99912
hsa-miR-4477b	0.421131	-0.250949	0.65516	-0.383035	0.701694	0.99912
hsa-miR-4479	0.0342054	0.0042773	0.972788	0.00439695	0.996492	0.99912
hsa-miR-4482-5p	0.830396	-0.332463	0.930758	-0.357196	0.720945	0.99912
hsa-miR-4482-3p	1.38336	-0.261667	0.714235	-0.366359	0.714097	0.99912
hsa-miR-4484	0.780018	0.0739574	0.508556	0.145426	0.884374	0.99912
hsa-miR-4485-3p	9.47867	0.201402	0.217773	0.924825	0.355057	0.99912
hsa-miR-4487	0.0221474	0.0761168	0.971479	0.0783515	0.937548	0.99912
hsa-miR-4488	0.149388	-0.34401	0.971652	-0.354046	0.723304	0.99912
hsa-miR-4489	0.322022	-0.314015	0.970634	-0.323515	0.746305	0.99912
hsa-miR-4498	0.0221474	0.0761168	0.971479	0.0783515	0.937548	0.99912
hsa-miR-449a	1.4	-0.1227	0.319526	-0.384007	0.700973	0.99912
hsa-miR-449b-5p	0.614843	-0.192386	0.760361	-0.253019	0.800254	0.99912
hsa-miR-449b-3p	0.0221474	0.0761168	0.971479	0.0783515	0.937548	0.99912
hsa-miR-449c-5p	0.19228	0.324289	0.954021	0.339918	0.733918	0.99912
hsa-miR-4504	0.0599476	-0.347295	0.974834	-0.356261	0.721645	0.99912
hsa-miR-4508	0.652066	0.253797	0.441311	0.575097	0.565226	0.99912
hsa-miR-450a-5p	166.411	-0.223607	0.162452	-1.37645	0.168683	0.99912
hsa-miR-450a-1-3p	1.31815	-0.303786	0.318746	-0.953066	0.340557	0.99912
hsa-miR-450a-2-3p	3.40107	-0.287438	0.221103	-1.30002	0.193594	0.99912
hsa-miR-450b-5p	31.84	-0.280622	0.187131	-1.4996	0.133717	0.99912
hsa-miR-450b-3p	0.623267	-0.306923	0.448857	-0.683788	0.494109	0.99912
hsa-miR-4511	0.379098	-0.3271	0.659652	-0.495868	0.619988	0.99912
hsa-miR-4516	0.0221474	0.0761168	0.971479	0.0783515	0.937548	0.99912
hsa-miR-4517	0.24466	-0.0976549	0.947584	-0.103057	0.917918	0.99912
hsa-miR-4518	0.433834	0.0609673	0.650228	0.093763	0.925297	0.99912
hsa-miR-451a	9350.75	0.111728	0.227325	0.49149	0.62308	0.99912
hsa-miR-451b	0.0221474	0.0761168	0.971479	0.0783515	0.937548	0.99912
hsa-miR-452-5p	0.625793	0.27803	0.598411	0.464614	0.642208	0.99912
hsa-miR-4521	17.3065	0.172046	0.207112	0.830692	0.406148	0.99912
hsa-miR-4523	0.670265	-0.0541815	0.493258	-0.109844	0.912533	0.99912
hsa-miR-4524a-3p	1.25986	0.522658	0.364649	1.43332	0.151767	0.99912
hsa-miR-4533	0.061067	-0.122311	0.975426	-0.125392	0.900213	0.99912
hsa-miR-4536-5p	0.849007	0.2762	0.677214	0.407847	0.683386	0.99912
hsa-miR-4536-3p	0.680104	-0.00649506	0.539057	-0.0120489	0.990387	0.99912
hsa-miR-454-5p	9.79013	0.0129088	0.150691	0.0856637	0.931734	0.99912
hsa-miR-454-3p	374.165	-0.0166408	0.0402835	-0.413093	0.679538	0.99912
hsa-miR-455-5p	0.307877	0.0273976	0.970909	0.0282185	0.977488	0.99912
hsa-miR-455-3p	1.61656	0.225581	0.302398	0.745973	0.455684	0.99912
hsa-miR-4632-3p	1.37105	0.263113	0.342626	0.767929	0.442529	0.99912
hsa-miR-4635	0.0554586	-0.232229	0.975426	-0.23808	0.811819	0.99912
hsa-miR-4637	0.149388	-0.34401	0.971652	-0.354046	0.723304	0.99912
hsa-miR-4638-5p	0.0221474	0.0761168	0.971479	0.0783515	0.937548	0.99912
hsa-miR-4639-5p	0.625793	0.27803	0.598411	0.464614	0.642208	0.99912
hsa-miR-4641	0.0221474	0.0761168	0.971479	0.0783515	0.937548	0.99912
hsa-miR-4644	0.15522	-0.0484251	0.962283	-0.0503232	0.959865	0.99912
hsa-miR-4645-5p	0.266404	-0.378215	0.948709	-0.398663	0.690142	0.99912
hsa-miR-4645-3p	0.592666	-0.291974	0.515291	-0.566621	0.570972	0.99912
hsa-miR-4646-5p	0.110917	-0.287188	0.975426	-0.294423	0.768434	0.99912
hsa-miR-4646-3p	0.0442948	0.217165	0.965413	0.224945	0.822022	0.99912
hsa-miR-4647	0.0554586	-0.232229	0.975426	-0.23808	0.811819	0.99912
hsa-miR-4653-3p	0.0221474	0.0761168	0.971479	0.0783515	0.937548	0.99912
hsa-miR-4655-5p	0.252419	0.0648997	0.974834	0.0665751	0.94692	0.99912
hsa-miR-4659a-3p	0.433482	-0.114757	0.658144	-0.174365	0.861578	0.99912
hsa-miR-4659b-3p	0.645195	0.46982	0.949475	0.49482	0.620727	0.99912
hsa-miR-4660	0.264544	0.0181881	0.734441	0.0247645	0.980243	0.99912
hsa-miR-4661-5p	0.337282	-0.459911	0.677473	-0.678862	0.497225	0.99912
hsa-miR-4662a-5p	1.75613	0.223395	0.278897	0.800994	0.423135	0.99912
hsa-miR-4662a-3p	0.624318	0.0435094	0.651717	0.0667611	0.946772	0.99912
hsa-miR-4664-5p	2.56838	-0.111345	0.254401	-0.437677	0.66162	0.99912
hsa-miR-4665-5p	0.123869	0.142624	0.959568	0.148633	0.881843	0.99912
hsa-miR-4667-5p	0.396792	-0.0983376	0.681744	-0.144244	0.885308	0.99912
hsa-miR-4667-3p	0.061067	-0.122311	0.975426	-0.125392	0.900213	0.99912
hsa-miR-4668-3p	0.180962	-0.45273	0.968977	-0.467224	0.64034	0.99912
hsa-miR-4669	0.299738	-0.846852	0.952583	-0.889006	0.374	0.99912
hsa-miR-4670-5p	0.0599476	-0.347295	0.974834	-0.356261	0.721645	0.99912
hsa-miR-4670-3p	0.094153	-0.152077	0.971569	-0.156528	0.875617	0.99912
hsa-miR-4672	0.508373	-0.187189	0.971823	-0.192616	0.84726	0.99912
hsa-miR-4673	0.0221474	0.0761168	0.971479	0.0783515	0.937548	0.99912
hsa-miR-4676-5p	0.515545	-0.279183	0.46219	-0.604045	0.545813	0.99912
hsa-miR-4676-3p	0.937956	-0.0217714	0.361051	-0.0603001	0.951917	0.99912
hsa-miR-4677-5p	0.822532	0.133291	0.620021	0.214978	0.829785	0.99912
hsa-miR-4677-3p	1.19358	0.198178	0.361411	0.548344	0.583456	0.99912
hsa-miR-4680-3p	0.0221474	0.0761168	0.971479	0.0783515	0.937548	0.99912
hsa-miR-4685-3p	1.43139	0.487646	0.416691	1.17028	0.241888	0.99912
hsa-miR-4687-5p	0.899994	-0.109355	0.356116	-0.307078	0.758784	0.99912
hsa-miR-4688	0.441836	0.410477	0.648806	0.632665	0.526953	0.99912
hsa-miR-4690-3p	0.62873	-0.276603	0.470059	-0.588442	0.556235	0.99912
hsa-miR-4695-3p	0.0554586	-0.232229	0.975426	-0.23808	0.811819	0.99912
hsa-miR-4707-5p	0.193906	0.0831739	0.759419	0.109523	0.912788	0.99912
hsa-miR-4707-3p	1.29654	0.158209	0.349504	0.452666	0.650789	0.99912
hsa-miR-4709-5p	0.205337	-0.547967	0.965101	-0.567782	0.570183	0.99912
hsa-miR-4714-5p	0.252004	0.122406	0.961034	0.127369	0.898648	0.99912
hsa-miR-4714-3p	0.226365	-0.441641	0.961201	-0.459468	0.645898	0.99912
hsa-miR-4717-5p	0.149388	-0.34401	0.971652	-0.354046	0.723304	0.99912
hsa-miR-4717-3p	0.0554586	-0.232229	0.975426	-0.23808	0.811819	0.99912
hsa-miR-4722-5p	0.159701	-0.00748266	0.960194	-0.00779287	0.993782	0.99912
hsa-miR-4723-5p	0.128617	-0.0374671	0.965732	-0.0387966	0.969053	0.99912
hsa-miR-4723-3p	0.677018	-0.735978	0.961924	-0.76511	0.444206	0.99912
hsa-miR-4724-3p	0.669433	-0.0687389	0.648927	-0.105927	0.91564	0.99912
hsa-miR-4725-3p	0.0442948	0.217165	0.965413	0.224945	0.822022	0.99912
hsa-miR-4726-5p	0.0776059	0.00848753	0.968485	0.00876372	0.993008	0.99912
hsa-miR-4728-3p	0.0221474	0.0761168	0.971479	0.0783515	0.937548	0.99912
hsa-miR-4729	0.0599476	-0.347295	0.974834	-0.356261	0.721645	0.99912
hsa-miR-4730	0.0554586	-0.232229	0.975426	-0.23808	0.811819	0.99912
hsa-miR-4731-3p	0.061067	-0.122311	0.975426	-0.125392	0.900213	0.99912
hsa-miR-4739	0.0599476	-0.347295	0.974834	-0.356261	0.721645	0.99912
hsa-miR-4741	0.121901	0.242162	0.958446	0.252661	0.80053	0.99912
hsa-miR-4742-5p	0.277346	0.227491	0.935655	0.243135	0.807901	0.99912
hsa-miR-4742-3p	0.618418	-0.0477394	0.393063	-0.121455	0.903331	0.99912
hsa-miR-4743-5p	0.0342054	0.0042773	0.972788	0.00439695	0.996492	0.99912
hsa-miR-4745-3p	0.508373	-0.187189	0.971823	-0.192616	0.84726	0.99912
hsa-miR-4746-5p	0.256934	0.161692	0.951872	0.169867	0.865115	0.99912
hsa-miR-4746-3p	0.0599476	-0.347295	0.974834	-0.356261	0.721645	0.99912
hsa-miR-4747-5p	0.116526	-0.152077	0.971569	-0.156528	0.875617	0.99912
hsa-miR-4750-5p	0.145123	-0.0484255	0.962283	-0.0503235	0.959865	0.99912
hsa-miR-4753-5p	0.116526	-0.152077	0.971569	-0.156528	0.875617	0.99912
hsa-miR-4753-3p	0.478784	-0.262647	0.662563	-0.396411	0.691802	0.99912
hsa-miR-4754	0.0684108	0.206072	0.962275	0.21415	0.83043	0.99912
hsa-miR-4755-5p	0.154101	-0.295518	0.969895	-0.30469	0.760602	0.99912
hsa-miR-4755-3p	0.0221474	0.0761168	0.971479	0.0783515	0.937548	0.99912
hsa-miR-4757-3p	0.0442948	0.217165	0.965413	0.224945	0.822022	0.99912
hsa-miR-4761-5p	0.0342054	0.0042773	0.972788	0.00439695	0.996492	0.99912
hsa-miR-4761-3p	0.0785002	0.312574	0.959901	0.325632	0.744703	0.99912
hsa-miR-4762-5p	0.408758	0.51253	0.860493	0.595624	0.551426	0.99912
hsa-miR-4766-3p	0.16082	0.204887	0.956637	0.214174	0.830412	0.99912
hsa-miR-4772-5p	23.185	-0.553931	0.301422	-1.83773	0.0661024	0.99912
hsa-miR-4772-3p	7.66814	-0.566666	0.318735	-1.77786	0.0754268	0.99912
hsa-miR-4773	0.183201	0.20878	0.955607	0.218479	0.827056	0.99912
hsa-miR-4774-5p	0.094153	-0.152077	0.971569	-0.156528	0.875617	0.99912
hsa-miR-4774-3p	0.0684108	0.206072	0.962275	0.21415	0.83043	0.99912
hsa-miR-4775	0.10647	-0.188754	0.973406	-0.19391	0.846246	0.99912
hsa-miR-4777-3p	0.214428	0.38074	0.953044	0.399499	0.689525	0.99912
hsa-miR-4779	0.716565	-0.173799	0.621518	-0.279637	0.779756	0.99912
hsa-miR-4781-5p	0.0554586	-0.232229	0.975426	-0.23808	0.811819	0.99912
hsa-miR-4781-3p	1.66359	0.23409	0.377982	0.619315	0.535709	0.99912
hsa-miR-4785	0.449988	-0.100569	0.496248	-0.202658	0.839402	0.99912
hsa-miR-4786-5p	0.094153	-0.152077	0.971569	-0.156528	0.875617	0.99912
hsa-miR-4787-3p	0.241289	0.356064	0.730977	0.487107	0.626183	0.99912
hsa-miR-4789-3p	0.082095	-0.091696	0.970858	-0.0944484	0.924753	0.99912
hsa-miR-4791	0.824869	-0.0127309	0.41088	-0.0309844	0.975282	0.99912
hsa-miR-4795-5p	0.0599476	-0.347295	0.974834	-0.356261	0.721645	0.99912
hsa-miR-4795-3p	0.0684108	0.206072	0.962275	0.21415	0.83043	0.99912
hsa-miR-4796-5p	0.112706	0.387604	0.956895	0.405064	0.68543	0.99912
hsa-miR-4796-3p	0.75766	0.360236	0.491693	0.732643	0.463776	0.99912
hsa-miR-4797-5p	0.0599476	-0.347295	0.974834	-0.356261	0.721645	0.99912
hsa-miR-4797-3p	0.0776059	0.00848753	0.968485	0.00876372	0.993008	0.99912
hsa-miR-4799-5p	1.63236	0.524887	0.4093	1.2824	0.199701	0.99912
hsa-miR-4802-5p	7.33912	0.0765544	0.142469	0.537342	0.591031	0.99912
hsa-miR-4802-3p	2.35984	-0.121069	0.233425	-0.518663	0.603996	0.99912
hsa-miR-4804-5p	0.765934	0.753053	0.455724	1.65243	0.0984464	0.99912
hsa-miR-4804-3p	0.149388	-0.34401	0.971652	-0.354046	0.723304	0.99912
hsa-miR-484	2643.24	0.120299	0.0512841	2.34575	0.018989	0.99912
hsa-miR-485-5p	0.0554586	-0.232229	0.975426	-0.23808	0.811819	0.99912
hsa-miR-485-3p	7.55024	-0.151157	0.312477	-0.483738	0.628571	0.99912
hsa-miR-486-5p	77.5164	0.173707	0.14043	1.23697	0.216098	0.99912
hsa-miR-486-3p	5.34284	0.635237	0.289169	2.19676	0.0280374	0.99912
hsa-miR-487a-5p	0.355128	-0.061653	0.852181	-0.0723474	0.942325	0.99912
hsa-miR-487a-3p	2.2317	-0.0506538	0.57435	-0.0881933	0.929723	0.99912
hsa-miR-487b-3p	25.1267	0.0178956	0.178478	0.100268	0.920132	0.99912
hsa-miR-489-3p	0.0221474	0.0761168	0.971479	0.0783515	0.937548	0.99912
hsa-miR-490-5p	0.0342054	0.0042773	0.972788	0.00439695	0.996492	0.99912
hsa-miR-490-3p	0.061067	-0.122311	0.975426	-0.125392	0.900213	0.99912
hsa-miR-491-5p	13.004	-0.270326	0.129534	-2.08692	0.0368956	0.99912
hsa-miR-491-3p	1.80284	-0.0350753	0.272933	-0.128512	0.897743	0.99912
hsa-miR-492	0.061067	-0.122311	0.975426	-0.125392	0.900213	0.99912
hsa-miR-493-5p	16.7147	0.0394725	0.230857	0.170983	0.864237	0.99912
hsa-miR-493-3p	2.33784	0.0296806	0.623145	0.0476303	0.962011	0.99912
hsa-miR-494-5p	0.149388	-0.34401	0.971652	-0.354046	0.723304	0.99912
hsa-miR-494-3p	17.8913	-0.0194757	0.205384	-0.0948261	0.924453	0.99912
hsa-miR-495-5p	0.149388	-0.34401	0.971652	-0.354046	0.723304	0.99912
hsa-miR-495-3p	36.5764	0.0206129	0.146309	0.140887	0.88796	0.99912
hsa-miR-496	5.07245	0.146409	0.333066	0.43958	0.660242	0.99912
hsa-miR-497-5p	10.7246	0.347564	0.200721	1.73157	0.0833493	0.99912
hsa-miR-4999-5p	1.50558	0.231594	0.379913	0.609599	0.542127	0.99912
hsa-miR-4999-3p	0.61074	0.206829	0.529731	0.390442	0.69621	0.99912
hsa-miR-499a-5p	7.40036	0.0102841	0.22987	0.0447389	0.964315	0.99912
hsa-miR-499a-3p	0.504516	-0.127781	0.784606	-0.16286	0.870629	0.99912
hsa-miR-5001-5p	0.0885895	0.385707	0.958661	0.40234	0.687434	0.99912
hsa-miR-5001-3p	1.43196	-0.107663	0.281731	-0.382148	0.702352	0.99912
hsa-miR-5003-5p	0.241289	0.356064	0.730977	0.487107	0.626183	0.99912
hsa-miR-5006-3p	0.657249	-0.228984	0.623452	-0.367284	0.713407	0.99912
hsa-miR-5009-5p	0.0442948	0.217165	0.965413	0.224945	0.822022	0.99912
hsa-miR-5009-3p	0.0563528	0.20995	0.963697	0.217859	0.827539	0.99912
hsa-miR-500a-5p	81.1532	-0.0530613	0.0820926	-0.64636	0.518047	0.99912
hsa-miR-500a-3p	88.6429	0.0285348	0.0536236	0.532132	0.594635	0.99912
hsa-miR-500b-5p	80.7014	-0.0563084	0.0819863	-0.686802	0.492207	0.99912
hsa-miR-500b-3p	0.64862	0.167966	0.44862	0.374406	0.708102	0.99912
hsa-miR-501-5p	13.9525	0.0335357	0.109813	0.305388	0.760071	0.99912
hsa-miR-501-3p	33.1261	0.110766	0.0934355	1.18548	0.235826	0.99912
hsa-miR-5010-5p	0.766873	0.21372	0.490097	0.436078	0.66278	0.99912
hsa-miR-5010-3p	5.63495	-0.0774759	0.178225	-0.434707	0.663775	0.99912
hsa-miR-502-5p	17.0391	0.134163	0.140321	0.956113	0.339015	0.99912
hsa-miR-502-3p	61.5408	0.0749369	0.0697508	1.07435	0.282665	0.99912
hsa-miR-503-5p	110.282	0.105025	0.112651	0.932307	0.351178	0.99912
hsa-miR-503-3p	1.44726	0.0296608	0.271055	0.109427	0.912863	0.99912
hsa-miR-504-5p	2.4223	-0.498279	0.575277	-0.866154	0.386406	0.99912
hsa-miR-505-5p	31.0068	0.0444549	0.0687502	0.646615	0.517881	0.99912
hsa-miR-505-3p	299.757	-0.04459	0.086245	-0.517016	0.605145	0.99912
hsa-miR-506-3p	0.252419	0.0648997	0.974834	0.0665751	0.94692	0.99912
hsa-miR-507	0.508373	-0.187189	0.971823	-0.192616	0.84726	0.99912
hsa-miR-508-3p	0.82686	0.0278602	0.919743	0.0302913	0.975835	0.99912
hsa-miR-5088-3p	0.0554586	-0.232229	0.975426	-0.23808	0.811819	0.99912
hsa-miR-509-3p	3.10217	0.361858	0.532008	0.680174	0.496394	0.99912
hsa-miR-5091	0.0221474	0.0761168	0.971479	0.0783515	0.937548	0.99912
hsa-miR-5094	0.0554586	-0.232229	0.975426	-0.23808	0.811819	0.99912
hsa-miR-5100	659.177	-0.484821	0.227807	-2.12821	0.03332	0.99912
hsa-miR-511-5p	0.196134	-0.139239	0.770652	-0.180677	0.856621	0.99912
hsa-miR-511-3p	0.397016	-0.0234456	0.541394	-0.0433059	0.965458	0.99912
hsa-miR-512-3p	0.508373	-0.187189	0.971823	-0.192616	0.84726	0.99912
hsa-miR-513a-5p	0.574441	-0.0978344	0.967474	-0.101123	0.919452	0.99912
hsa-miR-513b-5p	0.504838	0.238523	0.964995	0.247176	0.804772	0.99912
hsa-miR-513c-5p	0.322022	-0.314015	0.970634	-0.323515	0.746305	0.99912
hsa-miR-514a-3p	1.08281	-0.109387	0.666884	-0.164026	0.86971	0.99912
hsa-miR-514b-5p	0.322022	-0.314015	0.970634	-0.323515	0.746305	0.99912
hsa-miR-5187-5p	0.133959	0.241182	0.957594	0.251862	0.801147	0.99912
hsa-miR-5187-3p	0.139567	0.344828	0.956206	0.360622	0.718382	0.99912
hsa-miR-5188	0.166429	0.317116	0.955215	0.331984	0.739901	0.99912
hsa-miR-518e-3p	0.149388	-0.34401	0.971652	-0.354046	0.723304	0.99912
hsa-miR-5193	7.54625	-0.0309943	0.182902	-0.169458	0.865436	0.99912
hsa-miR-5194	0.110917	-0.287188	0.975426	-0.294423	0.768434	0.99912
hsa-miR-5196-3p	1.07074	0.600405	0.869975	0.690141	0.490106	0.99912
hsa-miR-519d-3p	0.0221474	0.0761168	0.971479	0.0783515	0.937548	0.99912
hsa-miR-520g-5p	0.644045	-0.432637	0.967567	-0.447139	0.654775	0.99912
hsa-miR-524-3p	0.0554586	-0.232229	0.975426	-0.23808	0.811819	0.99912
hsa-miR-532-5p	47.2425	-0.0124735	0.0813622	-0.153308	0.878155	0.99912
hsa-miR-532-3p	156.201	0.174577	0.0722951	2.41478	0.0157449	0.99912
hsa-miR-539-5p	1.28983	-0.0311854	0.452528	-0.0689137	0.945058	0.99912
hsa-miR-539-3p	0.383089	-0.250541	0.971204	-0.257969	0.796431	0.99912
hsa-miR-542-5p	15.1942	-0.244278	0.190275	-1.28382	0.199206	0.99912
hsa-miR-542-3p	40.5152	-0.32144	0.201423	-1.59584	0.110524	0.99912
hsa-miR-543	11.593	0.285016	0.264779	1.07643	0.281736	0.99912
hsa-miR-544a	0.149388	-0.34401	0.971652	-0.354046	0.723304	0.99912
hsa-miR-544b	0.924316	-0.168305	0.350993	-0.47951	0.631576	0.99912
hsa-miR-545-5p	3.93648	-0.0346597	0.197779	-0.175244	0.860888	0.99912
hsa-miR-545-3p	15.5233	-0.172757	0.159467	-1.08334	0.278657	0.99912
hsa-miR-548a-3p	0.0221474	0.0761168	0.971479	0.0783515	0.937548	0.99912
hsa-miR-548a-5p	0.228112	0.15645	0.724357	0.215984	0.829	0.99912
hsa-miR-548aa	21.4862	-0.0270096	0.0878123	-0.307584	0.758399	0.99912
hsa-miR-548ab	0.288955	0.171572	0.695365	0.246736	0.805112	0.99912
hsa-miR-548ac	0.252967	-0.828929	0.958553	-0.864771	0.387165	0.99912
hsa-miR-548ad-5p	0.828615	-0.110171	0.350318	-0.31449	0.753149	0.99912
hsa-miR-548ae-3p	0.0554586	-0.232229	0.975426	-0.23808	0.811819	0.99912
hsa-miR-548ae-5p	1.59944	0.147121	0.268841	0.547241	0.584213	0.99912
hsa-miR-548ah-3p	0.205337	-0.547967	0.965101	-0.567782	0.570183	0.99912
hsa-miR-548ai	2.05092	0.345504	0.316897	1.09027	0.275593	0.99912
hsa-miR-548aj-3p	0.0342054	0.0042773	0.972788	0.00439695	0.996492	0.99912
hsa-miR-548aj-5p	2.41061	0.213854	0.315182	0.678509	0.497449	0.99912
hsa-miR-548ak	3.45337	0.240517	0.283553	0.848225	0.396312	0.99912
hsa-miR-548al	0.149388	-0.34401	0.971652	-0.354046	0.723304	0.99912
hsa-miR-548am-5p	4.37979	-0.0609653	0.19854	-0.307068	0.758792	0.99912
hsa-miR-548am-3p	0.128358	0.0226965	0.961928	0.0235948	0.981176	0.99912
hsa-miR-548an	0.34417	-0.00888906	0.97219	-0.00914334	0.992705	0.99912
hsa-miR-548ap-5p	0.127509	0.338162	0.957091	0.353323	0.723846	0.99912
hsa-miR-548ap-3p	0.0832144	0.118721	0.965359	0.122981	0.902122	0.99912
hsa-miR-548aq-5p	0.596283	0.162539	0.408102	0.398281	0.690423	0.99912
hsa-miR-548aq-3p	1.0219	0.44114	0.365303	1.2076	0.227201	0.99912
hsa-miR-548ar-5p	1.58961	0.496495	0.505995	0.981225	0.326482	0.99912
hsa-miR-548ar-3p	0.0885895	0.385707	0.958661	0.40234	0.687434	0.99912
hsa-miR-548as-3p	0.508373	-0.187189	0.971823	-0.192616	0.84726	0.99912
hsa-miR-548at-5p	0.123869	0.142624	0.959568	0.148633	0.881843	0.99912
hsa-miR-548at-3p	0.116526	-0.152077	0.971569	-0.156528	0.875617	0.99912
hsa-miR-548au-5p	4.54701	0.0157876	0.179784	0.0878142	0.930024	0.99912
hsa-miR-548au-3p	0.0776059	0.00848753	0.968485	0.00876372	0.993008	0.99912
hsa-miR-548av-5p	0.0832144	0.118721	0.965359	0.122981	0.902122	0.99912
hsa-miR-548av-3p	0.348232	-0.125156	0.557649	-0.224435	0.822419	0.99912
hsa-miR-548aw	1.21236	0.393362	0.395459	0.994699	0.319883	0.99912
hsa-miR-548ax	1.10564	-0.223153	0.475433	-0.469369	0.638806	0.99912
hsa-miR-548ay-5p	2.63066	-0.264034	0.244622	-1.07936	0.280429	0.99912
hsa-miR-548ay-3p	0.599357	-0.502718	0.533011	-0.943166	0.345596	0.99912
hsa-miR-548az-5p	0.218067	0.507133	0.931908	0.544188	0.586312	0.99912
hsa-miR-548az-3p	0.110917	-0.287188	0.975426	-0.294423	0.768434	0.99912
hsa-miR-548b-5p	0.722886	-0.0472293	0.360713	-0.130933	0.895828	0.99912
hsa-miR-548b-3p	1.77914	0.520756	0.348504	1.49426	0.135107	0.99912
hsa-miR-548bb-5p	0.0221474	0.0761168	0.971479	0.0783515	0.937548	0.99912
hsa-miR-548bc	0.386195	0.228976	0.911661	0.251163	0.801688	0.99912
hsa-miR-548c-5p	9.72296	-0.0406215	0.140966	-0.288165	0.773221	0.99912
hsa-miR-548c-3p	0.204229	0.057011	0.955984	0.0596359	0.952446	0.99912
hsa-miR-548d-5p	3.21506	-0.263039	0.226432	-1.16167	0.245369	0.99912
hsa-miR-548d-3p	5.68659	-0.342383	0.162518	-2.10675	0.0351396	0.99912
hsa-miR-548e-5p	1.57918	-0.0744088	0.302476	-0.245999	0.805683	0.99912
hsa-miR-548e-3p	11.592	-0.111273	0.135797	-0.819406	0.412555	0.99912
hsa-miR-548f-5p	0.0599476	-0.347295	0.974834	-0.356261	0.721645	0.99912
hsa-miR-548g-5p	2.32008	-0.0600717	0.310644	-0.193378	0.846663	0.99912
hsa-miR-548g-3p	0.616886	-0.492603	0.453176	-1.087	0.277036	0.99912
hsa-miR-548h-5p	0.15522	-0.0484251	0.962283	-0.0503232	0.959865	0.99912
hsa-miR-548h-3p	10.0593	-0.111663	0.126149	-0.885172	0.376064	0.99912
hsa-miR-548i	0.061067	-0.122311	0.975426	-0.125392	0.900213	0.99912
hsa-miR-548j-5p	1.32421	-0.00369098	0.316459	-0.0116634	0.990694	0.99912
hsa-miR-548j-3p	0.249373	-0.0392536	0.953004	-0.0411894	0.967145	0.99912
hsa-miR-548k	3.44528	-0.201831	0.211444	-0.954535	0.339813	0.99912
hsa-miR-548l	0.980981	-0.0134391	0.322222	-0.0417076	0.966732	0.99912
hsa-miR-548n	0.0684108	0.206072	0.962275	0.21415	0.83043	0.99912
hsa-miR-548o-3p	1.10114	0.0661207	0.321513	0.205655	0.83706	0.99912
hsa-miR-548o-5p	9.72296	-0.0406215	0.140966	-0.288165	0.773221	0.99912
hsa-miR-548p	0.612616	0.0814368	0.745574	0.109227	0.913022	0.99912
hsa-miR-548q	4.89905	-0.0212551	0.1912	-0.111167	0.911484	0.99912
hsa-miR-548s	1.12064	0.187908	0.474615	0.395916	0.692167	0.99912
hsa-miR-548t-5p	0.209335	-0.505256	0.970553	-0.520586	0.602655	0.99912
hsa-miR-548t-3p	21.4862	-0.0270096	0.0878123	-0.307584	0.758399	0.99912
hsa-miR-548u	0.180962	-0.45273	0.968977	-0.467224	0.64034	0.99912
hsa-miR-548v	0.061067	-0.122311	0.975426	-0.125392	0.900213	0.99912
hsa-miR-548w	8.77645	-0.135726	0.126214	-1.07537	0.28221	0.99912
hsa-miR-548x-5p	2.21361	-0.028157	0.327322	-0.0860221	0.931449	0.99912
hsa-miR-548x-3p	0.0554586	-0.232229	0.975426	-0.23808	0.811819	0.99912
hsa-miR-548y	0.0843222	-0.473068	0.973216	-0.486088	0.626905	0.99912
hsa-miR-548z	10.4424	-0.118545	0.122045	-0.97132	0.331389	0.99912
hsa-miR-550a-5p	3.93692	-0.0877711	0.204519	-0.429158	0.667808	0.99912
hsa-miR-550a-3p	81.2639	-0.063295	0.102792	-0.61576	0.538053	0.99912
hsa-miR-550a-3-5p	3.79376	-0.0814173	0.205333	-0.396512	0.691727	0.99912
hsa-miR-550b-3p	0.0554586	-0.232229	0.975426	-0.23808	0.811819	0.99912
hsa-miR-551a	34.2668	-0.338659	0.236267	-1.43338	0.15175	0.99912
hsa-miR-551b-3p	11.6746	-0.111505	0.153948	-0.724305	0.468878	0.99912
hsa-miR-556-5p	0.795538	-0.180397	0.5032	-0.358498	0.71997	0.99912
hsa-miR-556-3p	3.75096	-0.0319264	0.22816	-0.13993	0.888715	0.99912
hsa-miR-5581-5p	0.269283	-0.673695	0.964155	-0.698741	0.484714	0.99912
hsa-miR-5581-3p	2.7851	-0.139196	0.211701	-0.657513	0.510851	0.99912
hsa-miR-5582-5p	0.061067	-0.122311	0.975426	-0.125392	0.900213	0.99912
hsa-miR-5582-3p	0.412823	0.238358	0.649027	0.367255	0.713429	0.99912
hsa-miR-5583-5p	0.52898	-0.0915732	0.430238	-0.212843	0.831449	0.99912
hsa-miR-5583-3p	0.0221474	0.0761168	0.971479	0.0783515	0.937548	0.99912
hsa-miR-5584-5p	0.25363	-0.0926053	0.936429	-0.098892	0.921224	0.99912
hsa-miR-5585-5p	0.0684108	0.206072	0.962275	0.21415	0.83043	0.99912
hsa-miR-5585-3p	0.335949	-0.0451079	0.69014	-0.0653605	0.947887	0.99912
hsa-miR-5586-5p	0.10647	-0.188754	0.973406	-0.19391	0.846246	0.99912
hsa-miR-5586-3p	1.25682	0.0489346	0.355162	0.137781	0.890413	0.99912
hsa-miR-5587-5p	0.061067	-0.122311	0.975426	-0.125392	0.900213	0.99912
hsa-miR-5588-5p	0.094153	-0.152077	0.971569	-0.156528	0.875617	0.99912
hsa-miR-5680	0.322022	-0.314015	0.970634	-0.323515	0.746305	0.99912
hsa-miR-5683	0.122134	0.00733498	0.965973	0.00759335	0.993941	0.99912
hsa-miR-5684	0.373726	-0.0859162	0.561826	-0.152923	0.878459	0.99912
hsa-miR-5690	5.29692	0.437828	0.235403	1.85991	0.0628977	0.99912
hsa-miR-5692c	0.0599476	-0.347295	0.974834	-0.356261	0.721645	0.99912
hsa-miR-5695	0.0442948	0.217165	0.965413	0.224945	0.822022	0.99912
hsa-miR-5696	0.644045	-0.432637	0.967567	-0.447139	0.654775	0.99912
hsa-miR-5697	0.23754	-0.107008	0.954271	-0.112136	0.910715	0.99912
hsa-miR-570-5p	2.05092	0.345504	0.316897	1.09027	0.275593	0.99912
hsa-miR-570-3p	1.73345	0.463834	0.327826	1.41488	0.157104	0.99912
hsa-miR-5701	6.24363	0.225025	0.184487	1.21974	0.222565	0.99912
hsa-miR-574-5p	99.7045	0.0735802	0.112512	0.653976	0.513127	0.99912
hsa-miR-574-3p	437.064	-0.00471177	0.0861399	-0.0546991	0.956378	0.99912
hsa-miR-576-5p	45.107	-0.0543185	0.0773142	-0.702569	0.482325	0.99912
hsa-miR-576-3p	3.3815	0.0724886	0.245903	0.294786	0.768158	0.99912
hsa-miR-577	1.75373	0.689101	0.454194	1.5172	0.129217	0.99912
hsa-miR-579-5p	2.48611	-0.0601104	0.268799	-0.223626	0.823048	0.99912
hsa-miR-579-3p	14.6342	0.0310777	0.144379	0.21525	0.829572	0.99912
hsa-miR-580-5p	0.209086	0.1013	0.956864	0.105866	0.915688	0.99912
hsa-miR-580-3p	1.28303	0.0386729	0.308613	0.125312	0.900277	0.99912
hsa-miR-581	0.138448	0.14187	0.959056	0.147927	0.882401	0.99912
hsa-miR-582-5p	496.993	-0.418954	0.183427	-2.28403	0.0223697	0.99912
hsa-miR-582-3p	44.6368	-0.227424	0.149888	-1.5173	0.129191	0.99912
hsa-miR-583	0.16709	0.529072	0.954388	0.554357	0.579334	0.99912
hsa-miR-584-5p	69.4496	0.0205736	0.108878	0.18896	0.850124	0.99912
hsa-miR-584-3p	0.0599476	-0.347295	0.974834	-0.356261	0.721645	0.99912
hsa-miR-589-5p	21.7828	0.0859206	0.103262	0.832063	0.405373	0.99912
hsa-miR-589-3p	10.9128	0.130543	0.112077	1.16476	0.244116	0.99912
hsa-miR-590-5p	175.52	0.0584309	0.0886149	0.65938	0.509652	0.99912
hsa-miR-590-3p	225.354	-0.0430589	0.0860908	-0.500156	0.616965	0.99912
hsa-miR-597-5p	2.75426	0.123196	0.207426	0.593926	0.552562	0.99912
hsa-miR-597-3p	0.548306	0.214359	0.532579	0.402493	0.687322	0.99912
hsa-miR-598-3p	29.6647	0.0616786	0.102586	0.601235	0.547683	0.99912
hsa-miR-599	1.42906	-0.141246	0.414437	-0.340814	0.733244	0.99912
hsa-miR-600	0.0832144	0.118721	0.965359	0.122981	0.902122	0.99912
hsa-miR-602	0.0221474	0.0761168	0.971479	0.0783515	0.937548	0.99912
hsa-miR-603	0.0342054	0.0042773	0.972788	0.00439695	0.996492	0.99912
hsa-miR-605-5p	0.508373	-0.187189	0.971823	-0.192616	0.84726	0.99912
hsa-miR-610	0.218022	0.0826329	0.954446	0.0865768	0.931008	0.99912
hsa-miR-6125	0.149657	0.402046	0.955466	0.420785	0.673912	0.99912
hsa-miR-616-5p	11.0484	-0.011219	0.105669	-0.106171	0.915447	0.99912
hsa-miR-616-3p	0.871389	-0.0749863	0.448607	-0.167154	0.867249	0.99912
hsa-miR-618	12.2582	-0.238624	0.204642	-1.16605	0.243593	0.99912
hsa-miR-619-5p	8.38524	-0.208443	0.147662	-1.41162	0.158061	0.99912
hsa-miR-624-5p	28.6546	-0.0957873	0.0776964	-1.23284	0.217635	0.99912
hsa-miR-624-3p	1.41061	-0.208138	0.357594	-0.582052	0.560532	0.99912
hsa-miR-625-5p	108.95	0.0149029	0.0534209	0.278971	0.780267	0.99912
hsa-miR-625-3p	71.8133	0.030794	0.0696161	0.44234	0.658243	0.99912
hsa-miR-626	0.167537	-0.147832	0.96633	-0.152983	0.878412	0.99912
hsa-miR-627-5p	28.6043	0.128198	0.0865965	1.48041	0.138764	0.99912
hsa-miR-627-3p	2.03063	-0.0328559	0.265692	-0.123662	0.901583	0.99912
hsa-miR-628-5p	21.6801	-0.163606	0.11799	-1.38661	0.16556	0.99912
hsa-miR-628-3p	15.972	-0.118794	0.102913	-1.15432	0.24837	0.99912
hsa-miR-629-5p	61.4271	0.0361283	0.0917125	0.39393	0.693633	0.99912
hsa-miR-629-3p	14.3859	-0.052714	0.137284	-0.383977	0.700995	0.99912
hsa-miR-632	0.0554586	-0.232229	0.975426	-0.23808	0.811819	0.99912
hsa-miR-636	1.54569	-0.130824	0.353511	-0.370072	0.711329	0.99912
hsa-miR-641	2.78253	-0.101946	0.26259	-0.388232	0.697844	0.99912
hsa-miR-642a-5p	18.5605	0.415996	0.194649	2.13716	0.0325849	0.99912
hsa-miR-642a-3p	1.08281	-0.109387	0.666884	-0.164026	0.86971	0.99912
hsa-miR-642b-5p	1.68958	0.383905	0.466833	0.822359	0.410872	0.99912
hsa-miR-643	2.04341	0.173421	0.287114	0.604017	0.545832	0.99912
hsa-miR-6500-3p	0.0684108	0.206072	0.962275	0.21415	0.83043	0.99912
hsa-miR-6501-5p	1.27683	-0.208295	0.315559	-0.660083	0.509201	0.99912
hsa-miR-6501-3p	0.603382	-0.29476	0.634455	-0.464588	0.642226	0.99912
hsa-miR-6502-5p	0.426284	0.0831996	0.836009	0.09952	0.920725	0.99912
hsa-miR-6502-3p	0.15634	0.237156	0.956411	0.247965	0.804162	0.99912
hsa-miR-6503-5p	91.8386	0.136595	0.0993348	1.3751	0.169101	0.99912
hsa-miR-6503-3p	47.3728	0.0726174	0.083438	0.870316	0.384128	0.99912
hsa-miR-6505-5p	0.139567	0.344828	0.956206	0.360622	0.718382	0.99912
hsa-miR-6509-5p	0.094153	-0.152077	0.971569	-0.156528	0.875617	0.99912
hsa-miR-6509-3p	0.821668	0.202515	0.532396	0.380384	0.70366	0.99912
hsa-miR-651-5p	7.9056	-0.0627565	0.129728	-0.483753	0.628561	0.99912
hsa-miR-651-3p	0.276001	0.0521668	0.708475	0.0736325	0.941303	0.99912
hsa-miR-6511a-5p	0.576784	0.235212	0.961677	0.244585	0.806777	0.99912
hsa-miR-6511a-3p	1.13012	0.0267418	0.336768	0.0794073	0.936709	0.99912
hsa-miR-6511b-5p	0.576784	0.235212	0.961677	0.244585	0.806777	0.99912
hsa-miR-6511b-3p	1.4029	0.1237	0.373481	0.331207	0.740488	0.99912
hsa-miR-6513-5p	0.802547	0.435705	0.425583	1.02378	0.305938	0.99912
hsa-miR-6513-3p	2.45219	-0.11134	0.277489	-0.401241	0.688243	0.99912
hsa-miR-6514-5p	0.731607	-0.186514	0.413883	-0.450644	0.652246	0.99912
hsa-miR-6514-3p	0.0342054	0.0042773	0.972788	0.00439695	0.996492	0.99912
hsa-miR-6515-5p	0.392689	0.443016	0.653722	0.677682	0.497973	0.99912
hsa-miR-6515-3p	0.0442948	0.217165	0.965413	0.224945	0.822022	0.99912
hsa-miR-6516-5p	3.94764	0.136033	0.218913	0.621404	0.534334	0.99912
hsa-miR-6516-3p	1.20132	0.141037	0.330878	0.426251	0.669925	0.99912
hsa-miR-652-5p	114.468	0.0328331	0.0627399	0.523321	0.600751	0.99912
hsa-miR-652-3p	601.333	0.0235186	0.0559214	0.420564	0.674073	0.99912
hsa-miR-653-5p	0.168644	-0.707701	0.965624	-0.732895	0.463622	0.99912
hsa-miR-654-5p	1.71733	-0.217208	0.589426	-0.368508	0.712494	0.99912
hsa-miR-654-3p	15.9792	-0.00801305	0.25615	-0.0312827	0.975044	0.99912
hsa-miR-655-3p	4.10605	-0.0767634	0.373189	-0.205696	0.837029	0.99912
hsa-miR-656-3p	1.52158	0.0221077	0.8137	0.0271693	0.978325	0.99912
hsa-miR-657	0.0221474	0.0761168	0.971479	0.0783515	0.937548	0.99912
hsa-miR-659-5p	0.0342054	0.0042773	0.972788	0.00439695	0.996492	0.99912
hsa-miR-659-3p	0.333965	0.095333	0.917771	0.103874	0.917269	0.99912
hsa-miR-660-5p	816.682	0.0336534	0.0435985	0.771893	0.440178	0.99912
hsa-miR-660-3p	30.9592	0.0531232	0.0780599	0.680544	0.49616	0.99912
hsa-miR-663b	0.565905	0.39313	0.954942	0.41168	0.680574	0.99912
hsa-miR-664a-5p	5.47776	0.246422	0.164081	1.50183	0.13314	0.99912
hsa-miR-664a-3p	271.414	0.0669871	0.0529034	1.26622	0.205436	0.99912
hsa-miR-664b-5p	2.21313	0.116953	0.314287	0.372123	0.709801	0.99912
hsa-miR-664b-3p	12.4392	0.00890325	0.165984	0.0536393	0.957223	0.99912
hsa-miR-665	1.82267	-0.0388705	0.413465	-0.0940117	0.9251	0.99912
hsa-miR-671-5p	50.5954	0.131051	0.103504	1.26615	0.20546	0.99912
hsa-miR-671-3p	14.5771	0.0370074	0.107898	0.342986	0.731609	0.99912
hsa-miR-6718-5p	11.5377	-0.10137	0.13805	-0.734299	0.462767	0.99912
hsa-miR-6721-5p	0.313486	0.185425	0.967326	0.191688	0.847987	0.99912
hsa-miR-6724-5p	3.01998	-0.0647645	0.207575	-0.312005	0.755036	0.99912
hsa-miR-6726-5p	0.0554586	-0.232229	0.975426	-0.23808	0.811819	0.99912
hsa-miR-6726-3p	0.0599476	-0.347295	0.974834	-0.356261	0.721645	0.99912
hsa-miR-6727-3p	0.10647	-0.188754	0.973406	-0.19391	0.846246	0.99912
hsa-miR-6729-5p	0.0664422	0.314666	0.961146	0.327386	0.743376	0.99912
hsa-miR-6731-5p	0.87469	0.191348	0.694409	0.275555	0.78289	0.99912
hsa-miR-6731-3p	0.830396	-0.332463	0.930758	-0.357196	0.720945	0.99912
hsa-miR-6732-5p	0.0776059	0.00848753	0.968485	0.00876372	0.993008	0.99912
hsa-miR-6732-3p	0.0221474	0.0761168	0.971479	0.0783515	0.937548	0.99912
hsa-miR-6734-5p	0.453586	0.143468	0.672326	0.21339	0.831023	0.99912
hsa-miR-6734-3p	0.783487	-0.57632	0.763474	-0.754865	0.45033	0.99912
hsa-miR-6735-5p	0.0563528	0.20995	0.963697	0.217859	0.827539	0.99912
hsa-miR-6736-5p	0.0342054	0.0042773	0.972788	0.00439695	0.996492	0.99912
hsa-miR-6740-3p	0.190792	-0.431198	0.969519	-0.444754	0.656497	0.99912
hsa-miR-6741-5p	0.0997533	0.151044	0.96169	0.157061	0.875197	0.99912
hsa-miR-6742-5p	0.0342054	0.0042773	0.972788	0.00439695	0.996492	0.99912
hsa-miR-6742-3p	0.0221474	0.0761168	0.971479	0.0783515	0.937548	0.99912
hsa-miR-6743-3p	0.116526	-0.152077	0.971569	-0.156528	0.875617	0.99912
hsa-miR-6747-3p	0.0221474	0.0761168	0.971479	0.0783515	0.937548	0.99912
hsa-miR-6748-5p	0.0342054	0.0042773	0.972788	0.00439695	0.996492	0.99912
hsa-miR-6748-3p	0.0221474	0.0761168	0.971479	0.0783515	0.937548	0.99912
hsa-miR-675-3p	0.0684108	0.206072	0.962275	0.21415	0.83043	0.99912
hsa-miR-6750-5p	0.15634	0.237156	0.956411	0.247965	0.804162	0.99912
hsa-miR-6750-3p	0.0599476	-0.347295	0.974834	-0.356261	0.721645	0.99912
hsa-miR-6751-5p	0.0599476	-0.347295	0.974834	-0.356261	0.721645	0.99912
hsa-miR-6751-3p	0.0843222	-0.473068	0.973216	-0.486088	0.626905	0.99912
hsa-miR-6753-5p	0.061067	-0.122311	0.975426	-0.125392	0.900213	0.99912
hsa-miR-6753-3p	0.0342054	0.0042773	0.972788	0.00439695	0.996492	0.99912
hsa-miR-6754-3p	0.0221474	0.0761168	0.971479	0.0783515	0.937548	0.99912
hsa-miR-6758-5p	0.061067	-0.122311	0.975426	-0.125392	0.900213	0.99912
hsa-miR-6758-3p	0.171535	-0.0814833	0.973725	-0.0836821	0.933309	0.99912
hsa-miR-676-3p	0.322022	-0.314015	0.970634	-0.323515	0.746305	0.99912
hsa-miR-6761-5p	0.318001	0.199835	0.710716	0.281173	0.778577	0.99912
hsa-miR-6761-3p	0.0342054	0.0042773	0.972788	0.00439695	0.996492	0.99912
hsa-miR-6762-5p	0.0599476	-0.347295	0.974834	-0.356261	0.721645	0.99912
hsa-miR-6762-3p	0.222728	0.0693566	0.954289	0.0726788	0.942062	0.99912
hsa-miR-6763-5p	0.061067	-0.122311	0.975426	-0.125392	0.900213	0.99912
hsa-miR-6764-5p	0.535765	0.281704	0.512878	0.549261	0.582826	0.99912
hsa-miR-6764-3p	0.0952725	0.117859	0.963453	0.122329	0.902638	0.99912
hsa-miR-6765-5p	0.061067	-0.122311	0.975426	-0.125392	0.900213	0.99912
hsa-miR-6766-3p	0.541441	0.0719342	0.444267	0.161917	0.871372	0.99912
hsa-miR-6767-5p	0.144281	0.218034	0.957661	0.227674	0.8199	0.99912
hsa-miR-6767-3p	0.0342054	0.0042773	0.972788	0.00439695	0.996492	0.99912
hsa-miR-6769a-5p	0.094153	-0.152077	0.971569	-0.156528	0.875617	0.99912
hsa-miR-6769b-5p	0.0832144	0.118721	0.965359	0.122981	0.902122	0.99912
hsa-miR-6769b-3p	0.757257	0.338358	0.958309	0.353078	0.72403	0.99912
hsa-miR-6770-5p	0.58308	0.135162	0.647628	0.208702	0.834681	0.99912
hsa-miR-6771-5p	0.133065	-0.0334033	0.963186	-0.03468	0.972335	0.99912
hsa-miR-6771-3p	0.167537	-0.147832	0.96633	-0.152983	0.878412	0.99912
hsa-miR-6774-5p	0.65292	0.352878	0.479019	0.736669	0.461324	0.99912
hsa-miR-6774-3p	0.882824	0.145167	0.408456	0.355404	0.722287	0.99912
hsa-miR-6777-5p	0.061067	-0.122311	0.975426	-0.125392	0.900213	0.99912
hsa-miR-6780a-5p	0.11742	0.257744	0.958531	0.268895	0.788011	0.99912
hsa-miR-6780b-3p	0.0342054	0.0042773	0.972788	0.00439695	0.996492	0.99912
hsa-miR-6781-3p	0.929215	-0.835261	0.61334	-1.36182	0.173253	0.99912
hsa-miR-6783-5p	0.061067	-0.122311	0.975426	-0.125392	0.900213	0.99912
hsa-miR-6783-3p	0.144048	0.309235	0.956518	0.323293	0.746473	0.99912
hsa-miR-6787-3p	0.0684108	0.206072	0.962275	0.21415	0.83043	0.99912
hsa-miR-6793-5p	0.140675	-0.0649131	0.96503	-0.0672654	0.94637	0.99912
hsa-miR-6793-3p	0.0664422	0.314666	0.961146	0.327386	0.743376	0.99912
hsa-miR-6797-3p	0.609084	0.328093	0.638444	0.513894	0.607326	0.99912
hsa-miR-6799-3p	0.336741	-0.250541	0.971204	-0.257969	0.796431	0.99912
hsa-miR-6800-3p	0.061067	-0.122311	0.975426	-0.125392	0.900213	0.99912
hsa-miR-6802-5p	0.0554586	-0.232229	0.975426	-0.23808	0.811819	0.99912
hsa-miR-6802-3p	4.14983	0.127857	0.216289	0.591141	0.554426	0.99912
hsa-miR-6803-3p	2.3064	0.22455	0.28411	0.790361	0.429317	0.99912
hsa-miR-6804-5p	0.308772	0.432281	0.870873	0.496376	0.619629	0.99912
hsa-miR-6805-5p	0.0442948	0.217165	0.965413	0.224945	0.822022	0.99912
hsa-miR-6807-5p	0.115406	-0.410113	0.973996	-0.421062	0.67371	0.99912
hsa-miR-6810-3p	0.250751	0.00302311	0.953763	0.00316967	0.997471	0.99912
hsa-miR-6812-3p	0.0843222	-0.473068	0.973216	-0.486088	0.626905	0.99912
hsa-miR-6813-5p	0.82348	-0.0514947	0.436841	-0.11788	0.906163	0.99912
hsa-miR-6816-5p	0.0599476	-0.347295	0.974834	-0.356261	0.721645	0.99912
hsa-miR-6816-3p	0.0599476	-0.347295	0.974834	-0.356261	0.721645	0.99912
hsa-miR-6818-5p	0.981124	-0.182789	0.385114	-0.474636	0.635047	0.99912
hsa-miR-6818-3p	0.29255	-0.210102	0.713089	-0.294637	0.768271	0.99912
hsa-miR-6820-5p	0.309475	0.391033	0.907324	0.430974	0.666487	0.99912
hsa-miR-6820-3p	0.0221474	0.0761168	0.971479	0.0783515	0.937548	0.99912
hsa-miR-6821-5p	0.0554586	-0.232229	0.975426	-0.23808	0.811819	0.99912
hsa-miR-6824-5p	0.0599476	-0.347295	0.974834	-0.356261	0.721645	0.99912
hsa-miR-6825-5p	0.0221474	0.0761168	0.971479	0.0783515	0.937548	0.99912
hsa-miR-6826-5p	0.0843222	-0.473068	0.973216	-0.486088	0.626905	0.99912
hsa-miR-6826-3p	0.4964	0.274644	0.874458	0.314074	0.753465	0.99912
hsa-miR-6827-5p	0.0342054	0.0042773	0.972788	0.00439695	0.996492	0.99912
hsa-miR-6829-5p	0.0554586	-0.232229	0.975426	-0.23808	0.811819	0.99912
hsa-miR-6832-5p	0.0563528	0.20995	0.963697	0.217859	0.827539	0.99912
hsa-miR-6833-5p	0.0221474	0.0761168	0.971479	0.0783515	0.937548	0.99912
hsa-miR-6833-3p	0.0342054	0.0042773	0.972788	0.00439695	0.996492	0.99912
hsa-miR-6837-5p	0.228112	0.15645	0.724357	0.215984	0.829	0.99912
hsa-miR-6837-3p	0.111811	0.145794	0.960541	0.151784	0.879358	0.99912
hsa-miR-6838-5p	0.128358	0.0226965	0.961928	0.0235948	0.981176	0.99912
hsa-miR-6838-3p	0.508373	-0.187189	0.971823	-0.192616	0.84726	0.99912
hsa-miR-6840-5p	0.0342054	0.0042773	0.972788	0.00439695	0.996492	0.99912
hsa-miR-6842-5p	0.268992	0.166048	0.951276	0.174553	0.861431	0.99912
hsa-miR-6842-3p	0.712361	0.481296	0.430654	1.11759	0.263741	0.99912
hsa-miR-6844	0.0599476	-0.347295	0.974834	-0.356261	0.721645	0.99912
hsa-miR-6847-5p	0.166429	0.317116	0.955215	0.331984	0.739901	0.99912
hsa-miR-6851-5p	0.14427	-0.635724	0.967687	-0.656952	0.511212	0.99912
hsa-miR-6852-5p	1.9364	0.269871	0.313389	0.861138	0.389162	0.99912
hsa-miR-6854-5p	0.289212	0.0769384	0.715514	0.107529	0.914369	0.99912
hsa-miR-6855-3p	0.271779	-0.0590578	0.729585	-0.0809472	0.935484	0.99912
hsa-miR-6857-5p	0.0554586	-0.232229	0.975426	-0.23808	0.811819	0.99912
hsa-miR-6857-3p	0.0221474	0.0761168	0.971479	0.0783515	0.937548	0.99912
hsa-miR-6858-5p	0.0221474	0.0761168	0.971479	0.0783515	0.937548	0.99912
hsa-miR-6858-3p	0.0776059	0.00848753	0.968485	0.00876372	0.993008	0.99912
hsa-miR-6859-5p	0.673002	0.640127	0.548892	1.16622	0.243527	0.99912
hsa-miR-6859-3p	0.0599476	-0.347295	0.974834	-0.356261	0.721645	0.99912
hsa-miR-6861-5p	0.0776059	0.00848753	0.968485	0.00876372	0.993008	0.99912
hsa-miR-6861-3p	0.0684108	0.206072	0.962275	0.21415	0.83043	0.99912
hsa-miR-6864-5p	0.0221474	0.0761168	0.971479	0.0783515	0.937548	0.99912
hsa-miR-6865-5p	0.277746	-0.162032	0.936996	-0.172927	0.862709	0.99912
hsa-miR-6865-3p	0.0221474	0.0761168	0.971479	0.0783515	0.937548	0.99912
hsa-miR-6866-5p	0.734603	0.171868	0.754195	0.227882	0.819738	0.99912
hsa-miR-6872-5p	0.0221474	0.0761168	0.971479	0.0783515	0.937548	0.99912
hsa-miR-6873-3p	0.228604	-0.0952384	0.956313	-0.0995891	0.920671	0.99912
hsa-miR-6875-3p	0.061067	-0.122311	0.975426	-0.125392	0.900213	0.99912
hsa-miR-6876-5p	0.139567	0.344828	0.956206	0.360622	0.718382	0.99912
hsa-miR-6876-3p	0.149388	-0.34401	0.971652	-0.354046	0.723304	0.99912
hsa-miR-6877-5p	0.292765	0.0388556	0.933637	0.0416175	0.966804	0.99912
hsa-miR-6881-3p	0.0342054	0.0042773	0.972788	0.00439695	0.996492	0.99912
hsa-miR-6882-5p	0.253854	-0.0258039	0.720941	-0.035792	0.971448	0.99912
hsa-miR-6882-3p	0.0563528	0.20995	0.963697	0.217859	0.827539	0.99912
hsa-miR-6883-5p	0.0554586	-0.232229	0.975426	-0.23808	0.811819	0.99912
hsa-miR-6883-3p	1.03879	-0.425396	0.488535	-0.870759	0.383885	0.99912
hsa-miR-6885-5p	0.14427	-0.635724	0.967687	-0.656952	0.511212	0.99912
hsa-miR-6886-5p	0.0599476	-0.347295	0.974834	-0.356261	0.721645	0.99912
hsa-miR-6890-5p	0.061067	-0.122311	0.975426	-0.125392	0.900213	0.99912
hsa-miR-6891-5p	0.455596	-0.061392	0.430619	-0.142567	0.886632	0.99912
hsa-miR-6891-3p	0.0832144	0.118721	0.965359	0.122981	0.902122	0.99912
hsa-miR-6892-5p	0.171535	-0.0814833	0.973725	-0.0836821	0.933309	0.99912
hsa-miR-6894-5p	0.061067	-0.122311	0.975426	-0.125392	0.900213	0.99912
hsa-miR-6894-3p	0.0563528	0.20995	0.963697	0.217859	0.827539	0.99912
hsa-miR-7-5p	242.293	-0.131203	0.065166	-2.01337	0.0440762	0.99912
hsa-miR-7-1-3p	162.726	-0.00353788	0.0725001	-0.0487983	0.96108	0.99912
hsa-miR-7-2-3p	0.584104	0.234741	0.549682	0.427048	0.669344	0.99912
hsa-miR-708-5p	11.637	0.168528	0.144513	1.16618	0.243543	0.99912
hsa-miR-708-3p	0.26729	0.0047132	0.729858	0.00645769	0.994848	0.99912
hsa-miR-7109-5p	0.361657	-0.515916	0.665454	-0.775284	0.438172	0.99912
hsa-miR-7109-3p	0.166417	-0.352235	0.971045	-0.362738	0.7168	0.99912
hsa-miR-7110-3p	0.0785002	0.312574	0.959901	0.325632	0.744703	0.99912
hsa-miR-7112-5p	0.0342054	0.0042773	0.972788	0.00439695	0.996492	0.99912
hsa-miR-7113-5p	0.424639	0.23207	0.959203	0.241941	0.808826	0.99912
hsa-miR-7114-5p	0.0442948	0.217165	0.965413	0.224945	0.822022	0.99912
hsa-miR-7114-3p	0.190792	-0.431198	0.969519	-0.444754	0.656497	0.99912
hsa-miR-744-5p	483.691	-0.00675017	0.0660088	-0.102262	0.918549	0.99912
hsa-miR-744-3p	7.91138	0.110752	0.134452	0.823731	0.410093	0.99912
hsa-miR-758-3p	5.25877	-0.147691	0.286974	-0.514651	0.606797	0.99912
hsa-miR-760	0.169058	0.495982	0.954167	0.519806	0.603199	0.99912
hsa-miR-765	0.22837	0.0537215	0.955133	0.056245	0.955147	0.99912
hsa-miR-766-5p	2.74152	0.0681165	0.265625	0.256439	0.797612	0.99912
hsa-miR-766-3p	164.851	0.104555	0.0712206	1.46805	0.142091	0.99912
hsa-miR-769-5p	123.045	-0.0517626	0.0557688	-0.928164	0.353323	0.99912
hsa-miR-769-3p	9.82891	0.00871267	0.134583	0.0647385	0.948382	0.99912
hsa-miR-7704	0.171804	0.452909	0.954363	0.474567	0.635096	0.99912
hsa-miR-7705	1.63897	0.178166	0.323785	0.550261	0.58214	0.99912
hsa-miR-7706	1.22794	0.168532	0.314988	0.535043	0.59262	0.99912
hsa-miR-7845-5p	0.123869	0.142624	0.959568	0.148633	0.881843	0.99912
hsa-miR-7846-3p	0.0221474	0.0761168	0.971479	0.0783515	0.937548	0.99912
hsa-miR-7848-3p	0.0221474	0.0761168	0.971479	0.0783515	0.937548	0.99912
hsa-miR-7850-5p	0.142043	-0.252923	0.969629	-0.260845	0.794212	0.99912
hsa-miR-7851-3p	1.18516	0.081327	0.452563	0.179703	0.857386	0.99912
hsa-miR-7853-5p	0.0221474	0.0761168	0.971479	0.0783515	0.937548	0.99912
hsa-miR-7854-3p	2.19142	-0.0633763	0.225983	-0.280447	0.779134	0.99912
hsa-miR-7975	0.0554586	-0.232229	0.975426	-0.23808	0.811819	0.99912
hsa-miR-7976	2.44506	0.0580448	0.243717	0.238165	0.811753	0.99912
hsa-miR-7977	76.5597	-0.115245	0.161074	-0.71548	0.474312	0.99912
hsa-miR-8071	0.252419	0.0648997	0.974834	0.0665751	0.94692	0.99912
hsa-miR-8072	0.0342054	0.0042773	0.972788	0.00439695	0.996492	0.99912
hsa-miR-8485	4.03491	-0.16068	0.262017	-0.61324	0.539718	0.99912
hsa-miR-873-5p	9.81767	-0.0532995	0.250945	-0.212395	0.831799	0.99912
hsa-miR-873-3p	0.0342054	0.0042773	0.972788	0.00439695	0.996492	0.99912
hsa-miR-874-5p	1.89266	0.0871599	0.390714	0.223079	0.823474	0.99912
hsa-miR-874-3p	0.596589	0.171673	0.747708	0.229599	0.818403	0.99912
hsa-miR-875-5p	0.757257	0.338358	0.958309	0.353078	0.72403	0.99912
hsa-miR-876-5p	2.3528	-0.151265	0.404729	-0.373743	0.708595	0.99912
hsa-miR-876-3p	3.17477	-0.273905	0.385172	-0.711124	0.477007	0.99912
hsa-miR-877-5p	16.9184	-0.0722363	0.100915	-0.715811	0.474108	0.99912
hsa-miR-877-3p	2.11851	0.337683	0.264774	1.27536	0.202181	0.99912
hsa-miR-885-5p	1.75534	0.0186818	0.288273	0.0648059	0.948329	0.99912
hsa-miR-889-3p	0.313486	0.185425	0.967326	0.191688	0.847987	0.99912
hsa-miR-892b	0.0221474	0.0761168	0.971479	0.0783515	0.937548	0.99912
hsa-miR-9-5p	13.5885	0.144991	0.1457	0.995137	0.31967	0.99912
hsa-miR-9-3p	17.308	0.157387	0.129364	1.21662	0.223749	0.99912
hsa-miR-92a-1-5p	7.22346	0.394259	0.175519	2.24624	0.0246884	0.99912
hsa-miR-92a-3p	1155.7	0.126373	0.0733563	1.72272	0.0849388	0.99912
hsa-miR-92b-5p	0.35272	-0.39103	0.887935	-0.440381	0.659661	0.99912
hsa-miR-92b-3p	11.3518	0.166654	0.138857	1.20018	0.230068	0.99912
hsa-miR-93-5p	3381.12	-0.144916	0.0701218	-2.06663	0.0387693	0.99912
hsa-miR-93-3p	123.267	-0.175171	0.129396	-1.35376	0.175813	0.99912
hsa-miR-933	2.2993	-0.128272	0.312541	-0.410415	0.681502	0.99912
hsa-miR-935	0.747019	-0.0227266	0.514469	-0.044175	0.964765	0.99912
hsa-miR-937-5p	0.252419	0.0648997	0.974834	0.0665751	0.94692	0.99912
hsa-miR-937-3p	0.362796	0.00491387	0.942333	0.00521457	0.995839	0.99912
hsa-miR-938	0.0905582	0.313088	0.958851	0.326524	0.744028	0.99912
hsa-miR-939-5p	0.150764	0.0625167	0.961256	0.0650365	0.948145	0.99912
hsa-miR-939-3p	0.0843222	-0.473068	0.973216	-0.486088	0.626905	0.99912
hsa-miR-940	4.17443	0.0394005	0.20798	0.189444	0.849745	0.99912
hsa-miR-941	17.4121	0.0208284	0.129616	0.160693	0.872335	0.99912
hsa-miR-942-5p	18.0459	-0.050972	0.0944322	-0.539774	0.589353	0.99912
hsa-miR-942-3p	0.256093	0.327392	0.716351	0.457028	0.647651	0.99912
hsa-miR-943	0.0832144	0.118721	0.965359	0.122981	0.902122	0.99912
hsa-miR-944	0.278454	-0.218567	0.728256	-0.300124	0.764082	0.99912
hsa-miR-95-3p	8.14206	-0.149118	0.259059	-0.575614	0.564876	0.99912
hsa-miR-96-5p	2.23009	-0.226162	0.265329	-0.852383	0.394001	0.99912
hsa-miR-98-5p	394.138	-0.00854037	0.0665251	-0.128378	0.89785	0.99912
hsa-miR-98-3p	38.732	-0.103652	0.0789828	-1.31233	0.189408	0.99912
hsa-miR-9903	0.0221474	0.0761168	0.971479	0.0783515	0.937548	0.99912
hsa-miR-9985	47.1037	-0.00699174	0.177044	-0.0394915	0.968499	0.99912
hsa-miR-99a-5p	31.0474	0.11277	0.11855	0.951244	0.341481	0.99912
hsa-miR-99a-3p	0.616642	0.00481891	0.419563	0.0114855	0.990836	0.99912
hsa-miR-99b-5p	35.0866	0.102287	0.166902	0.612853	0.539973	0.99912
hsa-miR-99b-3p	2.16159	0.35365	0.448367	0.788751	0.430257	0.99912
hsa-miR-378h	0.186337	-0.000218742	0.957685	-0.000228407	0.999818	0.999818
hsa-miR-5000-5p	0.370947	0.000882833	0.862817	0.0010232	0.999184	0.999818
hsa-let-7a-2-3p	0	NA	NA	NA	NA	NA
hsa-miR-1-5p	0	NA	NA	NA	NA	NA
hsa-miR-100-3p	0	NA	NA	NA	NA	NA
hsa-miR-10226	0	NA	NA	NA	NA	NA
hsa-miR-10392-3p	0	NA	NA	NA	NA	NA
hsa-miR-10393-3p	0	NA	NA	NA	NA	NA
hsa-miR-10394-3p	0	NA	NA	NA	NA	NA
hsa-miR-10395-5p	0	NA	NA	NA	NA	NA
hsa-miR-10396a-5p	0	NA	NA	NA	NA	NA
hsa-miR-10396a-3p	0	NA	NA	NA	NA	NA
hsa-miR-10396b-5p	0	NA	NA	NA	NA	NA
hsa-miR-10396b-3p	0	NA	NA	NA	NA	NA
hsa-miR-10397-5p	0	NA	NA	NA	NA	NA
hsa-miR-10397-3p	0	NA	NA	NA	NA	NA
hsa-miR-10398-3p	0	NA	NA	NA	NA	NA
hsa-miR-10400-5p	0	NA	NA	NA	NA	NA
hsa-miR-10400-3p	0	NA	NA	NA	NA	NA
hsa-miR-10401-5p	0	NA	NA	NA	NA	NA
hsa-miR-105-5p	0	NA	NA	NA	NA	NA
hsa-miR-105-3p	0	NA	NA	NA	NA	NA
hsa-miR-10523-5p	0	NA	NA	NA	NA	NA
hsa-miR-10524-5p	0	NA	NA	NA	NA	NA
hsa-miR-10525-3p	0	NA	NA	NA	NA	NA
hsa-miR-10526-3p	0	NA	NA	NA	NA	NA
hsa-miR-10b-3p	0	NA	NA	NA	NA	NA
hsa-miR-11181-5p	0	NA	NA	NA	NA	NA
hsa-miR-11181-3p	0	NA	NA	NA	NA	NA
hsa-miR-11399	0	NA	NA	NA	NA	NA
hsa-miR-1178-5p	0	NA	NA	NA	NA	NA
hsa-miR-1180-5p	0	NA	NA	NA	NA	NA
hsa-miR-1181	0	NA	NA	NA	NA	NA
hsa-miR-1182	0	NA	NA	NA	NA	NA
hsa-miR-1183	0	NA	NA	NA	NA	NA
hsa-miR-1184	0	NA	NA	NA	NA	NA
hsa-miR-1185-2-3p	0	NA	NA	NA	NA	NA
hsa-miR-1193	0	NA	NA	NA	NA	NA
hsa-miR-1199-5p	0	NA	NA	NA	NA	NA
hsa-miR-1199-3p	0	NA	NA	NA	NA	NA
hsa-miR-1200	0	NA	NA	NA	NA	NA
hsa-miR-1202	0	NA	NA	NA	NA	NA
hsa-miR-1203	0	NA	NA	NA	NA	NA
hsa-miR-1204	0	NA	NA	NA	NA	NA
hsa-miR-1205	0	NA	NA	NA	NA	NA
hsa-miR-1206	0	NA	NA	NA	NA	NA
hsa-miR-1207-5p	0	NA	NA	NA	NA	NA
hsa-miR-1207-3p	0	NA	NA	NA	NA	NA
hsa-miR-1208	0	NA	NA	NA	NA	NA
hsa-miR-12113	0	NA	NA	NA	NA	NA
hsa-miR-12115	0	NA	NA	NA	NA	NA
hsa-miR-12116	0	NA	NA	NA	NA	NA
hsa-miR-12117	0	NA	NA	NA	NA	NA
hsa-miR-12118	0	NA	NA	NA	NA	NA
hsa-miR-12119	0	NA	NA	NA	NA	NA
hsa-miR-12120	0	NA	NA	NA	NA	NA
hsa-miR-12121	0	NA	NA	NA	NA	NA
hsa-miR-12122	0	NA	NA	NA	NA	NA
hsa-miR-12123	0	NA	NA	NA	NA	NA
hsa-miR-12124	0	NA	NA	NA	NA	NA
hsa-miR-12126	0	NA	NA	NA	NA	NA
hsa-miR-12127	0	NA	NA	NA	NA	NA
hsa-miR-12128	0	NA	NA	NA	NA	NA
hsa-miR-12129	0	NA	NA	NA	NA	NA
hsa-miR-12130	0	NA	NA	NA	NA	NA
hsa-miR-12131	0	NA	NA	NA	NA	NA
hsa-miR-12132	0	NA	NA	NA	NA	NA
hsa-miR-12133	0	NA	NA	NA	NA	NA
hsa-miR-122-3p	0	NA	NA	NA	NA	NA
hsa-miR-1224-5p	0	NA	NA	NA	NA	NA
hsa-miR-1224-3p	0	NA	NA	NA	NA	NA
hsa-miR-1225-5p	0	NA	NA	NA	NA	NA
hsa-miR-1225-3p	0	NA	NA	NA	NA	NA
hsa-miR-1227-5p	0	NA	NA	NA	NA	NA
hsa-miR-1227-3p	0	NA	NA	NA	NA	NA
hsa-miR-1229-5p	0	NA	NA	NA	NA	NA
hsa-miR-122b-5p	0	NA	NA	NA	NA	NA
hsa-miR-1231	0	NA	NA	NA	NA	NA
hsa-miR-1233-5p	0	NA	NA	NA	NA	NA
hsa-miR-1233-3p	0	NA	NA	NA	NA	NA
hsa-miR-1234-3p	0	NA	NA	NA	NA	NA
hsa-miR-1236-5p	0	NA	NA	NA	NA	NA
hsa-miR-1236-3p	0	NA	NA	NA	NA	NA
hsa-miR-1237-5p	0	NA	NA	NA	NA	NA
hsa-miR-1238-5p	0	NA	NA	NA	NA	NA
hsa-miR-124-5p	0	NA	NA	NA	NA	NA
hsa-miR-1243	0	NA	NA	NA	NA	NA
hsa-miR-1244	0	NA	NA	NA	NA	NA
hsa-miR-1245a	0	NA	NA	NA	NA	NA
hsa-miR-1245b-5p	0	NA	NA	NA	NA	NA
hsa-miR-1245b-3p	0	NA	NA	NA	NA	NA
hsa-miR-1247-5p	0	NA	NA	NA	NA	NA
hsa-miR-1247-3p	0	NA	NA	NA	NA	NA
hsa-miR-1250-3p	0	NA	NA	NA	NA	NA
hsa-miR-1251-5p	0	NA	NA	NA	NA	NA
hsa-miR-1251-3p	0	NA	NA	NA	NA	NA
hsa-miR-1252-5p	0	NA	NA	NA	NA	NA
hsa-miR-1252-3p	0	NA	NA	NA	NA	NA
hsa-miR-1253	0	NA	NA	NA	NA	NA
hsa-miR-1257	0	NA	NA	NA	NA	NA
hsa-miR-1258	0	NA	NA	NA	NA	NA
hsa-miR-125b-1-3p	0	NA	NA	NA	NA	NA
hsa-miR-1263	0	NA	NA	NA	NA	NA
hsa-miR-1264	0	NA	NA	NA	NA	NA
hsa-miR-1265	0	NA	NA	NA	NA	NA
hsa-miR-1266-5p	0	NA	NA	NA	NA	NA
hsa-miR-1266-3p	0	NA	NA	NA	NA	NA
hsa-miR-1267	0	NA	NA	NA	NA	NA
hsa-miR-1269a	0	NA	NA	NA	NA	NA
hsa-miR-1269b	0	NA	NA	NA	NA	NA
hsa-miR-1272	0	NA	NA	NA	NA	NA
hsa-miR-1279	0	NA	NA	NA	NA	NA
hsa-miR-128-2-5p	0	NA	NA	NA	NA	NA
hsa-miR-1281	0	NA	NA	NA	NA	NA
hsa-miR-1282	0	NA	NA	NA	NA	NA
hsa-miR-1286	0	NA	NA	NA	NA	NA
hsa-miR-1288-5p	0	NA	NA	NA	NA	NA
hsa-miR-1288-3p	0	NA	NA	NA	NA	NA
hsa-miR-1289	0	NA	NA	NA	NA	NA
hsa-miR-129-5p	0	NA	NA	NA	NA	NA
hsa-miR-129-2-3p	0	NA	NA	NA	NA	NA
hsa-miR-1292-3p	0	NA	NA	NA	NA	NA
hsa-miR-1293	0	NA	NA	NA	NA	NA
hsa-miR-1295a	0	NA	NA	NA	NA	NA
hsa-miR-1295b-5p	0	NA	NA	NA	NA	NA
hsa-miR-1295b-3p	0	NA	NA	NA	NA	NA
hsa-miR-1298-5p	0	NA	NA	NA	NA	NA
hsa-miR-1298-3p	0	NA	NA	NA	NA	NA
hsa-miR-1301-5p	0	NA	NA	NA	NA	NA
hsa-miR-1302	0	NA	NA	NA	NA	NA
hsa-miR-1321	0	NA	NA	NA	NA	NA
hsa-miR-1322	0	NA	NA	NA	NA	NA
hsa-miR-1323	0	NA	NA	NA	NA	NA
hsa-miR-1324	0	NA	NA	NA	NA	NA
hsa-miR-133a-5p	0	NA	NA	NA	NA	NA
hsa-miR-134-3p	0	NA	NA	NA	NA	NA
hsa-miR-1343-5p	0	NA	NA	NA	NA	NA
hsa-miR-135a-3p	0	NA	NA	NA	NA	NA
hsa-miR-135a-2-3p	0	NA	NA	NA	NA	NA
hsa-miR-135b-3p	0	NA	NA	NA	NA	NA
hsa-miR-137-5p	0	NA	NA	NA	NA	NA
hsa-miR-138-1-3p	0	NA	NA	NA	NA	NA
hsa-miR-1468-3p	0	NA	NA	NA	NA	NA
hsa-miR-1470	0	NA	NA	NA	NA	NA
hsa-miR-1471	0	NA	NA	NA	NA	NA
hsa-miR-147a	0	NA	NA	NA	NA	NA
hsa-miR-149-3p	0	NA	NA	NA	NA	NA
hsa-miR-152-5p	0	NA	NA	NA	NA	NA
hsa-miR-1539	0	NA	NA	NA	NA	NA
hsa-miR-1587	0	NA	NA	NA	NA	NA
hsa-miR-181d-3p	0	NA	NA	NA	NA	NA
hsa-miR-1827	0	NA	NA	NA	NA	NA
hsa-miR-184	0	NA	NA	NA	NA	NA
hsa-miR-187-5p	0	NA	NA	NA	NA	NA
hsa-miR-18b-3p	0	NA	NA	NA	NA	NA
hsa-miR-1908-3p	0	NA	NA	NA	NA	NA
hsa-miR-1909-5p	0	NA	NA	NA	NA	NA
hsa-miR-1910-5p	0	NA	NA	NA	NA	NA
hsa-miR-1911-5p	0	NA	NA	NA	NA	NA
hsa-miR-1911-3p	0	NA	NA	NA	NA	NA
hsa-miR-1912-5p	0	NA	NA	NA	NA	NA
hsa-miR-1913	0	NA	NA	NA	NA	NA
hsa-miR-1914-5p	0	NA	NA	NA	NA	NA
hsa-miR-1915-5p	0	NA	NA	NA	NA	NA
hsa-miR-1915-3p	0	NA	NA	NA	NA	NA
hsa-miR-195-3p	0	NA	NA	NA	NA	NA
hsa-miR-196a-1-3p	0	NA	NA	NA	NA	NA
hsa-miR-196a-3p	0	NA	NA	NA	NA	NA
hsa-miR-198	0	NA	NA	NA	NA	NA
hsa-miR-200a-5p	0	NA	NA	NA	NA	NA
hsa-miR-202-3p	0	NA	NA	NA	NA	NA
hsa-miR-203a-5p	0	NA	NA	NA	NA	NA
hsa-miR-203b-5p	0	NA	NA	NA	NA	NA
hsa-miR-203b-3p	0	NA	NA	NA	NA	NA
hsa-miR-204-3p	0	NA	NA	NA	NA	NA
hsa-miR-205-3p	0	NA	NA	NA	NA	NA
hsa-miR-2052	0	NA	NA	NA	NA	NA
hsa-miR-2053	0	NA	NA	NA	NA	NA
hsa-miR-2054	0	NA	NA	NA	NA	NA
hsa-miR-206	0	NA	NA	NA	NA	NA
hsa-miR-208a-5p	0	NA	NA	NA	NA	NA
hsa-miR-208a-3p	0	NA	NA	NA	NA	NA
hsa-miR-208b-5p	0	NA	NA	NA	NA	NA
hsa-miR-208b-3p	0	NA	NA	NA	NA	NA
hsa-miR-211-3p	0	NA	NA	NA	NA	NA
hsa-miR-2113	0	NA	NA	NA	NA	NA
hsa-miR-2114-3p	0	NA	NA	NA	NA	NA
hsa-miR-2117	0	NA	NA	NA	NA	NA
hsa-miR-212-5p	0	NA	NA	NA	NA	NA
hsa-miR-216a-5p	0	NA	NA	NA	NA	NA
hsa-miR-216a-3p	0	NA	NA	NA	NA	NA
hsa-miR-216b-5p	0	NA	NA	NA	NA	NA
hsa-miR-216b-3p	0	NA	NA	NA	NA	NA
hsa-miR-217-5p	0	NA	NA	NA	NA	NA
hsa-miR-217-3p	0	NA	NA	NA	NA	NA
hsa-miR-218-1-3p	0	NA	NA	NA	NA	NA
hsa-miR-218-2-3p	0	NA	NA	NA	NA	NA
hsa-miR-219a-2-3p	0	NA	NA	NA	NA	NA
hsa-miR-2276-5p	0	NA	NA	NA	NA	NA
hsa-miR-2276-3p	0	NA	NA	NA	NA	NA
hsa-miR-2392	0	NA	NA	NA	NA	NA
hsa-miR-2467-5p	0	NA	NA	NA	NA	NA
hsa-miR-2681-5p	0	NA	NA	NA	NA	NA
hsa-miR-2681-3p	0	NA	NA	NA	NA	NA
hsa-miR-2682-5p	0	NA	NA	NA	NA	NA
hsa-miR-2682-3p	0	NA	NA	NA	NA	NA
hsa-miR-2861	0	NA	NA	NA	NA	NA
hsa-miR-2909	0	NA	NA	NA	NA	NA
hsa-miR-297	0	NA	NA	NA	NA	NA
hsa-miR-298	0	NA	NA	NA	NA	NA
hsa-miR-300	0	NA	NA	NA	NA	NA
hsa-miR-302a-5p	0	NA	NA	NA	NA	NA
hsa-miR-302a-3p	0	NA	NA	NA	NA	NA
hsa-miR-302b-5p	0	NA	NA	NA	NA	NA
hsa-miR-302b-3p	0	NA	NA	NA	NA	NA
hsa-miR-302c-5p	0	NA	NA	NA	NA	NA
hsa-miR-302c-3p	0	NA	NA	NA	NA	NA
hsa-miR-302d-5p	0	NA	NA	NA	NA	NA
hsa-miR-302d-3p	0	NA	NA	NA	NA	NA
hsa-miR-302e	0	NA	NA	NA	NA	NA
hsa-miR-302f	0	NA	NA	NA	NA	NA
hsa-miR-3059-5p	0	NA	NA	NA	NA	NA
hsa-miR-3059-3p	0	NA	NA	NA	NA	NA
hsa-miR-3085-5p	0	NA	NA	NA	NA	NA
hsa-miR-3085-3p	0	NA	NA	NA	NA	NA
hsa-miR-30c-2-3p	0	NA	NA	NA	NA	NA
hsa-miR-3116	0	NA	NA	NA	NA	NA
hsa-miR-3117-5p	0	NA	NA	NA	NA	NA
hsa-miR-3117-3p	0	NA	NA	NA	NA	NA
hsa-miR-3118	0	NA	NA	NA	NA	NA
hsa-miR-3119	0	NA	NA	NA	NA	NA
hsa-miR-3120-5p	0	NA	NA	NA	NA	NA
hsa-miR-3121-5p	0	NA	NA	NA	NA	NA
hsa-miR-3122	0	NA	NA	NA	NA	NA
hsa-miR-3123	0	NA	NA	NA	NA	NA
hsa-miR-3125	0	NA	NA	NA	NA	NA
hsa-miR-3126-5p	0	NA	NA	NA	NA	NA
hsa-miR-3126-3p	0	NA	NA	NA	NA	NA
hsa-miR-3127-3p	0	NA	NA	NA	NA	NA
hsa-miR-3131	0	NA	NA	NA	NA	NA
hsa-miR-3132	0	NA	NA	NA	NA	NA
hsa-miR-3135a	0	NA	NA	NA	NA	NA
hsa-miR-3135b	0	NA	NA	NA	NA	NA
hsa-miR-3136-3p	0	NA	NA	NA	NA	NA
hsa-miR-3137	0	NA	NA	NA	NA	NA
hsa-miR-3142	0	NA	NA	NA	NA	NA
hsa-miR-3144-5p	0	NA	NA	NA	NA	NA
hsa-miR-3145-3p	0	NA	NA	NA	NA	NA
hsa-miR-3147	0	NA	NA	NA	NA	NA
hsa-miR-3148	0	NA	NA	NA	NA	NA
hsa-miR-3149	0	NA	NA	NA	NA	NA
hsa-miR-3151-3p	0	NA	NA	NA	NA	NA
hsa-miR-3152-5p	0	NA	NA	NA	NA	NA
hsa-miR-3152-3p	0	NA	NA	NA	NA	NA
hsa-miR-3153	0	NA	NA	NA	NA	NA
hsa-miR-3155b	0	NA	NA	NA	NA	NA
hsa-miR-3156-5p	0	NA	NA	NA	NA	NA
hsa-miR-3156-3p	0	NA	NA	NA	NA	NA
hsa-miR-3160-5p	0	NA	NA	NA	NA	NA
hsa-miR-3162-5p	0	NA	NA	NA	NA	NA
hsa-miR-3163	0	NA	NA	NA	NA	NA
hsa-miR-3165	0	NA	NA	NA	NA	NA
hsa-miR-3166	0	NA	NA	NA	NA	NA
hsa-miR-3167	0	NA	NA	NA	NA	NA
hsa-miR-3168	0	NA	NA	NA	NA	NA
hsa-miR-3169	0	NA	NA	NA	NA	NA
hsa-miR-3170	0	NA	NA	NA	NA	NA
hsa-miR-3171	0	NA	NA	NA	NA	NA
hsa-miR-3175	0	NA	NA	NA	NA	NA
hsa-miR-3178	0	NA	NA	NA	NA	NA
hsa-miR-3180-5p	0	NA	NA	NA	NA	NA
hsa-miR-3181	0	NA	NA	NA	NA	NA
hsa-miR-3182	0	NA	NA	NA	NA	NA
hsa-miR-3183	0	NA	NA	NA	NA	NA
hsa-miR-3184-5p	0	NA	NA	NA	NA	NA
hsa-miR-3184-3p	0	NA	NA	NA	NA	NA
hsa-miR-3185	0	NA	NA	NA	NA	NA
hsa-miR-3186-5p	0	NA	NA	NA	NA	NA
hsa-miR-3187-5p	0	NA	NA	NA	NA	NA
hsa-miR-3189-5p	0	NA	NA	NA	NA	NA
hsa-miR-3189-3p	0	NA	NA	NA	NA	NA
hsa-miR-3191-3p	0	NA	NA	NA	NA	NA
hsa-miR-3192-3p	0	NA	NA	NA	NA	NA
hsa-miR-3193	0	NA	NA	NA	NA	NA
hsa-miR-3195	0	NA	NA	NA	NA	NA
hsa-miR-3196	0	NA	NA	NA	NA	NA
hsa-miR-3197	0	NA	NA	NA	NA	NA
hsa-miR-3201	0	NA	NA	NA	NA	NA
hsa-miR-323a-5p	0	NA	NA	NA	NA	NA
hsa-miR-323b-5p	0	NA	NA	NA	NA	NA
hsa-miR-325	0	NA	NA	NA	NA	NA
hsa-miR-329-5p	0	NA	NA	NA	NA	NA
hsa-miR-346	0	NA	NA	NA	NA	NA
hsa-miR-3529-5p	0	NA	NA	NA	NA	NA
hsa-miR-3606-5p	0	NA	NA	NA	NA	NA
hsa-miR-3606-3p	0	NA	NA	NA	NA	NA
hsa-miR-3610	0	NA	NA	NA	NA	NA
hsa-miR-3612	0	NA	NA	NA	NA	NA
hsa-miR-3616-5p	0	NA	NA	NA	NA	NA
hsa-miR-3617-5p	0	NA	NA	NA	NA	NA
hsa-miR-3617-3p	0	NA	NA	NA	NA	NA
hsa-miR-3618	0	NA	NA	NA	NA	NA
hsa-miR-3620-5p	0	NA	NA	NA	NA	NA
hsa-miR-3622a-5p	0	NA	NA	NA	NA	NA
hsa-miR-3622a-3p	0	NA	NA	NA	NA	NA
hsa-miR-3622b-5p	0	NA	NA	NA	NA	NA
hsa-miR-3622b-3p	0	NA	NA	NA	NA	NA
hsa-miR-3646	0	NA	NA	NA	NA	NA
hsa-miR-3648	0	NA	NA	NA	NA	NA
hsa-miR-3649	0	NA	NA	NA	NA	NA
hsa-miR-3650	0	NA	NA	NA	NA	NA
hsa-miR-3654	0	NA	NA	NA	NA	NA
hsa-miR-3655	0	NA	NA	NA	NA	NA
hsa-miR-3658	0	NA	NA	NA	NA	NA
hsa-miR-3659	0	NA	NA	NA	NA	NA
hsa-miR-365a-5p	0	NA	NA	NA	NA	NA
hsa-miR-3660	0	NA	NA	NA	NA	NA
hsa-miR-3663-5p	0	NA	NA	NA	NA	NA
hsa-miR-3663-3p	0	NA	NA	NA	NA	NA
hsa-miR-3664-5p	0	NA	NA	NA	NA	NA
hsa-miR-3664-3p	0	NA	NA	NA	NA	NA
hsa-miR-3666	0	NA	NA	NA	NA	NA
hsa-miR-3668	0	NA	NA	NA	NA	NA
hsa-miR-367-5p	0	NA	NA	NA	NA	NA
hsa-miR-367-3p	0	NA	NA	NA	NA	NA
hsa-miR-3670	0	NA	NA	NA	NA	NA
hsa-miR-3671	0	NA	NA	NA	NA	NA
hsa-miR-3672	0	NA	NA	NA	NA	NA
hsa-miR-3674	0	NA	NA	NA	NA	NA
hsa-miR-3675-5p	0	NA	NA	NA	NA	NA
hsa-miR-3675-3p	0	NA	NA	NA	NA	NA
hsa-miR-3677-3p	0	NA	NA	NA	NA	NA
hsa-miR-3678-5p	0	NA	NA	NA	NA	NA
hsa-miR-3678-3p	0	NA	NA	NA	NA	NA
hsa-miR-3679-3p	0	NA	NA	NA	NA	NA
hsa-miR-3681-5p	0	NA	NA	NA	NA	NA
hsa-miR-3681-3p	0	NA	NA	NA	NA	NA
hsa-miR-3683	0	NA	NA	NA	NA	NA
hsa-miR-3686	0	NA	NA	NA	NA	NA
hsa-miR-3688-5p	0	NA	NA	NA	NA	NA
hsa-miR-3689a-3p	0	NA	NA	NA	NA	NA
hsa-miR-3689b-3p	0	NA	NA	NA	NA	NA
hsa-miR-3689c	0	NA	NA	NA	NA	NA
hsa-miR-3689d	0	NA	NA	NA	NA	NA
hsa-miR-3689f	0	NA	NA	NA	NA	NA
hsa-miR-3692-5p	0	NA	NA	NA	NA	NA
hsa-miR-3692-3p	0	NA	NA	NA	NA	NA
hsa-miR-3713	0	NA	NA	NA	NA	NA
hsa-miR-371a-5p	0	NA	NA	NA	NA	NA
hsa-miR-371a-3p	0	NA	NA	NA	NA	NA
hsa-miR-372-5p	0	NA	NA	NA	NA	NA
hsa-miR-372-3p	0	NA	NA	NA	NA	NA
hsa-miR-373-5p	0	NA	NA	NA	NA	NA
hsa-miR-375-5p	0	NA	NA	NA	NA	NA
hsa-miR-377-5p	0	NA	NA	NA	NA	NA
hsa-miR-378j	0	NA	NA	NA	NA	NA
hsa-miR-380-5p	0	NA	NA	NA	NA	NA
hsa-miR-383-5p	0	NA	NA	NA	NA	NA
hsa-miR-383-3p	0	NA	NA	NA	NA	NA
hsa-miR-384	0	NA	NA	NA	NA	NA
hsa-miR-3907	0	NA	NA	NA	NA	NA
hsa-miR-3908	0	NA	NA	NA	NA	NA
hsa-miR-3910	0	NA	NA	NA	NA	NA
hsa-miR-3914	0	NA	NA	NA	NA	NA
hsa-miR-3915	0	NA	NA	NA	NA	NA
hsa-miR-3917	0	NA	NA	NA	NA	NA
hsa-miR-3918	0	NA	NA	NA	NA	NA
hsa-miR-3919	0	NA	NA	NA	NA	NA
hsa-miR-3920	0	NA	NA	NA	NA	NA
hsa-miR-3921	0	NA	NA	NA	NA	NA
hsa-miR-3922-3p	0	NA	NA	NA	NA	NA
hsa-miR-3923	0	NA	NA	NA	NA	NA
hsa-miR-3924	0	NA	NA	NA	NA	NA
hsa-miR-3925-5p	0	NA	NA	NA	NA	NA
hsa-miR-3925-3p	0	NA	NA	NA	NA	NA
hsa-miR-3926	0	NA	NA	NA	NA	NA
hsa-miR-3927-5p	0	NA	NA	NA	NA	NA
hsa-miR-3927-3p	0	NA	NA	NA	NA	NA
hsa-miR-3928-5p	0	NA	NA	NA	NA	NA
hsa-miR-3929	0	NA	NA	NA	NA	NA
hsa-miR-3935	0	NA	NA	NA	NA	NA
hsa-miR-3936	0	NA	NA	NA	NA	NA
hsa-miR-3937	0	NA	NA	NA	NA	NA
hsa-miR-3938	0	NA	NA	NA	NA	NA
hsa-miR-3940-5p	0	NA	NA	NA	NA	NA
hsa-miR-3941	0	NA	NA	NA	NA	NA
hsa-miR-3943	0	NA	NA	NA	NA	NA
hsa-miR-3945	0	NA	NA	NA	NA	NA
hsa-miR-3960	0	NA	NA	NA	NA	NA
hsa-miR-3972	0	NA	NA	NA	NA	NA
hsa-miR-3973	0	NA	NA	NA	NA	NA
hsa-miR-3974	0	NA	NA	NA	NA	NA
hsa-miR-3975	0	NA	NA	NA	NA	NA
hsa-miR-3976	0	NA	NA	NA	NA	NA
hsa-miR-3977	0	NA	NA	NA	NA	NA
hsa-miR-3978	0	NA	NA	NA	NA	NA
hsa-miR-4251	0	NA	NA	NA	NA	NA
hsa-miR-4252	0	NA	NA	NA	NA	NA
hsa-miR-4253	0	NA	NA	NA	NA	NA
hsa-miR-4254	0	NA	NA	NA	NA	NA
hsa-miR-4255	0	NA	NA	NA	NA	NA
hsa-miR-4256	0	NA	NA	NA	NA	NA
hsa-miR-4257	0	NA	NA	NA	NA	NA
hsa-miR-4258	0	NA	NA	NA	NA	NA
hsa-miR-4259	0	NA	NA	NA	NA	NA
hsa-miR-4260	0	NA	NA	NA	NA	NA
hsa-miR-4261	0	NA	NA	NA	NA	NA
hsa-miR-4262	0	NA	NA	NA	NA	NA
hsa-miR-4263	0	NA	NA	NA	NA	NA
hsa-miR-4264	0	NA	NA	NA	NA	NA
hsa-miR-4265	0	NA	NA	NA	NA	NA
hsa-miR-4266	0	NA	NA	NA	NA	NA
hsa-miR-4267	0	NA	NA	NA	NA	NA
hsa-miR-4268	0	NA	NA	NA	NA	NA
hsa-miR-4270	0	NA	NA	NA	NA	NA
hsa-miR-4271	0	NA	NA	NA	NA	NA
hsa-miR-4272	0	NA	NA	NA	NA	NA
hsa-miR-4273	0	NA	NA	NA	NA	NA
hsa-miR-4274	0	NA	NA	NA	NA	NA
hsa-miR-4275	0	NA	NA	NA	NA	NA
hsa-miR-4276	0	NA	NA	NA	NA	NA
hsa-miR-4277	0	NA	NA	NA	NA	NA
hsa-miR-4278	0	NA	NA	NA	NA	NA
hsa-miR-4279	0	NA	NA	NA	NA	NA
hsa-miR-4280	0	NA	NA	NA	NA	NA
hsa-miR-4281	0	NA	NA	NA	NA	NA
hsa-miR-4282	0	NA	NA	NA	NA	NA
hsa-miR-4283	0	NA	NA	NA	NA	NA
hsa-miR-4285	0	NA	NA	NA	NA	NA
hsa-miR-4287	0	NA	NA	NA	NA	NA
hsa-miR-4288	0	NA	NA	NA	NA	NA
hsa-miR-4289	0	NA	NA	NA	NA	NA
hsa-miR-4290	0	NA	NA	NA	NA	NA
hsa-miR-4291	0	NA	NA	NA	NA	NA
hsa-miR-4292	0	NA	NA	NA	NA	NA
hsa-miR-4293	0	NA	NA	NA	NA	NA
hsa-miR-4294	0	NA	NA	NA	NA	NA
hsa-miR-4295	0	NA	NA	NA	NA	NA
hsa-miR-4296	0	NA	NA	NA	NA	NA
hsa-miR-4297	0	NA	NA	NA	NA	NA
hsa-miR-4298	0	NA	NA	NA	NA	NA
hsa-miR-4300	0	NA	NA	NA	NA	NA
hsa-miR-4302	0	NA	NA	NA	NA	NA
hsa-miR-4303	0	NA	NA	NA	NA	NA
hsa-miR-4304	0	NA	NA	NA	NA	NA
hsa-miR-4305	0	NA	NA	NA	NA	NA
hsa-miR-4307	0	NA	NA	NA	NA	NA
hsa-miR-4308	0	NA	NA	NA	NA	NA
hsa-miR-4309	0	NA	NA	NA	NA	NA
hsa-miR-431-3p	0	NA	NA	NA	NA	NA
hsa-miR-4310	0	NA	NA	NA	NA	NA
hsa-miR-4311	0	NA	NA	NA	NA	NA
hsa-miR-4312	0	NA	NA	NA	NA	NA
hsa-miR-4313	0	NA	NA	NA	NA	NA
hsa-miR-4314	0	NA	NA	NA	NA	NA
hsa-miR-4315	0	NA	NA	NA	NA	NA
hsa-miR-4316	0	NA	NA	NA	NA	NA
hsa-miR-4317	0	NA	NA	NA	NA	NA
hsa-miR-4318	0	NA	NA	NA	NA	NA
hsa-miR-4319	0	NA	NA	NA	NA	NA
hsa-miR-432-3p	0	NA	NA	NA	NA	NA
hsa-miR-4320	0	NA	NA	NA	NA	NA
hsa-miR-4321	0	NA	NA	NA	NA	NA
hsa-miR-4322	0	NA	NA	NA	NA	NA
hsa-miR-4323	0	NA	NA	NA	NA	NA
hsa-miR-4324	0	NA	NA	NA	NA	NA
hsa-miR-4325	0	NA	NA	NA	NA	NA
hsa-miR-4327	0	NA	NA	NA	NA	NA
hsa-miR-4328	0	NA	NA	NA	NA	NA
hsa-miR-4329	0	NA	NA	NA	NA	NA
hsa-miR-4330	0	NA	NA	NA	NA	NA
hsa-miR-4418	0	NA	NA	NA	NA	NA
hsa-miR-4421	0	NA	NA	NA	NA	NA
hsa-miR-4423-3p	0	NA	NA	NA	NA	NA
hsa-miR-4424	0	NA	NA	NA	NA	NA
hsa-miR-4427	0	NA	NA	NA	NA	NA
hsa-miR-4428	0	NA	NA	NA	NA	NA
hsa-miR-4431	0	NA	NA	NA	NA	NA
hsa-miR-4432	0	NA	NA	NA	NA	NA
hsa-miR-4434	0	NA	NA	NA	NA	NA
hsa-miR-4435	0	NA	NA	NA	NA	NA
hsa-miR-4436a	0	NA	NA	NA	NA	NA
hsa-miR-4436b-5p	0	NA	NA	NA	NA	NA
hsa-miR-4436b-3p	0	NA	NA	NA	NA	NA
hsa-miR-4437	0	NA	NA	NA	NA	NA
hsa-miR-4438	0	NA	NA	NA	NA	NA
hsa-miR-4439	0	NA	NA	NA	NA	NA
hsa-miR-4441	0	NA	NA	NA	NA	NA
hsa-miR-4442	0	NA	NA	NA	NA	NA
hsa-miR-4444	0	NA	NA	NA	NA	NA
hsa-miR-4445-5p	0	NA	NA	NA	NA	NA
hsa-miR-4445-3p	0	NA	NA	NA	NA	NA
hsa-miR-4447	0	NA	NA	NA	NA	NA
hsa-miR-4450	0	NA	NA	NA	NA	NA
hsa-miR-4452	0	NA	NA	NA	NA	NA
hsa-miR-4455	0	NA	NA	NA	NA	NA
hsa-miR-4456	0	NA	NA	NA	NA	NA
hsa-miR-4458	0	NA	NA	NA	NA	NA
hsa-miR-4460	0	NA	NA	NA	NA	NA
hsa-miR-4462	0	NA	NA	NA	NA	NA
hsa-miR-4463	0	NA	NA	NA	NA	NA
hsa-miR-4465	0	NA	NA	NA	NA	NA
hsa-miR-4467	0	NA	NA	NA	NA	NA
hsa-miR-4468	0	NA	NA	NA	NA	NA
hsa-miR-4471	0	NA	NA	NA	NA	NA
hsa-miR-4472	0	NA	NA	NA	NA	NA
hsa-miR-4474-5p	0	NA	NA	NA	NA	NA
hsa-miR-4475	0	NA	NA	NA	NA	NA
hsa-miR-4476	0	NA	NA	NA	NA	NA
hsa-miR-4477a	0	NA	NA	NA	NA	NA
hsa-miR-4478	0	NA	NA	NA	NA	NA
hsa-miR-448	0	NA	NA	NA	NA	NA
hsa-miR-4480	0	NA	NA	NA	NA	NA
hsa-miR-4481	0	NA	NA	NA	NA	NA
hsa-miR-4483	0	NA	NA	NA	NA	NA
hsa-miR-4485-5p	0	NA	NA	NA	NA	NA
hsa-miR-4486	0	NA	NA	NA	NA	NA
hsa-miR-4490	0	NA	NA	NA	NA	NA
hsa-miR-4491	0	NA	NA	NA	NA	NA
hsa-miR-4492	0	NA	NA	NA	NA	NA
hsa-miR-4493	0	NA	NA	NA	NA	NA
hsa-miR-4494	0	NA	NA	NA	NA	NA
hsa-miR-4495	0	NA	NA	NA	NA	NA
hsa-miR-4496	0	NA	NA	NA	NA	NA
hsa-miR-4497	0	NA	NA	NA	NA	NA
hsa-miR-4499	0	NA	NA	NA	NA	NA
hsa-miR-449c-3p	0	NA	NA	NA	NA	NA
hsa-miR-4500	0	NA	NA	NA	NA	NA
hsa-miR-4501	0	NA	NA	NA	NA	NA
hsa-miR-4502	0	NA	NA	NA	NA	NA
hsa-miR-4503	0	NA	NA	NA	NA	NA
hsa-miR-4505	0	NA	NA	NA	NA	NA
hsa-miR-4506	0	NA	NA	NA	NA	NA
hsa-miR-4507	0	NA	NA	NA	NA	NA
hsa-miR-4509	0	NA	NA	NA	NA	NA
hsa-miR-4510	0	NA	NA	NA	NA	NA
hsa-miR-4512	0	NA	NA	NA	NA	NA
hsa-miR-4513	0	NA	NA	NA	NA	NA
hsa-miR-4514	0	NA	NA	NA	NA	NA
hsa-miR-4515	0	NA	NA	NA	NA	NA
hsa-miR-4519	0	NA	NA	NA	NA	NA
hsa-miR-452-3p	0	NA	NA	NA	NA	NA
hsa-miR-4520-5p	0	NA	NA	NA	NA	NA
hsa-miR-4520-3p	0	NA	NA	NA	NA	NA
hsa-miR-4520-2-3p	0	NA	NA	NA	NA	NA
hsa-miR-4522	0	NA	NA	NA	NA	NA
hsa-miR-4524a-5p	0	NA	NA	NA	NA	NA
hsa-miR-4524b-5p	0	NA	NA	NA	NA	NA
hsa-miR-4524b-3p	0	NA	NA	NA	NA	NA
hsa-miR-4525	0	NA	NA	NA	NA	NA
hsa-miR-4526	0	NA	NA	NA	NA	NA
hsa-miR-4527	0	NA	NA	NA	NA	NA
hsa-miR-4528	0	NA	NA	NA	NA	NA
hsa-miR-4529-5p	0	NA	NA	NA	NA	NA
hsa-miR-4529-3p	0	NA	NA	NA	NA	NA
hsa-miR-4530	0	NA	NA	NA	NA	NA
hsa-miR-4531	0	NA	NA	NA	NA	NA
hsa-miR-4534	0	NA	NA	NA	NA	NA
hsa-miR-4535	0	NA	NA	NA	NA	NA
hsa-miR-4537	0	NA	NA	NA	NA	NA
hsa-miR-4538	0	NA	NA	NA	NA	NA
hsa-miR-4539	0	NA	NA	NA	NA	NA
hsa-miR-4540	0	NA	NA	NA	NA	NA
hsa-miR-4632-5p	0	NA	NA	NA	NA	NA
hsa-miR-4633-5p	0	NA	NA	NA	NA	NA
hsa-miR-4633-3p	0	NA	NA	NA	NA	NA
hsa-miR-4634	0	NA	NA	NA	NA	NA
hsa-miR-4636	0	NA	NA	NA	NA	NA
hsa-miR-4638-3p	0	NA	NA	NA	NA	NA
hsa-miR-4639-3p	0	NA	NA	NA	NA	NA
hsa-miR-4640-5p	0	NA	NA	NA	NA	NA
hsa-miR-4640-3p	0	NA	NA	NA	NA	NA
hsa-miR-4642	0	NA	NA	NA	NA	NA
hsa-miR-4643	0	NA	NA	NA	NA	NA
hsa-miR-4648	0	NA	NA	NA	NA	NA
hsa-miR-4649-5p	0	NA	NA	NA	NA	NA
hsa-miR-4649-3p	0	NA	NA	NA	NA	NA
hsa-miR-4650-5p	0	NA	NA	NA	NA	NA
hsa-miR-4650-3p	0	NA	NA	NA	NA	NA
hsa-miR-4651	0	NA	NA	NA	NA	NA
hsa-miR-4652-5p	0	NA	NA	NA	NA	NA
hsa-miR-4652-3p	0	NA	NA	NA	NA	NA
hsa-miR-4653-5p	0	NA	NA	NA	NA	NA
hsa-miR-4654	0	NA	NA	NA	NA	NA
hsa-miR-4655-3p	0	NA	NA	NA	NA	NA
hsa-miR-4656	0	NA	NA	NA	NA	NA
hsa-miR-4657	0	NA	NA	NA	NA	NA
hsa-miR-4658	0	NA	NA	NA	NA	NA
hsa-miR-4659a-5p	0	NA	NA	NA	NA	NA
hsa-miR-4659b-5p	0	NA	NA	NA	NA	NA
hsa-miR-466	0	NA	NA	NA	NA	NA
hsa-miR-4661-3p	0	NA	NA	NA	NA	NA
hsa-miR-4662b	0	NA	NA	NA	NA	NA
hsa-miR-4663	0	NA	NA	NA	NA	NA
hsa-miR-4664-3p	0	NA	NA	NA	NA	NA
hsa-miR-4665-3p	0	NA	NA	NA	NA	NA
hsa-miR-4666a-5p	0	NA	NA	NA	NA	NA
hsa-miR-4666a-3p	0	NA	NA	NA	NA	NA
hsa-miR-4666b	0	NA	NA	NA	NA	NA
hsa-miR-4668-5p	0	NA	NA	NA	NA	NA
hsa-miR-4671-5p	0	NA	NA	NA	NA	NA
hsa-miR-4671-3p	0	NA	NA	NA	NA	NA
hsa-miR-4674	0	NA	NA	NA	NA	NA
hsa-miR-4675	0	NA	NA	NA	NA	NA
hsa-miR-4678	0	NA	NA	NA	NA	NA
hsa-miR-4679	0	NA	NA	NA	NA	NA
hsa-miR-4680-5p	0	NA	NA	NA	NA	NA
hsa-miR-4681	0	NA	NA	NA	NA	NA
hsa-miR-4682	0	NA	NA	NA	NA	NA
hsa-miR-4683	0	NA	NA	NA	NA	NA
hsa-miR-4684-5p	0	NA	NA	NA	NA	NA
hsa-miR-4684-3p	0	NA	NA	NA	NA	NA
hsa-miR-4685-5p	0	NA	NA	NA	NA	NA
hsa-miR-4686	0	NA	NA	NA	NA	NA
hsa-miR-4687-3p	0	NA	NA	NA	NA	NA
hsa-miR-4689	0	NA	NA	NA	NA	NA
hsa-miR-4690-5p	0	NA	NA	NA	NA	NA
hsa-miR-4691-5p	0	NA	NA	NA	NA	NA
hsa-miR-4691-3p	0	NA	NA	NA	NA	NA
hsa-miR-4692	0	NA	NA	NA	NA	NA
hsa-miR-4693-5p	0	NA	NA	NA	NA	NA
hsa-miR-4693-3p	0	NA	NA	NA	NA	NA
hsa-miR-4694-5p	0	NA	NA	NA	NA	NA
hsa-miR-4694-3p	0	NA	NA	NA	NA	NA
hsa-miR-4695-5p	0	NA	NA	NA	NA	NA
hsa-miR-4696	0	NA	NA	NA	NA	NA
hsa-miR-4697-5p	0	NA	NA	NA	NA	NA
hsa-miR-4697-3p	0	NA	NA	NA	NA	NA
hsa-miR-4698	0	NA	NA	NA	NA	NA
hsa-miR-4699-5p	0	NA	NA	NA	NA	NA
hsa-miR-4699-3p	0	NA	NA	NA	NA	NA
hsa-miR-4700-5p	0	NA	NA	NA	NA	NA
hsa-miR-4700-3p	0	NA	NA	NA	NA	NA
hsa-miR-4701-5p	0	NA	NA	NA	NA	NA
hsa-miR-4701-3p	0	NA	NA	NA	NA	NA
hsa-miR-4703-5p	0	NA	NA	NA	NA	NA
hsa-miR-4703-3p	0	NA	NA	NA	NA	NA
hsa-miR-4704-5p	0	NA	NA	NA	NA	NA
hsa-miR-4704-3p	0	NA	NA	NA	NA	NA
hsa-miR-4705	0	NA	NA	NA	NA	NA
hsa-miR-4706	0	NA	NA	NA	NA	NA
hsa-miR-4708-5p	0	NA	NA	NA	NA	NA
hsa-miR-4708-3p	0	NA	NA	NA	NA	NA
hsa-miR-4709-3p	0	NA	NA	NA	NA	NA
hsa-miR-4710	0	NA	NA	NA	NA	NA
hsa-miR-4711-5p	0	NA	NA	NA	NA	NA
hsa-miR-4711-3p	0	NA	NA	NA	NA	NA
hsa-miR-4712-5p	0	NA	NA	NA	NA	NA
hsa-miR-4712-3p	0	NA	NA	NA	NA	NA
hsa-miR-4713-5p	0	NA	NA	NA	NA	NA
hsa-miR-4713-3p	0	NA	NA	NA	NA	NA
hsa-miR-4715-5p	0	NA	NA	NA	NA	NA
hsa-miR-4715-3p	0	NA	NA	NA	NA	NA
hsa-miR-4716-5p	0	NA	NA	NA	NA	NA
hsa-miR-4716-3p	0	NA	NA	NA	NA	NA
hsa-miR-4718	0	NA	NA	NA	NA	NA
hsa-miR-4719	0	NA	NA	NA	NA	NA
hsa-miR-4720-5p	0	NA	NA	NA	NA	NA
hsa-miR-4720-3p	0	NA	NA	NA	NA	NA
hsa-miR-4721	0	NA	NA	NA	NA	NA
hsa-miR-4722-3p	0	NA	NA	NA	NA	NA
hsa-miR-4724-5p	0	NA	NA	NA	NA	NA
hsa-miR-4725-5p	0	NA	NA	NA	NA	NA
hsa-miR-4726-3p	0	NA	NA	NA	NA	NA
hsa-miR-4727-5p	0	NA	NA	NA	NA	NA
hsa-miR-4727-3p	0	NA	NA	NA	NA	NA
hsa-miR-4728-5p	0	NA	NA	NA	NA	NA
hsa-miR-4731-5p	0	NA	NA	NA	NA	NA
hsa-miR-4732-5p	0	NA	NA	NA	NA	NA
hsa-miR-4732-3p	0	NA	NA	NA	NA	NA
hsa-miR-4733-5p	0	NA	NA	NA	NA	NA
hsa-miR-4733-3p	0	NA	NA	NA	NA	NA
hsa-miR-4734	0	NA	NA	NA	NA	NA
hsa-miR-4735-5p	0	NA	NA	NA	NA	NA
hsa-miR-4735-3p	0	NA	NA	NA	NA	NA
hsa-miR-4736	0	NA	NA	NA	NA	NA
hsa-miR-4737	0	NA	NA	NA	NA	NA
hsa-miR-4738-5p	0	NA	NA	NA	NA	NA
hsa-miR-4738-3p	0	NA	NA	NA	NA	NA
hsa-miR-4740-5p	0	NA	NA	NA	NA	NA
hsa-miR-4740-3p	0	NA	NA	NA	NA	NA
hsa-miR-4743-3p	0	NA	NA	NA	NA	NA
hsa-miR-4744	0	NA	NA	NA	NA	NA
hsa-miR-4745-5p	0	NA	NA	NA	NA	NA
hsa-miR-4747-3p	0	NA	NA	NA	NA	NA
hsa-miR-4748	0	NA	NA	NA	NA	NA
hsa-miR-4749-5p	0	NA	NA	NA	NA	NA
hsa-miR-4749-3p	0	NA	NA	NA	NA	NA
hsa-miR-4750-3p	0	NA	NA	NA	NA	NA
hsa-miR-4751	0	NA	NA	NA	NA	NA
hsa-miR-4752	0	NA	NA	NA	NA	NA
hsa-miR-4756-5p	0	NA	NA	NA	NA	NA
hsa-miR-4756-3p	0	NA	NA	NA	NA	NA
hsa-miR-4757-5p	0	NA	NA	NA	NA	NA
hsa-miR-4758-5p	0	NA	NA	NA	NA	NA
hsa-miR-4758-3p	0	NA	NA	NA	NA	NA
hsa-miR-4759	0	NA	NA	NA	NA	NA
hsa-miR-4760-5p	0	NA	NA	NA	NA	NA
hsa-miR-4760-3p	0	NA	NA	NA	NA	NA
hsa-miR-4762-3p	0	NA	NA	NA	NA	NA
hsa-miR-4763-5p	0	NA	NA	NA	NA	NA
hsa-miR-4763-3p	0	NA	NA	NA	NA	NA
hsa-miR-4764-5p	0	NA	NA	NA	NA	NA
hsa-miR-4764-3p	0	NA	NA	NA	NA	NA
hsa-miR-4765	0	NA	NA	NA	NA	NA
hsa-miR-4766-5p	0	NA	NA	NA	NA	NA
hsa-miR-4767	0	NA	NA	NA	NA	NA
hsa-miR-4768-5p	0	NA	NA	NA	NA	NA
hsa-miR-4768-3p	0	NA	NA	NA	NA	NA
hsa-miR-4769-5p	0	NA	NA	NA	NA	NA
hsa-miR-4769-3p	0	NA	NA	NA	NA	NA
hsa-miR-4770	0	NA	NA	NA	NA	NA
hsa-miR-4771	0	NA	NA	NA	NA	NA
hsa-miR-4776-5p	0	NA	NA	NA	NA	NA
hsa-miR-4776-3p	0	NA	NA	NA	NA	NA
hsa-miR-4777-5p	0	NA	NA	NA	NA	NA
hsa-miR-4778-5p	0	NA	NA	NA	NA	NA
hsa-miR-4778-3p	0	NA	NA	NA	NA	NA
hsa-miR-4780	0	NA	NA	NA	NA	NA
hsa-miR-4782-5p	0	NA	NA	NA	NA	NA
hsa-miR-4782-3p	0	NA	NA	NA	NA	NA
hsa-miR-4783-5p	0	NA	NA	NA	NA	NA
hsa-miR-4783-3p	0	NA	NA	NA	NA	NA
hsa-miR-4784	0	NA	NA	NA	NA	NA
hsa-miR-4786-3p	0	NA	NA	NA	NA	NA
hsa-miR-4787-5p	0	NA	NA	NA	NA	NA
hsa-miR-4788	0	NA	NA	NA	NA	NA
hsa-miR-4789-5p	0	NA	NA	NA	NA	NA
hsa-miR-4790-5p	0	NA	NA	NA	NA	NA
hsa-miR-4790-3p	0	NA	NA	NA	NA	NA
hsa-miR-4793-5p	0	NA	NA	NA	NA	NA
hsa-miR-4793-3p	0	NA	NA	NA	NA	NA
hsa-miR-4794	0	NA	NA	NA	NA	NA
hsa-miR-4798-5p	0	NA	NA	NA	NA	NA
hsa-miR-4798-3p	0	NA	NA	NA	NA	NA
hsa-miR-4799-3p	0	NA	NA	NA	NA	NA
hsa-miR-4800-5p	0	NA	NA	NA	NA	NA
hsa-miR-4800-3p	0	NA	NA	NA	NA	NA
[truncated: 657 more rows]
