# Supplementary material for: Systemic lupus pregnancies are characterized by an intrinsic pro-inflammatory monocyte transcriptome, driven by an aberrant miRNA signature
Source: J Transl Autoimmun. 2025 Dec 24;12:100347. doi: 10.1016/j.jtauto.2025.100347 (PMC12810336; doi:10.1016/j.jtauto.2025.100347)
Supplement: Multimedia component 7 [file mmc7.xlsx]

## Sheet: LES_sel_day
	baseMean	log2FoldChange	lfcSE	stat	pvalue	padj
hsa-miR-585-3p	1.626	-22.7522	0.785078	-28.9808	1.1502e-184	9.3396e-182
hsa-miR-1469	2.27639	-22.2923	0.784934	-28.4002	2.00808e-177	8.1528e-175
hsa-miR-4732-5p	1.3008	-21.9073	0.785202	-27.9002	2.65534e-171	7.18712e-169
hsa-miR-106a-5p	546.496	-0.129977	0.0358103	-3.6296	0.000283864	0.0460995
hsa-miR-143-3p	905.572	0.496409	0.135023	3.67647	0.000236488	0.0460995
hsa-miR-145-3p	10.4298	0.581369	0.164644	3.53107	0.000413888	0.0469713
hsa-miR-148b-5p	60.1772	-0.117827	0.033651	-3.50143	0.000462771	0.0469713
hsa-miR-24-2-5p	223.552	0.260763	0.073012	3.57151	0.000354934	0.0469713
hsa-miR-122b-3p	23.2694	-0.611605	0.186614	-3.27738	0.00104777	0.0888491
hsa-miR-4488	5.85877	-2.53458	0.77626	-3.26511	0.0010942	0.0888491
hsa-miR-195-5p	25.2372	-0.349747	0.109634	-3.19014	0.00142205	0.0962252
hsa-miR-20b-5p	423.936	-0.115339	0.0360194	-3.20215	0.00136407	0.0962252
hsa-miR-18b-5p	161.554	-0.132212	0.0417916	-3.16361	0.00155827	0.0973317
hsa-miR-151b	66.8271	-0.333963	0.10922	-3.0577	0.00223043	0.120741
hsa-miR-181c-5p	157.718	0.140898	0.0458544	3.07273	0.00212112	0.120741
hsa-miR-145-5p	2570.64	0.405323	0.135232	2.99723	0.00272441	0.131514
hsa-miR-17-5p	6194.88	-0.0845748	0.028248	-2.99401	0.00275338	0.131514
hsa-miR-3613-3p	65.7574	0.261837	0.0886978	2.95201	0.00315709	0.14242
hsa-let-7b-3p	141.171	-0.129659	0.0451766	-2.87004	0.00410419	0.1754
hsa-miR-23a-5p	180.517	0.297848	0.106128	2.8065	0.00500825	0.203335
hsa-miR-338-3p	1010.83	0.146916	0.0531305	2.76519	0.005689	0.219975
hsa-miR-4772-3p	12.2227	0.556592	0.205547	2.70786	0.00677193	0.249946
hsa-miR-671-3p	39.8882	-0.151931	0.0571126	-2.6602	0.00780934	0.275704
hsa-miR-143-5p	10.5965	0.457983	0.179091	2.55727	0.0105498	0.356934
hsa-miR-15a-5p	18928.4	-0.0805749	0.0317799	-2.53541	0.0112317	0.364804
hsa-miR-2355-3p	43.0198	0.11995	0.0476219	2.51879	0.0117758	0.367768
hsa-miR-101-2-5p	1.02768	0.540089	0.216297	2.49698	0.0125255	0.372563
hsa-miR-99a-5p	86.0449	-0.176134	0.0707941	-2.48798	0.012847	0.372563
hsa-miR-122-5p	4.15393	-0.510147	0.210563	-2.42278	0.0154023	0.376494
hsa-miR-125b-5p	95.8734	-0.187031	0.076137	-2.45651	0.0140293	0.376494
hsa-miR-181a-2-3p	89.0669	-0.123742	0.051476	-2.40388	0.0162221	0.376494
hsa-miR-183-5p	51.8737	-0.477701	0.195367	-2.44515	0.0144792	0.376494
hsa-miR-18a-5p	5032.49	-0.0972611	0.0397689	-2.44566	0.0144588	0.376494
hsa-miR-5010-3p	9.24292	0.192675	0.0793693	2.42757	0.0152002	0.376494
hsa-miR-576-5p	84.048	0.0816552	0.03397	2.40374	0.0162282	0.376494
hsa-miR-486-5p	128.857	-0.461213	0.193251	-2.3866	0.0170048	0.383553
hsa-miR-324-3p	131.033	-0.129426	0.0544874	-2.37534	0.0175327	0.384771
hsa-miR-1228-5p	4.1845	-0.285048	0.12528	-2.27529	0.0228884	0.395433
hsa-miR-146b-5p	1176.01	-0.127051	0.0539459	-2.35515	0.0185154	0.395433
hsa-miR-150-5p	9560.8	-0.411478	0.179349	-2.29429	0.0217739	0.395433
hsa-miR-20a-5p	12946.9	-0.0934946	0.0407363	-2.29512	0.0217263	0.395433
hsa-miR-22-3p	2069.7	0.135055	0.0587017	2.30069	0.021409	0.395433
hsa-miR-31-5p	41.4499	-0.320627	0.13818	-2.32036	0.0203214	0.395433
hsa-miR-3620-3p	2.45555	-0.475526	0.207085	-2.29629	0.0216592	0.395433
hsa-miR-486-3p	22.5102	-0.322925	0.141859	-2.27637	0.0228238	0.395433
hsa-miR-504-5p	9.78751	0.412459	0.180518	2.28486	0.0223212	0.395433
hsa-miR-548t-3p	54.3564	-0.0942627	0.0402177	-2.34381	0.0190878	0.395433
hsa-miR-192-5p	120.86	-0.156343	0.0698198	-2.23924	0.0251401	0.408275
hsa-miR-548aa	54.4166	-0.0916401	0.040919	-2.23955	0.0251201	0.408275
hsa-miR-877-5p	57.8236	-0.15109	0.0670176	-2.25448	0.0241662	0.408275
hsa-miR-4485-3p	115.332	-0.468091	0.209984	-2.22917	0.0258026	0.410817
hsa-miR-139-5p	61.1302	-0.296166	0.133566	-2.21738	0.0265969	0.41532
hsa-miR-134-5p	3.50029	-0.573069	0.260215	-2.20229	0.027645	0.422938
hsa-miR-6797-3p	2.92227	-0.267654	0.121909	-2.19552	0.0281264	0.422938
hsa-miR-2115-5p	13.8094	0.351653	0.161733	2.17428	0.0296842	0.438247
hsa-miR-296-5p	5.29995	-0.293135	0.136315	-2.15043	0.0315216	0.457063
hsa-miR-342-3p	6704.38	-0.148506	0.0695262	-2.13598	0.0326812	0.461614
hsa-miR-4433b-5p	32.0128	-0.337787	0.158405	-2.13242	0.0329725	0.461614
hsa-miR-3912-3p	2.56941	-0.280237	0.132051	-2.12219	0.0338216	0.465477
hsa-miR-106b-3p	324.46	-0.0817736	0.0390697	-2.09302	0.0363473	0.470932
hsa-miR-126-5p	345.257	-0.219182	0.105375	-2.08002	0.0375235	0.470932
hsa-miR-133a-3p	38.2451	-0.376488	0.181167	-2.07813	0.0376978	0.470932
hsa-miR-151a-5p	1693.39	-0.15149	0.072894	-2.07822	0.037689	0.470932
hsa-miR-155-5p	561.363	-0.133298	0.0637978	-2.08939	0.0366728	0.470932
hsa-miR-6511b-3p	3.57156	-0.361169	0.172347	-2.09559	0.0361185	0.470932
hsa-miR-34b-5p	14.2559	0.109092	0.0529395	2.06069	0.0393322	0.483905
hsa-miR-1273h-5p	9.46582	-0.168548	0.082304	-2.04788	0.0405722	0.491711
hsa-miR-222-5p	12.1975	0.301751	0.149386	2.01995	0.043389	0.504869
hsa-miR-26b-5p	5908.55	0.0897305	0.0444506	2.01865	0.0435232	0.504869
hsa-miR-342-5p	135.082	-0.203807	0.100747	-2.02296	0.0430774	0.504869
hsa-miR-574-3p	1292.21	-0.0810123	0.0404471	-2.00292	0.0451859	0.516774
hsa-miR-16-5p	59485.9	-0.069342	0.0348018	-1.99248	0.046318	0.522364
hsa-miR-766-3p	341.326	-0.113859	0.0577148	-1.97279	0.0485192	0.539693
hsa-miR-4448	8.74923	-0.25041	0.128743	-1.94504	0.0517697	0.568067
hsa-miR-335-3p	4.71304	0.198223	0.102231	1.93897	0.0525049	0.568453
hsa-miR-1277-5p	25.8058	-0.185916	0.0963764	-1.92906	0.053723	0.573987
hsa-miR-497-5p	6.12434	-0.257683	0.134608	-1.91432	0.0555795	0.586111
hsa-miR-181a-5p	10092.8	-0.0948007	0.049998	-1.89609	0.0579484	0.603258
hsa-miR-224-5p	7.07583	0.244165	0.12934	1.88777	0.0590565	0.607012
hsa-miR-132-5p	13.4676	0.130531	0.0695701	1.87626	0.0606198	0.615291
hsa-miR-144-3p	219.665	-0.388285	0.208463	-1.86261	0.0625177	0.62672
hsa-miR-629-5p	142.481	0.113934	0.0615726	1.8504	0.0642556	0.636287
hsa-miR-4645-3p	2.40726	0.309378	0.168808	1.83272	0.0668442	0.646161
hsa-miR-491-5p	24.9631	0.184212	0.100224	1.83801	0.0660611	0.646161
hsa-miR-5581-3p	6.88395	0.148641	0.0814399	1.82516	0.0679767	0.649377
hsa-miR-130a-3p	535.799	-0.0950704	0.0524117	-1.81392	0.0696905	0.651528
hsa-miR-382-5p	2.82122	-0.436121	0.24053	-1.81316	0.0698066	0.651528
hsa-miR-3173-5p	10.4245	0.125813	0.0698876	1.80022	0.0718257	0.656316
hsa-miR-4677-3p	3.68452	-0.19283	0.107156	-1.79952	0.0719361	0.656316
hsa-miR-92a-3p	2121.68	-0.110765	0.061984	-1.78699	0.0739397	0.667101
hsa-miR-20b-3p	15.2485	-0.144659	0.0818051	-1.76833	0.0770051	0.680199
hsa-miR-3909	53.0007	-0.074739	0.0425771	-1.75538	0.0791943	0.680199
hsa-miR-618	40.4024	0.13774	0.0785024	1.7546	0.0793276	0.680199
hsa-miR-6511a-3p	3.08593	-0.209304	0.118852	-1.76106	0.0782291	0.680199
hsa-miR-95-3p	6.65162	-0.305043	0.173999	-1.75313	0.07958	0.680199
hsa-miR-454-3p	1111.93	-0.067662	0.0387897	-1.74433	0.0811017	0.685171
hsa-miR-551a	94.3169	0.108987	0.0627874	1.73581	0.0825968	0.685171
hsa-miR-576-3p	8.11004	0.149368	0.0860779	1.73527	0.082693	0.685171
hsa-miR-1287-5p	10.8839	0.121399	0.071512	1.69761	0.0895812	0.692762
hsa-miR-218-5p	2.43999	0.36873	0.216293	1.70478	0.0882362	0.692762
hsa-miR-3136-5p	2.85908	0.253514	0.147808	1.71515	0.0863173	0.692762
hsa-miR-34a-5p	283.061	-0.116608	0.0686067	-1.69966	0.0891947	0.692762
hsa-miR-424-3p	99.8468	0.0753478	0.0441961	1.70485	0.0882219	0.692762
hsa-miR-455-3p	4.28893	-0.18631	0.109014	-1.70904	0.0874435	0.692762
hsa-miR-548b-3p	2.23551	0.252753	0.147254	1.71645	0.0860803	0.692762
hsa-miR-103a-1-5p	16.3841	0.103928	0.0621332	1.67266	0.0943941	0.703316
hsa-miR-148a-5p	7.50627	0.133476	0.0795058	1.67882	0.0931869	0.703316
hsa-miR-148a-3p	731.473	0.139136	0.0834342	1.66762	0.0953922	0.703316
hsa-miR-378g	5.9503	-0.149957	0.0905951	-1.65524	0.0978753	0.703316
hsa-miR-381-3p	5.22914	0.229495	0.138151	1.6612	0.0966739	0.703316
hsa-miR-625-5p	207.283	-0.0514293	0.0310361	-1.65708	0.0975029	0.703316
hsa-miR-7976	4.49892	0.204009	0.123211	1.65577	0.0977686	0.703316
hsa-miR-96-5p	202.223	-0.336556	0.201416	-1.67095	0.0947306	0.703316
hsa-miR-590-3p	481.224	-0.109793	0.0667086	-1.64585	0.099794	0.710814
hsa-miR-100-5p	53.1115	-0.0821544	0.0523934	-1.56803	0.116874	0.722476
hsa-miR-1260b	18886.6	-0.0663732	0.0421825	-1.57348	0.115609	0.722476
hsa-miR-1306-5p	71.9269	-0.0812266	0.0519455	-1.56369	0.117891	0.722476
hsa-miR-181d-5p	7.76658	0.135909	0.084282	1.61255	0.106843	0.722476
hsa-miR-1973	15.1421	-0.684141	0.431233	-1.58648	0.112631	0.722476
hsa-miR-23a-3p	60157.4	0.0354203	0.0226926	1.56088	0.118553	0.722476
hsa-miR-27a-5p	267.656	0.191281	0.119742	1.59745	0.110166	0.722476
hsa-miR-3614-3p	10.8493	0.133374	0.0825177	1.61631	0.106028	0.722476
hsa-miR-374b-5p	2314.98	-0.060435	0.0383812	-1.5746	0.115349	0.722476
hsa-miR-4429	2.73936	0.225421	0.143083	1.57546	0.11515	0.722476
hsa-miR-4521	15.3316	0.201444	0.128698	1.56525	0.117524	0.722476
hsa-miR-4772-5p	25.4066	0.30603	0.189792	1.61245	0.106863	0.722476
hsa-miR-548ae-5p	2.52527	0.197214	0.126579	1.55803	0.119226	0.722476
hsa-miR-584-5p	36.1658	-0.195993	0.121675	-1.6108	0.107224	0.722476
hsa-miR-589-3p	32.1267	0.0702099	0.0442426	1.58693	0.112528	0.722476
hsa-miR-599	2.47066	0.269184	0.171318	1.57126	0.116123	0.722476
hsa-miR-642a-5p	9.04588	-0.414873	0.256554	-1.6171	0.105856	0.722476
hsa-miR-651-5p	14.8862	0.117171	0.0730117	1.60482	0.108533	0.722476
hsa-miR-6885-5p	0.970482	-0.354496	0.218162	-1.62492	0.104179	0.722476
hsa-miR-766-5p	8.93105	0.112895	0.0721597	1.56451	0.117697	0.722476
hsa-miR-6718-5p	23.4367	-0.0891048	0.0574075	-1.55215	0.120627	0.725552
hsa-miR-1260a	18523.4	-0.0650077	0.0420156	-1.54723	0.121809	0.726974
hsa-miR-150-3p	589.059	-0.320761	0.209711	-1.52954	0.126131	0.726974
hsa-miR-361-3p	1223.93	-0.0869431	0.0568584	-1.52912	0.126236	0.726974
hsa-miR-378d	70.7818	0.0701571	0.0456033	1.53842	0.123946	0.726974
hsa-miR-450a-5p	270.521	0.120025	0.0784765	1.52945	0.126154	0.726974
hsa-miR-4685-3p	2.24153	0.213179	0.13867	1.53732	0.124216	0.726974
hsa-miR-138-5p	8.07217	-0.245066	0.161606	-1.51644	0.129408	0.739995
hsa-let-7d-3p	516.274	-0.0739373	0.0494622	-1.49482	0.13496	0.742222
hsa-miR-1185-1-3p	3.70523	0.213973	0.147425	1.4514	0.146668	0.742222
hsa-miR-12136	95.6579	-0.202616	0.142176	-1.42511	0.154126	0.742222
hsa-miR-1249-5p	2.38701	-0.238644	0.164025	-1.45492	0.145691	0.742222
hsa-miR-130b-5p	274.4	-0.0463526	0.0314441	-1.47413	0.140447	0.742222
hsa-miR-144-5p	60.3187	-0.300364	0.202235	-1.48522	0.137485	0.742222
hsa-miR-193a-3p	109.914	0.105356	0.0728405	1.44639	0.148068	0.742222
hsa-miR-199a-5p	39.9197	-0.212432	0.14428	-1.47236	0.140923	0.742222
hsa-miR-199b-5p	1272.46	0.0699606	0.047468	1.47385	0.140523	0.742222
hsa-miR-223-3p	638420	0.0881845	0.0585751	1.5055	0.132197	0.742222
hsa-miR-2277-3p	1.17013	-0.32261	0.22377	-1.44171	0.149385	0.742222
hsa-miR-23b-3p	2464.81	-0.0380079	0.0253372	-1.50008	0.133593	0.742222
hsa-miR-27b-3p	2153.25	0.0726166	0.0505416	1.43677	0.150784	0.742222
hsa-miR-30b-5p	7490.19	-0.0518602	0.035566	-1.45814	0.144803	0.742222
hsa-miR-329-3p	4.05981	0.267073	0.183653	1.45423	0.145882	0.742222
hsa-miR-331-3p	98.6331	-0.0650989	0.0449584	-1.44798	0.147622	0.742222
hsa-miR-335-5p	268.774	-0.0671517	0.0462217	-1.45282	0.146275	0.742222
hsa-miR-338-5p	102.969	0.095493	0.063586	1.50179	0.13315	0.742222
hsa-miR-33b-3p	1.2418	-0.2554	0.176213	-1.44939	0.14723	0.742222
hsa-miR-3615	363.521	0.0517411	0.0357189	1.44856	0.147459	0.742222
hsa-miR-3916	0.845976	-0.358302	0.242866	-1.47531	0.14013	0.742222
hsa-miR-449c-5p	1.10925	-0.269913	0.189489	-1.42443	0.154323	0.742222
hsa-miR-451a	6556.26	-0.339973	0.238763	-1.42389	0.154477	0.742222
hsa-miR-4724-5p	2.32541	0.212086	0.14817	1.43137	0.152324	0.742222
hsa-miR-492	17.2071	-0.354039	0.247428	-1.43088	0.152466	0.742222
hsa-miR-532-3p	446.791	0.0651729	0.0455983	1.42928	0.152923	0.742222
hsa-miR-5690	9.0211	-0.117476	0.0817169	-1.4376	0.150548	0.742222
hsa-miR-3657	2.21913	0.18872	0.132896	1.42006	0.155591	0.743176
hsa-miR-1275	18.5839	-0.225071	0.15886	-1.41679	0.156544	0.743357
hsa-miR-26a-2-3p	12.6504	0.124549	0.0883952	1.409	0.158836	0.749854
hsa-miR-6891-5p	3.48895	-0.291859	0.20779	-1.40459	0.160144	0.751658
hsa-miR-103b	3.0808	-0.436121	0.311597	-1.39963	0.161624	0.754247
hsa-miR-152-3p	79.8197	-0.0752267	0.0539414	-1.3946	0.163137	0.756953
hsa-miR-34b-3p	2.37089	0.183143	0.132197	1.38538	0.165937	0.761588
hsa-miR-6767-5p	0.806182	0.323481	0.233538	1.38514	0.166011	0.761588
hsa-miR-1226-3p	11.713	-0.0974593	0.0709561	-1.37352	0.169592	0.770076
hsa-miR-548ad-5p	2.75069	0.179061	0.130418	1.37298	0.169758	0.770076
hsa-miR-4742-5p	1.97884	-0.18757	0.137767	-1.3615	0.173355	0.777975
hsa-miR-4802-5p	25.0968	-0.0803061	0.0589918	-1.36131	0.173416	0.777975
hsa-miR-2355-5p	40.2146	0.0670286	0.049466	1.35504	0.175404	0.78257
hsa-miR-6774-3p	4.51408	-0.139119	0.102901	-1.35197	0.176384	0.782643
hsa-miR-1228-3p	0.759647	-0.338253	0.250951	-1.34788	0.177696	0.783406
hsa-miR-374c-5p	3.86924	-0.156633	0.116418	-1.34543	0.178485	0.783406
hsa-miR-10a-5p	58.2175	-0.0936987	0.0702642	-1.33352	0.182361	0.783561
hsa-miR-320b	51.1135	-0.123812	0.0928159	-1.33396	0.182219	0.783561
hsa-miR-5684	1.1113	-0.291449	0.218566	-1.33346	0.182381	0.783561
hsa-miR-760	0.954989	-0.389044	0.291547	-1.33441	0.182069	0.783561
hsa-miR-548aq-3p	4.6171	0.133033	0.100435	1.32457	0.185315	0.783729
hsa-miR-598-3p	36.1716	-0.120021	0.0905525	-1.32543	0.185028	0.783729
hsa-miR-628-3p	56.6218	0.0551869	0.0416101	1.32629	0.184744	0.783729
hsa-miR-200b-5p	7.80888	-0.268068	0.203725	-1.31583	0.188231	0.78962
hsa-miR-503-5p	301.525	-0.0598739	0.0456465	-1.31169	0.189626	0.78962
hsa-miR-616-3p	3.56028	0.162036	0.123263	1.31455	0.18866	0.78962
hsa-let-7a-3p	198.791	-0.0900566	0.0692865	-1.29977	0.193679	0.794389
hsa-miR-128-1-5p	2.22628	-0.200847	0.156206	-1.28578	0.198519	0.794389
hsa-miR-1285-3p	28.8619	-0.0773374	0.0597634	-1.29406	0.195645	0.794389
hsa-miR-200c-3p	157.027	-0.0968687	0.0757697	-1.27846	0.201087	0.794389
hsa-miR-29a-5p	46.0964	0.0795558	0.0615959	1.29158	0.196504	0.794389
hsa-miR-4284	14.9103	-0.548779	0.423521	-1.29575	0.195061	0.794389
hsa-miR-4454	378.98	0.0516815	0.0404647	1.2772	0.201532	0.794389
hsa-miR-6724-5p	6.69302	-0.128885	0.100413	-1.28355	0.199301	0.794389
hsa-miR-6837-3p	0.815655	0.278375	0.213831	1.30184	0.19297	0.794389
hsa-miR-769-3p	24.5709	0.0861637	0.0672843	1.28059	0.200337	0.794389
hsa-miR-93-5p	11700.5	-0.0304526	0.023631	-1.28867	0.197511	0.794389
hsa-miR-126-3p	919.747	-0.125081	0.0987259	-1.26695	0.205171	0.801743
hsa-miR-1307-3p	608.593	-0.0423179	0.0334161	-1.26639	0.205373	0.801743
hsa-miR-4662a-5p	2.85704	0.181141	0.143464	1.26263	0.206722	0.803149
hsa-miR-22-5p	537.624	0.0765951	0.0608456	1.25884	0.208087	0.804604
hsa-miR-200c-5p	1.09517	-0.332795	0.265945	-1.25137	0.210801	0.805153
hsa-miR-206	1.61628	-0.339261	0.271352	-1.25026	0.211204	0.805153
hsa-miR-3150b-3p	3.62344	0.14083	0.112388	1.25307	0.210181	0.805153
hsa-miR-301a-3p	814.479	-0.0635831	0.051246	-1.24074	0.214701	0.81466
hsa-miR-24-3p	20766.3	0.0418485	0.0339705	1.23191	0.217984	0.819359
hsa-miR-660-5p	2836.69	-0.0640286	0.0519313	-1.23295	0.217595	0.819359
hsa-miR-99b-3p	1.57383	0.245226	0.199487	1.22928	0.218967	0.819359
hsa-miR-331-5p	11.9754	-0.0811651	0.0666877	-1.21709	0.223569	0.825174
hsa-miR-4742-3p	1.52042	0.218128	0.179211	1.21716	0.223544	0.825174
hsa-miR-7109-5p	1.45425	-0.205479	0.168393	-1.22023	0.222377	0.825174
hsa-miR-125a-3p	1.88412	0.229547	0.189536	1.2111	0.225857	0.825957
hsa-miR-190b-3p	1.60498	0.208765	0.172739	1.20856	0.226833	0.825957
hsa-miR-33a-3p	139.703	-0.0521663	0.0431442	-1.20911	0.226619	0.825957
hsa-miR-3667-3p	22.0574	0.0938341	0.0780242	1.20263	0.22912	0.82687
hsa-miR-629-3p	22.9521	0.0883685	0.0734667	1.20284	0.229039	0.82687
hsa-miR-181b-2-3p	2.36519	-0.2112	0.176375	-1.19745	0.231131	0.830435
hsa-miR-5003-5p	0.734275	0.241559	0.202361	1.1937	0.232595	0.832013
hsa-miR-1307-5p	841.235	0.106827	0.0912619	1.17056	0.241776	0.835413
hsa-miR-181c-3p	26.6658	-0.0536237	0.0457605	-1.17183	0.241263	0.835413
hsa-miR-3065-5p	4.74636	-0.119515	0.101232	-1.18061	0.237757	0.835413
hsa-miR-375-3p	1.08485	-0.427192	0.362399	-1.17879	0.238482	0.835413
hsa-miR-551b-3p	16.2922	-0.0647471	0.0550543	-1.17606	0.239572	0.835413
hsa-miR-582-3p	127.571	0.0481825	0.041101	1.1723	0.241078	0.835413
hsa-miR-6515-5p	0.954975	-0.223116	0.188437	-1.18404	0.236399	0.835413
hsa-miR-885-5p	9.48134	-0.0941221	0.0796209	-1.18213	0.237155	0.835413
hsa-miR-210-3p	30.9855	-0.0966695	0.0839933	-1.15092	0.249766	0.841535
hsa-miR-219b-5p	5.77344	-0.109009	0.0944306	-1.15438	0.248345	0.841535
hsa-miR-29b-1-5p	65.3094	0.0666399	0.0577212	1.15451	0.24829	0.841535
hsa-miR-548w	24.0433	-0.0543406	0.0471943	-1.15142	0.249559	0.841535
hsa-miR-6818-5p	1.73506	-0.164992	0.143031	-1.15354	0.248687	0.841535
hsa-miR-8485	5.10868	-0.167288	0.144546	-1.15733	0.247136	0.841535
hsa-miR-1343-3p	4.00507	-0.121313	0.106944	-1.13437	0.25664	0.843942
hsa-miR-30a-5p	20.2702	-0.095704	0.0838075	-1.14195	0.253475	0.843942
hsa-miR-3138	2.10928	-0.216493	0.191137	-1.13266	0.257358	0.843942
hsa-miR-3176	1.28639	0.185469	0.16198	1.14501	0.252204	0.843942
hsa-miR-34c-5p	10.7889	-0.0763741	0.0671393	-1.13755	0.25531	0.843942
hsa-miR-3614-5p	11.5599	0.103678	0.092414	1.12188	0.261913	0.843942
hsa-miR-4662a-3p	0.693384	-0.269039	0.239771	-1.12207	0.261835	0.843942
hsa-miR-484	8561.44	-0.039421	0.035034	-1.12522	0.260494	0.843942
hsa-miR-548g-5p	5.89583	0.102186	0.0910732	1.12202	0.261854	0.843942
hsa-miR-548o-3p	5.19434	0.137244	0.121891	1.12596	0.260181	0.843942
hsa-miR-93-3p	382.624	0.0218887	0.0195088	1.12199	0.261867	0.843942
hsa-miR-190b-5p	49.0555	0.072704	0.0652766	1.11378	0.265372	0.851708
hsa-let-7i-3p	54.2363	0.0742276	0.0673263	1.1025	0.270242	0.853839
hsa-miR-3613-5p	386.831	0.0770163	0.0695119	1.10796	0.26788	0.853839
hsa-miR-589-5p	47.5003	-0.0461724	0.0418085	-1.10438	0.269429	0.853839
hsa-miR-874-5p	1.46168	-0.213072	0.192672	-1.10588	0.268778	0.853839
hsa-miR-2115-3p	7.30305	0.141303	0.129268	1.0931	0.274348	0.858498
hsa-miR-2278	1.95568	-0.174778	0.159383	-1.09659	0.272819	0.858498
hsa-miR-30d-3p	2.87482	0.128348	0.117548	1.09187	0.274889	0.858498
hsa-miR-1303	11.5757	0.0914618	0.0854084	1.07088	0.284225	0.864386
hsa-miR-146b-3p	3.67859	-0.140913	0.130142	-1.08276	0.278915	0.864386
hsa-miR-3130-5p	6.89881	-0.0894959	0.0832948	-1.07445	0.282622	0.864386
hsa-miR-3140-5p	2.30175	-0.165239	0.154111	-1.07221	0.283626	0.864386
hsa-miR-495-3p	18.0988	0.142683	0.131574	1.08444	0.278172	0.864386
hsa-miR-6855-3p	0.842154	-0.209032	0.193966	-1.07767	0.281181	0.864386
hsa-miR-744-5p	1290.58	-0.0483944	0.0449813	-1.07588	0.281982	0.864386
hsa-miR-182-5p	19.1924	0.272577	0.256163	1.06408	0.287294	0.867004
hsa-miR-34c-3p	0.939827	-0.236453	0.223525	-1.05784	0.290129	0.867004
hsa-miR-501-3p	132.35	-0.0532867	0.0500745	-1.06415	0.287262	0.867004
hsa-miR-548au-5p	9.28698	-0.113217	0.107092	-1.05719	0.290425	0.867004
hsa-miR-590-5p	788.602	-0.0840689	0.0793557	-1.05939	0.289421	0.867004
hsa-miR-103a-2-5p	45.9427	0.046674	0.044621	1.04601	0.295556	0.873388
hsa-miR-1908-5p	5.06811	-0.138799	0.132758	-1.0455	0.29579	0.873388
hsa-miR-643	3.9335	-0.12432	0.118892	-1.04565	0.29572	0.873388
hsa-miR-328-3p	53.578	-0.0683558	0.0659403	-1.03663	0.299907	0.875848
hsa-miR-548ay-3p	2.40324	-0.156107	0.151179	-1.0326	0.301793	0.875848
hsa-miR-550a-3p	222.24	0.0613211	0.0588944	1.0412	0.297781	0.875848
hsa-miR-556-3p	5.35941	0.123571	0.118932	1.03901	0.298802	0.875848
hsa-miR-6842-5p	2.26443	0.218164	0.211375	1.03212	0.302016	0.875848
hsa-miR-1277-3p	6.83424	0.149069	0.146086	1.02042	0.307528	0.880469
hsa-miR-193b-3p	4.04016	-0.136858	0.133662	-1.02392	0.305875	0.880469
hsa-miR-454-5p	29.2548	-0.0801769	0.0781199	-1.02633	0.304736	0.880469
hsa-miR-628-5p	67.554	-0.0589767	0.0578464	-1.01954	0.307947	0.880469
hsa-miR-101-3p	8453.36	-0.0556222	0.0566544	-0.981781	0.326208	0.895885
hsa-miR-107	4046.76	-0.0202572	0.0209072	-0.968909	0.332591	0.895885
hsa-miR-124-3p	37.1688	-0.172189	0.176426	-0.975986	0.329071	0.895885
hsa-miR-146a-5p	1140.89	-0.101846	0.105247	-0.967691	0.333198	0.895885
hsa-miR-151a-3p	52.9567	-0.0624952	0.062673	-0.997163	0.318685	0.895885
hsa-miR-214-5p	1.84708	-0.42037	0.430643	-0.976146	0.328992	0.895885
hsa-miR-26b-3p	238.662	0.0442061	0.0443677	0.996358	0.319076	0.895885
hsa-miR-31-3p	2.83115	-0.207526	0.213159	-0.973574	0.330268	0.895885
hsa-miR-3143	6.7493	-0.104932	0.107681	-0.974474	0.329821	0.895885
hsa-miR-330-5p	23.8951	-0.0841597	0.0853579	-0.985963	0.324151	0.895885
hsa-miR-4422	1.06978	-0.223492	0.228925	-0.976266	0.328933	0.895885
hsa-miR-4667-5p	1.87822	-0.262859	0.271037	-0.969827	0.332133	0.895885
hsa-miR-489-3p	2.78523	-0.239936	0.242017	-0.991401	0.32149	0.895885
hsa-miR-505-5p	99.9359	-0.0570706	0.0572634	-0.996634	0.318942	0.895885
hsa-miR-545-5p	20.5317	-0.0774221	0.0794175	-0.974875	0.329622	0.895885
hsa-miR-625-3p	89.4653	-0.0513033	0.0529954	-0.968072	0.333009	0.895885
hsa-miR-6502-5p	1.92521	-0.154948	0.159904	-0.969005	0.332543	0.895885
hsa-miR-6802-3p	5.38564	0.104976	0.105487	0.995155	0.319661	0.895885
hsa-miR-3177-3p	2.67912	-0.135215	0.140978	-0.959117	0.3375	0.897022
hsa-miR-320a-3p	1713.11	-0.0634171	0.065827	-0.96339	0.335352	0.897022
hsa-miR-378i	177.644	-0.0613348	0.0640141	-0.958145	0.33799	0.897022
hsa-miR-425-3p	305.242	0.0358766	0.0374477	0.958045	0.33804	0.897022
hsa-miR-106b-5p	13577.1	-0.0421415	0.0457787	-0.920548	0.357286	0.897971
hsa-miR-1249-3p	129.075	0.0480958	0.0513797	0.936085	0.349229	0.897971
hsa-miR-196b-3p	2.75518	0.112544	0.119662	0.940512	0.346955	0.897971
hsa-miR-19b-3p	43629.2	-0.0462466	0.0492687	-0.938661	0.347905	0.897971
hsa-miR-21-5p	177205	-0.0576246	0.0625727	-0.920922	0.357091	0.897971
hsa-miR-25-5p	3.12669	-0.121327	0.129965	-0.933537	0.350543	0.897971
hsa-miR-30d-5p	11743.7	-0.030949	0.033769	-0.91649	0.35941	0.897971
hsa-miR-340-3p	611.548	-0.0426475	0.0464635	-0.91787	0.358687	0.897971
hsa-miR-362-5p	100.526	-0.124795	0.132052	-0.945043	0.344637	0.897971
hsa-miR-374b-3p	16.779	-0.053604	0.0574808	-0.932554	0.35105	0.897971
hsa-miR-4286	9608.84	-0.0364153	0.038315	-0.950421	0.341899	0.897971
hsa-miR-500a-3p	330.633	-0.0352273	0.0381799	-0.922666	0.356181	0.897971
hsa-miR-548e-5p	4.73034	0.115568	0.121988	0.947371	0.34345	0.897971
hsa-miR-548x-5p	5.6223	0.0885433	0.095559	0.926582	0.354143	0.897971
hsa-miR-5582-3p	1.64865	0.178757	0.1905	0.938356	0.348061	0.897971
hsa-miR-5586-5p	0.85658	0.171238	0.184101	0.930134	0.352302	0.897971
hsa-miR-6804-5p	2.08768	-0.220436	0.233029	-0.94596	0.344169	0.897971
hsa-miR-6818-3p	1.09358	-0.240331	0.25409	-0.945849	0.344225	0.897971
hsa-miR-6883-3p	1.89235	0.16614	0.181148	0.917147	0.359066	0.897971
hsa-miR-208a-3p	2.04865	-0.710649	0.780459	-0.910553	0.362531	0.90023
hsa-miR-548s	1.49186	-0.179561	0.19697	-0.911615	0.361971	0.90023
hsa-miR-186-3p	26.1613	0.0839458	0.093246	0.900262	0.367981	0.910977
hsa-miR-99b-5p	26.0267	-0.110431	0.123394	-0.894948	0.370815	0.915202
hsa-miR-203a-3p	2.3586	-0.16193	0.182011	-0.889672	0.373642	0.916608
hsa-miR-3074-5p	9.45514	-0.152308	0.171143	-0.889946	0.373495	0.916608
hsa-let-7f-1-3p	153.293	-0.0601854	0.0681503	-0.883128	0.377167	0.917293
hsa-miR-148b-3p	728.861	0.0389563	0.0441634	0.882094	0.377726	0.917293
hsa-miR-26a-5p	32055.8	0.0316453	0.0359823	0.879468	0.379148	0.917293
hsa-miR-429	13.061	-0.0551105	0.0624924	-0.881875	0.377844	0.917293
hsa-miR-548j-3p	0.953352	0.171293	0.195136	0.877814	0.380045	0.917293
hsa-miR-642a-3p	0.833601	-0.295068	0.336601	-0.876609	0.380699	0.917293
hsa-let-7c-5p	275.516	0.0390311	0.0483381	0.80746	0.419402	0.918798
hsa-let-7g-5p	22821.5	-0.0354316	0.0426101	-0.831531	0.405674	0.918798
hsa-miR-10399-5p	10.4012	-0.0513415	0.0645411	-0.795486	0.426331	0.918798
hsa-miR-1180-3p	7.40657	-0.0723126	0.0850802	-0.849935	0.395361	0.918798
hsa-miR-1273h-3p	28.2507	-0.0544067	0.0648418	-0.839069	0.40143	0.918798
hsa-miR-1301-3p	153.767	-0.0280612	0.0359856	-0.779791	0.435514	0.918798
hsa-miR-1304-3p	21.407	-0.0502557	0.0637515	-0.788307	0.430517	0.918798
hsa-miR-1306-3p	3.90158	-0.0810896	0.1029	-0.788044	0.430671	0.918798
hsa-miR-130b-3p	234.694	0.0270003	0.0346202	0.779902	0.435449	0.918798
hsa-miR-15a-3p	71.2363	-0.049703	0.0607495	-0.818162	0.413265	0.918798
hsa-miR-15b-3p	155.816	0.0376631	0.0466746	0.806931	0.419706	0.918798
hsa-miR-19a-5p	4.64416	0.118803	0.137587	0.863472	0.387878	0.918798
hsa-miR-19a-3p	17119.8	-0.0462088	0.0591253	-0.781539	0.434486	0.918798
hsa-miR-28-3p	418.712	-0.0286345	0.0368161	-0.777772	0.436703	0.918798
hsa-miR-302d-3p	0.956032	-0.538817	0.687268	-0.783998	0.433041	0.918798
hsa-miR-3065-3p	1.58412	-0.120553	0.143175	-0.841996	0.39979	0.918798
hsa-miR-3120-3p	2.42961	-0.27343	0.324994	-0.841338	0.400159	0.918798
hsa-miR-323a-3p	1.83269	0.153365	0.193427	0.792884	0.427845	0.918798
hsa-miR-339-3p	76.1884	-0.0418769	0.0533577	-0.784832	0.432552	0.918798
hsa-miR-3529-3p	0.975031	-0.232025	0.285465	-0.812797	0.416334	0.918798
hsa-miR-3690	7.58593	0.0767095	0.0984517	0.779159	0.435886	0.918798
hsa-miR-374a-5p	403.993	0.0521079	0.0658645	0.791138	0.428864	0.918798
hsa-miR-374c-3p	2.04501	-0.27217	0.347658	-0.782867	0.433705	0.918798
hsa-miR-378a-3p	5142.41	-0.049015	0.0630287	-0.777662	0.436768	0.918798
hsa-miR-425-5p	5614.81	0.0341866	0.0400915	0.852713	0.393818	0.918798
hsa-miR-4477b	1.23242	-0.137428	0.161087	-0.853128	0.393588	0.918798
hsa-miR-4785	3.66686	-0.0847307	0.104014	-0.814611	0.415295	0.918798
hsa-miR-4799-5p	1.541	0.129802	0.158894	0.816909	0.41398	0.918798
hsa-miR-500b-3p	2.55234	-0.108851	0.135688	-0.802217	0.422427	0.918798
hsa-miR-511-3p	2.59585	0.105942	0.134838	0.785697	0.432045	0.918798
hsa-miR-532-5p	165.03	-0.0397272	0.050921	-0.780174	0.435288	0.918798
hsa-miR-539-5p	0.809168	-0.31956	0.367346	-0.869914	0.384348	0.918798
hsa-miR-548ai	6.20325	-0.0785105	0.100212	-0.783444	0.433366	0.918798
hsa-miR-548j-5p	2.07578	-0.165474	0.193604	-0.854703	0.392715	0.918798
hsa-miR-548p	0.674152	0.179507	0.210363	0.853323	0.39348	0.918798
hsa-miR-570-5p	6.20325	-0.0785105	0.100212	-0.783444	0.433366	0.918798
hsa-miR-579-5p	3.66413	0.0858213	0.105284	0.815138	0.414993	0.918798
hsa-miR-6503-5p	327.277	-0.0655647	0.0810788	-0.808654	0.418714	0.918798
hsa-miR-6513-3p	2.51079	-0.115674	0.137615	-0.840567	0.40059	0.918798
hsa-miR-652-5p	475.062	-0.044471	0.0532588	-0.834999	0.403718	0.918798
hsa-miR-654-3p	5.74277	-0.145475	0.182859	-0.795559	0.426288	0.918798
hsa-miR-664b-5p	1.76062	0.129369	0.156337	0.827502	0.407953	0.918798
hsa-miR-671-5p	164.694	-0.0418177	0.0535199	-0.781348	0.434598	0.918798
hsa-miR-6747-3p	1.69332	-0.211649	0.266684	-0.793635	0.427408	0.918798
hsa-miR-6813-5p	4.72963	-0.101212	0.129959	-0.778801	0.436097	0.918798
hsa-miR-6855-5p	1.79671	-0.35291	0.438856	-0.804158	0.421306	0.918798
hsa-miR-7704	2.3369	0.141421	0.166439	0.849685	0.3955	0.918798
hsa-miR-7851-3p	1.5459	0.16151	0.202856	0.796183	0.425926	0.918798
hsa-miR-92a-1-5p	9.82375	-0.0987097	0.1136	-0.868923	0.384889	0.918798
hsa-miR-1255a	5.74018	0.0648078	0.085326	0.759532	0.447534	0.919223
hsa-miR-140-3p	7066.18	-0.0221093	0.0286222	-0.772453	0.439846	0.919223
hsa-miR-1910-3p	5.14604	-0.0699737	0.0929754	-0.752605	0.451687	0.919223
hsa-miR-1972	0.925467	0.151309	0.200546	0.754483	0.450559	0.919223
hsa-miR-219b-3p	1.43435	-0.156638	0.204794	-0.764855	0.444358	0.919223
hsa-miR-27a-3p	13078.2	0.034777	0.0455076	0.764204	0.444746	0.919223
hsa-miR-29a-3p	8811.25	-0.0541834	0.0711378	-0.761667	0.446259	0.919223
hsa-miR-3127-3p	1.05248	-0.282294	0.372246	-0.758353	0.44824	0.919223
hsa-miR-373-3p	1.5236	0.160792	0.208564	0.770946	0.440739	0.919223
hsa-miR-410-5p	0.745374	-0.284053	0.373221	-0.761085	0.446606	0.919223
hsa-miR-4804-5p	1.45237	0.138058	0.182919	0.754751	0.450398	0.919223
hsa-miR-4999-3p	0.773586	-0.188986	0.246868	-0.765533	0.443954	0.919223
hsa-miR-616-5p	24.7714	-0.0389882	0.051574	-0.755967	0.449669	0.919223
hsa-let-7e-5p	208.715	-0.0319948	0.046836	-0.683123	0.494529	0.920291
hsa-let-7i-5p	7084.25	0.0273137	0.0377019	0.724465	0.46878	0.920291
hsa-miR-1-3p	5.35769	-0.100319	0.142554	-0.703728	0.481602	0.920291
hsa-miR-128-3p	1716.84	-0.0265898	0.0366664	-0.725182	0.468341	0.920291
hsa-miR-1287-3p	1.02462	0.143716	0.205106	0.700691	0.483496	0.920291
hsa-miR-1290	15.7153	-0.186036	0.259642	-0.71651	0.473677	0.920291
hsa-miR-1292-5p	8.28971	0.0591121	0.0834457	0.70839	0.478703	0.920291
hsa-miR-146a-3p	5.7732	0.0859066	0.124848	0.688087	0.491398	0.920291
hsa-miR-15b-5p	16167.3	0.0334419	0.0489017	0.68386	0.494064	0.920291
hsa-miR-181b-3p	12.8806	-0.0871508	0.127486	-0.683611	0.494221	0.920291
hsa-miR-1843	22.1586	0.036947	0.0538315	0.686345	0.492495	0.920291
hsa-miR-187-3p	9.36419	-0.0567131	0.0779724	-0.727348	0.467013	0.920291
hsa-miR-27b-5p	2.13114	-0.084702	0.120176	-0.704814	0.480926	0.920291
hsa-miR-29c-5p	367.585	0.0180334	0.0255521	0.70575	0.480343	0.920291
hsa-miR-30a-3p	2.54454	-0.100949	0.135388	-0.745628	0.455892	0.920291
hsa-miR-3154	2.59424	0.10833	0.148163	0.731153	0.464686	0.920291
hsa-miR-32-3p	21.201	-0.0471318	0.068364	-0.689424	0.490557	0.920291
hsa-miR-328-5p	16.3459	-0.162802	0.232831	-0.699229	0.484409	0.920291
hsa-miR-330-3p	56.0442	-0.0336485	0.0465305	-0.723151	0.469587	0.920291
hsa-miR-3609	60.7568	-0.220149	0.304139	-0.723844	0.469162	0.920291
hsa-miR-376a-5p	1.03213	0.191246	0.26732	0.715421	0.474349	0.920291
hsa-miR-424-5p	2467.71	0.0454369	0.063128	0.719759	0.471673	0.920291
hsa-miR-4523	2.11867	0.0984294	0.131859	0.746474	0.455381	0.920291
hsa-miR-455-5p	1.4621	-0.1404	0.189184	-0.742137	0.458004	0.920291
hsa-miR-4632-3p	3.02933	0.0853749	0.125227	0.681758	0.495392	0.920291
hsa-miR-4777-3p	0.759707	0.160284	0.230987	0.69391	0.487739	0.920291
hsa-miR-4781-3p	2.24442	-0.104896	0.151878	-0.690657	0.489781	0.920291
hsa-miR-4802-3p	7.42365	-0.0524041	0.0733273	-0.71466	0.474819	0.920291
hsa-miR-5010-5p	1.19631	-0.117084	0.170542	-0.686545	0.49237	0.920291
hsa-miR-505-3p	910.227	0.0162576	0.0231079	0.703554	0.48171	0.920291
hsa-miR-548av-5p	0.859431	0.194751	0.266008	0.732123	0.464094	0.920291
hsa-miR-586	1.73093	-0.156126	0.227965	-0.684872	0.493425	0.920291
hsa-miR-597-5p	9.73491	0.0520432	0.0765178	0.680144	0.496413	0.920291
hsa-miR-6793-5p	0.771251	-0.526554	0.714157	-0.737308	0.460935	0.920291
hsa-miR-6829-3p	0.700606	-0.552921	0.781088	-0.707885	0.479016	0.920291
hsa-miR-7-2-3p	1.86356	-0.11116	0.152907	-0.726976	0.46724	0.920291
hsa-miR-873-5p	3.09574	0.17776	0.241212	0.736946	0.461155	0.920291
hsa-miR-935	3.4832	0.10983	0.152461	0.72038	0.471291	0.920291
hsa-miR-98-3p	105.719	-0.0557163	0.0784817	-0.709927	0.477749	0.920291
hsa-miR-1270	4.69579	0.0855184	0.126093	0.678219	0.497633	0.920451
hsa-miR-3064-5p	2.40979	0.0826819	0.122349	0.675789	0.499175	0.921204
hsa-miR-10395-3p	3.12747	-0.108252	0.161901	-0.668632	0.50373	0.922633
hsa-miR-1291	5.90555	0.0771113	0.117481	0.656371	0.511586	0.922633
hsa-miR-193a-5p	225.468	0.0498953	0.0749978	0.66529	0.505865	0.922633
hsa-miR-2116-5p	2.0748	-0.105495	0.161251	-0.654229	0.512965	0.922633
hsa-miR-4659a-3p	1.19123	0.172292	0.260553	0.661255	0.508449	0.922633
hsa-miR-5695	1.06534	0.204104	0.307938	0.662811	0.507452	0.922633
hsa-miR-619-5p	21.189	-0.099345	0.150253	-0.661186	0.508493	0.922633
hsa-miR-624-5p	51.6255	0.0341318	0.050941	0.670026	0.502841	0.922633
hsa-miR-6503-3p	155.851	-0.0404002	0.0601564	-0.671586	0.501847	0.922633
hsa-miR-6866-5p	1.13723	0.171711	0.262849	0.653268	0.513584	0.922633
hsa-miR-6877-5p	1.3143	0.128551	0.19564	0.657078	0.51113	0.922633
hsa-miR-99a-3p	1.74309	-0.100281	0.153021	-0.655338	0.51225	0.922633
hsa-miR-3158-3p	1.42306	-0.134279	0.207665	-0.64661	0.517884	0.92626
hsa-miR-584-3p	0.943071	-0.227892	0.351533	-0.648279	0.516804	0.92626
hsa-let-7f-5p	29757.6	-0.0285216	0.0458985	-0.621406	0.534333	0.928957
hsa-let-7f-2-3p	47.3567	-0.0413631	0.0697835	-0.592735	0.553358	0.928957
hsa-miR-1237-3p	1.02064	-0.159862	0.265102	-0.603021	0.546495	0.928957
hsa-miR-1246	19.9396	-0.162671	0.265635	-0.612388	0.540281	0.928957
hsa-miR-1256	2.6732	-0.0832486	0.14353	-0.58001	0.561908	0.928957
hsa-miR-129-5p	0.673811	-0.482774	0.782112	-0.61727	0.537057	0.928957
hsa-miR-133b	1.10585	-0.174457	0.287631	-0.60653	0.544163	0.928957
hsa-miR-147b-3p	9.46059	-0.0520911	0.0828328	-0.62887	0.529434	0.928957
hsa-miR-188-3p	19.0043	-0.0392855	0.0650549	-0.603882	0.545922	0.928957
hsa-miR-190a-3p	5.12062	-0.0606997	0.101848	-0.595982	0.551187	0.928957
hsa-miR-196b-5p	48.0174	0.026193	0.0441866	0.592781	0.553328	0.928957
hsa-miR-215-5p	1.91841	-0.0794277	0.137278	-0.578591	0.562865	0.928957
hsa-miR-3074-3p	5.08089	-0.0647522	0.107423	-0.60278	0.546655	0.928957
hsa-miR-30c-1-3p	20.0748	0.0543388	0.0865195	0.628053	0.529969	0.928957
hsa-miR-3200-5p	0.826633	0.291675	0.473428	0.616091	0.537834	0.928957
hsa-miR-3202	1.04323	0.10964	0.182477	0.600841	0.547946	0.928957
hsa-miR-3611	3.17027	-0.101024	0.171542	-0.588918	0.555916	0.928957
hsa-miR-3621	1.40705	-0.357148	0.574292	-0.621894	0.534012	0.928957
hsa-miR-3684	1.73136	-0.0943591	0.162145	-0.581941	0.560606	0.928957
hsa-miR-371b-5p	17.255	0.0540989	0.0857755	0.630703	0.528234	0.928957
hsa-miR-423-5p	1766.69	-0.0452094	0.0745136	-0.606727	0.544032	0.928957
hsa-miR-4482-3p	0.820936	0.233163	0.365489	0.63795	0.523506	0.928957
hsa-miR-4536-3p	0.968036	-0.12128	0.209217	-0.579685	0.562127	0.928957
hsa-miR-4746-5p	1.38207	-0.0954761	0.155644	-0.613428	0.539593	0.928957
hsa-miR-485-3p	2.73086	0.116499	0.198543	0.586768	0.557359	0.928957
hsa-miR-487b-3p	12.5066	0.0934545	0.147482	0.633667	0.526298	0.928957
hsa-miR-500a-5p	251.141	0.019002	0.0321131	0.591722	0.554037	0.928957
hsa-miR-500b-5p	250.075	0.0195423	0.0320906	0.608972	0.542543	0.928957
hsa-miR-548h-5p	0.743571	-0.10903	0.187902	-0.58025	0.561746	0.928957
hsa-miR-548h-3p	26.4598	0.0347752	0.0567977	0.612265	0.540363	0.928957
hsa-miR-548u	0.704032	0.122298	0.207415	0.589628	0.55544	0.928957
hsa-miR-548z	26.4949	0.0344819	0.0564851	0.610459	0.541558	0.928957
hsa-miR-574-5p	191.658	-0.0306587	0.0524186	-0.584883	0.558627	0.928957
hsa-miR-580-3p	3.74357	-0.0872716	0.147704	-0.590854	0.554619	0.928957
hsa-miR-582-5p	1195.17	0.0290583	0.04556	0.637803	0.523602	0.928957
hsa-miR-6876-5p	0.847955	-0.143961	0.238054	-0.604742	0.54535	0.928957
hsa-miR-940	16.1207	0.0473396	0.0813272	0.582088	0.560508	0.928957
hsa-miR-941	69.96	-0.05048	0.0792561	-0.636923	0.524175	0.928957
hsa-miR-125a-5p	109.021	-0.0723466	0.130136	-0.55593	0.578259	0.929169
hsa-miR-2277-5p	1.4984	-0.136655	0.247425	-0.552309	0.580737	0.929169
hsa-miR-28-5p	631.44	0.0241766	0.043756	0.552531	0.580584	0.929169
hsa-miR-320c	21.39	-0.0773702	0.135804	-0.569718	0.568869	0.929169
hsa-miR-324-5p	758.444	-0.0255949	0.0450072	-0.568684	0.569571	0.929169
hsa-miR-362-3p	410.076	0.0602754	0.106273	0.567177	0.570594	0.929169
hsa-miR-3913-5p	1.34342	-0.0969821	0.176391	-0.549814	0.582447	0.929169
hsa-miR-411-5p	0.745713	0.140172	0.251115	0.558199	0.576709	0.929169
hsa-miR-4473	2.04365	0.0773161	0.139876	0.552748	0.580436	0.929169
hsa-miR-4484	4.31549	-0.0829696	0.14763	-0.56201	0.574109	0.929169
hsa-miR-450b-3p	0.957709	0.116265	0.201819	0.576084	0.564559	0.929169
hsa-miR-5001-3p	3.51358	-0.0581906	0.105818	-0.54991	0.582381	0.929169
hsa-miR-5585-3p	1.1821	-0.117312	0.205703	-0.570297	0.568477	0.929169
hsa-miR-583	1.78277	-0.176886	0.32157	-0.550069	0.582272	0.929169
hsa-miR-6502-3p	1.27687	0.142834	0.254369	0.561523	0.574441	0.929169
hsa-miR-6734-5p	0.902999	-0.128323	0.230113	-0.557654	0.577081	0.929169
hsa-miR-7854-3p	4.28584	-0.0701919	0.125876	-0.557629	0.577098	0.929169
hsa-miR-188-5p	130.369	-0.0297137	0.0543715	-0.546495	0.584726	0.930976
hsa-miR-1229-3p	2.46197	-0.090408	0.167456	-0.53989	0.589273	0.936066
hsa-miR-363-5p	1.29843	-0.0906345	0.168308	-0.538505	0.590229	0.936066
hsa-miR-4687-5p	2.33157	0.0698561	0.131468	0.531353	0.595174	0.942069
hsa-let-7b-5p	5283.26	-0.0279511	0.0551598	-0.506729	0.612345	0.943499
hsa-miR-16-2-3p	380.402	-0.0136154	0.0263115	-0.517469	0.604829	0.943499
hsa-miR-301b-5p	1.96846	0.0902842	0.175101	0.515613	0.606125	0.943499
hsa-miR-3150b-5p	1.17794	-0.0937888	0.182151	-0.514896	0.606625	0.943499
hsa-miR-3198	2.52518	0.0756088	0.148357	0.50964	0.610303	0.943499
hsa-miR-32-5p	307.808	-0.0355443	0.0686356	-0.517871	0.604549	0.943499
hsa-miR-378a-5p	421.299	-0.0157145	0.0307733	-0.510652	0.609595	0.943499
hsa-miR-409-3p	8.26071	0.0772179	0.147191	0.52461	0.599854	0.943499
hsa-miR-4999-5p	1.12145	-0.160506	0.315679	-0.508447	0.61114	0.943499
hsa-miR-503-3p	3.3166	-0.0683621	0.134582	-0.50796	0.611481	0.943499
hsa-miR-548ab	0.825657	0.0968339	0.188206	0.514511	0.606895	0.943499
hsa-miR-550a-3-5p	13.0097	-0.0445132	0.0854742	-0.520779	0.602521	0.943499
hsa-miR-570-3p	6.75591	-0.0400393	0.0783363	-0.511121	0.609266	0.943499
hsa-miR-6774-5p	3.45808	-0.062534	0.120066	-0.52083	0.602485	0.943499
hsa-miR-30e-3p	207.49	-0.019903	0.0396232	-0.502307	0.615452	0.94649
hsa-miR-301a-5p	12.7138	-0.0325715	0.065173	-0.49977	0.617237	0.947441
hsa-miR-6858-5p	0.702822	-0.358784	0.720616	-0.497885	0.618565	0.947688
hsa-miR-191-3p	17.3643	0.0388063	0.0788009	0.49246	0.622394	0.948187
hsa-miR-548e-3p	28.3785	-0.0252668	0.0511267	-0.494199	0.621165	0.948187
hsa-miR-6873-3p	3.20574	0.126313	0.256441	0.492559	0.622324	0.948187
hsa-miR-550a-5p	13.2781	-0.0393029	0.0804128	-0.488764	0.625009	0.949157
hsa-miR-6854-3p	0.718826	-0.3461	0.708848	-0.488256	0.625368	0.949157
hsa-miR-421	303.378	-0.0220035	0.0452376	-0.486399	0.626684	0.94938
hsa-let-7d-5p	5284.05	-0.0203435	0.0421189	-0.483001	0.629095	0.951257
hsa-miR-1284	0.822678	0.0921342	0.195538	0.471183	0.63751	0.951578
hsa-miR-20a-3p	52.7288	-0.0290249	0.06075	-0.477776	0.63281	0.951578
hsa-miR-411-3p	1.69899	-0.116208	0.243739	-0.476774	0.633523	0.951578
hsa-miR-548d-5p	6.75121	-0.0351796	0.0746189	-0.471457	0.637315	0.951578
hsa-miR-6501-5p	7.56798	-0.0437339	0.0922127	-0.474272	0.635306	0.951578
hsa-miR-744-3p	28.1519	-0.0214259	0.0446671	-0.479679	0.631456	0.951578
hsa-miR-7977	118.165	-0.0498232	0.10522	-0.473515	0.635846	0.951578
hsa-miR-3150a-5p	0.966101	-0.144252	0.310317	-0.464853	0.642037	0.955166
hsa-miR-548a-3p	0.824166	-0.145019	0.31329	-0.46289	0.643443	0.955166
hsa-miR-579-3p	32.0728	-0.0218326	0.0470974	-0.463563	0.642961	0.955166
hsa-miR-496	1.97379	-0.101066	0.219306	-0.460843	0.644911	0.955598
hsa-miR-6820-3p	0.682475	0.113849	0.24855	0.458053	0.646914	0.956821
hsa-miR-3179	3.41457	-0.0519985	0.115319	-0.45091	0.652055	0.96119
hsa-miR-3939	0.987853	-0.121409	0.272012	-0.446337	0.655354	0.96119
hsa-miR-627-5p	47.0591	0.0290582	0.0651914	0.445737	0.655787	0.96119
hsa-miR-6516-3p	3.57626	-0.0722688	0.161302	-0.448033	0.654129	0.96119
hsa-miR-708-5p	289.018	-0.0343455	0.076485	-0.449049	0.653396	0.96119
hsa-miR-30b-3p	13.8871	-0.0273531	0.0618487	-0.442258	0.658302	0.961286
hsa-miR-412-5p	0.683003	-0.187914	0.424743	-0.442418	0.658187	0.961286
hsa-miR-652-3p	2105.39	-0.0166694	0.0378218	-0.440736	0.659404	0.961286
hsa-miR-221-3p	5214.43	-0.0119937	0.0273873	-0.437928	0.661438	0.962523
hsa-miR-3064-3p	1.85804	0.0690094	0.160143	0.430924	0.666523	0.966459
hsa-miR-345-5p	1237.56	0.0178961	0.0414764	0.431477	0.666122	0.966459
hsa-miR-190a-5p	26.7251	-0.0351124	0.08262	-0.424987	0.670846	0.96778
hsa-miR-379-5p	3.91405	0.0685413	0.160949	0.425858	0.670212	0.96778
hsa-miR-939-3p	0.772031	0.0895495	0.210823	0.424762	0.67101	0.96778
hsa-miR-301b-3p	56.6111	-0.0179772	0.0425346	-0.422648	0.672552	0.968284
hsa-miR-3157-5p	6.04108	0.0432213	0.103425	0.417901	0.67602	0.971554
hsa-miR-378f	14.6031	-0.0248325	0.0597247	-0.415784	0.677568	0.972059
hsa-let-7a-5p	34103.4	-0.0128669	0.0381109	-0.337616	0.735652	0.972449
hsa-miR-103a-3p	44555.2	-0.0122192	0.033065	-0.369552	0.711716	0.972449
hsa-miR-106a-3p	10.4278	-0.0374584	0.0924097	-0.405351	0.685219	0.972449
hsa-miR-1285-5p	5.87107	-0.0310683	0.084946	-0.365742	0.714558	0.972449
hsa-miR-1294	4.21502	-0.0639766	0.156758	-0.408124	0.683183	0.972449
hsa-miR-1296-5p	6.20783	0.0327386	0.0941519	0.347721	0.72805	0.972449
hsa-miR-1297	1.17626	-0.0755471	0.228512	-0.330604	0.740944	0.972449
hsa-miR-130a-5p	3.68645	0.0395858	0.10466	0.378233	0.705258	0.972449
hsa-miR-1537-3p	310.99	0.0294871	0.079812	0.369457	0.711787	0.972449
hsa-miR-154-5p	3.01979	-0.0748875	0.200708	-0.373116	0.709062	0.972449
hsa-miR-154-3p	1.12118	-0.0823983	0.236158	-0.348911	0.727156	0.972449
hsa-miR-183-3p	2.67498	0.27858	0.770862	0.361387	0.71781	0.972449
hsa-miR-185-3p	17.2691	0.0214267	0.0621687	0.344654	0.730354	0.972449
hsa-miR-197-5p	1.22943	0.0779669	0.214636	0.363251	0.716417	0.972449
hsa-miR-197-3p	1875.2	-0.027146	0.0768558	-0.353207	0.723934	0.972449
hsa-miR-199a-3p	1107.81	-0.0151036	0.0417511	-0.361754	0.717536	0.972449
hsa-miR-199b-3p	1107.81	-0.0151036	0.0417511	-0.361754	0.717536	0.972449
hsa-miR-200b-3p	55.3924	0.0152795	0.0441077	0.346413	0.729033	0.972449
hsa-miR-222-3p	2414.87	-0.0146646	0.0420893	-0.348417	0.727527	0.972449
hsa-miR-23b-5p	2.99095	-0.0444502	0.124428	-0.357237	0.720914	0.972449
hsa-miR-25-3p	547.752	0.0167448	0.0470639	0.355788	0.721999	0.972449
hsa-miR-365b-5p	1.36469	0.0599059	0.18412	0.325364	0.744905	0.972449
hsa-miR-369-3p	3.45177	-0.0587801	0.174116	-0.337592	0.73567	0.972449
hsa-miR-380-3p	0.905761	0.0926941	0.273355	0.339098	0.734536	0.972449
hsa-miR-4443	3.98978	0.0501911	0.133092	0.377117	0.706087	0.972449
hsa-miR-4449	1.20887	0.0662176	0.200254	0.330669	0.740895	0.972449
hsa-miR-4664-5p	3.50295	0.0408754	0.109056	0.374811	0.707801	0.972449
hsa-miR-4676-3p	1.1663	0.0611529	0.181443	0.337035	0.73609	0.972449
hsa-miR-4791	2.1417	0.0431385	0.125644	0.34334	0.731343	0.972449
hsa-miR-493-5p	5.23801	-0.0463072	0.135261	-0.342355	0.732084	0.972449
hsa-miR-494-3p	12.652	0.052962	0.13626	0.388685	0.697509	0.972449
hsa-miR-502-5p	53.6044	-0.014769	0.0367339	-0.402052	0.687645	0.972449
hsa-miR-5187-5p	1.72342	-0.0660863	0.16783	-0.39377	0.693751	0.972449
hsa-miR-5187-3p	3.15005	0.044793	0.112749	0.39728	0.691161	0.972449
hsa-miR-548ak	3.32405	0.0471946	0.136309	0.346233	0.729168	0.972449
hsa-miR-548am-5p	9.10561	0.0275114	0.0763629	0.360272	0.718644	0.972449
hsa-miR-548at-3p	0.788345	0.126009	0.383002	0.329004	0.742153	0.972449
hsa-miR-548ax	0.759685	0.107402	0.300933	0.356897	0.721169	0.972449
hsa-miR-548c-3p	1.94705	-0.0555938	0.165233	-0.336457	0.736526	0.972449
hsa-miR-548q	5.87663	-0.0283973	0.082935	-0.342404	0.732047	0.972449
hsa-miR-624-3p	2.20856	-0.0478731	0.144335	-0.331681	0.74013	0.972449
hsa-miR-627-3p	4.66627	-0.0512482	0.135642	-0.37782	0.705564	0.972449
hsa-miR-641	7.24116	0.0252852	0.0770864	0.328011	0.742904	0.972449
hsa-miR-6501-3p	3.51442	-0.0343111	0.105342	-0.32571	0.744644	0.972449
hsa-miR-6509-3p	1.39418	-0.0670678	0.192003	-0.349305	0.72686	0.972449
hsa-miR-6513-5p	3.83621	0.0377346	0.10462	0.360681	0.718338	0.972449
hsa-miR-664a-3p	456.189	-0.0235227	0.062057	-0.379049	0.704651	0.972449
hsa-miR-664b-3p	23.5103	0.0259767	0.0768323	0.338096	0.735291	0.972449
hsa-miR-6770-5p	2.38542	-0.048104	0.13879	-0.346597	0.728894	0.972449
hsa-miR-6837-5p	1.32114	0.0640086	0.169004	0.37874	0.704881	0.972449
hsa-miR-6842-3p	2.62282	0.0500001	0.139719	0.357862	0.720447	0.972449
hsa-miR-6854-5p	0.946381	0.0674578	0.178033	0.378906	0.704757	0.972449
hsa-miR-708-3p	8.55167	0.0415574	0.105554	0.393706	0.693798	0.972449
hsa-miR-758-3p	1.45399	0.0822022	0.206355	0.398353	0.69037	0.972449
hsa-miR-876-5p	1.40953	0.116666	0.316485	0.36863	0.712404	0.972449
hsa-miR-9985	25.9103	-0.0360208	0.110647	-0.325546	0.744768	0.972449
hsa-miR-1912-3p	1.50414	-0.0540528	0.167542	-0.322623	0.74698	0.973593
hsa-miR-33b-5p	31.4191	0.0299656	0.0939941	0.318803	0.749876	0.973836
hsa-miR-3928-3p	5.96191	0.0400323	0.126034	0.317631	0.750765	0.973836
hsa-miR-542-3p	153.148	0.019385	0.0605046	0.320389	0.748673	0.973836
hsa-miR-376c-5p	0.760995	-0.08565	0.272894	-0.313858	0.753629	0.974879
hsa-miR-450b-5p	81.3591	-0.0198136	0.0632197	-0.313408	0.75397	0.974879
hsa-miR-1248	222.583	-0.0549245	0.177633	-0.309201	0.757168	0.975898
hsa-miR-3158-5p	0.71563	-0.0746264	0.241419	-0.309116	0.757233	0.975898
hsa-miR-3161	2.0506	0.0732783	0.242495	0.302185	0.762511	0.975898
hsa-miR-450a-2-3p	5.98628	0.0308433	0.100875	0.305758	0.759789	0.975898
hsa-miR-6803-3p	5.91119	0.0317918	0.104905	0.303054	0.761849	0.975898
hsa-miR-7-5p	755.082	0.0147807	0.0490532	0.301319	0.763171	0.975898
hsa-miR-933	2.66149	0.0400053	0.1326	0.301698	0.762882	0.975898
hsa-miR-11400	2.42286	0.0634286	0.216201	0.293378	0.769233	0.979091
hsa-miR-12135	5.57143	0.0305712	0.11142	0.274378	0.783794	0.979091
hsa-miR-1273c	2.98087	-0.0362063	0.127711	-0.283501	0.776793	0.979091
hsa-miR-16-1-3p	26.7522	0.0221898	0.0822685	0.269725	0.787372	0.979091
hsa-miR-29b-3p	2504.66	-0.0199069	0.0704201	-0.282688	0.777416	0.979091
hsa-miR-34a-3p	6.23267	-0.0271315	0.100336	-0.270406	0.786848	0.979091
hsa-miR-361-5p	1096.33	0.0157613	0.0564603	0.279157	0.780124	0.979091
hsa-miR-371b-3p	8.215	0.0318673	0.114691	0.277854	0.781125	0.979091
hsa-miR-376b-3p	4.56858	-0.0424498	0.154729	-0.274349	0.783816	0.979091
hsa-miR-3944-5p	0.691033	0.0864383	0.298652	0.289428	0.772254	0.979091
hsa-miR-4492	0.770935	-0.193147	0.70709	-0.273158	0.784732	0.979091
hsa-miR-4707-5p	2.40332	-0.0474049	0.162118	-0.29241	0.769973	0.979091
hsa-miR-501-5p	53.1597	0.0150435	0.0538054	0.279591	0.779792	0.979091
hsa-miR-5100	1302.69	0.0348969	0.127449	0.273811	0.78423	0.979091
hsa-miR-511-5p	1.67719	-0.0740439	0.265691	-0.278684	0.780487	0.979091
hsa-miR-5193	13.3128	0.0278054	0.0968691	0.287041	0.774081	0.979091
hsa-miR-548av-3p	1.05353	0.0593031	0.217661	0.272457	0.785271	0.979091
hsa-miR-7705	2.40747	0.0386785	0.130934	0.295405	0.767685	0.979091
hsa-miR-1262	0.752555	0.0692195	0.259654	0.266583	0.78979	0.980596
hsa-miR-21-3p	1029.16	-0.0199335	0.0758252	-0.262887	0.792637	0.98113
hsa-miR-491-3p	2.69281	0.0375995	0.142465	0.263921	0.791841	0.98113
hsa-miR-18a-3p	7.96098	0.0249233	0.0975657	0.255452	0.798374	0.985228
hsa-miR-320d	10.0312	-0.0250751	0.0975648	-0.257009	0.797172	0.985228
hsa-miR-9-5p	30.072	-0.011084	0.0441501	-0.251052	0.801774	0.987922
hsa-miR-10b-5p	1.13609	-0.0466771	0.188869	-0.24714	0.8048	0.990148
hsa-miR-140-5p	1073.1	-0.00834412	0.0340037	-0.245388	0.806156	0.990315
hsa-miR-219a-5p	10.5288	0.0318136	0.130491	0.243799	0.807386	0.990329
hsa-let-7g-3p	81.2899	-0.00894179	0.0398303	-0.224497	0.82237	0.990712
hsa-miR-101-5p	101.397	0.00533251	0.0431438	0.123598	0.901633	0.990712
hsa-miR-1250-5p	7.13299	0.0151561	0.0738233	0.205302	0.837336	0.990712
hsa-miR-1264	0.728477	-0.0364968	0.208345	-0.175175	0.860942	0.990712
hsa-miR-1268a	3.55571	-0.0130265	0.135847	-0.0958907	0.923607	0.990712
hsa-miR-1268b	4.95167	-0.0177376	0.115041	-0.154185	0.877464	0.990712
hsa-miR-1271-5p	0.849735	0.0219884	0.229014	0.0960135	0.92351	0.990712
hsa-miR-1278	2.03806	-0.0376326	0.192744	-0.195246	0.8452	0.990712
hsa-miR-129-2-3p	0.763926	0.088781	0.708013	0.125395	0.900211	0.990712
hsa-miR-1304-5p	2.94467	0.0193078	0.134015	0.144072	0.885444	0.990712
hsa-miR-132-3p	46.1976	0.0168668	0.0888149	0.18991	0.84938	0.990712
hsa-miR-136-5p	3.43024	0.0378777	0.169471	0.223505	0.823142	0.990712
hsa-miR-136-3p	2.22367	-0.0504831	0.236264	-0.213672	0.830803	0.990712
hsa-miR-141-3p	48.5305	-0.011736	0.062483	-0.187827	0.851013	0.990712
hsa-miR-142-5p	11331	0.00781334	0.0519049	0.150532	0.880345	0.990712
hsa-miR-142-3p	45109.4	0.00709411	0.0596132	0.119002	0.905273	0.990712
hsa-miR-147b-5p	1.33208	0.0225694	0.201671	0.111912	0.910893	0.990712
hsa-miR-149-5p	4.40268	-0.0164506	0.10336	-0.159158	0.873545	0.990712
hsa-miR-153-3p	0.808877	0.0341801	0.240879	0.141897	0.887161	0.990712
hsa-miR-17-3p	724.475	-0.0066692	0.0496217	-0.134401	0.893086	0.990712
hsa-miR-181a-3p	354.847	-0.00726036	0.0460792	-0.157563	0.874801	0.990712
hsa-miR-181b-5p	1806.44	-0.00909749	0.0425557	-0.213778	0.83072	0.990712
hsa-miR-185-5p	5584.76	0.00667471	0.0450476	0.14817	0.882209	0.990712
hsa-miR-186-5p	1012.64	-0.00920144	0.0699942	-0.13146	0.895411	0.990712
hsa-miR-192-3p	1.92314	-0.0264714	0.136051	-0.194569	0.84573	0.990712
hsa-miR-19b-1-5p	61.1723	-0.00790384	0.0382007	-0.206903	0.836086	0.990712
hsa-miR-205-5p	4.54231	0.0506958	0.243044	0.208587	0.834771	0.990712
hsa-miR-2110	46.6747	-0.0117317	0.0780467	-0.150317	0.880515	0.990712
hsa-miR-212-3p	14.9048	0.0123026	0.0710923	0.173051	0.862611	0.990712
hsa-miR-23c	0.900128	-0.0552883	0.260918	-0.211899	0.832186	0.990712
hsa-miR-24-1-5p	2.13789	0.0306578	0.142015	0.215877	0.829084	0.990712
hsa-miR-299-5p	1.16571	0.064605	0.268971	0.240193	0.81018	0.990712
hsa-miR-29b-2-5p	89.5552	0.00673815	0.0455693	0.147866	0.882448	0.990712
hsa-miR-30e-5p	6353.34	-0.00510294	0.0404041	-0.126298	0.899496	0.990712
hsa-miR-3128	0.702175	0.0573318	0.284222	0.201715	0.840139	0.990712
hsa-miR-3130-3p	1.32303	-0.027691	0.237935	-0.116381	0.907351	0.990712
hsa-miR-326	706.246	-0.00556866	0.049683	-0.112084	0.910757	0.990712
hsa-miR-337-5p	2.80578	0.0469556	0.219429	0.21399	0.830555	0.990712
hsa-miR-339-5p	2753.16	-0.00648749	0.048284	-0.134361	0.893117	0.990712
hsa-miR-340-5p	2395.39	0.0105502	0.0798414	0.13214	0.894874	0.990712
hsa-miR-3605-5p	3.43785	-0.0108678	0.110307	-0.0985223	0.921518	0.990712
hsa-miR-3605-3p	5.94751	-0.0224608	0.110339	-0.203562	0.838696	0.990712
hsa-miR-3619-5p	1.90866	-0.035597	0.162262	-0.219379	0.826355	0.990712
hsa-miR-363-3p	356.809	0.00763075	0.0535146	0.142592	0.886612	0.990712
hsa-miR-365a-3p	941.172	0.0113204	0.0619967	0.182597	0.855114	0.990712
hsa-miR-365b-3p	941.172	0.0113204	0.0619967	0.182597	0.855114	0.990712
hsa-miR-3661	0.828408	-0.0626689	0.270176	-0.231956	0.816572	0.990712
hsa-miR-3679-5p	3.34189	-0.0190476	0.11024	-0.172783	0.862822	0.990712
hsa-miR-370-3p	0.936588	0.0395286	0.237702	0.166294	0.867925	0.990712
hsa-miR-374a-3p	2.31388	0.0247869	0.139618	0.177533	0.859089	0.990712
hsa-miR-376a-3p	17.5086	0.020421	0.110253	0.185219	0.853057	0.990712
hsa-miR-376b-5p	0.710787	-0.0606906	0.279379	-0.217234	0.828026	0.990712
hsa-miR-3922-5p	1.00738	-0.0309941	0.184046	-0.168404	0.866265	0.990712
hsa-miR-422a	3.23506	0.0181469	0.119828	0.151441	0.879628	0.990712
hsa-miR-423-3p	3294.07	0.00303474	0.0306702	0.0989477	0.92118	0.990712
hsa-miR-4433b-3p	1.41509	0.04062	0.193887	0.209504	0.834055	0.990712
hsa-miR-4440	5.16784	0.0223744	0.126233	0.177247	0.859314	0.990712
hsa-miR-452-5p	1.0808	0.0554942	0.244537	0.226936	0.820474	0.990712
hsa-miR-4645-5p	0.780319	-0.0270539	0.21424	-0.126278	0.899512	0.990712
hsa-miR-4676-5p	1.55041	0.030793	0.166321	0.185143	0.853117	0.990712
hsa-miR-4753-3p	0.710498	0.0607868	0.283017	0.214781	0.829938	0.990712
hsa-miR-4773	0.882239	-0.0714045	0.459958	-0.155242	0.876631	0.990712
hsa-miR-487a-3p	0.900766	0.0355952	0.238697	0.149123	0.881457	0.990712
hsa-miR-493-3p	1.31869	0.0790299	0.419579	0.188355	0.850598	0.990712
hsa-miR-499a-5p	10.6887	-0.0149167	0.0955889	-0.15605	0.875993	0.990712
hsa-miR-502-3p	257.088	0.00900208	0.0435237	0.206832	0.836141	0.990712
hsa-miR-543	5.8156	0.0141327	0.143615	0.0984065	0.92161	0.990712
hsa-miR-548aj-5p	8.19113	0.0103464	0.0856461	0.120804	0.903846	0.990712
hsa-miR-548aq-5p	3.3152	-0.0203598	0.122126	-0.166711	0.867597	0.990712
hsa-miR-548ar-5p	4.43228	0.0137151	0.108858	0.12599	0.89974	0.990712
hsa-miR-548aw	2.31299	0.0243185	0.130985	0.185658	0.852713	0.990712
hsa-miR-548ay-5p	5.67598	-0.00916983	0.0860684	-0.106541	0.915153	0.990712
hsa-miR-548c-5p	25.7486	0.00991668	0.0416502	0.238094	0.811808	0.990712
hsa-miR-548d-3p	18.549	0.00856996	0.0595984	0.143795	0.885662	0.990712
hsa-miR-548l	4.35951	-0.0148997	0.115108	-0.129441	0.897009	0.990712
hsa-miR-548o-5p	25.7486	0.00991668	0.0416502	0.238094	0.811808	0.990712
hsa-miR-5586-3p	2.62516	-0.0313718	0.150909	-0.207885	0.835318	0.990712
hsa-miR-636	1.27983	-0.0203163	0.184958	-0.109843	0.912534	0.990712
hsa-miR-651-3p	0.82707	-0.0488705	0.209122	-0.233694	0.815223	0.990712
hsa-miR-6514-5p	2.98134	-0.035999	0.197845	-0.181955	0.855618	0.990712
hsa-miR-6516-5p	5.56606	0.0107019	0.106925	0.100088	0.920275	0.990712
hsa-miR-664a-5p	13.2503	-0.0172373	0.0791976	-0.217649	0.827702	0.990712
hsa-miR-6766-3p	0.752352	0.0297291	0.211249	0.14073	0.888083	0.990712
hsa-miR-6771-3p	1.05145	0.0396943	0.199025	0.199444	0.841915	0.990712
hsa-miR-6821-5p	1.35169	-0.0680168	0.636336	-0.106888	0.914878	0.990712
hsa-miR-6852-5p	1.78978	-0.0177589	0.167708	-0.105892	0.915668	0.990712
hsa-miR-7-1-3p	272.033	-0.00366045	0.0344612	-0.10622	0.915408	0.990712
hsa-miR-7706	2.08518	0.0207346	0.165086	0.125598	0.90005	0.990712
hsa-miR-877-3p	9.37988	0.0134478	0.0769255	0.174816	0.861224	0.990712
hsa-miR-889-3p	0.936951	0.0667936	0.675635	0.0988606	0.921249	0.990712
hsa-miR-9-3p	36.5182	0.00804724	0.0585437	0.137457	0.890669	0.990712
hsa-miR-92b-3p	15.2379	-0.0073392	0.0752825	-0.0974888	0.922338	0.990712
hsa-miR-939-5p	1.98906	-0.0530093	0.238041	-0.22269	0.823777	0.990712
hsa-miR-942-5p	35.9502	0.013845	0.0745837	0.185631	0.852734	0.990712
hsa-miR-942-3p	1.3975	0.0199437	0.172635	0.115525	0.908029	0.990712
hsa-miR-450a-1-3p	2.31516	0.012616	0.134234	0.0939851	0.925121	0.991027
hsa-miR-548bc	1.88446	-0.0122671	0.134289	-0.0913491	0.927215	0.991961
hsa-miR-1537-5p	15.1811	-0.00612093	0.0718693	-0.0851675	0.932128	0.995905
hsa-miR-1179	1.8882	-0.0110739	0.132862	-0.0833484	0.933574	0.99614
hsa-miR-10399-3p	19.709	0.0021126	0.0747153	0.0282754	0.977443	0.999982
hsa-miR-10527-5p	5.64159	-0.000629812	0.0874017	-0.00720595	0.994251	0.999982
hsa-miR-1244	0.682459	-0.034698	0.784591	-0.0442243	0.964726	0.999982
hsa-miR-127-3p	1.83946	-3.80951e-06	0.171401	-2.22258e-05	0.999982	0.999982
hsa-miR-191-5p	39870.7	0.00178607	0.032455	0.0550322	0.956113	0.999982
hsa-miR-194-5p	33.0417	0.00169581	0.119748	0.0141614	0.988701	0.999982
hsa-miR-194-3p	0.843643	-0.00501148	0.268702	-0.0186507	0.98512	0.999982
hsa-miR-196a-5p	1.78599	-0.0113729	0.20202	-0.0562961	0.955106	0.999982
hsa-miR-200a-3p	36.9366	0.000548734	0.0681438	0.0080526	0.993575	0.999982
hsa-miR-2116-3p	2.60999	-0.000153454	0.141327	-0.00108581	0.999134	0.999982
hsa-miR-221-5p	83.9717	0.000248066	0.0477738	0.00519252	0.995857	0.999982
hsa-miR-223-5p	712.836	3.06367e-05	0.0525033	0.000583519	0.999534	0.999982
hsa-miR-29c-3p	1234.4	-0.00131742	0.0767387	-0.0171676	0.986303	0.999982
hsa-miR-30c-5p	15827.7	0.000381397	0.0289264	0.0131851	0.98948	0.999982
hsa-miR-3124-5p	0.781658	0.000557264	0.1992	0.00279751	0.997768	0.999982
hsa-miR-3140-3p	2.37767	0.00739174	0.123846	0.059685	0.952407	0.999982
hsa-miR-3174	3.18897	-0.00353773	0.120749	-0.0292981	0.976627	0.999982
hsa-miR-337-3p	2.79026	-0.008387	0.187683	-0.044687	0.964357	0.999982
hsa-miR-33a-5p	470.215	0.00330544	0.0859437	0.0384605	0.96932	0.999982
hsa-miR-3667-5p	11.6698	0.000817997	0.0655552	0.012478	0.990044	0.999982
hsa-miR-376c-3p	44.2011	0.00300412	0.107638	0.0279094	0.977734	0.999982
hsa-miR-378c	375.184	0.00245336	0.0479617	0.0511526	0.959204	0.999982
hsa-miR-382-3p	1.24014	-0.00630619	0.228774	-0.0275651	0.978009	0.999982
hsa-miR-3913-3p	1.4039	-0.00579121	0.237738	-0.0243596	0.980566	0.999982
hsa-miR-3940-3p	2.80775	0.00616366	0.121132	0.0508837	0.959418	0.999982
hsa-miR-409-5p	1.00795	0.00734785	0.276802	0.0265455	0.978822	0.999982
hsa-miR-4269	1.06363	0.0032095	0.525903	0.00610282	0.995131	0.999982
hsa-miR-431-5p	4.14918	0.00534012	0.187533	0.0284756	0.977283	0.999982
hsa-miR-4326	22.2905	-0.00116548	0.051776	-0.02251	0.982041	0.999982
hsa-miR-4433a-5p	1.27257	0.00614397	0.262547	0.0234014	0.98133	0.999982
hsa-miR-449a	4.08136	-0.00429019	0.104352	-0.0411128	0.967206	0.999982
hsa-miR-4508	2.84105	0.00705415	0.227562	0.0309988	0.97527	0.999982
hsa-miR-4690-3p	2.00453	-0.00258205	0.149779	-0.0172391	0.986246	0.999982
hsa-miR-4707-3p	3.56651	-0.00701366	0.133635	-0.0524838	0.958143	0.999982
hsa-miR-4724-3p	1.7788	0.00432559	0.147219	0.0293821	0.97656	0.999982
hsa-miR-4755-5p	0.954606	-0.00408554	0.307534	-0.0132848	0.989401	0.999982
hsa-miR-542-5p	47.9141	0.00328178	0.0527192	0.0622501	0.950364	0.999982
hsa-miR-544b	1.64052	-0.0020546	0.266335	-0.00771436	0.993845	0.999982
hsa-miR-545-3p	85.8451	0.00258632	0.0743602	0.0347809	0.972254	0.999982
hsa-miR-548ac	0.777406	-0.0181629	0.288787	-0.0628938	0.949851	0.999982
hsa-miR-548b-5p	1.77486	0.00012651	0.193463	0.000653925	0.999478	0.999982
hsa-miR-548k	13.2324	0.00245716	0.0756073	0.0324989	0.974074	0.999982
hsa-miR-5701	4.95024	0.000218408	0.142491	0.00153279	0.998777	0.999982
hsa-miR-6515-3p	0.691068	0.0211202	0.784463	0.0269231	0.978521	0.999982
hsa-miR-660-3p	119.863	-0.00311559	0.047243	-0.0659482	0.947419	0.999982
hsa-miR-6764-5p	0.7299	-0.00273503	0.227879	-0.0120021	0.990424	0.999982
hsa-miR-6769b-3p	0.737299	0.000374561	0.279707	0.00133912	0.998932	0.999982
hsa-miR-6799-3p	0.688596	0.0167036	0.220103	0.0758901	0.939507	0.999982
hsa-miR-769-5p	313.556	0.00186959	0.0358615	0.0521336	0.958422	0.999982
hsa-miR-892b	0.961723	0.0185258	0.280304	0.0660919	0.947305	0.999982
hsa-miR-98-5p	1124.95	0.000473626	0.0451575	0.0104883	0.991632	0.999982
hsa-let-7a-2-3p	0	NA	NA	NA	NA	NA
hsa-let-7c-3p	0.0666184	-0.0415277	0.785301	-0.0528812	0.957827	NA
hsa-let-7e-3p	0.461845	0.130482	0.59885	0.217887	0.827517	NA
hsa-miR-1-5p	0	NA	NA	NA	NA	NA
hsa-miR-100-3p	0	NA	NA	NA	NA	NA
hsa-miR-10226	0	NA	NA	NA	NA	NA
hsa-miR-10392-5p	0.34536	-0.246281	0.325034	-0.757708	0.448626	NA
hsa-miR-10392-3p	0	NA	NA	NA	NA	NA
hsa-miR-10393-5p	0.646865	-0.0846684	0.254912	-0.332147	0.739778	NA
hsa-miR-10393-3p	0.0936508	-0.119665	0.785251	-0.152391	0.878879	NA
hsa-miR-10394-5p	0	NA	NA	NA	NA	NA
hsa-miR-10394-3p	0.650398	-0.436931	0.782452	-0.558413	0.576562	NA
hsa-miR-10395-5p	0	NA	NA	NA	NA	NA
hsa-miR-10396a-5p	0.120711	-0.0613384	0.781992	-0.0784387	0.937479	NA
hsa-miR-10396a-3p	0	NA	NA	NA	NA	NA
hsa-miR-10396b-5p	0.120711	-0.0613384	0.781992	-0.0784387	0.937479	NA
hsa-miR-10396b-3p	0	NA	NA	NA	NA	NA
hsa-miR-10397-5p	0.0117066	-0.11535	0.785053	-0.146933	0.883185	NA
hsa-miR-10397-3p	0	NA	NA	NA	NA	NA
hsa-miR-10398-5p	0.481648	-0.252879	0.390622	-0.647376	0.517389	NA
hsa-miR-10398-3p	0.0583653	0.138313	0.78242	0.176775	0.859685	NA
hsa-miR-10400-5p	0.0269674	-0.212584	0.783949	-0.271171	0.78626	NA
hsa-miR-10400-3p	0	NA	NA	NA	NA	NA
hsa-miR-10401-5p	0.060215	0.136097	0.785689	0.173221	0.862478	NA
hsa-miR-10401-3p	0.534562	-0.34996	0.420701	-0.831852	0.405493	NA
hsa-miR-105-5p	0	NA	NA	NA	NA	NA
hsa-miR-105-3p	0	NA	NA	NA	NA	NA
hsa-miR-10522-5p	0.105968	0.00249475	0.786183	0.00317325	0.997468	NA
hsa-miR-10523-5p	0	NA	NA	NA	NA	NA
hsa-miR-10524-5p	0.126078	0.348928	0.782056	0.446167	0.655476	NA
hsa-miR-10525-3p	0	NA	NA	NA	NA	NA
hsa-miR-10526-3p	0	NA	NA	NA	NA	NA
hsa-miR-10a-3p	0.378827	-0.107646	0.279849	-0.384657	0.700492	NA
hsa-miR-10b-3p	0	NA	NA	NA	NA	NA
hsa-miR-11181-5p	0	NA	NA	NA	NA	NA
hsa-miR-11181-3p	0	NA	NA	NA	NA	NA
hsa-miR-11399	0	NA	NA	NA	NA	NA
hsa-miR-11401	0.0991855	0.15864	0.782626	0.202702	0.839368	NA
hsa-miR-1178-5p	0	NA	NA	NA	NA	NA
hsa-miR-1178-3p	0.0234131	-0.151293	0.784607	-0.192827	0.847095	NA
hsa-miR-1180-5p	0	NA	NA	NA	NA	NA
hsa-miR-1181	0.0363107	-0.136472	0.784585	-0.173941	0.861912	NA
hsa-miR-1182	0	NA	NA	NA	NA	NA
hsa-miR-1183	0	NA	NA	NA	NA	NA
hsa-miR-1184	0	NA	NA	NA	NA	NA
hsa-miR-1185-5p	0.577677	0.0618428	0.424189	0.145791	0.884087	NA
hsa-miR-1185-2-3p	0.522854	-0.4127	0.403682	-1.02234	0.306621	NA
hsa-miR-1193	0	NA	NA	NA	NA	NA
hsa-miR-1197	0.369512	-0.279298	0.529507	-0.527468	0.597868	NA
hsa-miR-1199-5p	0	NA	NA	NA	NA	NA
hsa-miR-1199-3p	0	NA	NA	NA	NA	NA
hsa-miR-1200	0	NA	NA	NA	NA	NA
hsa-miR-1202	0	NA	NA	NA	NA	NA
hsa-miR-1203	0	NA	NA	NA	NA	NA
hsa-miR-1204	0	NA	NA	NA	NA	NA
hsa-miR-1205	0	NA	NA	NA	NA	NA
hsa-miR-1206	0	NA	NA	NA	NA	NA
hsa-miR-1207-5p	0	NA	NA	NA	NA	NA
hsa-miR-1207-3p	0.0233835	-0.0262176	0.78559	-0.0333731	0.973377	NA
hsa-miR-1208	0	NA	NA	NA	NA	NA
hsa-miR-12113	0	NA	NA	NA	NA	NA
hsa-miR-12114	0.17144	-0.132842	0.464443	-0.286025	0.774859	NA
hsa-miR-12115	0	NA	NA	NA	NA	NA
hsa-miR-12116	0	NA	NA	NA	NA	NA
hsa-miR-12117	0	NA	NA	NA	NA	NA
hsa-miR-12118	0	NA	NA	NA	NA	NA
hsa-miR-12119	0	NA	NA	NA	NA	NA
hsa-miR-12120	0	NA	NA	NA	NA	NA
hsa-miR-12121	0	NA	NA	NA	NA	NA
hsa-miR-12122	0	NA	NA	NA	NA	NA
hsa-miR-12123	0	NA	NA	NA	NA	NA
hsa-miR-12124	0	NA	NA	NA	NA	NA
hsa-miR-12125	0	NA	NA	NA	NA	NA
hsa-miR-12126	0	NA	NA	NA	NA	NA
hsa-miR-12127	0	NA	NA	NA	NA	NA
hsa-miR-12128	0	NA	NA	NA	NA	NA
hsa-miR-12129	0	NA	NA	NA	NA	NA
hsa-miR-12130	0	NA	NA	NA	NA	NA
hsa-miR-12131	0	NA	NA	NA	NA	NA
hsa-miR-12132	0	NA	NA	NA	NA	NA
hsa-miR-12133	0.0496555	-0.15291	0.78423	-0.19498	0.845408	NA
hsa-miR-122-3p	0	NA	NA	NA	NA	NA
hsa-miR-1224-5p	0	NA	NA	NA	NA	NA
hsa-miR-1224-3p	0.0361718	-0.081264	0.785061	-0.103513	0.917556	NA
hsa-miR-1225-5p	0	NA	NA	NA	NA	NA
hsa-miR-1225-3p	0	NA	NA	NA	NA	NA
hsa-miR-1226-5p	0.539025	-0.234071	0.436638	-0.536076	0.591906	NA
hsa-miR-1227-5p	0	NA	NA	NA	NA	NA
hsa-miR-1227-3p	0.134608	-0.107109	0.783911	-0.136635	0.89132	NA
hsa-miR-1229-5p	0.0368969	-0.222997	0.783812	-0.284503	0.776025	NA
hsa-miR-122b-5p	0	NA	NA	NA	NA	NA
hsa-miR-1231	0	NA	NA	NA	NA	NA
hsa-miR-1233-5p	0	NA	NA	NA	NA	NA
hsa-miR-1233-3p	0	NA	NA	NA	NA	NA
hsa-miR-1234-3p	0.0368969	-0.222997	0.783812	-0.284503	0.776025	NA
hsa-miR-1236-5p	0	NA	NA	NA	NA	NA
hsa-miR-1236-3p	0	NA	NA	NA	NA	NA
hsa-miR-1237-5p	0.0765639	-0.0529626	0.782089	-0.0677195	0.946009	NA
hsa-miR-1238-5p	0	NA	NA	NA	NA	NA
hsa-miR-1238-3p	0.0886535	-0.119665	0.785251	-0.15239	0.878879	NA
hsa-miR-124-5p	0	NA	NA	NA	NA	NA
hsa-miR-1243	0	NA	NA	NA	NA	NA
hsa-miR-1245a	0.0134837	-0.156563	0.784549	-0.199558	0.841826	NA
hsa-miR-1245b-5p	0	NA	NA	NA	NA	NA
hsa-miR-1245b-3p	0	NA	NA	NA	NA	NA
hsa-miR-1247-5p	0.0480892	0.0336611	0.784783	0.0428923	0.965787	NA
hsa-miR-1247-3p	0	NA	NA	NA	NA	NA
hsa-miR-1250-3p	0	NA	NA	NA	NA	NA
hsa-miR-1251-5p	0	NA	NA	NA	NA	NA
hsa-miR-1251-3p	0	NA	NA	NA	NA	NA
hsa-miR-1252-5p	0.0801032	0.000983931	0.785835	0.00125208	0.999001	NA
hsa-miR-1252-3p	0	NA	NA	NA	NA	NA
hsa-miR-1253	0	NA	NA	NA	NA	NA
hsa-miR-1255b-5p	0.184082	0.0389512	0.479422	0.0812462	0.935246	NA
hsa-miR-1255b-2-3p	0	NA	NA	NA	NA	NA
hsa-miR-1257	0	NA	NA	NA	NA	NA
hsa-miR-1258	0	NA	NA	NA	NA	NA
hsa-miR-125b-1-3p	0	NA	NA	NA	NA	NA
hsa-miR-125b-2-3p	0.5031	-0.146802	0.411705	-0.356571	0.721413	NA
hsa-miR-1261	0.32451	-0.0892548	0.453104	-0.196985	0.843839	NA
hsa-miR-1263	0	NA	NA	NA	NA	NA
hsa-miR-1265	0	NA	NA	NA	NA	NA
hsa-miR-1266-5p	0.0706453	-0.0153784	0.78608	-0.0195634	0.984392	NA
hsa-miR-1266-3p	0	NA	NA	NA	NA	NA
hsa-miR-1267	0	NA	NA	NA	NA	NA
hsa-miR-1269a	0	NA	NA	NA	NA	NA
hsa-miR-1269b	0	NA	NA	NA	NA	NA
hsa-miR-127-5p	0.317133	-0.213275	0.536301	-0.397677	0.690869	NA
hsa-miR-1271-3p	0.584738	0.00513767	0.301737	0.017027	0.986415	NA
hsa-miR-1272	0	NA	NA	NA	NA	NA
hsa-miR-1276	0.0643172	-0.131557	0.783967	-0.16781	0.866733	NA
hsa-miR-1279	0	NA	NA	NA	NA	NA
hsa-miR-128-2-5p	0	NA	NA	NA	NA	NA
hsa-miR-1281	0	NA	NA	NA	NA	NA
hsa-miR-1282	0	NA	NA	NA	NA	NA
hsa-miR-1283	0	NA	NA	NA	NA	NA
hsa-miR-1286	0.0432053	0.0540951	0.786407	0.0687877	0.945159	NA
hsa-miR-1288-5p	0	NA	NA	NA	NA	NA
hsa-miR-1288-3p	0.129696	-0.0992539	0.782561	-0.126832	0.899073	NA
hsa-miR-1289	0.0162836	0.0676837	0.785871	0.0861257	0.931366	NA
hsa-miR-129-1-3p	0.0714628	-0.137572	0.784531	-0.175356	0.8608	NA
hsa-miR-1292-3p	0	NA	NA	NA	NA	NA
hsa-miR-1293	0	NA	NA	NA	NA	NA
hsa-miR-1295a	0.0447221	-0.202514	0.78455	-0.258128	0.796308	NA
hsa-miR-1295b-5p	0	NA	NA	NA	NA	NA
hsa-miR-1295b-3p	0	NA	NA	NA	NA	NA
hsa-miR-1296-3p	0.364541	0.406258	0.314951	1.28991	0.197082	NA
hsa-miR-1298-5p	0.666425	-0.181194	0.351461	-0.515545	0.606172	NA
hsa-miR-1298-3p	0.0361718	-0.081264	0.785061	-0.103513	0.917556	NA
hsa-miR-1299	0.217843	0.177208	0.367593	0.482078	0.629751	NA
hsa-miR-1301-5p	0	NA	NA	NA	NA	NA
hsa-miR-1302	0.0349818	0.105741	0.78388	0.134895	0.892695	NA
hsa-miR-1305	0.0134837	-0.156563	0.784549	-0.199558	0.841826	NA
hsa-miR-1321	0	NA	NA	NA	NA	NA
hsa-miR-1322	0.0363107	-0.136472	0.784585	-0.173941	0.861912	NA
hsa-miR-1323	0.0829387	0.0630736	0.7814	0.0807186	0.935666	NA
hsa-miR-1324	0.0480892	0.0336611	0.784783	0.0428923	0.965787	NA
hsa-miR-133a-5p	0.234519	0.140289	0.781887	0.179424	0.857605	NA
hsa-miR-134-3p	0	NA	NA	NA	NA	NA
hsa-miR-1343-5p	0.0234131	-0.151293	0.784607	-0.192827	0.847095	NA
hsa-miR-135a-5p	0.396694	0.11594	0.302001	0.383904	0.70105	NA
hsa-miR-135a-3p	0	NA	NA	NA	NA	NA
hsa-miR-135a-2-3p	0	NA	NA	NA	NA	NA
hsa-miR-135b-5p	0.570698	0.399595	0.387748	1.03055	0.30275	NA
hsa-miR-135b-3p	0	NA	NA	NA	NA	NA
hsa-miR-137-5p	0	NA	NA	NA	NA	NA
hsa-miR-137-3p	0.0595553	0.00157871	0.782991	0.00201626	0.998391	NA
hsa-miR-138-1-3p	0.0134837	-0.156563	0.784549	-0.199558	0.841826	NA
hsa-miR-138-2-3p	0.102326	0.0659507	0.782997	0.0842286	0.932875	NA
hsa-miR-139-3p	0.278233	0.0858428	0.393168	0.218336	0.827167	NA
hsa-miR-141-5p	0.671851	-0.0812811	0.328492	-0.247437	0.80457	NA
hsa-miR-1468-5p	0.59339	0.00233283	0.281644	0.00828292	0.993391	NA
hsa-miR-1468-3p	0	NA	NA	NA	NA	NA
hsa-miR-1470	0	NA	NA	NA	NA	NA
hsa-miR-1471	0	NA	NA	NA	NA	NA
hsa-miR-147a	0.142997	-0.0329461	0.748632	-0.0440084	0.964898	NA
hsa-miR-149-3p	0	NA	NA	NA	NA	NA
hsa-miR-152-5p	0.184815	-0.0763585	0.453376	-0.168422	0.866251	NA
hsa-miR-153-5p	0.0439314	0.00861303	0.786221	0.010955	0.991259	NA
hsa-miR-1538	0.42287	-0.207695	0.296981	-0.699355	0.48433	NA
hsa-miR-1539	0	NA	NA	NA	NA	NA
hsa-miR-155-3p	0.611806	0.13067	0.284274	0.459663	0.645758	NA
hsa-miR-1587	0	NA	NA	NA	NA	NA
hsa-miR-181d-3p	0.139829	0.0756696	0.77905	0.0971306	0.922623	NA
hsa-miR-182-3p	0.0233835	-0.0262176	0.78559	-0.0333731	0.973377	NA
hsa-miR-1825	0.41722	-0.0513895	0.782663	-0.0656598	0.947649	NA
hsa-miR-1827	0	NA	NA	NA	NA	NA
hsa-miR-184	0.0920207	0.106902	0.784961	0.136188	0.891673	NA
hsa-miR-187-5p	0.0857956	-0.233221	0.78329	-0.297745	0.765898	NA
hsa-miR-18b-3p	0.177789	-0.142575	0.586105	-0.243258	0.807805	NA
hsa-miR-1908-3p	0.173857	0.0703214	0.730038	0.0963257	0.923262	NA
hsa-miR-1909-5p	0.0361401	-0.161521	0.78437	-0.205924	0.83685	NA
hsa-miR-1909-3p	0.228573	-0.396544	0.551018	-0.719657	0.471736	NA
hsa-miR-1910-5p	0	NA	NA	NA	NA	NA
hsa-miR-1911-5p	0	NA	NA	NA	NA	NA
hsa-miR-1911-3p	0.0361401	-0.161521	0.78437	-0.205924	0.83685	NA
hsa-miR-1912-5p	0	NA	NA	NA	NA	NA
hsa-miR-1913	0	NA	NA	NA	NA	NA
hsa-miR-1914-5p	0.144057	0.0491322	0.782196	0.0628132	0.949915	NA
hsa-miR-1914-3p	0.0864911	-0.228695	0.783194	-0.292003	0.770284	NA
hsa-miR-1915-5p	0	NA	NA	NA	NA	NA
hsa-miR-1915-3p	0	NA	NA	NA	NA	NA
hsa-miR-193b-5p	0.169241	0.307022	0.574619	0.534305	0.59313	NA
hsa-miR-195-3p	0.0447221	-0.202514	0.78455	-0.258128	0.796308	NA
hsa-miR-196a-1-3p	0.0480892	0.0336611	0.784783	0.0428923	0.965787	NA
hsa-miR-196a-3p	0	NA	NA	NA	NA	NA
hsa-miR-1976	0.502631	0.181907	0.323238	0.562765	0.573595	NA
hsa-miR-198	0	NA	NA	NA	NA	NA
hsa-miR-19b-2-5p	0.672774	0.21706	0.230696	0.940889	0.346762	NA
hsa-miR-200a-5p	0.276733	0.0704064	0.381762	0.184425	0.85368	NA
hsa-miR-202-5p	0.222142	0.153376	0.452914	0.338642	0.734879	NA
hsa-miR-202-3p	0	NA	NA	NA	NA	NA
hsa-miR-203a-5p	0.0309746	-0.0470208	0.784366	-0.0599476	0.952197	NA
hsa-miR-203b-5p	0.0117066	-0.11535	0.785053	-0.146933	0.883185	NA
hsa-miR-203b-3p	0	NA	NA	NA	NA	NA
hsa-miR-204-5p	0.517576	-0.148386	0.359487	-0.412772	0.679774	NA
hsa-miR-204-3p	0	NA	NA	NA	NA	NA
hsa-miR-205-3p	0	NA	NA	NA	NA	NA
hsa-miR-2052	0	NA	NA	NA	NA	NA
hsa-miR-2053	0	NA	NA	NA	NA	NA
hsa-miR-2054	0	NA	NA	NA	NA	NA
hsa-miR-208a-5p	0	NA	NA	NA	NA	NA
hsa-miR-208b-5p	0	NA	NA	NA	NA	NA
hsa-miR-208b-3p	0	NA	NA	NA	NA	NA
hsa-miR-210-5p	0.430508	-0.16368	0.328469	-0.498311	0.618265	NA
hsa-miR-211-5p	0.238123	-0.137383	0.78368	-0.175305	0.86084	NA
hsa-miR-211-3p	0	NA	NA	NA	NA	NA
hsa-miR-2113	0	NA	NA	NA	NA	NA
hsa-miR-2114-5p	0.655537	0.27199	0.262514	1.0361	0.300158	NA
hsa-miR-2114-3p	0	NA	NA	NA	NA	NA
hsa-miR-2117	0	NA	NA	NA	NA	NA
hsa-miR-212-5p	0	NA	NA	NA	NA	NA
hsa-miR-214-3p	0.117205	0.0835005	0.780345	0.107005	0.914785	NA
hsa-miR-215-3p	0.0600473	-0.168105	0.784026	-0.214413	0.830225	NA
hsa-miR-216a-5p	0.0233835	-0.0262176	0.78559	-0.0333731	0.973377	NA
hsa-miR-216a-3p	0	NA	NA	NA	NA	NA
hsa-miR-216b-5p	0.148029	0.113324	0.601334	0.188454	0.85052	NA
hsa-miR-216b-3p	0	NA	NA	NA	NA	NA
hsa-miR-217-5p	0	NA	NA	NA	NA	NA
hsa-miR-217-3p	0	NA	NA	NA	NA	NA
hsa-miR-218-1-3p	0	NA	NA	NA	NA	NA
hsa-miR-218-2-3p	0.0233835	-0.0262176	0.78559	-0.0333731	0.973377	NA
hsa-miR-219a-1-3p	0.266539	-0.147836	0.318599	-0.46402	0.642633	NA
hsa-miR-219a-2-3p	0	NA	NA	NA	NA	NA
hsa-miR-224-3p	0.380393	0.117087	0.514015	0.227789	0.81981	NA
hsa-miR-2276-5p	0.0975941	0.110033	0.783238	0.140484	0.888277	NA
hsa-miR-2276-3p	0.147659	0.119291	0.784296	0.152099	0.879109	NA
hsa-miR-2392	0	NA	NA	NA	NA	NA
hsa-miR-2467-5p	0.28138	0.29747	0.664657	0.447554	0.654475	NA
hsa-miR-2467-3p	0.61872	-0.289931	0.346865	-0.83586	0.403233	NA
hsa-miR-2681-5p	0	NA	NA	NA	NA	NA
hsa-miR-2681-3p	0	NA	NA	NA	NA	NA
hsa-miR-2682-5p	0	NA	NA	NA	NA	NA
hsa-miR-2682-3p	0	NA	NA	NA	NA	NA
hsa-miR-26a-1-3p	0.443042	-0.000913986	0.33645	-0.00271656	0.997832	NA
hsa-miR-2861	0	NA	NA	NA	NA	NA
hsa-miR-2909	0	NA	NA	NA	NA	NA
hsa-miR-296-3p	0.547152	0.107495	0.423711	0.253698	0.799729	NA
hsa-miR-297	0	NA	NA	NA	NA	NA
hsa-miR-298	0	NA	NA	NA	NA	NA
hsa-miR-299-3p	0.231483	0.00517407	0.782562	0.0066117	0.994725	NA
hsa-miR-300	0	NA	NA	NA	NA	NA
hsa-miR-302a-5p	0	NA	NA	NA	NA	NA
hsa-miR-302a-3p	0	NA	NA	NA	NA	NA
hsa-miR-302b-5p	0	NA	NA	NA	NA	NA
hsa-miR-302b-3p	0	NA	NA	NA	NA	NA
hsa-miR-302c-5p	0	NA	NA	NA	NA	NA
hsa-miR-302c-3p	0	NA	NA	NA	NA	NA
hsa-miR-302d-5p	0	NA	NA	NA	NA	NA
hsa-miR-302e	0	NA	NA	NA	NA	NA
hsa-miR-302f	0	NA	NA	NA	NA	NA
hsa-miR-3059-5p	0	NA	NA	NA	NA	NA
hsa-miR-3059-3p	0	NA	NA	NA	NA	NA
hsa-miR-3085-5p	0	NA	NA	NA	NA	NA
hsa-miR-3085-3p	0	NA	NA	NA	NA	NA
hsa-miR-30c-2-3p	0.0486034	-0.24621	0.783594	-0.314206	0.753364	NA
hsa-miR-3115	0	NA	NA	NA	NA	NA
hsa-miR-3116	0	NA	NA	NA	NA	NA
hsa-miR-3117-5p	0	NA	NA	NA	NA	NA
hsa-miR-3117-3p	0	NA	NA	NA	NA	NA
hsa-miR-3118	0	NA	NA	NA	NA	NA
hsa-miR-3119	0	NA	NA	NA	NA	NA
hsa-miR-3120-5p	0	NA	NA	NA	NA	NA
hsa-miR-3121-5p	0	NA	NA	NA	NA	NA
hsa-miR-3121-3p	0.474844	0.0599946	0.383382	0.156488	0.875649	NA
hsa-miR-3122	0	NA	NA	NA	NA	NA
hsa-miR-3123	0	NA	NA	NA	NA	NA
hsa-miR-3124-3p	0	NA	NA	NA	NA	NA
hsa-miR-3125	0	NA	NA	NA	NA	NA
hsa-miR-3126-5p	0	NA	NA	NA	NA	NA
hsa-miR-3126-3p	0	NA	NA	NA	NA	NA
hsa-miR-3127-5p	0.646106	-0.140918	0.25505	-0.552509	0.5806	NA
hsa-miR-3129-5p	0.0233835	-0.0262176	0.78559	-0.0333731	0.973377	NA
hsa-miR-3129-3p	0	NA	NA	NA	NA	NA
hsa-miR-3131	0	NA	NA	NA	NA	NA
hsa-miR-3132	0	NA	NA	NA	NA	NA
hsa-miR-3133	0.135421	-0.0744948	0.772772	-0.0963995	0.923203	NA
hsa-miR-3134	0.0488064	-0.131755	0.784741	-0.167897	0.866665	NA
hsa-miR-3135a	0.0134837	-0.156563	0.784549	-0.199558	0.841826	NA
hsa-miR-3135b	0	NA	NA	NA	NA	NA
hsa-miR-3136-3p	0.245579	-0.0869761	0.565105	-0.153911	0.87768	NA
hsa-miR-3137	0.0468254	-0.0921249	0.78551	-0.11728	0.906638	NA
hsa-miR-3139	0.129172	-0.181427	0.60327	-0.300739	0.763613	NA
hsa-miR-3141	0.360654	0.0156184	0.33291	0.0469146	0.962581	NA
hsa-miR-3142	0	NA	NA	NA	NA	NA
hsa-miR-3144-5p	0	NA	NA	NA	NA	NA
hsa-miR-3144-3p	0.182669	0.199216	0.725885	0.274446	0.783742	NA
hsa-miR-3145-5p	0.662173	-0.00890588	0.199782	-0.044578	0.964444	NA
hsa-miR-3145-3p	0.246117	-0.150485	0.551856	-0.27269	0.785092	NA
hsa-miR-3146	0.352771	-0.204751	0.526995	-0.388524	0.697628	NA
hsa-miR-3147	0	NA	NA	NA	NA	NA
hsa-miR-3148	0	NA	NA	NA	NA	NA
hsa-miR-3149	0	NA	NA	NA	NA	NA
hsa-miR-3150a-3p	0.151657	-0.12096	0.783732	-0.154339	0.877343	NA
hsa-miR-3151-5p	0.0582058	-0.281819	0.783706	-0.359599	0.719147	NA
hsa-miR-3151-3p	0	NA	NA	NA	NA	NA
hsa-miR-3152-5p	0	NA	NA	NA	NA	NA
hsa-miR-3152-3p	0	NA	NA	NA	NA	NA
hsa-miR-3153	0	NA	NA	NA	NA	NA
hsa-miR-3155a	0.393156	-0.0382534	0.303747	-0.125938	0.899781	NA
hsa-miR-3155b	0.0162836	0.0676837	0.785871	0.0861257	0.931366	NA
hsa-miR-3156-5p	0	NA	NA	NA	NA	NA
hsa-miR-3156-3p	0	NA	NA	NA	NA	NA
hsa-miR-3157-3p	0.355176	0.163235	0.291223	0.560514	0.575129	NA
hsa-miR-3159	0.452013	0.0218997	0.304962	0.0718111	0.942752	NA
hsa-miR-3160-5p	0.0361401	-0.161521	0.78437	-0.205924	0.83685	NA
hsa-miR-3160-3p	0.627184	-0.0537062	0.311074	-0.172648	0.862928	NA
hsa-miR-3162-5p	0	NA	NA	NA	NA	NA
hsa-miR-3162-3p	0.168036	-0.0253155	0.580349	-0.0436212	0.965206	NA
hsa-miR-3163	0	NA	NA	NA	NA	NA
hsa-miR-3164	0.498615	-0.0123736	0.287351	-0.0430608	0.965653	NA
hsa-miR-3165	0.357317	0.00933828	0.293535	0.0318132	0.974621	NA
hsa-miR-3166	0	NA	NA	NA	NA	NA
hsa-miR-3167	0	NA	NA	NA	NA	NA
hsa-miR-3168	0	NA	NA	NA	NA	NA
hsa-miR-3169	0	NA	NA	NA	NA	NA
hsa-miR-3170	0	NA	NA	NA	NA	NA
hsa-miR-3171	0	NA	NA	NA	NA	NA
hsa-miR-3173-3p	0.627821	-0.314275	0.239805	-1.31054	0.190013	NA
hsa-miR-3175	0	NA	NA	NA	NA	NA
hsa-miR-3177-5p	0.0174909	0.0290627	0.785744	0.0369875	0.970495	NA
hsa-miR-3178	0	NA	NA	NA	NA	NA
hsa-miR-3180-5p	0.0595849	-0.165402	0.784016	-0.210967	0.832913	NA
hsa-miR-3180-3p	0.113956	-0.0808564	0.622398	-0.129911	0.896637	NA
hsa-miR-3180	0.113956	-0.0808564	0.622398	-0.129911	0.896637	NA
hsa-miR-3181	0.193894	-0.223673	0.465176	-0.480834	0.630634	NA
hsa-miR-3182	0	NA	NA	NA	NA	NA
hsa-miR-3183	0.149358	-0.0436961	0.771403	-0.0566449	0.954828	NA
hsa-miR-3184-5p	0.0234131	-0.151293	0.784607	-0.192827	0.847095	NA
hsa-miR-3184-3p	0	NA	NA	NA	NA	NA
hsa-miR-3185	0	NA	NA	NA	NA	NA
hsa-miR-3186-5p	0	NA	NA	NA	NA	NA
hsa-miR-3186-3p	0.647136	-0.0626168	0.784677	-0.0797994	0.936397	NA
hsa-miR-3187-5p	0.146175	-0.0925719	0.748811	-0.123625	0.901612	NA
hsa-miR-3187-3p	0.058532	-0.139967	0.784856	-0.178334	0.85846	NA
hsa-miR-3188	0.183565	0.256639	0.780424	0.328845	0.742273	NA
hsa-miR-3189-5p	0	NA	NA	NA	NA	NA
hsa-miR-3189-3p	0	NA	NA	NA	NA	NA
hsa-miR-3190-5p	0.0485738	-0.145627	0.784077	-0.185731	0.852656	NA
hsa-miR-3190-3p	0.552539	-0.103767	0.225872	-0.459404	0.645944	NA
hsa-miR-3191-5p	0.469885	-0.112682	0.273315	-0.412281	0.680134	NA
hsa-miR-3191-3p	0.201192	-0.0482973	0.465054	-0.103853	0.917286	NA
hsa-miR-3192-5p	0.499088	-0.292041	0.293873	-0.993768	0.320336	NA
hsa-miR-3192-3p	0	NA	NA	NA	NA	NA
hsa-miR-3193	0	NA	NA	NA	NA	NA
hsa-miR-3194-5p	0.43071	-0.338406	0.343807	-0.984291	0.324972	NA
hsa-miR-3194-3p	0.46579	-0.0716962	0.294429	-0.243509	0.807611	NA
hsa-miR-3195	0	NA	NA	NA	NA	NA
hsa-miR-3196	0.438385	-0.197459	0.506572	-0.389795	0.696688	NA
hsa-miR-3197	0	NA	NA	NA	NA	NA
hsa-miR-3199	0.0851777	0.0565628	0.781361	0.07239	0.942292	NA
hsa-miR-3200-3p	0.32183	0.131275	0.330063	0.397727	0.690831	NA
hsa-miR-3201	0	NA	NA	NA	NA	NA
hsa-miR-320a-5p	0.116796	0.0290628	0.785743	0.0369877	0.970495	NA
hsa-miR-320e	0.473882	-0.237299	0.273523	-0.867566	0.385632	NA
hsa-miR-323a-5p	0	NA	NA	NA	NA	NA
hsa-miR-323b-5p	0.0361718	-0.081264	0.785061	-0.103513	0.917556	NA
hsa-miR-323b-3p	0.444235	0.2118	0.292731	0.723529	0.469355	NA
hsa-miR-325	0	NA	NA	NA	NA	NA
hsa-miR-329-5p	0	NA	NA	NA	NA	NA
hsa-miR-345-3p	0.098062	0.0836471	0.780701	0.107144	0.914675	NA
hsa-miR-346	0.0361401	-0.161521	0.78437	-0.205924	0.83685	NA
hsa-miR-3529-5p	0	NA	NA	NA	NA	NA
hsa-miR-3606-5p	0	NA	NA	NA	NA	NA
hsa-miR-3606-3p	0	NA	NA	NA	NA	NA
hsa-miR-3610	0.22361	-0.468811	0.780837	-0.600396	0.548243	NA
hsa-miR-3612	0	NA	NA	NA	NA	NA
hsa-miR-3616-5p	0	NA	NA	NA	NA	NA
hsa-miR-3616-3p	0	NA	NA	NA	NA	NA
hsa-miR-3617-5p	0.236155	-0.198843	0.470156	-0.42293	0.672346	NA
hsa-miR-3617-3p	0.114401	0.227551	0.783513	0.290423	0.771492	NA
hsa-miR-3618	0.0353227	-0.0407965	0.785886	-0.0519115	0.958599	NA
hsa-miR-3619-3p	0.320083	0.0592224	0.449906	0.131633	0.895275	NA
hsa-miR-3620-5p	0.0484655	0.039192	0.782814	0.0500656	0.96007	NA
hsa-miR-3622a-5p	0	NA	NA	NA	NA	NA
hsa-miR-3622a-3p	0	NA	NA	NA	NA	NA
hsa-miR-3622b-5p	0	NA	NA	NA	NA	NA
hsa-miR-3622b-3p	0	NA	NA	NA	NA	NA
hsa-miR-3646	0	NA	NA	NA	NA	NA
hsa-miR-3648	0.0162836	0.0676837	0.785871	0.0861257	0.931366	NA
hsa-miR-3649	0	NA	NA	NA	NA	NA
hsa-miR-3650	0	NA	NA	NA	NA	NA
hsa-miR-3651	0.253731	-0.0639281	0.46314	-0.138032	0.890215	NA
hsa-miR-3652	0.154516	0.0963446	0.784804	0.122763	0.902295	NA
hsa-miR-3654	0	NA	NA	NA	NA	NA
hsa-miR-3655	0	NA	NA	NA	NA	NA
hsa-miR-3658	0.0894442	-0.317166	0.783364	-0.404877	0.685568	NA
hsa-miR-3659	0	NA	NA	NA	NA	NA
hsa-miR-365a-5p	0.101891	0.0894922	0.781642	0.114493	0.908847	NA
hsa-miR-3660	0	NA	NA	NA	NA	NA
hsa-miR-3662	0.201952	-0.118962	0.784344	-0.15167	0.879447	NA
hsa-miR-3663-5p	0	NA	NA	NA	NA	NA
hsa-miR-3663-3p	0	NA	NA	NA	NA	NA
hsa-miR-3664-5p	0	NA	NA	NA	NA	NA
hsa-miR-3664-3p	0	NA	NA	NA	NA	NA
hsa-miR-3665	0.0325671	0.150711	0.784305	0.192159	0.847618	NA
hsa-miR-3666	0	NA	NA	NA	NA	NA
hsa-miR-3668	0	NA	NA	NA	NA	NA
hsa-miR-367-5p	0	NA	NA	NA	NA	NA
hsa-miR-367-3p	0.0117066	-0.11535	0.785053	-0.146933	0.883185	NA
hsa-miR-3670	0	NA	NA	NA	NA	NA
hsa-miR-3671	0	NA	NA	NA	NA	NA
hsa-miR-3672	0	NA	NA	NA	NA	NA
hsa-miR-3674	0	NA	NA	NA	NA	NA
hsa-miR-3675-5p	0.0162836	0.0676837	0.785871	0.0861257	0.931366	NA
hsa-miR-3675-3p	0	NA	NA	NA	NA	NA
hsa-miR-3677-5p	0.0512654	0.175607	0.78294	0.224292	0.82253	NA
hsa-miR-3677-3p	0.108785	0.27129	0.782664	0.346624	0.728874	NA
hsa-miR-3678-5p	0	NA	NA	NA	NA	NA
hsa-miR-3678-3p	0	NA	NA	NA	NA	NA
hsa-miR-3679-3p	0.545053	-0.387072	0.277655	-1.39408	0.163295	NA
hsa-miR-3680-5p	0.306203	0.0337167	0.374942	0.0899252	0.928347	NA
hsa-miR-3680-3p	0.0901122	-0.0801939	0.781227	-0.102651	0.91824	NA
hsa-miR-3681-5p	0	NA	NA	NA	NA	NA
hsa-miR-3681-3p	0.0702089	-0.05372	0.785318	-0.0684053	0.945463	NA
hsa-miR-3682-5p	0.162029	0.184709	0.739337	0.24983	0.802719	NA
hsa-miR-3682-3p	0.119329	-0.194306	0.778615	-0.249553	0.802933	NA
hsa-miR-3683	0	NA	NA	NA	NA	NA
hsa-miR-3685	0.0549118	-0.000693605	0.785802	-0.000882671	0.999296	NA
hsa-miR-3686	0.0764556	0.0565337	0.781769	0.0723151	0.942351	NA
hsa-miR-3688-5p	0.0795964	0.115028	0.783756	0.146765	0.883317	NA
hsa-miR-3688-3p	0.344957	0.17688	0.390258	0.453239	0.650377	NA
hsa-miR-3689a-5p	0	NA	NA	NA	NA	NA
hsa-miR-3689a-3p	0	NA	NA	NA	NA	NA
hsa-miR-3689b-5p	0	NA	NA	NA	NA	NA
hsa-miR-3689b-3p	0	NA	NA	NA	NA	NA
hsa-miR-3689c	0	NA	NA	NA	NA	NA
hsa-miR-3689d	0	NA	NA	NA	NA	NA
hsa-miR-3689e	0	NA	NA	NA	NA	NA
hsa-miR-3689f	0	NA	NA	NA	NA	NA
hsa-miR-369-5p	0.589621	-0.0701413	0.315058	-0.22263	0.823824	NA
hsa-miR-3691-5p	0.465117	-0.0625188	0.290934	-0.21489	0.829853	NA
hsa-miR-3691-3p	0.25715	-0.07316	0.39155	-0.186847	0.851781	NA
hsa-miR-3692-5p	0	NA	NA	NA	NA	NA
hsa-miR-3692-3p	0.168499	0.00418279	0.580125	0.00721016	0.994247	NA
hsa-miR-370-5p	0.0600473	-0.168105	0.784026	-0.214413	0.830225	NA
hsa-miR-3713	0	NA	NA	NA	NA	NA
hsa-miR-3714	0	NA	NA	NA	NA	NA
hsa-miR-371a-5p	0	NA	NA	NA	NA	NA
hsa-miR-371a-3p	0	NA	NA	NA	NA	NA
hsa-miR-372-5p	0	NA	NA	NA	NA	NA
hsa-miR-372-3p	0	NA	NA	NA	NA	NA
hsa-miR-373-5p	0	NA	NA	NA	NA	NA
hsa-miR-375-5p	0	NA	NA	NA	NA	NA
hsa-miR-376a-2-5p	0.194384	-0.296807	0.717649	-0.413582	0.67918	NA
hsa-miR-377-5p	0.0800716	-0.090001	0.784869	-0.11467	0.908707	NA
hsa-miR-377-3p	0.311949	0.0860192	0.544916	0.157858	0.874569	NA
hsa-miR-378b	0.456184	-0.036877	0.2808	-0.131328	0.895515	NA
hsa-miR-378e	0.553203	0.197392	0.225999	0.87342	0.382434	NA
hsa-miR-378h	0.626438	-0.361701	0.276654	-1.30741	0.191073	NA
hsa-miR-378j	0.131095	-0.0965534	0.779835	-0.123813	0.901464	NA
hsa-miR-379-3p	0.510734	-0.0209171	0.368788	-0.0567186	0.954769	NA
hsa-miR-380-5p	0	NA	NA	NA	NA	NA
hsa-miR-381-5p	0.328849	-0.133331	0.643631	-0.207155	0.835889	NA
hsa-miR-383-5p	0	NA	NA	NA	NA	NA
hsa-miR-383-3p	0	NA	NA	NA	NA	NA
hsa-miR-384	0	NA	NA	NA	NA	NA
hsa-miR-3907	0	NA	NA	NA	NA	NA
hsa-miR-3908	0	NA	NA	NA	NA	NA
hsa-miR-3910	0	NA	NA	NA	NA	NA
hsa-miR-3911	0.0117066	-0.11535	0.785053	-0.146933	0.883185	NA
hsa-miR-3912-5p	0.601734	0.151136	0.27973	0.540291	0.588996	NA
hsa-miR-3914	0	NA	NA	NA	NA	NA
hsa-miR-3915	0	NA	NA	NA	NA	NA
hsa-miR-3917	0.0234131	-0.151293	0.784607	-0.192827	0.847095	NA
hsa-miR-3918	0.0162836	0.0676837	0.785871	0.0861257	0.931366	NA
hsa-miR-3919	0	NA	NA	NA	NA	NA
hsa-miR-3920	0.104146	0.211369	0.784819	0.269321	0.787682	NA
hsa-miR-3921	0	NA	NA	NA	NA	NA
hsa-miR-3922-3p	0	NA	NA	NA	NA	NA
hsa-miR-3923	0.0117066	-0.11535	0.785053	-0.146933	0.883185	NA
hsa-miR-3924	0	NA	NA	NA	NA	NA
hsa-miR-3925-5p	0.0117066	-0.11535	0.785053	-0.146933	0.883185	NA
hsa-miR-3925-3p	0	NA	NA	NA	NA	NA
hsa-miR-3926	0	NA	NA	NA	NA	NA
hsa-miR-3927-5p	0	NA	NA	NA	NA	NA
hsa-miR-3927-3p	0	NA	NA	NA	NA	NA
hsa-miR-3928-5p	0.0447221	-0.202514	0.78455	-0.258128	0.796308	NA
hsa-miR-3929	0	NA	NA	NA	NA	NA
hsa-miR-3934-5p	0.307906	0.141993	0.458616	0.309612	0.756856	NA
hsa-miR-3934-3p	0.169208	-0.10132	0.592408	-0.171031	0.864199	NA
hsa-miR-3935	0	NA	NA	NA	NA	NA
hsa-miR-3936	0	NA	NA	NA	NA	NA
hsa-miR-3937	0	NA	NA	NA	NA	NA
hsa-miR-3938	0	NA	NA	NA	NA	NA
hsa-miR-3940-5p	0.0439314	0.00861303	0.786221	0.010955	0.991259	NA
hsa-miR-3941	0	NA	NA	NA	NA	NA
hsa-miR-3942-5p	0.224963	-0.21375	0.78296	-0.273002	0.784851	NA
hsa-miR-3942-3p	0.286451	0.105189	0.675478	0.155725	0.87625	NA
hsa-miR-3943	0	NA	NA	NA	NA	NA
hsa-miR-3944-3p	0.201013	0.0720443	0.565822	0.127327	0.898682	NA
hsa-miR-3945	0.0907568	-0.0153784	0.78608	-0.0195633	0.984392	NA
hsa-miR-3960	0.1675	0.146145	0.581388	0.251373	0.801526	NA
hsa-miR-3972	0	NA	NA	NA	NA	NA
hsa-miR-3973	0	NA	NA	NA	NA	NA
hsa-miR-3974	0	NA	NA	NA	NA	NA
hsa-miR-3975	0	NA	NA	NA	NA	NA
hsa-miR-3976	0	NA	NA	NA	NA	NA
hsa-miR-3977	0	NA	NA	NA	NA	NA
hsa-miR-3978	0	NA	NA	NA	NA	NA
hsa-miR-410-3p	0.20878	-0.0825016	0.701615	-0.117588	0.906394	NA
hsa-miR-412-3p	0.0878629	0.0768239	0.786507	0.0976773	0.922189	NA
hsa-miR-4251	0	NA	NA	NA	NA	NA
hsa-miR-4252	0	NA	NA	NA	NA	NA
hsa-miR-4253	0	NA	NA	NA	NA	NA
hsa-miR-4254	0	NA	NA	NA	NA	NA
hsa-miR-4255	0	NA	NA	NA	NA	NA
hsa-miR-4256	0	NA	NA	NA	NA	NA
hsa-miR-4257	0	NA	NA	NA	NA	NA
hsa-miR-4258	0	NA	NA	NA	NA	NA
hsa-miR-4259	0	NA	NA	NA	NA	NA
hsa-miR-4260	0	NA	NA	NA	NA	NA
hsa-miR-4261	0	NA	NA	NA	NA	NA
hsa-miR-4262	0	NA	NA	NA	NA	NA
hsa-miR-4263	0	NA	NA	NA	NA	NA
hsa-miR-4264	0	NA	NA	NA	NA	NA
hsa-miR-4265	0	NA	NA	NA	NA	NA
hsa-miR-4266	0	NA	NA	NA	NA	NA
hsa-miR-4267	0	NA	NA	NA	NA	NA
hsa-miR-4268	0	NA	NA	NA	NA	NA
hsa-miR-4270	0	NA	NA	NA	NA	NA
hsa-miR-4271	0	NA	NA	NA	NA	NA
hsa-miR-4272	0	NA	NA	NA	NA	NA
hsa-miR-4273	0	NA	NA	NA	NA	NA
hsa-miR-4274	0	NA	NA	NA	NA	NA
hsa-miR-4275	0	NA	NA	NA	NA	NA
hsa-miR-4276	0	NA	NA	NA	NA	NA
hsa-miR-4277	0	NA	NA	NA	NA	NA
hsa-miR-4278	0	NA	NA	NA	NA	NA
hsa-miR-4279	0	NA	NA	NA	NA	NA
hsa-miR-4280	0	NA	NA	NA	NA	NA
hsa-miR-4281	0	NA	NA	NA	NA	NA
hsa-miR-4282	0	NA	NA	NA	NA	NA
hsa-miR-4283	0	NA	NA	NA	NA	NA
hsa-miR-4285	0	NA	NA	NA	NA	NA
hsa-miR-4287	0	NA	NA	NA	NA	NA
hsa-miR-4288	0	NA	NA	NA	NA	NA
hsa-miR-4289	0.0134837	-0.156563	0.784549	-0.199558	0.841826	NA
hsa-miR-4290	0	NA	NA	NA	NA	NA
hsa-miR-4291	0	NA	NA	NA	NA	NA
hsa-miR-4292	0	NA	NA	NA	NA	NA
hsa-miR-4293	0	NA	NA	NA	NA	NA
hsa-miR-4294	0	NA	NA	NA	NA	NA
hsa-miR-4295	0	NA	NA	NA	NA	NA
hsa-miR-4296	0	NA	NA	NA	NA	NA
hsa-miR-4297	0	NA	NA	NA	NA	NA
hsa-miR-4298	0	NA	NA	NA	NA	NA
hsa-miR-4299	0.145802	-0.0774008	0.781734	-0.0990117	0.921129	NA
hsa-miR-4300	0	NA	NA	NA	NA	NA
hsa-miR-4301	0.584223	-0.267688	0.426615	-0.627471	0.530351	NA
hsa-miR-4302	0	NA	NA	NA	NA	NA
hsa-miR-4303	0	NA	NA	NA	NA	NA
hsa-miR-4304	0	NA	NA	NA	NA	NA
hsa-miR-4305	0	NA	NA	NA	NA	NA
hsa-miR-4306	0	NA	NA	NA	NA	NA
hsa-miR-4307	0	NA	NA	NA	NA	NA
hsa-miR-4308	0	NA	NA	NA	NA	NA
hsa-miR-4309	0	NA	NA	NA	NA	NA
hsa-miR-431-3p	0.0528136	0.0564066	0.785664	0.0717948	0.942765	NA
hsa-miR-4310	0	NA	NA	NA	NA	NA
hsa-miR-4311	0	NA	NA	NA	NA	NA
hsa-miR-4312	0	NA	NA	NA	NA	NA
hsa-miR-4313	0	NA	NA	NA	NA	NA
hsa-miR-4314	0	NA	NA	NA	NA	NA
hsa-miR-4315	0	NA	NA	NA	NA	NA
hsa-miR-4316	0	NA	NA	NA	NA	NA
hsa-miR-4317	0.0134837	-0.156563	0.784549	-0.199558	0.841826	NA
hsa-miR-4318	0	NA	NA	NA	NA	NA
hsa-miR-4319	0	NA	NA	NA	NA	NA
hsa-miR-432-5p	0.360212	0.334776	0.506333	0.661177	0.508499	NA
hsa-miR-432-3p	0	NA	NA	NA	NA	NA
hsa-miR-4320	0	NA	NA	NA	NA	NA
hsa-miR-4321	0	NA	NA	NA	NA	NA
hsa-miR-4322	0	NA	NA	NA	NA	NA
hsa-miR-4323	0	NA	NA	NA	NA	NA
hsa-miR-4324	0	NA	NA	NA	NA	NA
hsa-miR-4325	0	NA	NA	NA	NA	NA
hsa-miR-4327	0	NA	NA	NA	NA	NA
hsa-miR-4328	0	NA	NA	NA	NA	NA
hsa-miR-4329	0	NA	NA	NA	NA	NA
hsa-miR-433-5p	0.138861	-0.18577	0.783877	-0.236989	0.812666	NA
hsa-miR-433-3p	0.518988	-0.189379	0.324658	-0.583319	0.559679	NA
hsa-miR-4330	0	NA	NA	NA	NA	NA
hsa-miR-4418	0	NA	NA	NA	NA	NA
hsa-miR-4420	0.0269674	-0.212584	0.783949	-0.271171	0.78626	NA
hsa-miR-4421	0.0233835	-0.0262176	0.78559	-0.0333731	0.973377	NA
hsa-miR-4423-5p	0.0880375	-0.0564062	0.783651	-0.0719787	0.942619	NA
hsa-miR-4423-3p	0.228186	0.0629607	0.562287	0.111973	0.910845	NA
hsa-miR-4424	0.0174909	0.0290627	0.785744	0.0369875	0.970495	NA
hsa-miR-4425	0.513566	0.360251	0.327456	1.10015	0.271266	NA
hsa-miR-4426	0.116178	0.219974	0.783194	0.280868	0.778812	NA
hsa-miR-4427	0	NA	NA	NA	NA	NA
hsa-miR-4428	0	NA	NA	NA	NA	NA
hsa-miR-4430	0	NA	NA	NA	NA	NA
hsa-miR-4431	0	NA	NA	NA	NA	NA
hsa-miR-4432	0	NA	NA	NA	NA	NA
hsa-miR-4433a-3p	0.279257	-0.127887	0.333383	-0.383605	0.701272	NA
hsa-miR-4434	0	NA	NA	NA	NA	NA
hsa-miR-4435	0	NA	NA	NA	NA	NA
hsa-miR-4436a	0	NA	NA	NA	NA	NA
hsa-miR-4436b-5p	0	NA	NA	NA	NA	NA
hsa-miR-4436b-3p	0	NA	NA	NA	NA	NA
hsa-miR-4437	0	NA	NA	NA	NA	NA
hsa-miR-4438	0	NA	NA	NA	NA	NA
hsa-miR-4439	0	NA	NA	NA	NA	NA
hsa-miR-4441	0	NA	NA	NA	NA	NA
hsa-miR-4442	0	NA	NA	NA	NA	NA
hsa-miR-4444	0	NA	NA	NA	NA	NA
hsa-miR-4445-5p	0	NA	NA	NA	NA	NA
hsa-miR-4445-3p	0	NA	NA	NA	NA	NA
hsa-miR-4446-5p	0.0350901	-0.0812965	0.784784	-0.103591	0.917494	NA
hsa-miR-4446-3p	0.15844	-0.0463822	0.586107	-0.0791361	0.936924	NA
hsa-miR-4447	0	NA	NA	NA	NA	NA
hsa-miR-4450	0	NA	NA	NA	NA	NA
hsa-miR-4451	0	NA	NA	NA	NA	NA
hsa-miR-4452	0	NA	NA	NA	NA	NA
hsa-miR-4453	0	NA	NA	NA	NA	NA
hsa-miR-4455	0	NA	NA	NA	NA	NA
hsa-miR-4456	0	NA	NA	NA	NA	NA
hsa-miR-4457	0.11437	-0.0751736	0.783327	-0.0959671	0.923547	NA
hsa-miR-4458	0.0950168	-0.0329034	0.783043	-0.0420198	0.966483	NA
hsa-miR-4460	0	NA	NA	NA	NA	NA
hsa-miR-4462	0	NA	NA	NA	NA	NA
hsa-miR-4463	0	NA	NA	NA	NA	NA
hsa-miR-4464	0.374006	-0.280587	0.78341	-0.358161	0.720223	NA
hsa-miR-4465	0	NA	NA	NA	NA	NA
hsa-miR-4466	0.0752483	0.0720928	0.781868	0.0922058	0.926535	NA
hsa-miR-4467	0.0134837	-0.156563	0.784549	-0.199558	0.841826	NA
hsa-miR-4468	0	NA	NA	NA	NA	NA
hsa-miR-4469	0.0536627	0.0261602	0.783466	0.0333903	0.973363	NA
hsa-miR-4470	0.425444	0.366638	0.364427	1.00607	0.314383	NA
hsa-miR-4471	0	NA	NA	NA	NA	NA
hsa-miR-4472	0	NA	NA	NA	NA	NA
hsa-miR-4474-5p	0	NA	NA	NA	NA	NA
hsa-miR-4474-3p	0.572262	0.232894	0.325864	0.714697	0.474796	NA
hsa-miR-4475	0	NA	NA	NA	NA	NA
hsa-miR-4476	0	NA	NA	NA	NA	NA
hsa-miR-4477a	0.0134837	-0.156563	0.784549	-0.199558	0.841826	NA
hsa-miR-4478	0.357766	-0.00757473	0.782204	-0.00968383	0.992274	NA
hsa-miR-4479	0.310045	0.065434	0.51888	0.126106	0.899648	NA
hsa-miR-448	0.038674	-0.244549	0.78362	-0.312076	0.754983	NA
hsa-miR-4480	0.0480892	0.0336611	0.784783	0.0428923	0.965787	NA
hsa-miR-4481	0	NA	NA	NA	NA	NA
hsa-miR-4482-5p	0.141548	-0.0126415	0.606349	-0.0208485	0.983366	NA
hsa-miR-4483	0	NA	NA	NA	NA	NA
hsa-miR-4485-5p	0.0432053	0.0540951	0.786407	0.0687877	0.945159	NA
hsa-miR-4486	0	NA	NA	NA	NA	NA
hsa-miR-4487	0.544709	-0.321256	0.269598	-1.19161	0.233414	NA
hsa-miR-4489	0.0442737	0.0933837	0.78396	0.119118	0.905182	NA
hsa-miR-4490	0	NA	NA	NA	NA	NA
hsa-miR-4491	0	NA	NA	NA	NA	NA
hsa-miR-4493	0	NA	NA	NA	NA	NA
hsa-miR-4494	0	NA	NA	NA	NA	NA
hsa-miR-4495	0	NA	NA	NA	NA	NA
hsa-miR-4496	0.0432053	0.0540951	0.786407	0.0687877	0.945159	NA
hsa-miR-4497	0	NA	NA	NA	NA	NA
hsa-miR-4498	0.135015	0.0726949	0.760803	0.0955502	0.923878	NA
hsa-miR-4499	0.0361401	-0.161521	0.78437	-0.205924	0.83685	NA
hsa-miR-449b-5p	0.511294	-0.16322	0.260249	-0.627169	0.530548	NA
hsa-miR-449b-3p	0.417509	0.0162709	0.385277	0.0422316	0.966314	NA
hsa-miR-449c-3p	0	NA	NA	NA	NA	NA
hsa-miR-4500	0.0502076	-0.147244	0.785005	-0.18757	0.851213	NA
hsa-miR-4501	0	NA	NA	NA	NA	NA
hsa-miR-4502	0	NA	NA	NA	NA	NA
hsa-miR-4503	0	NA	NA	NA	NA	NA
hsa-miR-4504	0.238205	-0.243287	0.452285	-0.537907	0.590641	NA
hsa-miR-4505	0.0582058	-0.281819	0.783706	-0.359599	0.719147	NA
hsa-miR-4506	0	NA	NA	NA	NA	NA
hsa-miR-4507	0	NA	NA	NA	NA	NA
hsa-miR-4509	0	NA	NA	NA	NA	NA
hsa-miR-4510	0	NA	NA	NA	NA	NA
hsa-miR-4511	0.659576	0.0388598	0.287757	0.135044	0.892577	NA
hsa-miR-4512	0.397276	0.185682	0.417566	0.444676	0.656554	NA
hsa-miR-4513	0	NA	NA	NA	NA	NA
hsa-miR-4514	0	NA	NA	NA	NA	NA
hsa-miR-4515	0.0117066	-0.11535	0.785053	-0.146933	0.883185	NA
hsa-miR-4516	0.368404	-0.108849	0.784816	-0.138693	0.889693	NA
hsa-miR-4517	0.154529	-0.0227347	0.745213	-0.0305076	0.975662	NA
hsa-miR-4518	0.614261	-0.0472307	0.269975	-0.174945	0.861123	NA
hsa-miR-4519	0	NA	NA	NA	NA	NA
hsa-miR-451b	0	NA	NA	NA	NA	NA
hsa-miR-452-3p	0	NA	NA	NA	NA	NA
hsa-miR-4520-5p	0.0134837	-0.156563	0.784549	-0.199558	0.841826	NA
hsa-miR-4520-3p	0	NA	NA	NA	NA	NA
hsa-miR-4520-2-3p	0	NA	NA	NA	NA	NA
hsa-miR-4522	0	NA	NA	NA	NA	NA
hsa-miR-4524a-5p	0.038674	-0.244549	0.78362	-0.312076	0.754983	NA
hsa-miR-4524a-3p	0.575059	0.13124	0.227185	0.577681	0.56348	NA
hsa-miR-4524b-5p	0	NA	NA	NA	NA	NA
hsa-miR-4524b-3p	0	NA	NA	NA	NA	NA
hsa-miR-4525	0.0447221	-0.202514	0.78455	-0.258128	0.796308	NA
hsa-miR-4526	0.157688	-0.349011	0.579743	-0.602009	0.547168	NA
hsa-miR-4527	0	NA	NA	NA	NA	NA
hsa-miR-4528	0	NA	NA	NA	NA	NA
hsa-miR-4529-5p	0	NA	NA	NA	NA	NA
hsa-miR-4529-3p	0	NA	NA	NA	NA	NA
hsa-miR-4530	0	NA	NA	NA	NA	NA
hsa-miR-4531	0	NA	NA	NA	NA	NA
hsa-miR-4533	0.0801032	0.000983931	0.785835	0.00125208	0.999001	NA
hsa-miR-4534	0	NA	NA	NA	NA	NA
hsa-miR-4535	0	NA	NA	NA	NA	NA
hsa-miR-4536-5p	0.595026	-0.0187377	0.239834	-0.0781277	0.937726	NA
hsa-miR-4537	0	NA	NA	NA	NA	NA
hsa-miR-4538	0	NA	NA	NA	NA	NA
hsa-miR-4539	0	NA	NA	NA	NA	NA
hsa-miR-4540	0	NA	NA	NA	NA	NA
hsa-miR-4632-5p	0.305628	0.013009	0.453816	0.0286659	0.977131	NA
hsa-miR-4633-5p	0	NA	NA	NA	NA	NA
hsa-miR-4633-3p	0	NA	NA	NA	NA	NA
hsa-miR-4634	0	NA	NA	NA	NA	NA
hsa-miR-4635	0.467213	0.36708	0.320151	1.14658	0.251554	NA
hsa-miR-4636	0	NA	NA	NA	NA	NA
hsa-miR-4637	0.0117066	-0.11535	0.785053	-0.146933	0.883185	NA
hsa-miR-4638-5p	0.0432053	0.0540951	0.786407	0.0687877	0.945159	NA
hsa-miR-4638-3p	0.0134837	-0.156563	0.784549	-0.199558	0.841826	NA
hsa-miR-4639-5p	0.531311	-0.0256023	0.278154	-0.0920435	0.926663	NA
hsa-miR-4639-3p	0.0662973	-0.0193048	0.784305	-0.0246139	0.980363	NA
hsa-miR-4640-5p	0	NA	NA	NA	NA	NA
hsa-miR-4640-3p	0	NA	NA	NA	NA	NA
hsa-miR-4641	0.121633	-0.245921	0.783054	-0.314054	0.75348	NA
hsa-miR-4642	0.0363107	-0.136472	0.784585	-0.173941	0.861912	NA
hsa-miR-4643	0	NA	NA	NA	NA	NA
hsa-miR-4644	0.0251903	-0.194396	0.784107	-0.24792	0.804196	NA
hsa-miR-4646-5p	0.420863	-0.347269	0.782321	-0.443896	0.657118	NA
hsa-miR-4646-3p	0.0117066	-0.11535	0.785053	-0.146933	0.883185	NA
hsa-miR-4647	0.201952	-0.118962	0.784344	-0.15167	0.879447	NA
hsa-miR-4648	0.0996797	-0.211303	0.783549	-0.269674	0.787411	NA
hsa-miR-4649-5p	0	NA	NA	NA	NA	NA
hsa-miR-4649-3p	0	NA	NA	NA	NA	NA
hsa-miR-4650-5p	0	NA	NA	NA	NA	NA
hsa-miR-4650-3p	0	NA	NA	NA	NA	NA
hsa-miR-4651	0.055638	-0.0453782	0.785528	-0.0577677	0.953934	NA
hsa-miR-4652-5p	0	NA	NA	NA	NA	NA
hsa-miR-4652-3p	0	NA	NA	NA	NA	NA
hsa-miR-4653-5p	0.202003	0.118009	0.78321	0.150673	0.880234	NA
hsa-miR-4653-3p	0.0600473	-0.168105	0.784026	-0.214413	0.830225	NA
hsa-miR-4654	0.0439314	0.00861303	0.786221	0.010955	0.991259	NA
hsa-miR-4655-5p	0.0717539	-0.195065	0.783755	-0.248885	0.80345	NA
hsa-miR-4655-3p	0.0134837	-0.156563	0.784549	-0.199558	0.841826	NA
hsa-miR-4656	0.0234131	-0.151293	0.784607	-0.192827	0.847095	NA
hsa-miR-4657	0.0799749	-0.0791493	0.784499	-0.100892	0.919636	NA
hsa-miR-4658	0.0468254	-0.0921249	0.78551	-0.11728	0.906638	NA
hsa-miR-4659a-5p	0.0655801	0.146856	0.7837	0.187388	0.851357	NA
hsa-miR-4659b-5p	0.0904634	0.17218	0.782759	0.219965	0.825898	NA
hsa-miR-4659b-3p	0.113899	-0.320959	0.782839	-0.409993	0.681811	NA
hsa-miR-466	0.09925	-0.137603	0.783562	-0.175613	0.860598	NA
hsa-miR-4660	0.128292	-0.0292145	0.772633	-0.0378116	0.969838	NA
hsa-miR-4661-5p	0.367043	-0.0225707	0.281129	-0.0802861	0.93601	NA
hsa-miR-4661-3p	0.0432053	0.0540951	0.786407	0.0687877	0.945159	NA
hsa-miR-4662b	0.27561	-0.0901976	0.522943	-0.172481	0.863059	NA
hsa-miR-4663	0	NA	NA	NA	NA	NA
hsa-miR-4664-3p	0.349747	0.360447	0.3694	0.975764	0.329181	NA
hsa-miR-4665-5p	0.487112	0.201412	0.323158	0.623261	0.533113	NA
hsa-miR-4665-3p	0	NA	NA	NA	NA	NA
hsa-miR-4666a-5p	0	NA	NA	NA	NA	NA
hsa-miR-4666a-3p	0	NA	NA	NA	NA	NA
hsa-miR-4666b	0	NA	NA	NA	NA	NA
hsa-miR-4667-3p	0.341885	-0.22973	0.376367	-0.610387	0.541606	NA
hsa-miR-4668-5p	0.0642579	0.119641	0.782085	0.152976	0.878417	NA
hsa-miR-4668-3p	0.126255	0.26847	0.766267	0.35036	0.726068	NA
hsa-miR-4669	0.383901	-0.249001	0.389967	-0.638517	0.523137	NA
hsa-miR-4670-5p	0.0279901	0.0133467	0.785494	0.0169915	0.986443	NA
hsa-miR-4670-3p	0.202026	-0.263307	0.782147	-0.336646	0.736384	NA
hsa-miR-4671-5p	0	NA	NA	NA	NA	NA
hsa-miR-4671-3p	0.0886535	-0.119665	0.785251	-0.15239	0.878879	NA
hsa-miR-4672	0	NA	NA	NA	NA	NA
hsa-miR-4673	0	NA	NA	NA	NA	NA
hsa-miR-4674	0.0852977	-0.155089	0.784239	-0.197758	0.843235	NA
hsa-miR-4675	0	NA	NA	NA	NA	NA
hsa-miR-4677-5p	0.212242	0.265422	0.47406	0.559892	0.575553	NA
hsa-miR-4678	0	NA	NA	NA	NA	NA
hsa-miR-4679	0	NA	NA	NA	NA	NA
hsa-miR-4680-5p	0.34445	0.0432262	0.387241	0.111626	0.91112	NA
hsa-miR-4680-3p	0.168868	-0.0114208	0.475159	-0.0240357	0.980824	NA
hsa-miR-4681	0	NA	NA	NA	NA	NA
hsa-miR-4682	0	NA	NA	NA	NA	NA
hsa-miR-4683	0.176277	-0.210115	0.780985	-0.269038	0.787901	NA
hsa-miR-4684-5p	0.181809	0.225819	0.576846	0.391472	0.695448	NA
hsa-miR-4684-3p	0.164258	-0.483084	0.727158	-0.664346	0.506469	NA
hsa-miR-4685-5p	0	NA	NA	NA	NA	NA
hsa-miR-4686	0	NA	NA	NA	NA	NA
hsa-miR-4687-3p	0.296173	-0.0328639	0.449688	-0.0730816	0.941741	NA
hsa-miR-4688	0.486124	0.0530298	0.269745	0.196592	0.844147	NA
hsa-miR-4689	0.0468254	-0.0921249	0.78551	-0.11728	0.906638	NA
hsa-miR-4690-5p	0	NA	NA	NA	NA	NA
hsa-miR-4691-5p	0	NA	NA	NA	NA	NA
hsa-miR-4691-3p	0	NA	NA	NA	NA	NA
hsa-miR-4692	0	NA	NA	NA	NA	NA
hsa-miR-4693-5p	0	NA	NA	NA	NA	NA
hsa-miR-4693-3p	0	NA	NA	NA	NA	NA
hsa-miR-4694-5p	0	NA	NA	NA	NA	NA
hsa-miR-4694-3p	0	NA	NA	NA	NA	NA
hsa-miR-4695-5p	0.0470292	-0.0909014	0.785257	-0.11576	0.907843	NA
hsa-miR-4695-3p	0.319516	0.185455	0.394551	0.47004	0.638327	NA
hsa-miR-4696	0	NA	NA	NA	NA	NA
hsa-miR-4697-5p	0	NA	NA	NA	NA	NA
hsa-miR-4697-3p	0	NA	NA	NA	NA	NA
hsa-miR-4698	0	NA	NA	NA	NA	NA
hsa-miR-4699-5p	0	NA	NA	NA	NA	NA
hsa-miR-4699-3p	0	NA	NA	NA	NA	NA
hsa-miR-4700-5p	0.0789132	0.183273	0.783825	0.233819	0.815126	NA
hsa-miR-4700-3p	0.0269674	-0.212584	0.783949	-0.271171	0.78626	NA
hsa-miR-4701-5p	0	NA	NA	NA	NA	NA
hsa-miR-4701-3p	0	NA	NA	NA	NA	NA
hsa-miR-4703-5p	0	NA	NA	NA	NA	NA
hsa-miR-4703-3p	0	NA	NA	NA	NA	NA
hsa-miR-4704-5p	0	NA	NA	NA	NA	NA
hsa-miR-4704-3p	0	NA	NA	NA	NA	NA
hsa-miR-4705	0	NA	NA	NA	NA	NA
hsa-miR-4706	0.0583653	0.138313	0.78242	0.176775	0.859685	NA
hsa-miR-4708-5p	0	NA	NA	NA	NA	NA
hsa-miR-4708-3p	0	NA	NA	NA	NA	NA
hsa-miR-4709-5p	0.458864	-0.0367297	0.36659	-0.100193	0.920191	NA
hsa-miR-4709-3p	0.107674	-0.0566533	0.783355	-0.0723213	0.942346	NA
hsa-miR-4710	0	NA	NA	NA	NA	NA
hsa-miR-4711-5p	0	NA	NA	NA	NA	NA
hsa-miR-4711-3p	0	NA	NA	NA	NA	NA
hsa-miR-4712-5p	0	NA	NA	NA	NA	NA
hsa-miR-4712-3p	0.0447221	-0.202514	0.78455	-0.258128	0.796308	NA
hsa-miR-4713-5p	0	NA	NA	NA	NA	NA
hsa-miR-4713-3p	0	NA	NA	NA	NA	NA
hsa-miR-4714-5p	0.46814	0.265177	0.314275	0.843773	0.398796	NA
hsa-miR-4714-3p	0.599139	0.393999	0.29689	1.32709	0.18448	NA
hsa-miR-4715-5p	0	NA	NA	NA	NA	NA
hsa-miR-4715-3p	0.0432053	0.0540951	0.786407	0.0687877	0.945159	NA
hsa-miR-4716-5p	0	NA	NA	NA	NA	NA
hsa-miR-4716-3p	0.0480172	-0.180017	0.78407	-0.229593	0.818408	NA
hsa-miR-4717-5p	0.135453	0.0361896	0.781232	0.0463237	0.963052	NA
hsa-miR-4717-3p	0.272369	-0.157789	0.381893	-0.413175	0.679479	NA
hsa-miR-4718	0	NA	NA	NA	NA	NA
hsa-miR-4719	0.0117066	-0.11535	0.785053	-0.146933	0.883185	NA
hsa-miR-4720-5p	0	NA	NA	NA	NA	NA
hsa-miR-4720-3p	0.0162836	0.0676837	0.785871	0.0861257	0.931366	NA
hsa-miR-4721	0.184512	-0.00678537	0.784519	-0.00864908	0.993099	NA
hsa-miR-4722-5p	0.244782	0.120824	0.457819	0.263912	0.791848	NA
hsa-miR-4722-3p	0.061573	-0.0556067	0.784318	-0.0708982	0.943479	NA
hsa-miR-4723-5p	0.260313	-0.0268279	0.391082	-0.0685992	0.945309	NA
hsa-miR-4723-3p	0.441822	-0.070534	0.269424	-0.261795	0.793479	NA
hsa-miR-4725-5p	0.33815	-0.0587637	0.41356	-0.142092	0.887007	NA
hsa-miR-4725-3p	0.30427	0.196514	0.342296	0.574103	0.565898	NA
hsa-miR-4726-5p	0.180471	-0.224477	0.571104	-0.393058	0.694277	NA
hsa-miR-4726-3p	0	NA	NA	NA	NA	NA
hsa-miR-4727-5p	0.131122	0.155951	0.772421	0.201899	0.839996	NA
hsa-miR-4727-3p	0.416902	0.0287913	0.780553	0.0368857	0.970576	NA
hsa-miR-4728-5p	0	NA	NA	NA	NA	NA
hsa-miR-4728-3p	0.0174909	0.0290627	0.785744	0.0369875	0.970495	NA
hsa-miR-4729	0	NA	NA	NA	NA	NA
hsa-miR-4730	0.0251903	-0.194396	0.784107	-0.24792	0.804196	NA
hsa-miR-4731-5p	0	NA	NA	NA	NA	NA
hsa-miR-4731-3p	0.0117066	-0.11535	0.785053	-0.146933	0.883185	NA
hsa-miR-4732-3p	0.0162836	0.0676837	0.785871	0.0861257	0.931366	NA
hsa-miR-4733-5p	0	NA	NA	NA	NA	NA
hsa-miR-4733-3p	0	NA	NA	NA	NA	NA
hsa-miR-4734	0	NA	NA	NA	NA	NA
hsa-miR-4735-5p	0	NA	NA	NA	NA	NA
hsa-miR-4735-3p	0	NA	NA	NA	NA	NA
hsa-miR-4736	0.0620871	-0.291342	0.78318	-0.371998	0.709894	NA
hsa-miR-4737	0.0297673	-0.00771599	0.784384	-0.009837	0.992151	NA
hsa-miR-4738-5p	0	NA	NA	NA	NA	NA
hsa-miR-4738-3p	0.0948562	0.185411	0.781089	0.237375	0.812366	NA
hsa-miR-4739	0.079578	-0.199902	0.783365	-0.255183	0.798582	NA
hsa-miR-4740-5p	0	NA	NA	NA	NA	NA
hsa-miR-4740-3p	0	NA	NA	NA	NA	NA
hsa-miR-4741	0.589117	-0.0963154	0.236006	-0.408106	0.683196	NA
hsa-miR-4743-5p	0.100415	-0.234003	0.784137	-0.298421	0.765382	NA
hsa-miR-4743-3p	0	NA	NA	NA	NA	NA
hsa-miR-4744	0	NA	NA	NA	NA	NA
hsa-miR-4745-5p	0	NA	NA	NA	NA	NA
hsa-miR-4745-3p	0.0432053	0.0540951	0.786407	0.0687877	0.945159	NA
hsa-miR-4746-3p	0.0702385	-0.174392	0.784447	-0.222312	0.824071	NA
hsa-miR-4747-5p	0.486237	0.50986	0.342014	1.49076	0.136025	NA
hsa-miR-4747-3p	0.0731289	0.0439407	0.785439	0.0559441	0.955386	NA
hsa-miR-4748	0.180002	-0.289828	0.727551	-0.398361	0.690364	NA
hsa-miR-4749-5p	0.0665887	0.121069	0.785224	0.154184	0.877465	NA
hsa-miR-4749-3p	0	NA	NA	NA	NA	NA
hsa-miR-4750-5p	0.145053	-0.357803	0.734731	-0.486985	0.626269	NA
hsa-miR-4750-3p	0.0863794	-0.164132	0.784367	-0.209254	0.83425	NA
hsa-miR-4751	0	NA	NA	NA	NA	NA
hsa-miR-4752	0	NA	NA	NA	NA	NA
hsa-miR-4753-5p	0.0526106	-0.105852	0.784244	-0.134973	0.892633	NA
hsa-miR-4754	0.160211	0.0375505	0.746131	0.050327	0.959862	NA
hsa-miR-4755-3p	0.0600473	-0.168105	0.784026	-0.214413	0.830225	NA
hsa-miR-4756-5p	0	NA	NA	NA	NA	NA
hsa-miR-4756-3p	0	NA	NA	NA	NA	NA
hsa-miR-4757-5p	0.0162836	0.0676837	0.785871	0.0861257	0.931366	NA
hsa-miR-4757-3p	0.0990802	-0.120438	0.782711	-0.153872	0.87771	NA
hsa-miR-4758-5p	0	NA	NA	NA	NA	NA
hsa-miR-4758-3p	0	NA	NA	NA	NA	NA
hsa-miR-4759	0	NA	NA	NA	NA	NA
hsa-miR-4760-5p	0	NA	NA	NA	NA	NA
hsa-miR-4760-3p	0	NA	NA	NA	NA	NA
hsa-miR-4761-5p	0.305148	0.0867566	0.449626	0.192953	0.846996	NA
hsa-miR-4761-3p	0.520591	0.0582404	0.333577	0.174593	0.861399	NA
hsa-miR-4762-5p	0.632245	0.00681948	0.2323	0.0293564	0.97658	NA
hsa-miR-4762-3p	0	NA	NA	NA	NA	NA
hsa-miR-4763-5p	0.0894442	-0.317166	0.783364	-0.404877	0.685568	NA
hsa-miR-4763-3p	0	NA	NA	NA	NA	NA
hsa-miR-4764-5p	0	NA	NA	NA	NA	NA
hsa-miR-4764-3p	0	NA	NA	NA	NA	NA
hsa-miR-4765	0.0447221	-0.202514	0.78455	-0.258128	0.796308	NA
hsa-miR-4766-5p	0.0842294	-0.0552	0.783426	-0.0704597	0.943828	NA
hsa-miR-4766-3p	0.524539	0.00106723	0.304456	0.00350536	0.997203	NA
hsa-miR-4767	0	NA	NA	NA	NA	NA
hsa-miR-4768-5p	0	NA	NA	NA	NA	NA
hsa-miR-4768-3p	0	NA	NA	NA	NA	NA
hsa-miR-4769-5p	0	NA	NA	NA	NA	NA
hsa-miR-4769-3p	0.122994	0.0243243	0.781444	0.0311273	0.975168	NA
hsa-miR-4770	0	NA	NA	NA	NA	NA
hsa-miR-4771	0	NA	NA	NA	NA	NA
hsa-miR-4774-5p	0.126434	-0.119301	0.770929	-0.15475	0.877019	NA
hsa-miR-4774-3p	0.223766	0.313404	0.713199	0.439434	0.660347	NA
hsa-miR-4775	0.0854053	0.00541051	0.783977	0.00690137	0.994494	NA
hsa-miR-4776-5p	0	NA	NA	NA	NA	NA
hsa-miR-4776-3p	0	NA	NA	NA	NA	NA
hsa-miR-4777-5p	0	NA	NA	NA	NA	NA
hsa-miR-4778-5p	0	NA	NA	NA	NA	NA
hsa-miR-4778-3p	0	NA	NA	NA	NA	NA
hsa-miR-4779	0.17284	-0.0908505	0.589286	-0.15417	0.877475	NA
hsa-miR-4780	0	NA	NA	NA	NA	NA
hsa-miR-4781-5p	0.24956	-0.0241609	0.562762	-0.0429327	0.965755	NA
hsa-miR-4782-5p	0	NA	NA	NA	NA	NA
hsa-miR-4782-3p	0	NA	NA	NA	NA	NA
hsa-miR-4783-5p	0	NA	NA	NA	NA	NA
hsa-miR-4783-3p	0.0162836	0.0676837	0.785871	0.0861257	0.931366	NA
hsa-miR-4784	0.0432053	0.0540951	0.786407	0.0687877	0.945159	NA
hsa-miR-4786-5p	0.28106	-0.0439884	0.467105	-0.0941723	0.924972	NA
hsa-miR-4786-3p	0.0134837	-0.156563	0.784549	-0.199558	0.841826	NA
hsa-miR-4787-5p	0.388307	-0.414222	0.782335	-0.529469	0.59648	NA
hsa-miR-4787-3p	0.529451	-0.00534234	0.25969	-0.020572	0.983587	NA
hsa-miR-4788	0	NA	NA	NA	NA	NA
hsa-miR-4789-5p	0	NA	NA	NA	NA	NA
hsa-miR-4789-3p	0.248788	-0.182199	0.393394	-0.463146	0.643259	NA
hsa-miR-4790-5p	0	NA	NA	NA	NA	NA
hsa-miR-4790-3p	0	NA	NA	NA	NA	NA
hsa-miR-4793-5p	0	NA	NA	NA	NA	NA
hsa-miR-4793-3p	0	NA	NA	NA	NA	NA
hsa-miR-4794	0	NA	NA	NA	NA	NA
hsa-miR-4795-5p	0.293259	-0.00134411	0.386618	-0.00347659	0.997226	NA
hsa-miR-4795-3p	0.130779	-0.0167178	0.601009	-0.0278162	0.977809	NA
hsa-miR-4796-5p	0.191911	-0.109263	0.58013	-0.188342	0.850609	NA
hsa-miR-4796-3p	0.573787	-0.0407008	0.288511	-0.141072	0.887813	NA
hsa-miR-4797-5p	0.197079	0.144697	0.477262	0.303181	0.761752	NA
hsa-miR-4797-3p	0.181407	0.211057	0.737092	0.286338	0.774619	NA
hsa-miR-4798-5p	0	NA	NA	NA	NA	NA
hsa-miR-4798-3p	0	NA	NA	NA	NA	NA
hsa-miR-4799-3p	0.523195	-0.264563	0.748996	-0.353224	0.72392	NA
hsa-miR-4800-5p	0.0936508	-0.119665	0.785251	-0.152391	0.878879	NA
hsa-miR-4800-3p	0	NA	NA	NA	NA	NA
hsa-miR-4801	0	NA	NA	NA	NA	NA
hsa-miR-4803	0	NA	NA	NA	NA	NA
hsa-miR-4804-3p	0.214934	0.109373	0.384569	0.284403	0.776101	NA
hsa-miR-483-5p	0.0432053	0.0540951	0.786407	0.0687877	0.945159	NA
hsa-miR-483-3p	0	NA	NA	NA	NA	NA
hsa-miR-485-5p	0.438626	-0.136632	0.485627	-0.281352	0.778441	NA
hsa-miR-487a-5p	0.0353227	-0.0407965	0.785886	-0.0519115	0.958599	NA
hsa-miR-487b-5p	0.119106	-0.24569	0.783502	-0.31358	0.75384	NA
hsa-miR-488-5p	0	NA	NA	NA	NA	NA
hsa-miR-488-3p	0	NA	NA	NA	NA	NA
hsa-miR-489-5p	0	NA	NA	NA	NA	NA
hsa-miR-490-5p	0	NA	NA	NA	NA	NA
hsa-miR-490-3p	0.0361718	-0.081264	0.785061	-0.103513	0.917556	NA
hsa-miR-494-5p	0	NA	NA	NA	NA	NA
hsa-miR-495-5p	0.0353227	-0.0407965	0.785886	-0.0519115	0.958599	NA
hsa-miR-497-3p	0.237516	0.348093	0.539391	0.645345	0.518704	NA
hsa-miR-498-5p	0	NA	NA	NA	NA	NA
hsa-miR-498-3p	0	NA	NA	NA	NA	NA
hsa-miR-499a-3p	0.508227	-0.0911856	0.318796	-0.286031	0.774854	NA
hsa-miR-499b-5p	0.0309746	-0.0470208	0.784366	-0.0599476	0.952197	NA
hsa-miR-499b-3p	0.157782	0.138012	0.785548	0.175688	0.860539	NA
hsa-miR-5000-5p	0.486392	-0.0847113	0.235441	-0.359798	0.718998	NA
hsa-miR-5000-3p	0.0863478	-0.234365	0.78391	-0.298969	0.764964	NA
hsa-miR-5001-5p	0.217071	-0.00106207	0.454072	-0.00233899	0.998134	NA
hsa-miR-5002-5p	0	NA	NA	NA	NA	NA
hsa-miR-5002-3p	0	NA	NA	NA	NA	NA
hsa-miR-5003-3p	0	NA	NA	NA	NA	NA
hsa-miR-5004-5p	0.0174909	0.0290627	0.785744	0.0369875	0.970495	NA
hsa-miR-5004-3p	0.0162836	0.0676837	0.785871	0.0861257	0.931366	NA
hsa-miR-5006-5p	0	NA	NA	NA	NA	NA
hsa-miR-5006-3p	0.425585	-0.0894953	0.262928	-0.34038	0.73357	NA
hsa-miR-5007-5p	0	NA	NA	NA	NA	NA
hsa-miR-5007-3p	0	NA	NA	NA	NA	NA
hsa-miR-5008-5p	0	NA	NA	NA	NA	NA
hsa-miR-5008-3p	0	NA	NA	NA	NA	NA
hsa-miR-5009-5p	0.168012	-0.0821726	0.57989	-0.141704	0.887314	NA
hsa-miR-5009-3p	0.0843999	-0.0253004	0.784311	-0.0322581	0.974266	NA
hsa-miR-5011-5p	0	NA	NA	NA	NA	NA
hsa-miR-5011-3p	0	NA	NA	NA	NA	NA
hsa-miR-504-3p	0.105968	0.00249475	0.786183	0.00317325	0.997468	NA
hsa-miR-5047	0	NA	NA	NA	NA	NA
hsa-miR-506-5p	0.145285	-0.317955	0.782523	-0.40632	0.684508	NA
hsa-miR-506-3p	0	NA	NA	NA	NA	NA
hsa-miR-507	0	NA	NA	NA	NA	NA
hsa-miR-508-5p	0	NA	NA	NA	NA	NA
hsa-miR-508-3p	0.0134837	-0.156563	0.784549	-0.199558	0.841826	NA
hsa-miR-5087	0.055638	-0.0453782	0.785528	-0.0577677	0.953934	NA
hsa-miR-5088-5p	0	NA	NA	NA	NA	NA
hsa-miR-5088-3p	0.101387	-0.0147918	0.632912	-0.023371	0.981354	NA
hsa-miR-5089-5p	0	NA	NA	NA	NA	NA
hsa-miR-5089-3p	0.0480892	0.0336611	0.784783	0.0428923	0.965787	NA
hsa-miR-509-5p	0	NA	NA	NA	NA	NA
hsa-miR-509-3p	0.218235	0.038247	0.783947	0.0487877	0.961088	NA
hsa-miR-509-3-5p	0.0134837	-0.156563	0.784549	-0.199558	0.841826	NA
hsa-miR-5090	0	NA	NA	NA	NA	NA
hsa-miR-5091	0.230233	0.0560267	0.563685	0.0993935	0.920826	NA
hsa-miR-5092	0	NA	NA	NA	NA	NA
hsa-miR-5093	0	NA	NA	NA	NA	NA
hsa-miR-5094	0.0524553	0.0543441	0.783558	0.0693555	0.944707	NA
hsa-miR-510-5p	0.325199	-0.24732	0.783778	-0.315548	0.752345	NA
hsa-miR-510-3p	0	NA	NA	NA	NA	NA
hsa-miR-512-5p	0	NA	NA	NA	NA	NA
hsa-miR-512-3p	0	NA	NA	NA	NA	NA
hsa-miR-513a-5p	0	NA	NA	NA	NA	NA
hsa-miR-513a-3p	0	NA	NA	NA	NA	NA
hsa-miR-513b-5p	0	NA	NA	NA	NA	NA
hsa-miR-513b-3p	0	NA	NA	NA	NA	NA
hsa-miR-513c-5p	0.0174909	0.0290627	0.785744	0.0369875	0.970495	NA
hsa-miR-513c-3p	0	NA	NA	NA	NA	NA
hsa-miR-514a-5p	0	NA	NA	NA	NA	NA
hsa-miR-514a-3p	0.0666184	-0.0415277	0.785301	-0.0528812	0.957827	NA
hsa-miR-514b-5p	0.0162836	0.0676837	0.785871	0.0861257	0.931366	NA
hsa-miR-514b-3p	0	NA	NA	NA	NA	NA
hsa-miR-515-5p	0	NA	NA	NA	NA	NA
hsa-miR-515-3p	0	NA	NA	NA	NA	NA
hsa-miR-516a-5p	0	NA	NA	NA	NA	NA
hsa-miR-516a-3p	0	NA	NA	NA	NA	NA
hsa-miR-516b-5p	0	NA	NA	NA	NA	NA
hsa-miR-516b-3p	0	NA	NA	NA	NA	NA
hsa-miR-517-5p	0	NA	NA	NA	NA	NA
hsa-miR-517a-3p	0.0350901	-0.0812965	0.784784	-0.103591	0.917494	NA
hsa-miR-517b-3p	0.0350901	-0.0812965	0.784784	-0.103591	0.917494	NA
hsa-miR-517c-3p	0.0134837	-0.156563	0.784549	-0.199558	0.841826	NA
hsa-miR-5186	0	NA	NA	NA	NA	NA
hsa-miR-5188	0.0972719	0.0198537	0.782088	0.0253856	0.979747	NA
hsa-miR-5189-5p	0	NA	NA	NA	NA	NA
hsa-miR-5189-3p	0.0502076	-0.147244	0.785005	-0.18757	0.851213	NA
hsa-miR-518a-5p	0	NA	NA	NA	NA	NA
hsa-miR-518a-3p	0	NA	NA	NA	NA	NA
hsa-miR-518b	0	NA	NA	NA	NA	NA
hsa-miR-518c-5p	0	NA	NA	NA	NA	NA
hsa-miR-518c-3p	0	NA	NA	NA	NA	NA
hsa-miR-518d-5p	0	NA	NA	NA	NA	NA
hsa-miR-518d-3p	0	NA	NA	NA	NA	NA
hsa-miR-518e-5p	0	NA	NA	NA	NA	NA
hsa-miR-518e-3p	0.0468254	-0.0921249	0.78551	-0.11728	0.906638	NA
hsa-miR-518f-5p	0	NA	NA	NA	NA	NA
hsa-miR-518f-3p	0	NA	NA	NA	NA	NA
hsa-miR-5190	0	NA	NA	NA	NA	NA
hsa-miR-5191	0	NA	NA	NA	NA	NA
hsa-miR-5192	0	NA	NA	NA	NA	NA
hsa-miR-5194	0.0758388	0.0966505	0.781776	0.123629	0.901609	NA
hsa-miR-5195-5p	0	NA	NA	NA	NA	NA
hsa-miR-5195-3p	0	NA	NA	NA	NA	NA
hsa-miR-5196-5p	0	NA	NA	NA	NA	NA
hsa-miR-5196-3p	0.102631	-0.104395	0.784228	-0.133118	0.8941	NA
hsa-miR-5197-5p	0	NA	NA	NA	NA	NA
hsa-miR-5197-3p	0	NA	NA	NA	NA	NA
hsa-miR-519a-5p	0	NA	NA	NA	NA	NA
hsa-miR-519a-3p	0	NA	NA	NA	NA	NA
hsa-miR-519a-2-5p	0	NA	NA	NA	NA	NA
hsa-miR-519b-5p	0	NA	NA	NA	NA	NA
hsa-miR-519b-3p	0	NA	NA	NA	NA	NA
hsa-miR-519c-5p	0	NA	NA	NA	NA	NA
hsa-miR-519c-3p	0	NA	NA	NA	NA	NA
hsa-miR-519d-5p	0	NA	NA	NA	NA	NA
hsa-miR-519d-3p	0.0468254	-0.0921249	0.78551	-0.11728	0.906638	NA
hsa-miR-519e-5p	0	NA	NA	NA	NA	NA
hsa-miR-519e-3p	0	NA	NA	NA	NA	NA
hsa-miR-520a-5p	0	NA	NA	NA	NA	NA
hsa-miR-520a-3p	0	NA	NA	NA	NA	NA
hsa-miR-520b-5p	0	NA	NA	NA	NA	NA
hsa-miR-520b-3p	0	NA	NA	NA	NA	NA
hsa-miR-520c-5p	0	NA	NA	NA	NA	NA
hsa-miR-520c-3p	0	NA	NA	NA	NA	NA
hsa-miR-520d-5p	0	NA	NA	NA	NA	NA
hsa-miR-520d-3p	0	NA	NA	NA	NA	NA
hsa-miR-520e-5p	0	NA	NA	NA	NA	NA
hsa-miR-520e-3p	0	NA	NA	NA	NA	NA
hsa-miR-520f-5p	0	NA	NA	NA	NA	NA
hsa-miR-520f-3p	0	NA	NA	NA	NA	NA
hsa-miR-520g-5p	0	NA	NA	NA	NA	NA
hsa-miR-520g-3p	0	NA	NA	NA	NA	NA
hsa-miR-520h	0	NA	NA	NA	NA	NA
hsa-miR-521	0	NA	NA	NA	NA	NA
hsa-miR-522-5p	0	NA	NA	NA	NA	NA
hsa-miR-522-3p	0	NA	NA	NA	NA	NA
hsa-miR-523-5p	0	NA	NA	NA	NA	NA
hsa-miR-523-3p	0	NA	NA	NA	NA	NA
hsa-miR-524-5p	0.201952	-0.118962	0.784344	-0.15167	0.879447	NA
hsa-miR-524-3p	0	NA	NA	NA	NA	NA
hsa-miR-525-5p	0	NA	NA	NA	NA	NA
hsa-miR-525-3p	0	NA	NA	NA	NA	NA
hsa-miR-526a-5p	0	NA	NA	NA	NA	NA
hsa-miR-526a-3p	0	NA	NA	NA	NA	NA
hsa-miR-526b-5p	0	NA	NA	NA	NA	NA
hsa-miR-526b-3p	0	NA	NA	NA	NA	NA
hsa-miR-527	0	NA	NA	NA	NA	NA
hsa-miR-539-3p	0.166982	-0.321087	0.782315	-0.410432	0.681489	NA
hsa-miR-541-5p	0	NA	NA	NA	NA	NA
hsa-miR-541-3p	0	NA	NA	NA	NA	NA
hsa-miR-544a	0.135738	-0.21725	0.783418	-0.277311	0.781541	NA
hsa-miR-548a-5p	0.242857	-0.118615	0.560608	-0.211583	0.832432	NA
hsa-miR-548ad-3p	0.0162836	0.0676837	0.785871	0.0861257	0.931366	NA
hsa-miR-548ae-3p	0.0353227	-0.0407965	0.785886	-0.0519115	0.958599	NA
hsa-miR-548ag	0.0536627	0.0261602	0.783466	0.0333903	0.973363	NA
hsa-miR-548ah-5p	0.0162836	0.0676837	0.785871	0.0861257	0.931366	NA
hsa-miR-548ah-3p	0.441894	0.255657	0.254496	1.00456	0.315108	NA
hsa-miR-548aj-3p	0.0869289	0.113957	0.785798	0.145021	0.884694	NA
hsa-miR-548al	0.380209	0.0211407	0.296226	0.0713667	0.943106	NA
hsa-miR-548am-3p	0.6377	0.146197	0.240657	0.607492	0.543524	NA
hsa-miR-548an	0.185634	0.210448	0.589387	0.357062	0.721045	NA
hsa-miR-548ao-5p	0	NA	NA	NA	NA	NA
hsa-miR-548ao-3p	0	NA	NA	NA	NA	NA
hsa-miR-548ap-5p	0.532609	-0.218479	0.417078	-0.523832	0.600396	NA
hsa-miR-548ap-3p	0.262766	0.176718	0.335083	0.527386	0.597926	NA
hsa-miR-548ar-3p	0.38297	-0.0195022	0.284846	-0.0684658	0.945415	NA
hsa-miR-548as-5p	0.280238	0.148108	0.37386	0.396159	0.691988	NA
hsa-miR-548as-3p	0.325199	-0.24732	0.783778	-0.315548	0.752345	NA
hsa-miR-548at-5p	0.399932	0.219602	0.289756	0.757887	0.448519	NA
hsa-miR-548au-3p	0.398638	-0.323119	0.369165	-0.87527	0.381427	NA
hsa-miR-548az-5p	0.498814	0.117369	0.261761	0.448383	0.653877	NA
hsa-miR-548az-3p	0.224346	0.00916908	0.455168	0.0201444	0.983928	NA
hsa-miR-548ba	0.0439314	0.00861303	0.786221	0.010955	0.991259	NA
hsa-miR-548bb-5p	0.149862	-0.15317	0.782263	-0.195804	0.844763	NA
hsa-miR-548bb-3p	0.16107	-0.415285	0.782211	-0.530912	0.59548	NA
hsa-miR-548f-5p	0.233735	-0.211946	0.379059	-0.559137	0.576068	NA
hsa-miR-548f-3p	0.0915319	0.117328	0.78111	0.150207	0.880602	NA
hsa-miR-548g-3p	0.661507	-0.0295003	0.24037	-0.122728	0.902322	NA
hsa-miR-548i	0.63971	0.156752	0.213377	0.734625	0.462568	NA
hsa-miR-548m	0	NA	NA	NA	NA	NA
hsa-miR-548n	0.567357	0.0935717	0.300997	0.310872	0.755898	NA
hsa-miR-548t-5p	0.0847455	-0.111014	0.781974	-0.141967	0.887106	NA
hsa-miR-548v	0.0894442	-0.317166	0.783364	-0.404877	0.685568	NA
hsa-miR-548x-3p	0.0353227	-0.0407965	0.785886	-0.0519115	0.958599	NA
hsa-miR-548y	0.286406	-0.214558	0.435458	-0.492718	0.622212	NA
hsa-miR-549a-5p	0.0408744	0.0794333	0.783393	0.101397	0.919236	NA
hsa-miR-549a-3p	0	NA	NA	NA	NA	NA
hsa-miR-550b-2-5p	0.445265	-0.196191	0.31303	-0.626747	0.530825	NA
hsa-miR-550b-3p	0.115992	-0.275609	0.781856	-0.352505	0.724459	NA
hsa-miR-551b-5p	0	NA	NA	NA	NA	NA
hsa-miR-552-5p	0	NA	NA	NA	NA	NA
hsa-miR-552-3p	0	NA	NA	NA	NA	NA
hsa-miR-553	0	NA	NA	NA	NA	NA
hsa-miR-554	0	NA	NA	NA	NA	NA
hsa-miR-555	0	NA	NA	NA	NA	NA
hsa-miR-556-5p	0.389767	0.218445	0.271932	0.803307	0.421797	NA
hsa-miR-557	0	NA	NA	NA	NA	NA
hsa-miR-5571-5p	0	NA	NA	NA	NA	NA
hsa-miR-5571-3p	0.0234131	-0.151293	0.784607	-0.192827	0.847095	NA
hsa-miR-5572	0	NA	NA	NA	NA	NA
hsa-miR-5579-5p	0.29765	0.0864134	0.385676	0.224057	0.822713	NA
hsa-miR-5579-3p	0.0683955	-0.0822994	0.784879	-0.104856	0.91649	NA
hsa-miR-558	0	NA	NA	NA	NA	NA
hsa-miR-5580-5p	0	NA	NA	NA	NA	NA
hsa-miR-5580-3p	0	NA	NA	NA	NA	NA
hsa-miR-5581-5p	0.252092	0.179037	0.469367	0.381443	0.702874	NA
hsa-miR-5582-5p	0.390534	-0.136483	0.424558	-0.321471	0.747853	NA
hsa-miR-5583-5p	0.600045	0.0862507	0.263792	0.326965	0.743695	NA
hsa-miR-5583-3p	0.127084	-0.0790922	0.781306	-0.101231	0.919367	NA
hsa-miR-5584-5p	0.190242	-0.0774516	0.382312	-0.202587	0.839458	NA
hsa-miR-5584-3p	0.0432053	0.0540951	0.786407	0.0687877	0.945159	NA
hsa-miR-5585-5p	0.216047	0.110964	0.38681	0.28687	0.774212	NA
hsa-miR-5587-5p	0.242482	0.277999	0.466639	0.595748	0.551343	NA
hsa-miR-5587-3p	0.0894442	-0.317166	0.783364	-0.404877	0.685568	NA
hsa-miR-5588-5p	0.121733	0.165317	0.786114	0.210296	0.833436	NA
hsa-miR-5588-3p	0	NA	NA	NA	NA	NA
hsa-miR-5589-5p	0	NA	NA	NA	NA	NA
hsa-miR-5589-3p	0	NA	NA	NA	NA	NA
[truncated: 657 more rows]
